# Supplementary material for: Unveiling inflammatory and prehypertrophic cell populations as key contributors to knee cartilage degeneration in osteoarthritis using multi-omics data integration
Source: Ann Rheum Dis. 2024 Feb 7;83(7):926–44. doi: 10.1136/ard-2023-224420 (PMC11187367; doi:10.1136/ard-2023-224420)
Supplement: Supplementary data [file ard-2023-224420supp002.zip]

Archive with 12 entries (12 files):
- Supplementary Table 9-zone-specific DE genes for 4 zones between patients with OA and non-OA control samples from Geo-seq data.xlsx
- Supplementary Table 10-zone-specific enrichment analysis of zone-specific DE genes between OA and Control.xlsx
- Supplementary Table 11-zone-specific DE genes for 4 zones between patients with WB and NWB samples from Geo-seq data.xlsx
- Supplementary Table 12-zone-specific enrichment analysis of zone-specific DE genes between WB and NWB samples.xlsx
- Supplementary Table 13-DE genes between 2 bulk subgroups for the bulk RNA-seq data with 131 OA patients, the Group A and the Group B - 副本.xlsx
- Supplementary Table 14-DE genes between 2 bulk subgroups for the bulk RNA-seq data with 20 OA patients, the Group A and the Group B.xlsx
- Supplementary Table 3-Population-specific top 50 markers for the integrated all scRNA-seq data.xlsx
- Supplementary Table 4-GO terms that are enriched by the population-specific marker genes.xlsx
- Supplementary Table 6-Zone-specific marker genes from non-OA control, patients with OA, NWB and WB samples.xlsx
- Supplementary Table 7-Zone-specific enrichment analyses of zone-specific genes from non-OA control, patients with OA, NWB and WB samples..xlsx
- Supplementary Table 8-Pseudobulk based population-specific DE genes for 8 shared cell populations between OA and Control groups..xlsx
- SupplTables.pdf
