# Supplementary material for: Unveiling inflammatory and prehypertrophic cell populations as key contributors to knee cartilage degeneration in osteoarthritis using multi-omics data integration
Source: Ann Rheum Dis. 2024 Feb 7;83(7):926–44. doi: 10.1136/ard-2023-224420 (PMC11187367; doi:10.1136/ard-2023-224420)
Supplement: Supplementary data [file ard-2023-224420supp002.zip › Supplementary Table 9-zone-specific DE genes for 4 zones between patients with OA and non-OA control samples from Geo-seq data.xlsx]

## Sheet: AS
Articular surface-specific DE genes between patients with OA and non-OA control.
Adjusted P indicates BH adjusted p-values.
Gene	log2FoldChange	p-value	adjusted P
CILP	7.58089	9.3107e-11	1.60692e-07
RPL10	7.26558	1.17965e-09	1.07786e-06
FTL	7.22225	9.69841e-10	9.41534e-07
NNMT	7.00981	1.46582e-10	2.27685e-07
C1R	6.36238	1.81855e-09	1.48671e-06
IFITM3	6.32966	4.56667e-08	1.26668e-05
TPI1	6.11748	1.46002e-07	3.01421e-05
MXRA5	6.10865	1.02838e-08	4.97536e-06
RPSA	6.06563	1.89065e-08	7.93714e-06
S100A10	6.04775	5.9267e-08	1.56033e-05
ECRG4	6.02841	3.43691e-08	1.0519e-05
RPS15	5.9493	1.17119e-07	2.50973e-05
NDUFA4L2	5.85729	1.04515e-07	2.3874e-05
MT2A	5.85374	9.20542e-08	2.16648e-05
NT5E	5.8048	3.72156e-08	1.0907e-05
AHNAK	5.7448	3.51907e-09	2.60294e-06
SLC25A37	5.6983	6.83739e-08	1.69508e-05
ACAN	5.69725	8.97808e-09	4.6277e-06
SELENOM	5.65224	9.87092e-07	0.000119785
FMOD	5.59578	7.09774e-07	9.67098e-05
HTRA1	5.57804	3.72787e-07	6.22635e-05
RPS11	5.48611	1.12059e-07	2.50973e-05
CDK5RAP3	5.45167	3.15763e-08	1.04356e-05
FKBP9	5.43538	2.84976e-08	1.01298e-05
RPS16	5.40956	4.06309e-07	6.50369e-05
LDHA	5.3966	1.6255e-07	3.27908e-05
S100A4	5.30675	1.14743e-07	2.50973e-05
RPL10A	5.27663	1.60311e-06	0.000173029
GATAD1	5.22589	1.82387e-07	3.4916e-05
S100A6	5.20763	1.86746e-06	0.00018959
FN1	5.19356	2.29388e-07	4.19186e-05
GNG12	5.19199	6.67848e-07	9.41917e-05
MAVS	5.10153	1.23023e-07	2.58233e-05
ADCY1	5.04588	2.83259e-08	1.01298e-05
GPR107	5.03566	1.02592e-07	2.37846e-05
CALCOCO1	5.03469	3.45375e-08	1.0519e-05
SSR4	5.03148	2.08119e-06	0.000203315
TIMP2	4.99314	8.61773e-07	0.000107087
CTSK	4.98967	9.95078e-07	0.000119818
RPL18A	4.98562	1.26476e-06	0.000145522
SNRPD2	4.96851	1.92309e-06	0.000191286
FAU	4.94425	2.47253e-06	0.000225567
SLC7A2	4.94419	1.84325e-07	3.4916e-05
RPL35A	4.94116	2.33311e-06	0.000217007
CIRBP	4.93629	1.83747e-07	3.4916e-05
ATP5MC2	4.90442	1.29694e-06	0.000148128
CYFIP1	4.90347	6.76647e-08	1.69508e-05
PLAC9	4.87467	3.07103e-06	0.000255093
DIXDC1	4.86461	5.83437e-07	8.63097e-05
ATRAID	4.86307	1.07193e-05	0.000557722
RABAC1	4.85859	9.26213e-06	0.000531837
CCNL2	4.8322	1.75629e-06	0.00018187
ID2	4.83132	1.48431e-05	0.000692368
LAPTM4A	4.82571	2.39304e-06	0.000219947
RPL23A	4.81429	7.26817e-06	0.000451586
ZNF430	4.80113	6.87506e-08	1.69508e-05
RNFT2	4.79425	1.93342e-06	0.000191286
PLA2G2A	4.77397	1.69134e-05	0.000761495
HIF1A	4.76066	6.71974e-08	1.69508e-05
HM13	4.74928	1.73957e-07	3.4642e-05
ENO1	4.74742	5.40833e-06	0.000387132
RPS27L	4.74217	2.90399e-07	5.16408e-05
CLSTN1	4.70441	1.40522e-06	0.000158164
RPL7A	4.69894	1.94229e-05	0.000845086
CD9	4.6971	1.07358e-05	0.000557722
RPL22	4.68843	3.50931e-06	0.000275303
SAV1	4.68301	4.12026e-06	0.000312195
RPS2	4.67808	2.24067e-05	0.000920277
TIMP1	4.67742	9.02399e-06	0.00052498
RPL12	4.67573	7.17987e-06	0.000449517
MLEC	4.65257	1.06736e-05	0.000557722
EZR	4.64976	2.49546e-06	0.000225567
LMO4	4.63845	1.61522e-06	0.000173029
EIF4G1	4.63293	2.53458e-06	0.000225784
MITD1	4.6312	1.41536e-06	0.000158164
LGALS1	4.61046	2.40155e-05	0.000976076
RPS20	4.60986	9.83428e-07	0.000119785
TOMM70	4.60746	3.34491e-07	5.7095e-05
OAZ1	4.60002	8.55397e-06	0.000515235
WASF2	4.59326	2.99329e-06	0.000252689
UBA52	4.5843	5.17524e-06	0.000373893
UQCRB	4.58294	6.72328e-07	9.41917e-05
SAR1B	4.56577	1.31504e-08	5.83613e-06
YWHAB	4.55155	1.70188e-06	0.000177737
SUMF1	4.53999	6.76168e-07	9.41917e-05
USP46	4.51318	6.91535e-06	0.000447567
PTGR1	4.50575	1.69067e-06	0.000177737
EEF2	4.50022	7.0167e-06	0.00044764
MYO18A	4.49742	3.87322e-07	6.40028e-05
CD74	4.49619	5.60359e-06	0.000393849
CRTAC1	4.49486	2.79517e-05	0.00106896
LUM	4.49459	2.86595e-05	0.00108313
APEH	4.47966	6.31844e-06	0.000428252
SNAPC1	4.44695	6.97964e-06	0.00044764
ACTB	4.4387	1.27756e-05	0.000626003
PARK7	4.43786	1.18507e-05	0.000594338
PLD3	4.43307	4.98712e-06	0.000363747
DCAF7	4.42353	5.11175e-06	0.000371032
COPS5	4.41732	2.04131e-05	0.000868704
DNM1	4.40877	3.55333e-06	0.000277357
GOLGA7B	4.40735	5.26085e-05	0.00162459
POLR1D	4.39895	6.54769e-06	0.000432788
SMOC2	4.3977	1.22892e-05	0.000611821
SELENOW	4.38199	9.27882e-06	0.000531837
PIEZO1	4.3777	2.54376e-06	0.000225784
RPLP0	4.37679	1.75939e-05	0.000781922
EEF1A1	4.37612	4.53773e-05	0.00145692
SKI	4.36756	1.23438e-05	0.000612575
ADAMTS2	4.36554	8.2063e-06	0.000503828
RAB13	4.36504	9.00287e-06	0.00052498
AMOTL1	4.35888	3.12252e-07	5.43448e-05
ATP5F1E	4.35851	3.69531e-06	0.000285602
PMEPA1	4.35542	2.07438e-06	0.000203315
TSPAN3	4.35051	3.34616e-06	0.000267917
DUSP1	4.34236	3.48965e-05	0.00123193
BAG1	4.34137	9.83687e-06	0.000549626
STAB1	4.33996	8.12987e-07	0.000103509
ZFP36L2	4.33302	1.36038e-05	0.000652184
CD180	4.32601	5.23653e-05	0.00162408
UNC5B	4.31306	7.15327e-06	0.000449517
EIF3K	4.30751	9.31688e-06	0.000532055
TSC22D1	4.30347	8.55795e-06	0.000515235
GABARAPL2	4.29748	1.03805e-05	0.000557722
PLEKHA4	4.29479	2.83912e-06	0.000240984
SMIM14	4.29363	4.03048e-06	0.000306889
KAT7	4.28656	7.5112e-07	9.98041e-05
FSTL1	4.28646	1.63742e-06	0.000174205
HILPDA	4.27858	3.6765e-05	0.00127194
POLG	4.27617	4.98797e-06	0.000363747
TMEM196	4.27606	2.71352e-05	0.00105046
MLH1	4.27569	3.86828e-06	0.000297456
FKBP8	4.27342	0.000140125	0.00302301
PKM	4.27026	1.055e-05	0.000557722
PXK	4.26974	1.23788e-06	0.000143493
SERPINB6	4.25257	1.29352e-05	0.000629851
SAT1	4.24113	0.000104215	0.00249425
PNRC1	4.23858	4.44245e-05	0.00143163
IGFBP5	4.23834	5.19931e-06	0.000373893
AIG1	4.23279	1.36008e-05	0.000652184
USP11	4.2176	1.55288e-06	0.000171295
CHST3	4.21739	0.00012474	0.00279999
MTUS1	4.2166	5.59084e-07	8.35023e-05
OSBP	4.21481	1.01354e-05	0.000557722
MGAT1	4.21176	5.84917e-06	0.000405603
PLEKHB2	4.20669	1.16936e-05	0.000593586
ERCC3	4.20653	4.03886e-05	0.00135791
PPP1R13L	4.20544	1.10519e-05	0.00057033
SERTAD4	4.19571	2.38088e-05	0.000970661
RPS27A	4.19286	4.76282e-05	0.00150368
EIF3I	4.19136	3.59476e-05	0.00125823
FGFBP2	4.19124	7.35328e-05	0.00198987
NR2C2	4.18363	1.55492e-06	0.000171295
PPFIA1	4.17942	4.47744e-07	7.02506e-05
PGM3	4.17899	2.11309e-05	0.000889503
PHYKPL	4.17826	2.25782e-06	0.000213846
SSR3	4.17718	2.19362e-05	0.000910566
MAP1A	4.1729	1.0605e-06	0.000126713
ANKRD35	4.15952	8.73315e-05	0.00220932
PSMD4	4.15665	2.53063e-05	0.00100276
MCRIP1	4.15367	1.65522e-05	0.00075177
B4GALNT2	4.14225	4.27984e-05	0.00140048
UQCRC1	4.14085	2.5096e-05	0.000996972
FCRL4	4.13824	2.54762e-05	0.00100443
EIF4H	4.12213	0.000115852	0.00266994
USF3	4.1199	1.68234e-05	0.000761495
HEXA	4.11795	9.59778e-06	0.000542117
ABR	4.11666	5.69539e-06	0.000396711
PNN	4.11163	3.59656e-05	0.00125823
GJC1	4.11039	8.7304e-05	0.00220932
CXCR2	4.11034	0.000105106	0.00250017
RSRC2	4.1081	6.80574e-07	9.41917e-05
LAMB2	4.10789	3.17573e-06	0.000260998
CERCAM	4.10669	6.50545e-05	0.00184396
NUAK1	4.10624	3.00746e-05	0.00112566
NISCH	4.10558	8.38385e-06	0.000508786
RPL34	4.10452	6.86394e-05	0.00190021
TENT4A	4.10324	8.80116e-05	0.00221929
ARFRP1	4.10229	8.38027e-05	0.00215625
ADCY9	4.10142	9.91232e-06	0.000551857
EIF3D	4.09876	1.39251e-05	0.000661463
DHDDS	4.09774	4.41612e-05	0.0014261
MKRN1	4.09317	2.79942e-05	0.00106896
CCT2	4.08866	2.80091e-05	0.00106896
COPG1	4.08777	4.56836e-06	0.000339523
RPLP1	4.08389	3.95441e-05	0.00134407
PCOLCE	4.0831	5.81354e-05	0.0017135
XBP1	4.07438	3.58515e-05	0.00125823
ERRFI1	4.07059	0.000111315	0.00260007
SIVA1	4.06693	0.00011674	0.00268639
PREX1	4.05964	2.71048e-06	0.000235206
TCEAL9	4.05414	3.46273e-05	0.00122665
SOD3	4.05353	1.08299e-05	0.000560738
RNF141	4.05007	1.06574e-05	0.000557722
PCNP	4.04061	2.02753e-05	0.000865329
PRR14L	4.03797	3.40903e-06	0.000271551
LOXL2	4.03667	6.53785e-06	0.000432788
RPL4	4.03501	2.50798e-05	0.000996972
PDGFRA	4.02989	5.11e-07	7.78173e-05
TCF7	4.02958	6.41721e-05	0.00183233
ZNF280B	4.02912	0.000220374	0.00394607
AKNA	4.026	2.83414e-06	0.000240984
ACP1	4.02104	2.58663e-05	0.0010095
SMG6	4.02017	8.87938e-06	0.000520466
PRELP	4.02001	3.2809e-05	0.0011945
DPP7	4.01924	0.000129354	0.00284702
AP2A1	4.01331	1.11284e-05	0.000572375
NFKBIA	4.01196	0.000169318	0.00344693
STAMBP	4.01166	6.28476e-05	0.00180446
UBOX5	4.00811	2.55078e-05	0.00100443
DDX41	4.00634	7.6508e-05	0.00204528
VCAM1	4.00241	7.01662e-06	0.00044764
MCMBP	4.00181	7.20594e-06	0.000449517
OMD	4.00011	3.27401e-05	0.0011945
RRAS	3.99899	0.000111727	0.00260579
SACS	3.99703	2.1983e-05	0.000910566
NEDD8	3.99124	5.65819e-05	0.00168475
LENG8	3.99124	2.48302e-05	0.000991485
IGFBP6	3.99097	0.000122917	0.00277026
ADH5	3.9876	4.21531e-05	0.00139608
MAGED2	3.98316	8.9533e-05	0.00223588
HSP90AB1	3.97814	4.64823e-05	0.00148426
PLXNB2	3.97612	1.38253e-05	0.000658736
ATP5F1B	3.97183	4.15427e-05	0.00137881
SEC13	3.97049	3.27729e-05	0.0011945
PSMC5	3.96758	8.86062e-05	0.00222635
RPL6	3.96555	5.35404e-05	0.00163709
HSPBAP1	3.96196	3.34094e-05	0.00120962
GAPDH	3.95605	0.000164609	0.00339362
JAG1	3.95372	6.10128e-06	0.000421205
ST3GAL3	3.95009	1.0594e-05	0.000557722
RESF1	3.94816	1.55081e-05	0.000716926
ANXA1	3.94697	8.80617e-06	0.000519822
BACE1	3.94547	6.86428e-05	0.00190021
CTDSP2	3.94248	2.17585e-05	0.000908535
ARMCX2	3.94072	0.000199619	0.00374478
SCRN3	3.93658	6.24417e-06	0.000425398
ZDHHC11	3.93625	5.97977e-05	0.00174076
COL1A1	3.93496	1.57266e-06	0.000172029
MAN2A2	3.93494	0.000163368	0.00338347
SEMA3B	3.93182	3.80652e-05	0.0013051
TBC1D10B	3.9292	7.24715e-05	0.00196801
COL6A2	3.92122	2.40673e-05	0.000976076
ETF1	3.91818	7.3667e-06	0.000455884
SSH1	3.9145	3.46131e-06	0.000274309
RASSF1	3.91427	0.000143504	0.00308306
ZNF3	3.90776	4.23347e-05	0.00139912
RPS7	3.90525	1.57837e-05	0.000725348
PRIMPOL	3.90482	3.165e-05	0.00117052
GALNT2	3.8993	1.31361e-05	0.000637633
RDH11	3.89424	4.62127e-05	0.00148005
E4F1	3.89108	0.00010116	0.00243994
MYRF	3.88789	2.43833e-05	0.000984801
SSB	3.88637	3.99531e-06	0.00030571
SLC29A1	3.88582	7.87122e-05	0.00208923
COX19	3.88237	0.000214415	0.00387576
TAOK2	3.88227	1.24759e-05	0.0006152
SYNPO	3.88219	1.99142e-05	0.000856861
PSMA4	3.878	4.6889e-05	0.00148915
NOL10	3.8778	1.11889e-05	0.000573589
SSR2	3.87621	4.12965e-05	0.00137652
ITGB5	3.8745	1.17822e-05	0.000594253
RPL38	3.87445	4.35383e-05	0.00141778
ZNF791	3.87217	6.48013e-05	0.00184014
ARHGEF40	3.87129	2.88164e-05	0.00108642
CD151	3.87091	2.21572e-05	0.000914097
NOL6	3.86835	8.72281e-05	0.00220932
ELAC2	3.86753	5.28239e-05	0.00162466
FAM76B	3.86631	6.70194e-05	0.00188248
PGAP6	3.86561	0.000144191	0.00308926
EIF3G	3.86282	0.000176648	0.00354419
SLC25A42	3.86281	0.000271849	0.00449116
RPS29	3.86262	1.05717e-05	0.000557722
ABCC1	3.86011	3.22594e-05	0.00119022
PPM1F	3.85937	4.75538e-06	0.00035174
CSPG4	3.8585	3.34859e-05	0.00120962
TMEM87B	3.8555	6.41422e-05	0.00183233
PELO	3.8526	0.000120745	0.00274492
NDUFS2	3.84942	2.64679e-05	0.00102781
ABTB1	3.84923	6.13322e-05	0.00177192
CPQ	3.84885	9.48541e-05	0.00232844
NSA2	3.84874	3.0052e-05	0.00112566
SCAMP3	3.84698	6.22383e-05	0.00179027
IFT122	3.84607	1.21398e-06	0.00014178
CTSL	3.84247	0.000257825	0.0043173
CENPI	3.83617	3.6489e-05	0.00126797
MCM3AP	3.8348	5.79896e-05	0.00171246
RPL36	3.83398	0.000167025	0.00341805
PLXND1	3.83024	5.59229e-05	0.00167953
ZNF548	3.82978	1.49323e-05	0.000694444
PPP1R12C	3.82734	6.70742e-06	0.00043814
CNP	3.82681	5.96584e-05	0.00174076
TMEM258	3.82259	8.04829e-05	0.00210816
BLCAP	3.82087	1.05659e-05	0.000557722
CAMK1D	3.8207	1.38058e-05	0.000658736
PPA1	3.8153	6.4497e-05	0.00183822
PMM1	3.81377	0.000132896	0.00288983
GSTK1	3.8126	1.19477e-05	0.000596731
PIP4P2	3.81258	1.1235e-05	0.000574057
ACVR2B	3.81179	9.25519e-05	0.00228555
NFATC2IP	3.81177	0.000186306	0.00362643
CRIP2	3.81125	9.81844e-05	0.0023867
EMP1	3.80959	1.06691e-05	0.000557722
GABBR2	3.80784	5.25993e-05	0.00162459
RNF170	3.80751	6.86921e-05	0.00190021
CYB5R2	3.80151	8.08651e-05	0.00211461
SCUBE3	3.79591	3.62868e-05	0.00126377
ATP5MG	3.79457	9.43586e-05	0.00232278
TNK2	3.79298	9.38276e-06	0.000533855
RNFT1	3.78853	6.91057e-05	0.0019022
DCP1B	3.78749	5.49762e-05	0.00166461
PACS2	3.7869	2.16308e-05	0.000905638
PCBD2	3.78662	8.83493e-06	0.000519822
DEK	3.78341	1.61009e-05	0.000737744
SVOP	3.78242	8.82905e-05	0.00222272
IFITM2	3.78007	0.00041359	0.00578244
ADCY6	3.7778	6.14524e-05	0.00177192
COMMD6	3.77709	1.53601e-05	0.000712203
TNFRSF11A	3.7765	0.000147096	0.00313422
STK4	3.77283	2.14365e-06	0.000206816
CD63	3.76991	6.5834e-05	0.0018559
TAX1BP1	3.76955	7.03174e-06	0.00044764
ERBB2	3.76727	1.06554e-05	0.000557722
ZXDC	3.76713	9.85633e-05	0.00239216
ISCA1	3.76316	0.000200317	0.00375173
ITGA5	3.75949	5.85815e-05	0.00172328
IFNGR1	3.75837	0.000164732	0.00339362
GMDS	3.75611	6.52275e-05	0.0018455
PHACTR1	3.75481	2.86417e-05	0.00108313
TULP3	3.75316	0.000127903	0.00283411
PDXK	3.75268	6.38154e-06	0.000428252
STK25	3.7522	8.56474e-05	0.00219532
REXO2	3.75056	0.000117734	0.00270128
ANGPTL4	3.74862	0.000126072	0.00281625
EDF1	3.74841	0.000329703	0.00507058
BRAT1	3.74317	8.80087e-05	0.00221929
TXNIP	3.7412	0.000321725	0.0050031
BAP1	3.74047	0.000110917	0.00260007
WTIP	3.73924	3.52217e-05	0.00124058
LRRC41	3.73612	5.3476e-05	0.00163709
SLC30A1	3.73562	0.000291991	0.00469951
CENPL	3.73524	0.000257411	0.0043173
RBM3	3.73514	6.98334e-05	0.00190972
SPARC	3.73241	7.52734e-05	0.0020299
GSDMB	3.73239	0.000196016	0.0037119
TNC	3.73122	9.82594e-06	0.000549626
GPR155	3.72612	9.95432e-06	0.000552216
CNNM1	3.72515	4.38907e-05	0.00142106
BRD7	3.72296	1.45808e-05	0.000684537
E2F5	3.72115	9.48886e-05	0.00232844
OS9	3.72039	8.17776e-05	0.00212417
ADAMTSL4	3.71921	0.000191652	0.00367054
COMP	3.71828	0.000573678	0.00698182
USP9Y	3.71647	0.000686415	0.00789784
UBR7	3.71581	0.000313158	0.00492718
PTMA	3.71496	0.000167239	0.00341805
PITRM1	3.71355	6.01264e-05	0.00174569
ARMH1	3.71084	0.000209049	0.00382469
RPL13	3.71017	4.30451e-05	0.00140466
ADNP	3.70941	0.000254955	0.00430774
SLC39A14	3.70551	7.89531e-05	0.00208923
SNX33	3.70153	0.000223667	0.00397327
CENPT	3.70119	0.000248356	0.00426266
SRSF7	3.699	0.000108277	0.00255991
MAGT1	3.69739	6.67996e-05	0.00187971
ETV5	3.69367	0.000118446	0.00271109
ATP5PB	3.69281	0.000255697	0.00430774
SGCB	3.69232	9.25118e-05	0.00228555
LTO1	3.69152	0.0003134	0.00492718
NBPF3	3.68586	8.6049e-05	0.00219749
ZNF160	3.68146	3.75338e-05	0.00129187
SCRG1	3.68113	6.04769e-05	0.00175259
RPA2	3.67926	0.00023267	0.0040883
DUSP22	3.67878	1.55543e-05	0.000716929
POGLUT3	3.67698	1.9387e-05	0.000845086
DDX56	3.67686	0.000179382	0.00356701
SYNPR	3.67684	0.000101579	0.00244624
GMEB1	3.67506	9.45998e-06	0.000536284
P3H3	3.6744	0.000203949	0.00377162
TSPAN4	3.67262	7.76206e-05	0.00206806
CCND2	3.66975	9.12649e-05	0.00226457
EXPH5	3.66578	0.000201856	0.00376287
CTSD	3.66508	0.000209329	0.00382531
COL3A1	3.66503	4.14692e-05	0.00137881
RPL37A	3.66259	7.5431e-05	0.00203062
PACSIN2	3.65838	3.07723e-05	0.00114351
RAC1	3.65708	3.68713e-05	0.00127272
GPS1	3.65468	0.000179579	0.00356701
SOX9	3.65324	6.91493e-05	0.0019022
TUBGCP6	3.65116	0.00031869	0.00498511
ADPRHL1	3.64856	0.000306672	0.0048558
KLF4	3.64653	0.000316132	0.00496008
ATG2A	3.63752	0.000111171	0.00260007
KCTD9	3.63712	5.92508e-05	0.00173323
ZNF829	3.63619	4.28029e-05	0.00140048
FAHD2A	3.63576	7.1705e-05	0.00195403
LAMTOR4	3.63545	0.00020471	0.00377196
P4HA2	3.63373	1.88091e-05	0.000827652
SOCS2	3.63208	0.000127498	0.00282918
POP1	3.63103	0.000206729	0.00380015
POLR3A	3.63066	1.96105e-05	0.000848496
RPL11	3.62933	0.000440931	0.00601431
PPIG	3.62838	3.29643e-06	0.000265669
SPATA6L	3.62748	5.57578e-05	0.00167953
COL8A2	3.62653	0.000452493	0.00607691
G6PC3	3.62584	0.000251916	0.00430474
CBFA2T2	3.6213	5.52425e-06	0.000390037
SIL1	3.61842	0.000108524	0.00256187
ANKZF1	3.61712	0.000254998	0.00430774
ZFP14	3.61696	2.02781e-05	0.000865329
SIPA1L2	3.61642	3.26014e-05	0.0011945
AARS1	3.61568	7.27225e-05	0.00197138
MBD1	3.61526	8.36374e-05	0.00215625
DIMT1	3.61311	3.05781e-05	0.00114175
SLC25A45	3.61194	7.82685e-05	0.00208176
CRAT	3.61156	0.000194066	0.00369984
SREBF2	3.61083	8.15323e-05	0.00212417
ZBTB49	3.61041	0.000302852	0.00482004
GPNMB	3.6094	0.000127377	0.00282918
MRFAP1	3.6075	0.000217755	0.00392388
ZNF682	3.60705	0.000290699	0.0046938
MAPT	3.60411	0.000388025	0.00560148
EIF2AK1	3.60395	0.000114511	0.00264688
SLC2A3	3.60303	7.6619e-05	0.00204528
SKAP1	3.60172	0.00012105	0.00274492
RAD54L2	3.59745	1.74873e-05	0.000780546
SUSD1	3.59611	0.000143367	0.00308306
ZKSCAN1	3.59607	2.07846e-05	0.000879693
TIAM2	3.59544	1.45871e-05	0.000684537
STEAP3	3.59425	0.000262447	0.00437648
SELENOK	3.5934	0.00029762	0.00476101
WDR74	3.5928	0.000151701	0.00321469
ELOA	3.59103	3.81456e-05	0.0013051
GNG11	3.58949	0.000450508	0.00607691
PNKP	3.58747	0.000398467	0.00567578
TXN	3.58673	0.000184969	0.00361674
ZNF618	3.58665	0.000275227	0.00450426
MGAT4A	3.58303	9.18407e-06	0.00053032
MED22	3.58251	9.73264e-05	0.00237327
RPL24	3.58235	0.000204278	0.00377162
COX6B1	3.58183	0.000793304	0.00867248
PIDD1	3.58091	0.000519974	0.00661666
PID1	3.57747	4.07987e-05	0.00136874
LSP1	3.57503	0.000129595	0.00284702
CNIH1	3.5727	0.000178442	0.0035657
EXOSC3	3.57152	4.77361e-05	0.00150402
AIP	3.56914	0.000245126	0.00422723
FAM131A	3.56846	0.000161401	0.00337421
MLXIP	3.56764	0.000113875	0.00264002
DBNL	3.56532	4.12341e-05	0.00137652
ZNF546	3.56528	4.56451e-06	0.000339523
SLC6A9	3.56425	0.000812933	0.00875679
STK36	3.56038	5.89979e-05	0.00172908
SUCLG2	3.56018	1.07203e-05	0.000557722
EIF3F	3.55818	0.000204449	0.00377162
CCPG1	3.55609	3.39671e-05	0.00121374
ITGAL	3.55572	0.000242152	0.00420335
DUOX2	3.55495	3.44217e-05	0.00122351
MEI1	3.5547	0.000117373	0.00269697
ERP29	3.55319	9.9236e-05	0.00240473
BTBD18	3.55122	0.000926714	0.00952027
GSTM5	3.55047	0.000445179	0.00604403
GSTP1	3.54904	8.26379e-05	0.00214293
SP100	3.54862	7.63126e-07	9.98041e-05
IL11RA	3.54517	0.000478944	0.0063141
FLG2	3.54484	0.000506109	0.00654571
ADIPOR1	3.54477	6.92432e-05	0.0019022
FOXK1	3.54374	3.61367e-05	0.00126137
L3HYPDH	3.54286	0.000659916	0.00768978
CYB5R3	3.53932	0.000202037	0.00376287
CHST12	3.53853	5.23829e-05	0.00162408
LIMD1	3.53676	6.74325e-05	0.00189066
SRRM2	3.53658	0.000163039	0.00338172
GDI2	3.5349	0.000159447	0.00334236
MPP3	3.53389	0.000274675	0.00450426
MAD1L1	3.53342	0.000176833	0.00354419
MUC3A	3.53314	0.00027258	0.00449434
CHI3L2	3.53266	0.00017186	0.00348576
GMPR2	3.53179	0.000823683	0.00882839
HSPG2	3.53145	7.6461e-07	9.98041e-05
MAP2K2	3.53036	0.000470391	0.00625467
ATXN1L	3.52864	0.000133948	0.00290183
PAPLN	3.52708	0.000128691	0.00284462
ARCN1	3.52309	0.000191288	0.00367054
FAM162A	3.52281	5.28597e-05	0.00162466
LRP1	3.52216	3.4668e-05	0.00122665
DYNLRB1	3.52194	0.000257443	0.0043173
MIIP	3.52156	0.000285866	0.00463502
DHRS7B	3.52127	0.00017845	0.0035657
ABHD4	3.52117	0.00021268	0.00387287
ZNF85	3.5211	0.000154589	0.00326254
CD96	3.52108	4.69763e-05	0.00148915
PUS7	3.52021	0.000171898	0.00348576
MS4A6A	3.51795	0.000383396	0.00555235
CYBRD1	3.51683	9.80252e-05	0.00238656
RBPMS	3.51477	2.45702e-05	0.000986175
AAAS	3.5143	0.000236275	0.00414228
UBE2Z	3.51388	0.000242735	0.00420335
MRPS25	3.51204	5.47626e-05	0.00166138
DRAM1	3.51141	2.48053e-05	0.000991485
LYRM4	3.51003	9.33176e-05	0.0023008
SERGEF	3.50764	4.72018e-05	0.00149325
LARP1	3.50762	1.63033e-05	0.000742911
MOGAT2	3.50686	0.000810367	0.00874127
CREG2	3.50588	7.66337e-05	0.00204528
TRIM4	3.50565	0.000190932	0.00367054
P2RY1	3.50074	0.000200472	0.00375173
MXRA8	3.50067	0.000538125	0.00675177
IARS2	3.49767	2.07176e-05	0.000879251
ASPN	3.49626	0.000516751	0.00661177
ARL6IP5	3.49162	0.000348293	0.00521701
RSL1D1	3.49089	0.000104078	0.00249425
LIN7C	3.48986	0.000325405	0.00503257
THAP9	3.48518	0.000257932	0.0043173
DDX23	3.48482	0.000110546	0.00259775
HDAC1	3.48375	6.85663e-05	0.00190021
RCN3	3.48321	0.000183747	0.00360828
HYKK	3.48097	0.000316705	0.00496405
TFDP2	3.48042	5.98446e-05	0.00174076
ILDR2	3.47949	7.96441e-05	0.0020968
USP48	3.47865	8.80328e-06	0.000519822
CDH5	3.47852	0.000524263	0.00666398
RPS14	3.47712	0.000816991	0.00878831
EEF1B2	3.4753	0.000342236	0.00515232
TMEM9	3.47526	0.000367492	0.00542437
STX3	3.47161	0.000375413	0.00548657
EHBP1L1	3.46966	0.000141812	0.00305516
LLGL1	3.46884	0.000803943	0.00872171
TLCD3B	3.46823	0.000395624	0.00565636
SLC2A5	3.46732	0.000305534	0.00484272
PSMB4	3.46661	0.00120222	0.0112156
SCAMP2	3.46627	0.000516341	0.00661177
CYP27C1	3.46476	7.88699e-05	0.00208923
GLDC	3.46134	2.82876e-05	0.00107456
PTPN2	3.46122	2.66997e-06	0.000232993
OGN	3.46104	0.000243716	0.00421334
CST3	3.46035	0.000479665	0.0063141
SHROOM3	3.45961	0.000200783	0.00375302
LRRC8C	3.45888	4.27765e-05	0.00140048
BAG3	3.45836	0.00032626	0.00503257
PKD1	3.45809	5.05962e-05	0.0015845
SLC7A1	3.45713	0.000403368	0.0057063
ST3GAL1	3.45684	0.000257105	0.0043173
MAP4K1	3.45622	0.000332513	0.00509758
TOGARAM1	3.4552	8.30325e-07	0.000104857
TRUB2	3.45449	0.000532456	0.00671318
LRRN2	3.4522	0.000472943	0.00626811
ITPA	3.45187	0.000904592	0.0093736
SFXN1	3.45115	5.60063e-05	0.00167953
FCRL6	3.45052	0.000322319	0.00500658
ECT2	3.44827	2.38277e-06	0.000219947
LAT2	3.44788	0.000214202	0.00387576
DEDD	3.44764	0.000437694	0.00598478
CFAP20	3.44585	0.000628868	0.00745096
SLC4A1AP	3.44545	0.000112083	0.00261014
PHRF1	3.44453	0.000119468	0.00272497
IFI27L2	3.44263	0.00145555	0.0125759
SLC39A13	3.44222	0.000821283	0.00882196
WIPI2	3.44157	0.000201555	0.00376287
GNE	3.44024	3.94516e-05	0.00134386
ZDHHC8	3.43912	0.000496131	0.00645969
MAPKBP1	3.43909	0.000281837	0.00457477
UBN1	3.43668	0.000107691	0.00255774
ARSJ	3.43643	0.000133022	0.00288983
HS2ST1	3.43629	0.000127221	0.00282918
ACCS	3.43519	0.000321773	0.0050031
CKAP2L	3.43409	0.000630873	0.00745764
PARVA	3.43343	4.39134e-05	0.00142106
LYPD6B	3.43341	0.000129768	0.00284702
PPIC	3.4315	0.000796128	0.00869027
LTBP4	3.43047	0.000122184	0.00276257
MTAP	3.42984	5.08193e-05	0.00158828
SLFN12	3.42684	0.000426394	0.00588204
CTBP2	3.42412	0.000118511	0.00271109
GOLGA5	3.42292	0.000718415	0.00813349
COPS9	3.42245	0.000672776	0.00778706
QARS1	3.42084	0.000446032	0.00604557
HFE	3.4196	0.000303066	0.00482004
DEPP1	3.41954	0.00115216	0.0108926
BCOR	3.41803	0.000131769	0.00287488
TPST1	3.41093	0.000275791	0.00450426
PPP2R1A	3.41061	0.000129434	0.00284702
DERL2	3.40949	0.000230659	0.00406216
AGTRAP	3.40676	0.000527373	0.00667618
CRYBG1	3.40628	0.0001804	0.00357418
A1CF	3.40441	3.37034e-05	0.00121308
MTHFSD	3.40423	0.000227181	0.00402372
CEP89	3.40406	0.000102004	0.00244889
PIGU	3.40279	9.2511e-05	0.00228555
COX6C	3.40103	0.000421608	0.00584196
KIAA2026	3.39956	2.51227e-06	0.000225567
EVC	3.39916	6.79411e-05	0.00189808
MAFB	3.39812	0.000647566	0.00759716
SGCD	3.39737	0.00031917	0.00498759
CAND2	3.39612	0.000865082	0.00915349
PLCG1	3.39556	7.9466e-05	0.00209566
BCAR1	3.39548	0.000353889	0.00527034
ABCC12	3.39543	0.000114207	0.00264378
SMC1A	3.39393	0.000716654	0.00812539
KLHL20	3.39294	1.71319e-05	0.000766886
ZNF664	3.39122	0.00019188	0.00367054
KCNH1	3.39118	0.000724903	0.00819391
PLB1	3.39105	9.98835e-05	0.00241665
CNOT11	3.39069	0.000421134	0.00584196
GNL3	3.39048	0.00027662	0.00450788
CYB5RL	3.39008	0.000412022	0.00576571
FIS1	3.38864	0.000185662	0.00361843
STEAP2	3.38822	0.000161901	0.00337946
C15orf39	3.38591	0.00105164	0.0103191
ECM2	3.38368	6.87514e-05	0.00190021
R3HDM1	3.3831	2.33295e-06	0.000217007
NANS	3.38248	0.000453903	0.00608324
CAPN1	3.3818	0.000199198	0.00374478
ANKH	3.38174	0.000246355	0.00423768
F2RL2	3.37572	0.000524967	0.00666453
MMP2	3.37526	0.000519982	0.00661666
BDH2	3.3744	0.000238077	0.00415979
ZDHHC5	3.37412	0.000352928	0.00526106
TSPAN11	3.37376	0.000394824	0.00565636
IQGAP1	3.3729	3.40602e-05	0.00121374
SAP18	3.37163	0.000215361	0.00388526
HSPA13	3.37112	0.000203882	0.00377162
ACAA2	3.36854	0.000197177	0.00372144
IARS1	3.36782	3.37379e-05	0.00121308
SH3TC1	3.36774	0.000342648	0.00515232
TNRC6C	3.36743	1.02808e-05	0.000557722
LMNA	3.36393	0.000123026	0.00277026
PSMA3	3.36094	0.000164041	0.00339287
PFDN5	3.36045	0.000478105	0.00631206
FAM217B	3.35778	0.000182836	0.00360405
PRCC	3.35657	0.000736876	0.00827613
TYRO3	3.3565	0.00012344	0.00277481
BPIFB4	3.35414	0.000338714	0.00515232
RNF220	3.3533	0.000349334	0.00522455
PPFIA4	3.35325	0.000196432	0.0037119
IL17RA	3.35093	0.000276061	0.00450426
CYP27A1	3.34827	0.000391034	0.00562922
AK1	3.34759	0.000759741	0.00844742
TEX35	3.34626	0.000432051	0.00592849
WASHC2A	3.34549	0.000338837	0.00515232
TCF25	3.3433	0.000242233	0.00420335
KCNA1	3.3429	0.000630285	0.00745637
PDGFRL	3.34256	0.000798583	0.00870729
NCSTN	3.34187	6.94358e-05	0.0019022
SRPX2	3.34121	0.00018511	0.00361674
EIF2B2	3.34038	0.000904269	0.0093736
TMEM43	3.33875	0.000809403	0.00874127
CLN8	3.3384	0.000196389	0.0037119
PRKCSH	3.33645	0.000310234	0.00489722
GNAS	3.33611	0.000800663	0.00871528
SPG7	3.33435	5.29245e-05	0.00162466
THY1	3.33375	0.00101009	0.0100126
OSGEP	3.32987	0.000581981	0.00704043
GFAP	3.32917	0.000322789	0.00500887
CDO1	3.32809	0.000785348	0.00861186
SF3B1	3.32804	0.000286788	0.00464512
ELMOD3	3.32786	0.00026212	0.00437648
SDR42E1	3.3272	0.000375177	0.00548657
ZNF395	3.32577	0.000716301	0.00812539
PARVB	3.32495	0.000551066	0.00683951
STIL	3.32456	0.000185363	0.00361714
FZD8	3.32424	0.000419859	0.00584196
RUNDC1	3.32386	0.000835003	0.00891416
DCBLD1	3.32339	0.000389524	0.00561268
ECM1	3.3232	0.000958092	0.0097369
REEP5	3.32291	0.000985964	0.00989327
C1S	3.32275	0.00110056	0.0105983
SOX5	3.3226	2.59757e-05	0.00101123
FAM20B	3.32245	0.000175563	0.00353699
HDDC2	3.32201	0.000512152	0.00658309
HS6ST3	3.32111	0.000406008	0.00572799
CDAN1	3.32044	0.000255521	0.00430774
KCTD7	3.31917	0.000441016	0.00601431
LAG3	3.31821	0.000799369	0.00870729
MADD	3.31813	5.71009e-05	0.00169588
ZNF441	3.31812	0.000455172	0.00608974
PLEC	3.31697	8.61566e-05	0.00219749
STX12	3.31633	0.000512223	0.00658309
SH2B1	3.31616	0.000107997	0.00255991
COX7C	3.31562	0.000546977	0.00681331
ARMC6	3.31435	0.000281389	0.00457477
RBM23	3.31224	2.57006e-05	0.00100556
PRKAB1	3.31217	0.000557368	0.00687421
ZNF565	3.31087	0.000763131	0.00845486
CILP2	3.31065	0.00161061	0.0133863
TFPI	3.31022	5.74553e-05	0.00170315
HSPB1	3.30917	0.00154065	0.0130006
RGMA	3.30847	0.000374309	0.00548657
RASA3	3.30724	0.000254988	0.00430774
ZC3H12D	3.30648	0.000520114	0.00661666
BCL3	3.30579	0.000501961	0.00650832
DYNC1H1	3.30558	8.30074e-05	0.00214535
PLAGL1	3.3055	0.000175539	0.00353699
CEMIP	3.30458	9.01005e-05	0.00224644
WBP4	3.30397	0.000179836	0.00356754
PRR11	3.30384	0.000453002	0.00607691
PYROXD2	3.30365	6.14863e-05	0.00177192
CSF2RB	3.30331	0.000512903	0.00658423
NDUFC1	3.30285	0.000352694	0.00526106
NABP2	3.30252	0.000545351	0.0067985
PXDN	3.30194	1.70902e-05	0.000766886
WSB1	3.30104	0.000313098	0.00492718
NFATC2	3.30062	0.000183491	0.0036078
ADPRH	3.3006	0.000749615	0.00836478
PRG4	3.30042	0.000131778	0.00287488
SLC35G2	3.30031	0.00034182	0.00515232
FOXK2	3.2979	3.87633e-05	0.00132332
MTMR1	3.29703	0.000514842	0.00660367
CASS4	3.29556	0.00111149	0.0106884
SCNN1B	3.2955	0.000573922	0.00698182
AK2	3.29391	8.87216e-05	0.00222635
WNT5A	3.29223	0.000510293	0.00657791
FAM114A1	3.29177	0.000347728	0.00521357
POGK	3.29008	0.000477542	0.00631206
ABHD2	3.29003	5.45702e-05	0.00165878
GBP2	3.28905	0.000250458	0.00428926
BEGAIN	3.28889	0.000534738	0.00673103
OTUD5	3.28884	0.000840851	0.00897043
CCDC138	3.28766	0.00011351	0.00263551
C1orf43	3.28664	0.000355844	0.00529437
RGS5	3.28578	0.000246984	0.0042438
FADS3	3.28469	0.000327259	0.00504298
MFSD11	3.28371	0.000181984	0.00359181
TPPP3	3.28185	0.00154253	0.0130006
SFXN3	3.27978	0.00034145	0.00515232
HTATIP2	3.27751	0.00283715	0.0190628
BTBD19	3.27407	0.000435327	0.00596375
CHMP1B	3.27305	0.000727076	0.00820165
DMAP1	3.27216	0.000675329	0.00780497
CSGALNACT1	3.2717	0.000332432	0.00509758
THBS3	3.27076	0.000164331	0.00339362
RPUSD4	3.27004	0.000900424	0.00936548
HSPA5	3.26995	0.000194196	0.00369984
GLYR1	3.26794	0.000808913	0.00874127
SERP1	3.26712	0.000497124	0.00646178
STEAP1B	3.26497	0.00080881	0.00874127
SNRNP70	3.26294	0.000314899	0.00494572
GLI3	3.2621	0.00011225	0.00261014
ACSL3	3.26083	0.000214585	0.00387576
RNF144B	3.26043	0.000159092	0.00333943
OAF	3.25915	0.000974438	0.00984131
GORASP2	3.25899	0.000169124	0.00344693
ANP32A	3.25854	3.995e-05	0.00134901
MAN1C1	3.25763	0.000370857	0.00545504
SEC11A	3.25649	7.58735e-05	0.002039
MRPS30	3.25645	0.000733495	0.00825152
SLF2	3.25609	8.7329e-05	0.00220932
PDHA1	3.2558	0.000528116	0.00668015
RNF130	3.25539	0.000133451	0.00289511
MRPS21	3.25522	0.000566601	0.00693284
TCIRG1	3.25355	0.00100269	0.00999022
SLC10A7	3.25265	4.65354e-05	0.00148426
FCGBP	3.25211	0.000237802	0.00415966
SLC35C2	3.25075	0.000223821	0.00397327
ADGRB1	3.24839	0.00019121	0.00367054
UEVLD	3.24832	8.13122e-05	0.00212273
ECHDC2	3.24825	0.00038355	0.00555235
FBXO44	3.24746	0.00042448	0.00587652
ALG14	3.24669	0.000120983	0.00274492
STON2	3.24638	0.000108977	0.00256864
SVOPL	3.24474	0.000688093	0.00791129
CLIP2	3.24276	0.000670361	0.00777069
UGDH	3.24242	0.000778491	0.00857002
SERPINE1	3.24141	0.00021383	0.00387576
ESYT1	3.24118	0.000426216	0.00588204
TIMM50	3.23928	0.000165067	0.003396
ANKMY2	3.23928	0.000393452	0.00565355
NIBAN2	3.23804	0.00016681	0.00341805
FLG	3.23733	0.000119328	0.00272497
IFI6	3.23578	0.0016913	0.0137937
ATP1A2	3.23431	0.000919257	0.00948175
DSTN	3.23387	0.000249514	0.00427781
SPIRE2	3.231	0.000395088	0.00565636
CARD10	3.23043	0.000408491	0.00574736
RMDN3	3.23022	0.000268752	0.00445046
MED10	3.22983	0.00132353	0.0119675
QSOX1	3.22964	0.000409203	0.0057495
HK1	3.22829	0.000312172	0.00492281
RHOQ	3.22826	0.000189412	0.00365937
SPTLC2	3.22824	4.68554e-05	0.00148915
RPL18	3.22813	0.00154184	0.0130006
PRRG4	3.22684	0.000375896	0.00548759
UBE2E3	3.22654	0.000303172	0.00482004
IFIT3	3.22605	0.00205619	0.0155598
GPR83	3.2222	0.00195146	0.0150881
EML1	3.2217	0.000337172	0.00514974
SPTY2D1	3.21712	0.000373723	0.00548657
PMP22	3.21647	0.000410205	0.00575064
SLC15A5	3.21644	0.001678	0.0137543
UBE2Q2	3.21567	5.53132e-05	0.00167156
CDON	3.21549	0.000220895	0.00394607
CHML	3.21545	0.000338999	0.00515232
IL17RC	3.21403	0.000842545	0.00897617
POLR2C	3.21339	0.00117723	0.0110623
CHRD	3.21251	0.000554097	0.00686666
BFAR	3.21233	0.00046527	0.00620519
MARK2	3.21173	0.000543846	0.00679065
PRPF6	3.21158	0.000178832	0.00356585
DLGAP4	3.21066	0.000276863	0.00450788
COL12A1	3.20973	3.40396e-05	0.00121374
XRCC6	3.20961	0.000898456	0.0093537
MDH1	3.20932	3.98834e-05	0.00134901
FKBP10	3.20916	0.000713312	0.00810524
LRRC47	3.20903	0.000595918	0.00719223
GALM	3.20899	0.000264344	0.00438682
AGBL1	3.20827	0.000298951	0.00477246
ACADVL	3.20691	0.000629566	0.00745354
CLIC4	3.20685	0.000409383	0.0057495
DHTKD1	3.20543	0.000530492	0.00670475
SCN4A	3.2052	0.000620483	0.00740724
LRP4	3.20502	0.000275008	0.00450426
NPRL3	3.20351	0.00043146	0.00592562
FXYD5	3.20205	0.000427678	0.00589452
SCARA5	3.2017	0.000569022	0.00695407
TRAPPC12	3.20133	0.000104674	0.00249755
PBXIP1	3.20014	0.00166555	0.0136667
SETD1B	3.19983	0.000557619	0.00687421
SUPV3L1	3.19981	0.000420551	0.00584196
HNRNPA1	3.19807	0.000706946	0.00806678
SOD1	3.19787	0.00054513	0.0067985
THBS4	3.19715	0.000966472	0.00980549
DPF2	3.19498	8.00612e-05	0.00210262
COQ8B	3.19427	0.000339029	0.00515232
TMOD3	3.19354	0.000238982	0.00417023
RPS8	3.19287	0.00232063	0.0167736
MSH2	3.1921	0.000253969	0.00430774
CKMT2	3.19085	0.000448204	0.00605963
IPO9	3.19044	5.66175e-05	0.00168475
FAM120AOS	3.19019	0.00188912	0.014775
SNX6	3.18963	0.000218994	0.00393708
SYT6	3.18844	0.00157965	0.0132416
PABPC4L	3.18839	0.000786711	0.00861776
PTGES3	3.18769	0.000625277	0.00743677
IGSF8	3.18699	0.000764371	0.0084615
TAF5	3.18557	0.000856529	0.00909592
HACL1	3.18553	0.000206513	0.00380015
MYO1C	3.18506	0.00025268	0.00430774
TTL	3.18495	0.00012524	0.00280714
CCDC90B	3.18348	0.000241254	0.00419641
TSHZ1	3.18281	0.000804623	0.00872171
GPRC5A	3.18173	0.00018736	0.00363662
SCML4	3.18067	0.00140308	0.0123646
ILKAP	3.18066	0.000746118	0.00834975
MCM3	3.17969	0.000679312	0.00783352
RTCB	3.17964	0.000176073	0.00354266
CS	3.17917	0.000272078	0.00449116
GTF2F1	3.17806	0.000154166	0.00325803
CD244	3.17725	0.00150963	0.0128488
SF3B3	3.17579	2.71863e-05	0.00105046
STX1B	3.17437	0.000842267	0.00897617
PDAP1	3.17312	0.00138625	0.0122903
SGO1	3.17273	0.000828494	0.00886905
PML	3.17134	0.000574439	0.00698182
NFATC3	3.16971	0.00016714	0.00341805
SERPINA1	3.16949	0.000993932	0.00993484
SLC12A7	3.16703	0.000453039	0.00607691
CYP3A5	3.16605	0.000663118	0.00771228
FAM228B	3.16562	0.000138503	0.00299217
SETD4	3.1655	0.000181167	0.0035848
CCNI	3.1655	0.000267421	0.00443314
MAST2	3.16079	0.000202689	0.00376928
RPS28	3.15788	0.000939271	0.00959849
DNAJA4	3.15769	0.00162052	0.0134284
CHST9	3.15765	0.00162803	0.0134512
EEF1AKMT3	3.15732	0.00251317	0.0176728
NF2	3.15566	0.000156874	0.00330179
TEK	3.15545	0.000956773	0.0097369
ENO2	3.15379	0.000551283	0.00683951
RPL32	3.15365	0.00141123	0.0124183
C3	3.1532	0.000383959	0.00555311
TGM4	3.15214	0.00117415	0.0110534
CAPS	3.15136	0.0014142	0.0124246
EDRF1	3.14963	0.000120228	0.00273827
ZBED4	3.14952	0.00106854	0.0104185
RAB11FIP5	3.14787	0.00140298	0.0123646
SUN1	3.14731	0.000193205	0.00369133
UNC5C	3.14651	0.000471124	0.00625467
JTB	3.14589	0.00156316	0.0131317
XPO5	3.14382	2.55425e-05	0.00100443
LSM3	3.14362	0.000958457	0.0097369
EXOC8	3.14302	0.000933956	0.00956686
JKAMP	3.14229	0.000534402	0.00673103
PDZRN3	3.14213	0.00051239	0.00658309
MAP3K6	3.14092	0.000525408	0.00666453
SPIDR	3.13942	0.000108119	0.00255991
LPGAT1	3.13718	0.000411456	0.00576298
C1orf52	3.13668	0.000651115	0.00762153
GYG2	3.13634	0.00144271	0.0125611
ADAMTS4	3.13627	0.00105082	0.0103176
DNMT3A	3.13618	0.00022989	0.00405321
ACAP1	3.13554	0.000232043	0.0040819
ZNF285	3.13504	0.0010379	0.010223
TRPM1	3.13409	0.000601728	0.00725107
SRPRB	3.13205	0.000470652	0.00625467
DEF8	3.13154	0.000986221	0.00989327
RARG	3.1308	0.000883879	0.00925778
MPZL1	3.13072	0.000293293	0.00470147
SRGN	3.12988	0.00252159	0.017691
SERPINE2	3.12888	0.000754973	0.00841414
TMEM30A	3.12861	0.00026109	0.00436546
VSIR	3.12815	0.000785266	0.00861186
CUEDC1	3.12685	0.00169788	0.0138079
FKBP11	3.12668	0.00145007	0.0125611
CAST	3.12664	1.01934e-05	0.000557722
TP53	3.12661	0.00030709	0.00485746
OPRK1	3.12618	0.000983114	0.00987832
FARP2	3.12564	0.000220625	0.00394607
ENOX2	3.12534	0.00115154	0.0108926
NFATC4	3.12486	0.000704596	0.00804742
CDK10	3.12363	0.000435389	0.00596375
RBBP8	3.1235	0.000114873	0.0026513
COL6A1	3.12349	0.00076917	0.00849753
ERGIC1	3.12319	0.000132242	0.00288094
TMEM132A	3.12309	0.000793381	0.00867248
FANCG	3.12292	0.000627121	0.00745096
CACHD1	3.12213	0.000548837	0.00682553
SMYD4	3.12108	0.000665651	0.00772762
LCAT	3.12072	0.00105355	0.0103252
MARVELD1	3.12067	0.00122588	0.0113599
STOML1	3.1169	0.000576768	0.00699917
GLYATL1	3.11681	0.00261851	0.0181173
CD3G	3.1166	0.000811238	0.00874459
SLC26A11	3.11503	0.000376898	0.00549705
MSRB2	3.11458	0.000511639	0.00658309
EFEMP1	3.11294	0.000367768	0.00542437
GAA	3.11199	0.000430149	0.00591807
PLOD1	3.11078	0.000709868	0.00808385
SNX5	3.11076	0.000254039	0.00430774
AP3D1	3.11068	0.000372255	0.00547042
AMPD2	3.11047	0.000606392	0.00728607
USP12	3.10977	0.00048645	0.00636565
FAM210B	3.1097	0.00134055	0.0120293
PARP12	3.10924	0.000701254	0.0080323
IGFBP3	3.10899	0.00105475	0.0103253
TNFRSF1A	3.10884	0.00130903	0.0118768
SLC25A23	3.10857	0.000697542	0.00799625
AP1S3	3.1081	0.000477936	0.00631206
MYD88	3.10728	0.00210932	0.0158158
TCEA3	3.10723	0.000289216	0.0046747
FBXW2	3.106	0.000642433	0.00755405
NOS1	3.10583	0.000195194	0.00370653
SGSM2	3.10574	0.00166018	0.0136442
NUP188	3.10532	0.000263025	0.00437648
PITPNM3	3.10158	0.00100569	0.0100035
LZIC	3.10135	0.00153472	0.01297
CRLF3	3.10079	3.96921e-05	0.00134615
INTS11	3.10034	0.000502449	0.00650921
ARRB1	3.09995	0.000620886	0.00740724
DGKD	3.09901	0.000324405	0.00502893
FAM172A	3.09784	0.000379508	0.00552474
TSN	3.09752	0.00108693	0.0105413
AAMP	3.0974	0.000504273	0.00652739
SUPT6H	3.09704	0.000256812	0.0043173
ATE1	3.09638	0.000212975	0.00387371
GRAMD2A	3.09607	0.0020175	0.0154068
ARF4	3.09552	0.000798963	0.00870729
SEPTIN10	3.095	0.000509369	0.00657692
IRF2BP2	3.09483	0.00086934	0.00917979
RNF111	3.09178	0.000927388	0.0095209
RCC2	3.09136	0.000612062	0.00734711
STX4	3.09064	0.000847012	0.00901757
SLX4	3.09056	0.000377968	0.00550749
IP6K2	3.08904	0.000650739	0.00762153
CTNND1	3.08857	0.00027402	0.00450408
PPP2CB	3.08615	0.000804233	0.00872171
KLHDC3	3.08535	0.00251641	0.0176728
EFCAB2	3.08525	0.000144815	0.00309835
PI4K2A	3.08518	0.00107739	0.0104857
GABRG3	3.08505	0.000515939	0.00661177
ESRP1	3.08492	0.000342371	0.00515232
UBE3C	3.08435	0.000162304	0.00337946
CHTF18	3.08206	0.00276052	0.0187409
FAM204A	3.07942	6.69972e-06	0.00043814
TULP4	3.07818	4.10279e-05	0.00137346
APPL1	3.07808	0.0001316	0.00287488
IRF3	3.07761	0.000980929	0.00987477
DDX24	3.07744	9.65201e-05	0.00235731
INTS3	3.0769	0.000321377	0.0050031
ZBTB47	3.07646	0.000554435	0.00686666
CP	3.07611	0.00104837	0.0103
LHFPL5	3.07466	0.00189575	0.0147973
ZNF600	3.07398	0.000922313	0.00948761
UQCRC2	3.07322	0.000389251	0.00561268
SLC2A11	3.07281	0.00098319	0.00987832
ATP8B1	3.0702	0.000174942	0.00353365
ATP8A2	3.07001	0.000330634	0.00507986
LRRTM4	3.06994	0.000275819	0.00450426
CCN2	3.06895	0.00431572	0.024691
AKR1A1	3.0688	0.000584025	0.00705966
KCTD1	3.06842	0.000794726	0.00868106
VIT	3.06772	0.000298551	0.00477097
DPT	3.06606	0.00179734	0.0143176
CFL2	3.06417	0.000693597	0.00796278
RNMT	3.06314	0.000480726	0.00632261
TFIP11	3.06274	0.00070733	0.00806678
NIT2	3.06253	0.000470854	0.00625467
VRK3	3.06234	0.000362317	0.00537011
MRPS15	3.06212	0.00123015	0.0113805
RPGR	3.06162	0.000214147	0.00387576
SCTR	3.06098	0.00113553	0.0108143
PDIA3	3.06028	3.32858e-05	0.00120801
NAT9	3.0593	0.00162441	0.0134284
RPS3A	3.05918	0.00212545	0.0158871
MAMDC2	3.05877	0.00191298	0.0149019
ACLY	3.05842	0.000395832	0.00565636
HID1	3.05776	0.000785619	0.00861186
ZNF385A	3.05658	0.000772072	0.00851747
RPS6	3.05579	0.00215949	0.0160802
DNMBP	3.05324	0.00106014	0.0103567
PLPP5	3.05223	0.00136048	0.0121242
IDH3G	3.05185	0.00271077	0.0185164
ERN2	3.0513	0.000616327	0.00737551
POTEE	3.05113	0.000482533	0.00632505
PLCB3	3.05081	0.000823685	0.00882839
MYO10	3.05042	8.44924e-05	0.00216929
NCOR2	3.04982	4.53967e-05	0.00145692
SH3PXD2B	3.04941	0.00111199	0.0106884
FIBIN	3.04794	0.00287263	0.0192038
TNS2	3.04792	0.00104623	0.010292
RAD52	3.04671	0.000481533	0.00632261
PPIA	3.04666	0.000443508	0.0060377
AKAP7	3.04619	0.000263439	0.00437648
TAF11	3.04603	0.0017496	0.0140884
SMOC1	3.04523	0.00193179	0.0149958
COPE	3.04511	0.00267368	0.0183979
OLFML3	3.04461	0.00157311	0.0132082
ZNF569	3.04432	0.00109914	0.0105971
FGF2	3.04402	0.000129234	0.00284702
MECP2	3.04389	0.000178595	0.0035657
FDFT1	3.04337	0.00145767	0.0125789
CD81	3.04261	0.00106432	0.0103845
ZNF689	3.04259	0.00225606	0.0165299
IQCK	3.04041	0.00077653	0.00855857
PIWIL1	3.04027	0.000702396	0.0080323
CRYAB	3.03964	0.000526023	0.00666453
ZFYVE1	3.03945	0.00118442	0.0111029
MYLIP	3.03898	0.00135682	0.0121067
ZNF83	3.03679	0.000126411	0.00281713
CCDC125	3.03646	0.000525669	0.00666453
ZDHHC3	3.03645	0.00111274	0.0106891
RBM8A	3.0364	0.000361887	0.00536885
DLL4	3.03581	0.000862123	0.00913408
GALNT14	3.03573	0.000725862	0.00819391
RNPS1	3.03568	0.00134261	0.0120392
GPR161	3.0347	0.000593222	0.00716526
HMGCS1	3.03265	0.000414482	0.00578319
PIK3C2B	3.0299	0.000756002	0.00841791
VPS4A	3.02924	0.00187602	0.0147322
PPP1R3E	3.02758	0.00127153	0.0116523
SLC16A3	3.0258	0.00127999	0.0116884
SEPTIN2	3.02572	0.000212417	0.00387282
RFWD3	3.02571	0.000542862	0.00678718
NECTIN1	3.02526	0.00105359	0.0103252
MMP3	3.02504	0.00125825	0.0115579
PDCD2	3.02359	0.000866901	0.00916025
MVK	3.02256	0.00131446	0.011909
POP4	3.02235	0.00116446	0.0109821
SUFU	3.02198	0.000564454	0.00691456
WIPF1	3.02154	0.00022975	0.00405321
EIF1B	3.02125	0.00287923	0.0192067
CRTAP	3.02087	0.000292948	0.00470078
GIGYF1	3.02075	0.00231558	0.0167604
ACAD10	3.02028	0.000194365	0.00369984
NAA10	3.01856	0.0014201	0.0124483
ZNF577	3.01796	0.000425798	0.00588204
RBP1	3.01667	0.00477191	0.0263686
PDSS2	3.01565	0.000613189	0.00734927
CHSY1	3.01448	0.000806197	0.00873268
CMKLR1	3.01284	0.00113204	0.0108076
ENGASE	3.01279	0.00100075	0.00997729
CFAP97D1	3.01197	0.00267481	0.0183979
AMMECR1L	3.01113	0.00143222	0.0125188
GALNT10	3.01103	0.000181752	0.00359179
MINAR1	3.01072	0.00094603	0.00965485
DDX31	3.01056	0.000654576	0.00765627
QRSL1	3.01001	0.00112851	0.0107984
NT5DC3	3.00837	0.000292263	0.00469951
KIFC3	3.00812	0.000204394	0.00377162
GHDC	3.00744	0.00120357	0.0112215
DEPDC4	3.00739	0.000951729	0.00970027
SMARCA4	3.0062	3.28367e-05	0.0011945
PODXL	3.00507	0.000403291	0.0057063
LCTL	3.00502	0.00158158	0.0132506
FAM3A	3.00416	0.000911599	0.0094259
CLU	3.00241	0.00583805	0.0294757
TAGAP	3.002	0.00367007	0.0224173
HTR3B	3.00131	0.00308278	0.0201016
DHRS11	3.00067	0.000681604	0.00784829
FIBP	3.00056	0.00209013	0.015722
VPS25	3.0002	0.00200257	0.0153307
SPTBN5	3.0001	0.00084829	0.00901974
ZBTB5	2.99965	0.00310067	0.0201602
DTX3L	2.99919	0.00120976	0.011259
FPR2	2.99891	0.00158689	0.0132733
NPHP1	2.99778	9.03929e-05	0.00225012
ZBTB4	2.99686	0.00133934	0.0120254
GRHPR	2.99682	0.0013239	0.0119675
NPR2	2.9966	0.00205699	0.0155598
RCCD1	2.99611	0.00278674	0.0188776
KIAA0319L	2.99495	0.000199204	0.00374478
HMBS	2.99424	0.00114463	0.0108723
GRAMD1B	2.99352	0.000973512	0.00984131
COPZ2	2.99312	0.00119743	0.0111848
PAN2	2.99285	0.00114416	0.0108723
C1GALT1	2.99212	0.000179379	0.00356701
FHOD1	2.99125	0.00239708	0.0171718
PERP	2.99104	0.00071729	0.00812667
PRPF8	2.99037	0.000246248	0.00423768
L3MBTL2	2.99032	0.000135735	0.00293645
PM20D1	2.99011	0.00264151	0.0182521
PSAP	2.98984	0.000492515	0.00642337
RTL6	2.98959	0.00211051	0.0158158
POU2F2	2.98949	0.000252232	0.0043054
TCAF2	2.98766	0.00106915	0.0104185
VEGFA	2.98545	0.00148635	0.0127148
LDLRAP1	2.98425	0.00341996	0.0214983
RALGDS	2.98362	0.00105494	0.0103253
NUCKS1	2.98338	0.000556332	0.00686924
SCARA3	2.98305	0.00330443	0.0209758
PTPRH	2.98289	0.00165201	0.0136131
SPON1	2.98211	0.000937896	0.00959171
ZFP37	2.98125	0.00144774	0.0125611
IFI27	2.98112	0.000921335	0.00948383
B3GALNT1	2.98103	0.00230107	0.0167004
CSTB	2.97926	0.00260844	0.0180902
MAP1LC3B	2.9791	0.000439109	0.00599884
TMCO3	2.97786	0.000577557	0.00700328
STAU2	2.97614	4.79713e-05	0.00150838
CDK20	2.97598	0.00137999	0.0122558
MAF1	2.97515	0.00168089	0.0137545
NOP14	2.97477	0.00152625	0.0129228
ADCY4	2.97441	0.00204273	0.0155156
SKP2	2.97388	0.000563651	0.00691456
CTH	2.97354	0.00118276	0.0111008
MPV17L	2.97344	0.00108042	0.0105051
EIF2S2	2.97332	0.000448095	0.00605963
PLEKHG2	2.97287	0.000518726	0.00661666
SRRM4	2.97066	0.000340216	0.00515232
SLC24A3	2.96972	0.00268218	0.0184132
SLCO1B3	2.9695	0.00135696	0.0121067
MXD4	2.9695	0.000755122	0.00841414
DDX3Y	2.96884	0.0053489	0.0279989
MACC1	2.96811	0.000163066	0.00338172
TLE1	2.9669	0.00142104	0.0124495
SNRPD3	2.96681	0.00219862	0.0162625
COX15	2.96591	0.000819926	0.00881377
PSME1	2.96557	0.00132865	0.0119675
ENAM	2.96532	0.00141188	0.0124183
PRPH2	2.96398	0.00126446	0.0116081
CEBPD	2.96398	0.00268709	0.0184147
SRFBP1	2.96365	0.000342011	0.00515232
GHITM	2.96318	0.000909488	0.00941178
MRPS31	2.96316	0.000554797	0.00686666
IL1B	2.96228	0.00203062	0.0154767
DDB2	2.9622	0.000733041	0.00825152
CHCHD5	2.96213	0.00139174	0.0123141
GALNT11	2.96194	0.000452448	0.00607691
CPPED1	2.96031	0.000478291	0.00631206
ABCB11	2.95946	0.0015448	0.0130056
CDC23	2.95918	0.000601402	0.00725107
EXT1	2.95787	0.000749025	0.00836478
MRNIP	2.95693	0.000810239	0.00874127
ZNF544	2.95691	0.000288741	0.00467189
C1orf198	2.95658	0.00112949	0.0107984
RSRP1	2.95583	0.00040548	0.00572575
CERS4	2.95543	0.00170973	0.0138617
GFPT2	2.95521	0.00038178	0.00554224
PA2G4	2.95399	0.00345312	0.0216192
PSG6	2.95368	0.00260313	0.0180753
ZNF607	2.95353	0.00151884	0.0128874
PDE1B	2.95322	0.000400274	0.00567804
SCN2B	2.95297	0.00240865	0.0172333
GOPC	2.95295	0.00188924	0.014775
FBRS	2.95295	0.0021122	0.0158158
GINM1	2.95271	0.000394004	0.00565625
CGN	2.95236	0.00156217	0.0131305
ZNF667	2.95221	0.00152664	0.0129228
GDPD1	2.94971	0.00133338	0.0119927
MTMR11	2.94894	0.00176448	0.0141788
DYNC2LI1	2.94887	0.000101774	0.00244714
FAM107B	2.94886	0.000414699	0.00578319
VAT1L	2.94857	0.00244989	0.0174242
ALG3	2.94801	0.00219104	0.0162296
ADTRP	2.94781	0.000510023	0.00657791
CEACAM4	2.94709	0.00383359	0.0229381
GPR160	2.94606	0.00229577	0.0166714
MARCHF8	2.94448	0.00122136	0.0113397
WWC1	2.94407	0.000980814	0.00987477
SYNPO2	2.9433	0.000906134	0.00938332
GPR37L1	2.94205	0.00261608	0.0181085
PAQR7	2.94198	0.00189174	0.0147809
PPP1R32	2.94162	0.00239548	0.0171718
RAN	2.94145	0.0022665	0.016544
NLRP11	2.94	0.00161997	0.0134284
XPNPEP1	2.93955	0.000363747	0.00538103
FAM20C	2.93876	0.0018848	0.0147567
ST3GAL4	2.93863	0.00245328	0.0174242
TMEM30B	2.93848	0.00247767	0.0175014
C15orf40	2.93768	0.000632746	0.0074741
CREB3	2.93628	0.00339388	0.0213776
PNPLA3	2.93628	0.000949603	0.00968495
SLC38A1	2.93622	5.76711e-05	0.0017063
DPYSL4	2.93616	0.00277783	0.0188337
CC2D1B	2.93578	0.000368074	0.00542437
PTGER4	2.93485	0.00169651	0.0138079
FAM98A	2.93469	0.00231984	0.0167736
TMEM44	2.93338	0.000273812	0.00450408
VDAC1	2.93329	0.000571133	0.0069689
DCUN1D3	2.93264	0.00374131	0.0226692
SH3RF2	2.93036	0.000762866	0.00845486
NENF	2.92956	0.00286976	0.0192038
ATP13A1	2.92952	0.00183193	0.0144811
ZNF76	2.92949	0.00144735	0.0125611
ANKRD49	2.92852	0.00293418	0.0194855
NPHP3	2.92818	0.000657179	0.00767516
SPPL3	2.92797	0.000874217	0.00920625
C5AR1	2.92709	0.00149125	0.0127343
NCAN	2.92697	0.00114976	0.0108926
ALDH1L1	2.9268	0.00101101	0.0100153
RUNX2	2.92644	0.000482334	0.00632505
SAP30BP	2.92516	0.000624405	0.00743677
IL1R2	2.9245	0.00151375	0.0128698
ACTG1	2.92437	0.00303445	0.0199215
SEC61A1	2.92413	0.00142863	0.0124969
KANSL3	2.92287	0.000431043	0.00592512
SIM2	2.9227	0.00125633	0.0115471
RBM5	2.92242	0.000507607	0.00655961
ITGA6	2.92231	0.000613922	0.0073524
PPP2R1B	2.92208	0.000199591	0.00374478
ZC3HC1	2.92203	0.00109975	0.0105971
PNISR	2.92203	0.000738748	0.00828518
BTG2	2.92184	0.00378301	0.0227862
PPCDC	2.92166	0.00196936	0.0151812
CHMP2A	2.92155	0.00304471	0.0199551
PWWP3A	2.92115	0.000690959	0.00793836
CCN5	2.92059	0.0012753	0.01168
MYH7	2.92013	0.00189003	0.014775
CEBPZOS	2.92003	0.000240023	0.00417969
DPH3	2.91905	0.00303784	0.0199268
PLEKHG4	2.91882	0.0026838	0.0184132
SNCA	2.91811	0.00226056	0.016544
LDB3	2.91723	0.00135108	0.0120889
WDR59	2.91629	5.64429e-05	0.00168475
DIRAS2	2.91628	0.0049685	0.0269374
SERPING1	2.9148	0.00162185	0.0134284
SLC24A1	2.91247	0.00112582	0.0107947
GUK1	2.91072	0.000896717	0.0093537
COQ7	2.91063	0.000716653	0.00812539
UTY	2.91062	0.00570001	0.0290575
GGA3	2.91004	0.00354837	0.0219939
DCAKD	2.90968	0.00185296	0.014588
GTF3C2	2.9092	0.00161273	0.013396
TFAM	2.90804	0.00124193	0.0114554
SLC5A1	2.90799	0.00146086	0.0125924
SHISA5	2.90624	0.00157425	0.0132106
CLTCL1	2.90582	0.000448444	0.00605963
NAA38	2.90564	0.00297179	0.0196513
GXYLT1	2.90551	0.000804533	0.00872171
ZNF273	2.90522	0.000214251	0.00387576
CDCP1	2.90347	0.00228608	0.0166322
ZNF268	2.90345	0.000242697	0.00420335
KANK1	2.90153	0.000395295	0.00565636
WSB2	2.90067	0.00158809	0.0132733
CRADD	2.8998	0.000262646	0.00437648
CLINT1	2.89935	0.00128107	0.0116915
RIOK3	2.89902	0.000492501	0.00642337
KIF6	2.899	0.00169456	0.0138079
FMNL1	2.89856	0.00184701	0.0145693
CCDC85C	2.89833	0.00101779	0.0100696
SLC44A2	2.89788	0.000145709	0.00311319
LIMS1	2.89773	0.000556134	0.00686924
ACAD8	2.89711	0.00102924	0.0101506
ALDH2	2.89708	0.000451127	0.00607691
NINJ1	2.89634	0.0013647	0.0121409
FAM186A	2.89391	0.00178596	0.0142942
GC	2.89367	0.0028332	0.0190628
GDPGP1	2.89046	0.0015067	0.012845
SPEN	2.88981	0.000304224	0.00482688
PARP11	2.88903	0.00148912	0.012723
DBF4	2.88843	0.00134822	0.0120702
LRRC57	2.88822	0.000564145	0.00691456
NSUN2	2.88705	0.00131118	0.0118894
HTR4	2.88663	0.00066887	0.00775919
BOC	2.88545	0.000973919	0.00984131
FCGR3A	2.88413	0.00283739	0.0190628
ROBO3	2.884	0.00440775	0.0250648
ACKR2	2.88365	0.000877399	0.00922743
TTF1	2.88357	0.000871024	0.00918722
CSNK1A1	2.88188	0.000451308	0.00607691
PTK7	2.88116	0.00254485	0.017806
RAD23A	2.88006	0.00113428	0.0108143
NETO2	2.87967	0.00135452	0.0121057
MT1E	2.87964	0.00381676	0.0228638
IRGQ	2.87957	0.000912067	0.0094259
RNF214	2.87921	0.00223401	0.0164148
CES1	2.87915	0.00107493	0.0104682
NDRG4	2.87892	0.000791601	0.00866521
TMEM41A	2.87872	0.000346129	0.00519964
PIK3R6	2.87824	0.0046886	0.0260982
C8orf34	2.87821	0.000236715	0.00414532
TMEM116	2.87654	0.000931767	0.00955953
CCDC25	2.87645	0.00131487	0.011909
RAET1E	2.87618	0.0022336	0.0164148
GMPPA	2.87563	0.00132904	0.0119675
VDR	2.8755	0.00168499	0.0137632
EPS8L2	2.87547	0.00227602	0.0165765
PRDX3	2.87519	0.000973927	0.00984131
CIP2A	2.87494	0.000243855	0.00421334
TOX4	2.8747	0.000474555	0.00628411
EMC4	2.87404	0.00284174	0.0190837
RPL37	2.87398	0.000530961	0.00670522
PIGS	2.87236	0.00116156	0.0109681
LITAF	2.87138	0.00195107	0.0150881
PRR13	2.86957	0.00209788	0.0157498
CCN6	2.86941	0.00154432	0.0130056
PGGHG	2.86908	0.00316578	0.0204466
TNFRSF11B	2.86837	0.00330255	0.0209758
SERPINB1	2.86495	0.00122646	0.0113599
ATF7	2.86282	0.0016571	0.0136367
TMEM266	2.86278	0.00177296	0.0142322
SEZ6L	2.86232	0.00198548	0.0152374
SERPINB13	2.86224	0.000628767	0.00745096
SELENOS	2.86224	0.00222765	0.0164066
NAGK	2.86216	0.00114847	0.0108908
CXCL12	2.8618	0.00611959	0.0303112
AP2M1	2.85724	0.0023498	0.0169528
CMTR2	2.85605	0.000977808	0.00985816
HAS2	2.85424	0.00129866	0.0117966
LARS2	2.85396	0.00163722	0.0135055
NXT2	2.85292	0.00436259	0.0248767
RBM22	2.85236	0.00145068	0.0125611
DENR	2.85186	0.00042065	0.00584196
SLFN11	2.85174	0.00315289	0.0204228
TAMM41	2.8513	0.0021813	0.0161729
ITGA7	2.85089	0.00115169	0.0108926
AKAP8	2.85086	0.00237436	0.0170824
C1orf131	2.85029	0.00145652	0.0125759
SLC26A6	2.84954	0.00179834	0.0143176
SAMD4A	2.84915	0.000712012	0.0080964
POLR3H	2.84705	0.00426389	0.0244937
NDP	2.84704	0.00468182	0.0260982
DHRS3	2.84646	0.00114581	0.0108723
PSMC3	2.84591	0.00179592	0.0143176
ILF3	2.84542	0.00043586	0.00596494
DSN1	2.84519	0.00173681	0.0140145
POLR2J2	2.84442	0.00206805	0.0156012
TRPV4	2.84335	0.00117547	0.0110591
UBA7	2.84298	0.00323161	0.0206929
FUCA1	2.84289	0.00426904	0.0245052
DRD3	2.84133	0.00384947	0.0229888
CANX	2.83983	0.00060593	0.00728607
KBTBD12	2.83969	0.00287437	0.0192038
NDRG1	2.83937	0.000532151	0.00671318
GORAB	2.83874	0.00145649	0.0125759
SHC1	2.83868	0.00194436	0.0150782
CASP4	2.83836	0.00188011	0.0147419
ZNF227	2.83809	0.00200811	0.0153634
TRPM2	2.83805	0.00076482	0.0084615
FIZ1	2.83749	0.00217586	0.0161546
CTSB	2.83728	0.000965109	0.00979807
DAPK3	2.8372	0.00300907	0.0198198
LTBP3	2.83716	0.00225372	0.0165205
IMPDH2	2.83521	0.00161656	0.0134158
TIMM8B	2.83432	0.0055074	0.0284965
STRIP2	2.83429	0.00090091	0.00936548
ADRA1A	2.83395	0.00361833	0.0222764
UBE2S	2.83319	0.00584549	0.0294757
CC2D1A	2.83311	0.0011793	0.011075
VIM	2.83272	0.00485844	0.0266195
SPINT2	2.83268	0.00173781	0.0140152
IKBIP	2.83194	0.00192766	0.0149784
SPART	2.83151	0.0009559	0.00973639
RBM24	2.83146	0.00454698	0.0256737
DONSON	2.83049	0.00233906	0.016891
SLC1A2	2.83032	0.0014139	0.0124246
APOD	2.82996	0.00273726	0.0186412
GAMT	2.8298	0.00480393	0.0264931
SDHC	2.82853	0.000498144	0.00646962
SPCS1	2.82779	0.00391987	0.0232217
BHLHE40	2.82658	0.00217675	0.0161546
RNF19B	2.82611	0.00242042	0.0172936
MFSD14B	2.82511	0.000207231	0.00380329
CAMKK2	2.82503	0.000776899	0.00855857
RCL1	2.82492	0.000937991	0.00959171
ACOX3	2.82321	0.00198513	0.0152374
NAA60	2.82259	0.00235097	0.0169534
RHOBTB3	2.82255	0.000337655	0.00515206
LYPLA1	2.82249	0.000349469	0.00522455
NTRK3	2.82223	0.00039243	0.00564409
NOLC1	2.82199	0.00146642	0.0126058
PLEKHM2	2.821	0.00144024	0.0125611
C1orf56	2.82077	0.00390419	0.0231819
NCALD	2.8207	0.00100733	0.0100035
STAT1	2.8205	0.000336769	0.00514865
AGBL5	2.82047	0.00273498	0.0186412
ACOT13	2.82034	0.00318975	0.0205246
TCN1	2.81937	0.00499739	0.0270212
LGALS9	2.81934	0.00328145	0.0208811
ICMT	2.81849	0.00618625	0.0304781
COPZ1	2.81815	0.00146543	0.0126058
IFI16	2.81778	0.00268757	0.0184147
NELFA	2.81759	0.00184646	0.0145693
AR	2.81686	0.000537778	0.00675177
ZNF260	2.81607	0.00145021	0.0125611
SNX29	2.81503	0.000445529	0.00604403
ZNF454	2.81451	0.00224816	0.0164876
SEZ6	2.81424	0.00513733	0.0274503
HSPA2	2.81205	0.000821823	0.00882196
DNALI1	2.81185	0.00171982	0.0139207
SULF2	2.81072	0.00221239	0.0163414
MPST	2.81046	0.00189903	0.0148155
NCAPD3	2.81039	0.00122354	0.0113532
RALGPS1	2.81002	0.00127958	0.0116884
PABPC1	2.80984	0.000221571	0.00395004
MGME1	2.80973	0.00385379	0.0230057
RPS5	2.8097	0.00470691	0.0261583
ATP6V0D1	2.80886	0.00165901	0.0136418
GPKOW	2.80807	0.00614466	0.0304062
IL4R	2.80699	0.0012078	0.0112474
LHPP	2.80663	0.00337436	0.0212788
ZNF225	2.80575	0.00251657	0.0176728
ZFP30	2.80548	0.000831024	0.0088839
CHMP3	2.80523	0.0012794	0.0116884
CEACAM1	2.80494	0.00255506	0.0178613
NTAN1	2.80489	0.00287235	0.0192038
USP43	2.80469	0.00083095	0.0088839
TSPYL2	2.80344	0.00431452	0.024691
TNFRSF10C	2.80319	0.00603153	0.0300763
C1QBP	2.80226	0.00422904	0.0243566
FBXL5	2.80214	0.00136414	0.0121409
PHKA2	2.80128	0.0017087	0.0138617
KIAA0040	2.80123	0.00351612	0.0218989
TRPV2	2.80028	0.00268592	0.0184147
DNAJC17	2.7999	0.00280559	0.0189331
AEBP1	2.79984	0.002433	0.0173436
UCP2	2.79917	0.00264347	0.0182575
TOR1AIP2	2.79912	6.93784e-05	0.0019022
PPM1L	2.79885	0.000152262	0.00322218
APPBP2	2.79817	0.00039941	0.00567578
MAPK14	2.79668	0.000221019	0.00394607
RAPH1	2.79649	0.000501315	0.00650537
RAB3IL1	2.79598	0.00427791	0.024547
MPP4	2.79595	0.000465799	0.00620519
ANKRD34B	2.79587	0.00265534	0.0183232
FBXO2	2.79361	0.00466811	0.0260955
LONRF1	2.79342	0.000762731	0.00845486
SLC40A1	2.79332	0.00208591	0.0157055
DERL1	2.79295	0.00140339	0.0123646
IL20RA	2.79271	0.00293797	0.0194957
JUNB	2.79214	0.00349443	0.0218075
CLEC7A	2.79158	0.00148396	0.0127069
BRD1	2.79136	0.00380606	0.0228427
MARCHF6	2.79115	0.00144686	0.0125611
PKN3	2.79099	0.00114522	0.0108723
FBXL3	2.79029	0.00499382	0.0270212
COA5	2.78935	0.0023538	0.0169659
ANGEL1	2.78922	0.00378113	0.0227862
FTH1	2.78922	0.00801091	0.0357434
LSM4	2.78832	0.00456376	0.0257403
CCAR2	2.78767	0.0022658	0.016544
AIFM1	2.78608	0.00184591	0.0145693
NBEAL2	2.78562	0.00258205	0.0179772
CFAP58	2.78471	0.000170091	0.00345816
MYG1	2.78454	0.00358355	0.0221232
MGP	2.78436	0.0132079	0.0493906
LSM5	2.78299	0.00102154	0.0100875
ANKRD10	2.7817	0.000658406	0.00768371
ZFAND1	2.78156	0.00319568	0.0205542
TRIP11	2.78087	0.000809129	0.00874127
ITGB1BP1	2.78084	0.00349732	0.0218081
ZNF407	2.77947	0.00145481	0.0125759
TYMP	2.77943	0.00245199	0.0174242
CWC22	2.77844	0.000606508	0.00728607
FAM168B	2.77832	0.00243146	0.0173406
YTHDF3	2.77818	0.00136969	0.0121782
KLHL9	2.77664	0.00226481	0.016544
TSPO	2.77544	0.00461586	0.0259119
MUC5B	2.77501	0.00269551	0.0184447
RNF183	2.77354	0.00490549	0.0267922
AXIN2	2.77302	0.00317889	0.0205057
NUP62	2.77295	0.00366381	0.0224173
PAX2	2.77271	0.00564488	0.0288998
ADAL	2.77255	0.000444371	0.00604403
INPP5B	2.77229	0.000560448	0.00688722
NUDC	2.77225	0.00108718	0.0105413
ARPC5L	2.77175	0.00541482	0.028177
GPT2	2.77131	0.00147777	0.0126819
KLF13	2.77042	0.00179234	0.0143139
STPG1	2.76759	0.00197734	0.015205
NEIL3	2.76625	0.00203919	0.0155132
RACK1	2.76512	0.00917038	0.038903
ABAT	2.76434	0.00116613	0.0109912
SPN	2.76405	0.00164921	0.0135972
ISCU	2.76335	0.00474417	0.0262714
TARS3	2.763	0.000518471	0.00661666
COX4I1	2.76281	0.00469378	0.0261045
TGIF2	2.76261	0.0022763	0.0165765
MRLN	2.76181	0.00453006	0.0256098
SSU72	2.76177	0.00168194	0.0137545
RASSF2	2.76126	0.00378328	0.0227862
RABL6	2.76031	0.00303597	0.019923
EPB42	2.7594	0.00343861	0.0215545
TRIM48	2.75913	0.00357719	0.0221196
COPS7A	2.75911	0.00373762	0.0226692
ALDOA	2.75822	0.0030275	0.0199179
SPDYE3	2.758	0.00226346	0.016544
SUPT16H	2.75585	0.000738214	0.00828518
MYO7B	2.75492	0.000968359	0.00981823
GIT1	2.75481	0.00160257	0.0133402
IGHMBP2	2.75441	0.00129812	0.0117966
SNTG2	2.75269	0.0016107	0.0133863
OR4K1	2.7523	0.0051784	0.0275187
TBKBP1	2.75154	0.00478239	0.0264077
S100B	2.75088	0.00551998	0.0285355
VPS11	2.75064	0.00269779	0.0184521
SFTPA2	2.75043	0.00415962	0.0240966
KIF4B	2.75039	0.00556342	0.0286717
CCDC3	2.74948	0.00246804	0.0174891
PFAS	2.74941	0.00170102	0.0138132
ACADSB	2.74919	0.00141845	0.0124409
NGDN	2.74896	0.00227611	0.0165765
CTSF	2.74779	0.002587	0.0179954
CREBL2	2.74601	0.00267891	0.018404
PJA2	2.74547	0.00025557	0.00430774
RUVBL1	2.74525	0.00159209	0.0132743
CLIC5	2.74467	0.00127052	0.01165
SLC16A10	2.74397	0.000562139	0.00690253
RAB40A	2.7437	0.00279224	0.0188984
IMPDH1	2.74345	0.00610574	0.0303102
SDF2	2.74285	0.00609747	0.0302792
CAVIN1	2.74212	0.00255931	0.0178749
POLE	2.74184	0.00195291	0.0150918
HNRNPH1	2.74164	0.00103504	0.0102014
ARRDC3	2.74163	0.00213471	0.0159339
TRIM28	2.74135	0.00374189	0.0226692
PIGR	2.74088	0.00561419	0.0288187
ERICH1	2.74029	0.000663337	0.00771228
USP1	2.74017	0.0011413	0.0108626
SAMM50	2.7399	0.00215579	0.0160758
H2AJ	2.73951	0.00122993	0.0113805
LIPG	2.73932	0.000301306	0.00480512
FRMD1	2.73925	0.00482511	0.0264931
AGL	2.73873	0.000202866	0.00376928
NT5C3B	2.73867	0.00270811	0.0185064
GOLGA7	2.73827	0.0013622	0.0121325
YWHAG	2.73782	0.00168989	0.0137935
EIF2B5	2.73729	0.00204268	0.0155156
PDPK1	2.7366	0.00274082	0.0186561
RBP3	2.73609	0.00248995	0.0175642
TTYH2	2.73609	0.00376639	0.0227286
RPL13A	2.73569	0.0075803	0.03458
CBX7	2.73487	0.00119747	0.0111848
DHRS1	2.73451	0.0024564	0.0174305
ZBED5	2.73359	0.000131162	0.00287354
PDZD2	2.73239	0.00100019	0.00997729
RMND5B	2.73218	0.00260461	0.0180775
CCS	2.73166	0.00195146	0.0150881
TDP1	2.73111	0.00169708	0.0138079
ETV3	2.73106	0.00205383	0.0155545
KIF9	2.72985	0.00179813	0.0143176
PCDH1	2.72957	0.00366499	0.0224173
CLMP	2.72894	0.0013921	0.0123141
PIGM	2.72892	0.00177935	0.0142541
CBX3	2.7281	0.00122133	0.0113397
GOLGA2	2.72803	0.00100636	0.0100035
PXMP4	2.7279	0.00124664	0.0114784
DGCR2	2.72785	0.00158963	0.0132733
RSAD2	2.72761	0.00445007	0.0252458
ALKBH7	2.72708	0.00741492	0.0341567
ARHGAP35	2.72606	0.000228869	0.004049
TPD52L2	2.72574	0.00138773	0.0122964
RNF43	2.72565	0.00352421	0.0219393
ZNF578	2.72556	0.00184957	0.014576
GPSM1	2.72541	0.00330189	0.0209758
BAG5	2.72488	0.00276463	0.0187524
RPS24	2.7241	0.00591261	0.0296547
TRAPPC5	2.72335	0.00229375	0.0166645
PEBP1	2.72334	0.00649675	0.0314081
DYRK2	2.72293	0.00100853	0.0100035
FCHSD1	2.72179	0.0013265	0.0119675
CYTH1	2.72006	0.000488897	0.00639228
MYOZ2	2.72002	0.00493721	0.026871
HECW2	2.71991	0.000636035	0.00749149
H4C3	2.7198	0.00307682	0.0200808
TRIM46	2.71881	0.0028013	0.0189285
M1AP	2.71875	0.003092	0.0201371
EIF3B	2.71871	0.000878829	0.00923348
ZNF589	2.71853	0.00374884	0.0226692
AKAP13	2.71833	0.000157711	0.00331492
TTLL4	2.71798	0.00108074	0.0105051
C17orf99	2.71636	0.0034412	0.021562
GPR68	2.71605	0.00670653	0.0320356
ADGRF5	2.71589	0.00070252	0.0080323
SLC43A1	2.71564	0.00320436	0.0206016
CBX2	2.71514	0.00587172	0.0295622
PTCH2	2.71448	0.00191451	0.0149063
ALOX5	2.71373	0.00139295	0.0123146
C17orf67	2.71231	0.00499787	0.0270212
CACNB2	2.7118	0.00152067	0.0128874
NFIX	2.71101	0.00366282	0.0224173
NRAP	2.71085	0.00223994	0.0164428
CHAF1A	2.71069	0.00172788	0.0139642
ZNF169	2.71054	0.00366974	0.0224173
NELFCD	2.71016	0.00273575	0.0186412
ELK3	2.70929	0.00216102	0.0160839
TMSB10	2.70869	0.00866019	0.0374913
C14orf132	2.70838	0.00281305	0.0189566
C4orf3	2.70818	0.00615313	0.0304191
MMUT	2.70722	0.000735838	0.00827045
RAB11B	2.70677	0.00246973	0.017493
LANCL2	2.70619	0.00117696	0.0110623
PXYLP1	2.70433	0.000871686	0.00918722
CHID1	2.70431	0.00144993	0.0125611
TMEM267	2.70345	0.00334718	0.0211349
INTS9	2.70321	0.002066	0.0155934
ATXN7L1	2.70269	0.000761771	0.00845486
SERPINA10	2.70188	0.00611722	0.0303112
KCNN4	2.70145	0.00447555	0.0253533
B4GALT3	2.70047	0.00402557	0.0236405
WBP1L	2.69992	0.000894579	0.00934233
ZNF641	2.69992	0.00223181	0.0164142
VDAC3	2.69984	0.00298602	0.0197286
MAP2K4	2.69934	0.000660668	0.00769277
SVIL	2.69805	0.000415132	0.00578319
CEP104	2.698	0.0028076	0.0189331
OPN3	2.69728	0.00345836	0.0216346
B4GALT1	2.69712	0.00251622	0.0176728
RIPK1	2.6971	0.00144243	0.0125611
DOP1B	2.69693	0.000680994	0.00784709
TDRD10	2.69668	0.00309323	0.0201371
NPAP1	2.6962	0.00781019	0.0352256
C2orf68	2.69574	0.000517876	0.00661666
TMEM218	2.69542	0.00181022	0.0143806
CFAP61	2.69516	0.00249372	0.0175725
SARAF	2.69486	0.00181804	0.014408
RHD	2.69384	0.00261479	0.0181085
NEMP1	2.69372	0.00309983	0.0201602
HDAC3	2.69323	0.000919302	0.00948175
CCDC150	2.69298	0.000710918	0.00808988
RNF114	2.69181	0.00311394	0.0202213
DLGAP1	2.69163	0.000904525	0.0093736
JDP2	2.69028	0.00197294	0.0151862
THBS1	2.69022	0.00145076	0.0125611
TPD52L1	2.68954	0.00140754	0.0123942
TTLL6	2.68936	0.00129179	0.0117616
ZNF662	2.68927	0.00415702	0.0240966
GPX3	2.68908	0.0127303	0.0482254
DGAT2	2.6877	0.00369102	0.0224745
FSCN1	2.68672	0.0038888	0.0231206
TTC28	2.6867	0.00100657	0.0100035
CD55	2.68582	0.000465693	0.00620519
TRAF3	2.68581	0.00268332	0.0184132
AP3B2	2.68572	0.00313353	0.0203313
ELL2	2.68484	0.0015208	0.0128874
B3GNTL1	2.68413	0.00342215	0.0215033
RPL31	2.68406	0.00746292	0.0342964
SHISAL1	2.68381	0.0101299	0.0414836
ASZ1	2.68374	0.00303188	0.0199196
ILF2	2.68364	0.00535037	0.0279989
NTNG2	2.68317	0.00325383	0.0207905
PADI2	2.68311	0.00279209	0.0188984
PEX26	2.6823	0.00184778	0.0145693
CHD9	2.68203	0.000646887	0.00759494
ZNF782	2.68187	0.00373652	0.0226692
AGGF1	2.68184	0.00112517	0.0107947
CCNYL1	2.68092	0.00343543	0.0215519
STAT5B	2.68065	0.00115154	0.0108926
ASAP3	2.6806	0.00209142	0.0157241
DUS2	2.68038	0.00259056	0.0180041
VRTN	2.67975	0.00537136	0.0280448
BET1	2.67908	0.00280815	0.0189331
MEF2D	2.67828	0.000294231	0.00471165
RPS12	2.67706	0.0101725	0.0415652
IFFO1	2.67665	0.00276434	0.0187524
ASB2	2.67584	0.00359363	0.0221595
GUCD1	2.67541	0.00410477	0.0239383
ABCD4	2.67497	0.0027282	0.0186191
RPL23	2.67288	0.0102433	0.0417501
PTPRM	2.67256	0.00169169	0.0137937
USP54	2.67246	0.000220374	0.00394607
FAM135B	2.67224	0.000147983	0.00314585
MAP1S	2.67212	0.00207784	0.0156599
KDR	2.67189	0.00113114	0.0108056
ZNF558	2.67179	0.00199111	0.0152731
VSTM4	2.67138	0.000972202	0.00984131
F13A1	2.67125	0.00168529	0.0137632
ALKBH3	2.67021	0.00467812	0.0260982
PEA15	2.67021	0.00444363	0.0252257
ZNF275	2.66883	0.00413317	0.0239958
PPP1R3B	2.66881	0.00260288	0.0180753
KMT2D	2.66877	0.000472901	0.00626811
QRICH1	2.66806	0.000733622	0.00825152
GLI2	2.66715	0.00255455	0.0178613
PMFBP1	2.66668	0.00571951	0.0290804
TSPAN2	2.6664	0.00308389	0.0201016
MSMO1	2.66544	0.00330198	0.0209758
ATN1	2.6639	0.00303168	0.0199196
ANGPTL2	2.66342	0.00961045	0.0401828
TMEM63B	2.66306	0.00682247	0.032388
PDXDC1	2.6627	0.00439087	0.0249921
INSYN2A	2.66262	0.00382274	0.0228907
YIF1A	2.66225	0.00701752	0.0328818
PAF1	2.66186	0.00816777	0.0361034
SLC1A1	2.6618	0.00123255	0.0113891
PHKG1	2.66156	0.00285973	0.0191797
PTPN7	2.66057	0.00338938	0.0213579
NMI	2.6597	0.00219483	0.0162499
ZNF208	2.6597	0.000925778	0.00951695
TECPR1	2.65893	0.00249443	0.0175725
SNU13	2.65873	0.00315962	0.0204438
PDE4A	2.65873	0.00182816	0.0144661
TSPAN5	2.65866	0.00253549	0.0177644
BLMH	2.65853	0.00364371	0.0223706
DIS3	2.65817	0.00101674	0.0100657
KIRREL1	2.65814	0.000917	0.00947058
ACTN4	2.65778	0.001084	0.0105302
DAAM2	2.65775	0.0031377	0.0203414
C4orf46	2.65769	0.00570656	0.0290686
CALCOCO2	2.65748	0.00410818	0.0239446
ARF1	2.65738	0.00213904	0.0159586
LUC7L	2.65693	0.00206287	0.0155827
TEX33	2.6562	0.0119736	0.0462996
CD44	2.65582	0.00294297	0.019513
MYCBPAP	2.6553	0.0015084	0.0128488
CHP1	2.65472	0.00150926	0.0128488
PLP2	2.65339	0.00361975	0.0222764
TIMM21	2.65311	0.00432843	0.024747
KLF5	2.65279	0.00347279	0.0217005
DDHD2	2.65248	0.00217505	0.0161546
CCT3	2.6524	0.00146392	0.0126058
EPHA1	2.65228	0.00641091	0.031119
RABL2B	2.65191	0.00226809	0.0165478
BIN2	2.65163	0.00334185	0.0211184
ZNF740	2.65154	0.00434002	0.0248026
RFTN2	2.65034	0.00417706	0.0241737
NGEF	2.64905	0.00171949	0.0139207
BRI3	2.64874	0.0045317	0.0256098
CREB3L1	2.64851	0.00400062	0.0235474
SCRN1	2.64835	0.00419806	0.0242629
TPRA1	2.64831	0.00159026	0.0132733
ZNF778	2.64791	0.00200071	0.015324
MUC4	2.64778	0.00183304	0.0144825
PTDSS1	2.64772	0.00218084	0.0161729
LMAN2	2.64733	0.00685629	0.0324764
DAP	2.64718	0.00661132	0.0317447
ARFGAP3	2.64645	0.000402389	0.00570283
TMPRSS12	2.64636	0.00430832	0.0246735
LIPF	2.64635	0.00151985	0.0128874
EEFSEC	2.64541	0.00748129	0.0343399
MIER2	2.64522	0.00211277	0.0158158
JCAD	2.64428	0.00287385	0.0192038
FAM111A	2.64424	0.00323322	0.0206929
CCT8	2.64391	0.00181089	0.0143806
MREG	2.64387	0.00481929	0.0264931
KCNJ14	2.64385	0.00524738	0.027668
CARMIL3	2.64361	0.00563032	0.0288537
SOX30	2.6434	0.00549885	0.0284617
MCHR2	2.64322	0.00375593	0.0226743
CAPZB	2.64292	0.00159629	0.0133022
FNIP2	2.64241	0.00279488	0.018908
TYSND1	2.64235	0.00468337	0.0260982
BCAT2	2.6419	0.00246539	0.0174783
TMEM229A	2.64073	0.0118257	0.0459783
GLO1	2.6406	0.00238015	0.017092
ORAI2	2.64039	0.00597701	0.0298829
CCDC115	2.6401	0.00702816	0.0329019
CDC42BPG	2.63944	0.00388572	0.0231182
POMGNT2	2.63897	0.0068647	0.0324793
LASP1	2.6386	0.00374325	0.0226692
MMGT1	2.638	0.00648135	0.0313433
CHST11	2.63684	0.003908	0.0231868
VSIG10L	2.63675	0.00473674	0.0262681
GSE1	2.63661	0.00510714	0.0273643
NPNT	2.63599	0.00132074	0.0119552
PPP1R17	2.63589	0.00946395	0.0396985
PER2	2.63567	0.00140291	0.0123646
CNRIP1	2.63561	0.00411243	0.0239498
NWD1	2.63539	0.00162376	0.0134284
DHRS4L2	2.63507	0.0062944	0.0307659
HIVEP1	2.63498	0.00250042	0.0176061
HSPB8	2.63496	0.00347587	0.0217005
ANKRD55	2.63472	0.0044339	0.0251909
SCMH1	2.63435	0.0013965	0.0123389
PGM1	2.63432	0.00352962	0.0219566
CD93	2.63413	0.00524055	0.0276667
RFC4	2.63298	0.00369898	0.0225054
ZBTB11	2.63239	0.00316008	0.0204438
BFSP1	2.6323	0.00515276	0.0274761
TEX30	2.63128	0.00623257	0.0306032
TTPAL	2.63063	0.0015293	0.0129312
DCAF4L1	2.62999	0.00194603	0.0150837
NEK6	2.62942	0.00552044	0.0285355
MAP3K11	2.62896	0.0014547	0.0125759
FOXB1	2.62832	0.00636468	0.0309914
HNRNPUL1	2.62778	0.00199938	0.0153214
FAM81A	2.6277	0.00512494	0.0274219
GTF3C1	2.62591	0.00197257	0.0151862
CD2BP2	2.62431	0.00527304	0.0277366
M6PR	2.62426	0.00917163	0.038903
LPAR1	2.62418	0.00306371	0.0200205
SFT2D1	2.62409	0.00615089	0.0304191
OPCML	2.62351	0.00449215	0.0254288
PCDHA9	2.62306	0.00230743	0.016717
TOMM40	2.62294	0.0039714	0.0234554
APLP2	2.62271	0.00194879	0.0150881
CCSAP	2.62266	0.00378245	0.0227862
SLC12A8	2.62221	0.00469388	0.0261045
NCR1	2.62213	0.00428429	0.0245655
WNT9B	2.62172	0.00686235	0.032478
ACOX2	2.62142	0.00191857	0.0149304
NTN1	2.62128	0.00189451	0.0147951
UBE2R2	2.62045	0.0028155	0.0189649
PNP	2.6194	0.00455593	0.025707
DDX1	2.61929	0.00149537	0.0127554
CHD1L	2.61904	0.00124636	0.0114784
BTN3A3	2.61899	0.00566288	0.0289633
ZNF93	2.61851	0.00266038	0.0183276
IL18BP	2.61803	0.00305949	0.0200055
KLHL1	2.61787	0.00251785	0.0176728
SBF1	2.61759	0.00148074	0.0127003
RRBP1	2.61726	0.0031618	0.0204464
SULT1A1	2.61689	0.00120681	0.011245
PIGO	2.61668	0.00624541	0.0306315
SDAD1	2.6164	0.000635381	0.00749149
BTNL9	2.61596	0.0051305	0.0274327
RANBP1	2.61474	0.00620025	0.0304967
COMMD9	2.61262	0.0038661	0.023035
ERLIN1	2.61222	0.00132795	0.0119675
ASRGL1	2.61203	0.00368896	0.0224745
TPRG1	2.61097	0.000479473	0.0063141
SYT10	2.61081	0.00331489	0.0210164
OSBPL2	2.61079	0.005006	0.0270463
COPA	2.61054	0.00133138	0.0119816
TNK1	2.6098	0.0077044	0.0349408
UBXN6	2.60908	0.00242898	0.0173389
NLRP12	2.60803	0.00215926	0.0160802
LMBR1L	2.6079	0.00418375	0.0241944
TMEM68	2.60719	0.00533869	0.0279683
SNX3	2.60715	0.00930829	0.0392789
CCDC93	2.60712	0.00228306	0.016618
C1orf35	2.60707	0.0038434	0.0229614
BIRC3	2.60655	0.00303289	0.0199196
RHOJ	2.60549	0.00278579	0.0188776
RGS16	2.60512	0.00481216	0.0264931
CASP7	2.6051	0.00418307	0.0241944
PANX3	2.60475	0.00814336	0.0360642
LZTFL1	2.60472	0.00342578	0.0215087
STX16	2.60433	0.0047208	0.0262167
CLDN14	2.60404	0.00312676	0.0202959
COX17	2.60402	0.00416063	0.0240966
TMEM184B	2.60364	0.00405781	0.023758
RANBP10	2.60311	0.00161684	0.0134158
PDCD6	2.60281	0.00172088	0.0139221
IGSF22	2.60251	0.00313745	0.0203414
PGPEP1	2.60182	0.00170985	0.0138617
DNAJA1	2.60143	0.00287983	0.0192067
DAZAP1	2.60043	0.00327244	0.0208494
TBC1D20	2.60037	0.000766037	0.00846893
MEP1A	2.60014	0.00466696	0.0260955
LRRC71	2.60008	0.00995028	0.0411058
PAIP2B	2.60006	0.00283565	0.0190628
NBL1	2.59993	0.00445221	0.0252487
CWC15	2.5992	0.00356746	0.0220683
GNB1L	2.59879	0.00405097	0.0237359
TIMMDC1	2.59801	0.00532199	0.0279184
HTR2C	2.59801	0.00354192	0.0219715
MTA2	2.59602	0.00506113	0.0272395
ZDHHC23	2.59563	0.00711085	0.0331591
SLC25A16	2.59529	0.000941183	0.0096117
MEDAG	2.59504	0.00643716	0.0311976
LPCAT1	2.5947	0.00257448	0.0179405
ITGAM	2.59418	0.0010583	0.0103453
RAB31	2.593	0.00243072	0.0173406
EYA3	2.5921	0.00438259	0.0249633
AMY2B	2.59192	0.00192518	0.0149668
ARRDC2	2.59129	0.00504562	0.0272036
ZNRF2	2.59073	0.0018509	0.0145791
PFDN1	2.58947	0.00374847	0.0226692
TNFRSF14	2.58923	0.00269001	0.0184176
IFNW1	2.58863	0.0101739	0.0415652
MLF2	2.58797	0.00491765	0.0268281
MEAF6	2.58787	0.00266064	0.0183276
MELTF	2.58766	0.00129314	0.011767
EMC10	2.58761	0.000451936	0.00607691
GFRA1	2.58725	0.0046413	0.0259983
SMURF1	2.58674	0.0021264	0.0158871
KIF21B	2.58594	0.00239784	0.0171718
TOM1L2	2.58425	0.00176402	0.0141788
LEPR	2.58392	0.000332772	0.00509758
P4HB	2.58389	0.00563221	0.0288539
COX18	2.58279	0.000880657	0.00923508
PFKL	2.58254	0.00321343	0.0206257
HIBADH	2.58253	0.00241705	0.0172855
DLST	2.58207	0.00384037	0.0229609
CDK16	2.58207	0.00383939	0.0229609
FTSJ3	2.58199	0.00481954	0.0264931
KHNYN	2.58187	0.00637356	0.0310249
NOP53	2.58169	0.00232236	0.0167783
ASH2L	2.58117	0.0054037	0.0281455
PAFAH2	2.58049	0.00524753	0.027668
MTHFD1L	2.58048	0.00152917	0.0129312
DRG1	2.5788	0.00458896	0.0258202
FOXM1	2.57843	0.00482515	0.0264931
CARHSP1	2.57779	0.00267812	0.018404
TMBIM4	2.57746	0.00531885	0.0279114
PDZD11	2.57743	0.00696887	0.0326933
LDLR	2.57728	0.00415741	0.0240966
OAT	2.57669	0.00234432	0.0169212
TNFRSF10D	2.57656	0.00623569	0.0306032
ZNF185	2.57633	0.00337546	0.0212788
RELL1	2.57495	0.00804004	0.0358013
S1PR3	2.57471	0.00709248	0.0331131
DUT	2.57423	0.00663599	0.031804
ATG9A	2.57353	0.00609755	0.0302792
BPIFB6	2.57352	0.00539822	0.0281378
C12orf60	2.57324	0.00453776	0.0256309
PRPF19	2.57296	0.00517847	0.0275187
ZNF2	2.5729	0.00571295	0.0290735
MYL6	2.57278	0.00649979	0.031413
CARS1	2.57258	0.00175729	0.0141357
URB2	2.5714	0.0030952	0.0201415
PSMB6	2.57107	0.00793882	0.0355576
RHOBTB1	2.57075	0.00165751	0.0136367
USPL1	2.57074	0.00318767	0.0205246
ADAM15	2.57039	0.00459206	0.0258202
STYK1	2.56982	0.0027425	0.0186593
CPLX2	2.56916	0.0067577	0.0321789
FOXC1	2.56913	0.00263865	0.0182404
GSS	2.56904	0.00885739	0.037985
CPNE5	2.56869	0.00435028	0.0248476
PDE1A	2.56715	0.000212428	0.00387282
PALMD	2.56691	0.00222813	0.0164066
NOTCH1	2.56681	0.00205031	0.0155385
NFIC	2.56664	0.00510182	0.0273453
TXNL4B	2.5661	0.0062603	0.0306658
TSC2	2.5658	0.00504371	0.0272028
SIGLEC12	2.56571	0.00640631	0.0311063
ATG14	2.56552	0.000898153	0.0093537
HSF4	2.56509	0.0032574	0.0207962
ATP10A	2.56486	0.00192058	0.0149386
ATP11A	2.5645	0.00167937	0.0137545
DGKQ	2.56347	0.00541722	0.0281801
PLBD1	2.56289	0.00562091	0.0288403
ARL6IP1	2.56234	0.00389232	0.0231291
RPL14	2.56201	0.00358208	0.0221232
LSM6	2.56189	0.00237688	0.017092
RPH3AL	2.56163	0.00190195	0.0148308
TYK2	2.56135	0.00301494	0.0198437
GRN	2.56116	0.00286179	0.0191852
CD320	2.56011	0.00903155	0.0385235
TLCD4	2.55989	0.00324826	0.0207635
RABL3	2.55986	0.00126648	0.0116198
PTGS2	2.55984	0.00413152	0.0239958
RNF4	2.55954	0.00363452	0.0223407
KAT2A	2.55937	0.00456692	0.025747
RECQL5	2.55886	0.00778312	0.035144
GPI	2.55869	0.000743209	0.00832919
MPZL3	2.55859	0.00463198	0.0259648
SPSB1	2.55838	0.0052649	0.0277281
CBLIF	2.55801	0.00617669	0.0304676
PRMT2	2.55681	0.00148381	0.0127069
GABRA6	2.55678	0.00330399	0.0209758
TCEAL2	2.55613	0.00562932	0.0288537
RNF168	2.55593	0.00177746	0.0142529
FSD2	2.55539	0.00720588	0.0334816
MTCH2	2.55513	0.00293823	0.0194957
HSPBP1	2.55389	0.0061688	0.0304614
KIAA0930	2.55374	0.00194049	0.0150557
KRT39	2.55373	0.00897748	0.0383413
KNDC1	2.55298	0.00446642	0.02532
MYO5B	2.55272	0.000172739	0.00349826
LY75	2.55271	0.00587514	0.0295622
FYCO1	2.55213	0.00179796	0.0143176
GBA2	2.5521	0.00375116	0.0226692
CYBC1	2.55184	0.00525572	0.0276924
ZNF182	2.55165	0.00822418	0.0362504
TBCA	2.55139	0.00282907	0.0190481
POM121C	2.55021	0.000997674	0.0099602
KCTD15	2.55014	0.00549256	0.0284481
ALKAL1	2.5494	0.00732698	0.0338519
PRKCQ	2.54939	0.00202045	0.0154068
FAM47E	2.54902	0.0016241	0.0134284
DHPS	2.54877	0.00468555	0.0260982
GUCY1B1	2.54869	0.00177703	0.0142529
RPE	2.5485	0.00574528	0.0291649
DUSP10	2.54776	0.00533321	0.027949
HSPD1	2.5469	0.00878024	0.0377721
CYP2B6	2.54653	0.0047378	0.0262681
ADHFE1	2.54582	0.00373624	0.0226692
CENPM	2.54518	0.0106867	0.0428585
ZNF584	2.54511	0.00358489	0.0221232
ISM1	2.5451	0.00334487	0.0211289
PODNL1	2.54343	0.00774112	0.0350358
SLIRP	2.54263	0.000989843	0.00991951
MRFAP1L1	2.54246	0.00773695	0.0350271
DNAJB2	2.54142	0.00226561	0.016544
PGLYRP2	2.54123	0.00457934	0.0257907
SNAP29	2.54101	0.0118283	0.0459783
[truncated: 1,658 more rows]

## Sheet: SZ
Articular surface-specific DE genes between patients with OA and non-OA control.
Adjusted P indicates BH adjusted p-values.
Gene	log2FoldChange	p-value	adjusted P
CILP	8.71485	4.80396e-08	1.48291e-05
COMP	8.52659	3.22355e-08	1.16091e-05
COL3A1	8.22852	3.51711e-08	1.20864e-05
ACAN	7.97985	7.03512e-08	2.05426e-05
CLU	7.73831	2.2274e-07	5.82683e-05
DDX17	7.72482	8.83257e-08	2.44685e-05
ITGA10	7.25728	3.07712e-07	7.38783e-05
ANGPTL2	7.10075	2.09329e-06	0.000376932
DCN	7.0398	3.57984e-08	1.20864e-05
COL1A2	6.86539	6.31879e-07	0.000136537
FN1	6.85176	3.88292e-06	0.000599301
BGN	6.60806	7.1664e-06	0.000921736
LUM	6.39757	1.07256e-05	0.00120708
HTRA1	6.37492	3.69633e-05	0.00270009
XPO1	6.37209	1.14948e-06	0.0002258
SCRG1	6.35742	4.26222e-06	0.000622284
ECRG4	6.27212	3.68117e-05	0.00270009
PLA2G2A	6.2415	1.72084e-05	0.00163898
CRTAC1	6.23185	3.65803e-06	0.000572773
CCN2	6.2171	3.59852e-05	0.00269989
SERPINA1	6.12684	3.67337e-05	0.00270009
SRRM2	6.11307	1.89909e-06	0.000347759
ADD1	6.08013	4.58643e-06	0.00064353
COL9A3	6.00374	2.61476e-05	0.00221318
CCNL1	5.98963	1.81376e-05	0.00167486
RPLP1	5.95875	2.2832e-05	0.00205565
SRSF5	5.94896	3.96688e-05	0.00274732
ZRANB2	5.89524	9.40784e-06	0.00111522
TSC22D1	5.88932	3.24518e-05	0.00251065
TRPS1	5.83621	2.69673e-06	0.000441446
TRMT9B	5.76718	1.50566e-05	0.00155347
DCLK1	5.7644	1.52414e-05	0.00155347
WDR26	5.7126	8.63147e-06	0.00107189
COL6A1	5.69755	8.1115e-05	0.00393069
GPX3	5.69506	4.49377e-05	0.00296041
RPL13	5.66479	3.50495e-05	0.00264808
B2M	5.56719	9.4449e-05	0.00419929
LDLRAD4	5.55454	5.51902e-05	0.00336879
RTF1	5.50993	8.30298e-05	0.00395178
LGR4	5.50274	6.54529e-05	0.00357148
GOLGA8B	5.50158	1.00083e-05	0.0011382
CSRNP3	5.49578	1.34997e-05	0.00144406
MPHOSPH8	5.49331	5.79579e-05	0.00345954
AP3D1	5.48335	2.7537e-05	0.00222022
ATXN7L3B	5.46985	3.83649e-05	0.00270009
RRBP1	5.46239	2.91103e-05	0.00231256
GRAMD1C	5.46213	1.72939e-05	0.00163898
RPL13A	5.43441	7.92155e-05	0.0038726
TAF1D	5.43402	2.59131e-05	0.00221318
RGSL1	5.41377	1.59764e-05	0.0015733
FRA10AC1	5.36791	1.52055e-05	0.00155347
CDC5L	5.35523	1.33362e-05	0.00144084
ADH5	5.3476	0.000148134	0.00548095
RPL3	5.34411	7.68454e-05	0.00379104
RBM44	5.34372	3.84282e-05	0.00270009
KCNQ3	5.32753	6.08157e-05	0.00349926
TJP1	5.32359	1.1243e-05	0.00125226
SMOC2	5.30323	0.000103824	0.00445124
COPB1	5.27845	6.37219e-06	0.00084994
RPS19	5.27273	6.01149e-05	0.00349926
CREB5	5.27238	2.05228e-05	0.00187906
MTFR1	5.27216	7.62723e-05	0.00379104
OGN	5.26826	6.3866e-05	0.00355674
C18orf54	5.25335	2.63626e-05	0.00221318
SIKE1	5.24867	4.44154e-05	0.00294395
LIPG	5.24314	9.84503e-05	0.00432381
ACSM2B	5.23509	5.71757e-05	0.00345099
C1S	5.22046	6.08905e-05	0.00349926
ACBD3	5.19879	0.000196189	0.00662383
ADAMDEC1	5.19403	0.000100943	0.00439755
WBP11	5.17441	0.000128713	0.00507522
MMAA	5.17006	0.000223322	0.0071568
SCYL2	5.16691	2.69796e-05	0.00221318
SLC25A37	5.16231	9.0502e-05	0.00410833
FMN2	5.14407	2.66284e-05	0.00221318
PTPN12	5.14301	1.61641e-05	0.0015733
SLC25A44	5.13965	0.000151772	0.00559638
SGIP1	5.13467	8.92146e-05	0.00406698
SUN1	5.13053	0.000116962	0.00474097
ZSCAN30	5.10582	5.43448e-05	0.00335509
SLF1	5.10423	3.32623e-05	0.00253074
TFEC	5.09758	6.79077e-05	0.00361383
ANGPTL4	5.09413	0.00029641	0.00823657
HNRNPU	5.08566	4.23702e-05	0.00287148
TMEM170B	5.07431	0.000185899	0.00633581
CPED1	5.07246	4.40835e-05	0.00293999
SLC39A8	5.06913	0.000111128	0.00461781
MT2A	5.06896	0.000341155	0.00887931
CLTC	5.06432	7.0834e-05	0.00366264
ZFP28	5.05551	0.000254805	0.00759626
LRATD1	5.04653	7.09022e-05	0.00366264
JADE1	5.03876	2.86131e-05	0.00228989
ADGRL2	5.02613	1.55909e-05	0.00157328
TNS2	5.02492	0.000135433	0.00518874
ZNF181	5.02368	0.000247144	0.00748895
SLC4A1AP	5.02076	7.5722e-05	0.0037875
SETBP1	5.02053	7.82238e-05	0.0038415
THOC7	5.01944	8.68338e-05	0.00404587
RPS3	5.01803	0.000314028	0.00848197
OPA1	5.01176	4.93683e-05	0.00315606
ZNF800	5.0008	4.98597e-05	0.00316873
KRIT1	4.99614	2.72448e-05	0.00221318
ZBTB37	4.98782	4.0954e-05	0.00281826
SLC5A12	4.98458	2.94052e-05	0.00231893
ACP1	4.98123	0.000289162	0.0081598
CHI3L1	4.97974	0.000382326	0.00937887
IREB2	4.95877	1.75629e-05	0.00164953
RBM12B	4.95433	0.000161987	0.00581431
MAGOHB	4.94379	1.60826e-05	0.0015733
PRPF38B	4.9315	6.27514e-05	0.00355674
URI1	4.91036	6.80716e-05	0.00361383
PXYLP1	4.90613	0.00014115	0.00529779
MT1E	4.89462	0.000513573	0.01065
YWHAB	4.89132	0.000177953	0.00612294
GOLT1B	4.89055	0.000183902	0.00628758
PHF8	4.873	0.000173796	0.00609492
SOD3	4.86848	0.000466104	0.010112
MTHFD2L	4.86706	2.21224e-05	0.00200849
AEBP1	4.86391	0.000201759	0.00672779
RYBP	4.86108	0.000395575	0.00945142
NMD3	4.86028	0.000197125	0.0066347
CD44	4.84686	7.65386e-05	0.00379104
TRIOBP	4.84574	0.000251546	0.00752827
HDAC2	4.84437	0.000107432	0.00453193
STEAP2	4.84083	0.000108386	0.00453876
METTL9	4.84048	0.000248846	0.00748895
FLII	4.83936	0.000323379	0.00858223
FMOD	4.83002	0.000282252	0.00813407
ETS1	4.82625	0.000145183	0.00539579
PABPC1	4.8215	8.24547e-05	0.00394177
CLSTN2	4.82128	0.000261248	0.00769078
CALN1	4.82125	0.000163773	0.00585894
C4orf54	4.81772	4.32584e-05	0.00290288
TMEM165	4.81572	0.000137205	0.00523803
DZIP1	4.81551	0.000107803	0.00453193
ZWILCH	4.81481	4.55209e-05	0.00298065
PRKDC	4.8019	3.28461e-06	0.000521866
PRKAR2A	4.79888	0.000174318	0.00609492
LRMDA	4.79568	0.000125228	0.0049559
OFD1	4.79466	7.53578e-05	0.00378682
SLITRK5	4.79305	9.46814e-06	0.00111522
PACSIN2	4.78344	0.000472051	0.0101797
EDIL3	4.78291	3.8487e-05	0.00270009
OTUD1	4.78057	0.000855709	0.0132641
WASL	4.77954	5.89947e-05	0.00349926
RPL8	4.7782	0.000480139	0.0102925
KLHL15	4.77048	0.000177884	0.00612294
PIK3R1	4.76697	0.000256897	0.00761231
LAMB2	4.75814	0.00023359	0.0073151
C3orf85	4.75749	0.000318253	0.00857457
MGP	4.75458	0.00105461	0.0148553
PLPPR5	4.75452	0.000286913	0.0081598
NAA30	4.74738	0.000444803	0.00992862
GRSF1	4.74671	0.000101385	0.00439904
AHNAK2	4.74229	0.000249938	0.00750091
DIS3L2	4.74188	0.000112743	0.00464914
SNX5	4.74126	0.000338775	0.0088623
IFT172	4.73801	7.42121e-05	0.00374667
MORF4L1	4.73233	0.000116564	0.00474097
PLEKHG7	4.72765	0.000236247	0.00735565
ST6GALNAC3	4.72321	0.000141126	0.00529779
ANKRD34B	4.71704	0.000445258	0.00992862
CLEC16A	4.71061	4.25247e-05	0.00287148
ALDOA	4.70298	0.00045458	0.0100435
TMPRSS3	4.69586	0.000727352	0.0120742
ZNF554	4.69481	0.000176563	0.00611407
CCDC150	4.69476	7.40129e-05	0.00374667
DONSON	4.69323	0.00092731	0.0137619
GPR85	4.69243	6.45475e-05	0.00357148
MAGED2	4.68708	0.000621522	0.0114127
DIP2A	4.68552	3.80098e-05	0.00270009
PMP22	4.68092	0.000733997	0.0121513
RXFP2	4.67606	0.000635301	0.0114246
HSP90AA1	4.66893	0.000234437	0.0073204
RPS8	4.66694	0.00045935	0.0100666
DNAJC16	4.66603	0.000353278	0.00893868
TPBG	4.66545	0.000636072	0.0114246
RPL10	4.65543	0.000644888	0.0114246
COL6A2	4.65072	0.000341891	0.00887931
RBMS1	4.64948	2.71454e-05	0.00221318
TNFSF14	4.63462	0.000582606	0.0112001
NELFCD	4.63442	0.000896856	0.0134937
COPS2	4.63379	1.77106e-05	0.00164953
RETREG1	4.63272	0.000158596	0.00571955
ABHD13	4.63166	0.000600295	0.0112989
KLF8	4.63078	0.000255224	0.00759626
TPT1	4.62234	0.00028152	0.00813407
OGDHL	4.60865	0.000587557	0.0112155
HPS4	4.60476	0.000283679	0.00815125
CNOT4	4.60316	0.000208314	0.0068721
TIMP1	4.59739	0.000584589	0.011212
FAR1	4.59675	7.11945e-05	0.00366264
AHCYL2	4.59444	0.000133243	0.00517828
GSTCD	4.59333	0.000290926	0.0081831
CYTL1	4.58463	0.000750339	0.012282
SPARC	4.58305	0.0005004	0.0104995
FGF1	4.58202	0.000602779	0.011326
MAP4	4.58188	9.2332e-05	0.00413923
ATP13A4	4.58036	0.000206792	0.00685331
KBTBD7	4.58012	0.000381663	0.00937887
RAB11FIP2	4.5747	8.89378e-05	0.00406698
PLAGL1	4.57332	0.000626178	0.0114246
SNX2	4.57264	0.000122254	0.00488863
HMG20A	4.57224	0.000349842	0.00890773
PPFIA1	4.56696	9.9026e-05	0.00433149
TGFB2	4.56156	0.000338302	0.0088623
USH2A	4.55656	6.9478e-06	0.000904385
PRUNE2	4.53879	0.000210539	0.0068721
INTS3	4.53314	0.000489418	0.0104293
EXO1	4.53311	0.000302876	0.00830017
IGSF11	4.52898	0.000426899	0.00973042
TMEM64	4.52713	0.000445704	0.00992862
FCHO2	4.5233	0.000139789	0.00529779
ERLIN2	4.52252	0.000408967	0.00958746
SDCCAG8	4.52087	5.06969e-05	0.00320309
DDX20	4.51637	0.000412593	0.00962775
LUC7L	4.5157	0.000246581	0.00748895
RPL37A	4.51514	0.000504255	0.0105377
ACCS	4.50903	0.000644155	0.0114246
ZNF445	4.50754	0.000237612	0.0073769
NDUFA4L2	4.50679	0.00077195	0.0124485
SLAMF7	4.49919	0.000750558	0.012282
RPL37	4.49805	0.000436582	0.00983282
TUG1	4.49781	0.000524315	0.0106898
RPL18A	4.49362	0.00102407	0.0145772
RDH11	4.492	0.000815062	0.0127993
PP2D1	4.48942	0.000883718	0.0134474
ARL4A	4.48834	0.000880686	0.0134202
G3BP1	4.48778	0.000325686	0.00858223
TEAD1	4.48668	0.000320805	0.00858223
ERGIC2	4.48129	3.93549e-05	0.00274317
B3GLCT	4.48083	0.00011416	0.00468966
USP45	4.4798	0.000293411	0.00821247
SLC20A1	4.4793	0.000576511	0.0111424
CDH23	4.47755	0.000245599	0.00748895
PLCG1	4.47372	0.00043534	0.00983282
CLINT1	4.47357	8.81005e-05	0.00406698
ISLR	4.47194	0.000792429	0.0125775
CTDSP2	4.4707	0.000790047	0.0125754
GLIS3	4.46902	0.000291604	0.0081831
PRLHR	4.46186	0.00107559	0.0150918
AP1G1	4.4569	6.01298e-05	0.00349926
ECHDC1	4.4514	0.000224561	0.0071568
NAV2	4.44612	0.000166441	0.00593337
THSD4	4.44532	0.000272927	0.0079838
CCDC73	4.44408	6.99341e-05	0.00366264
SOAT1	4.44283	0.000287918	0.0081598
KIAA1958	4.44056	0.000215728	0.00702027
DAGLB	4.43692	0.000401073	0.00953178
PFKFB4	4.43557	0.000390805	0.00938877
REPS1	4.4351	0.000281331	0.00813407
ACAP1	4.42914	0.000208904	0.0068721
ANTXR1	4.42618	9.21535e-05	0.00413923
FEM1C	4.42468	0.000709618	0.0119048
FAM114A1	4.42399	0.000606715	0.0113297
TASOR	4.4217	8.48615e-05	0.00400216
FAM111A	4.41904	0.00114758	0.0155165
GPI	4.41475	0.000637534	0.0114246
ZNF658	4.41469	0.000343025	0.00888739
TLCD2	4.41223	0.000418081	0.00965159
SLC30A6	4.41193	0.000346872	0.00889803
CECR2	4.41087	0.000321109	0.00858223
CHRNA1	4.41025	0.000666957	0.0116223
CEP44	4.40839	0.000209944	0.0068721
POLL	4.40593	0.000423517	0.00969422
TARDBP	4.40438	0.000712155	0.0119289
PIP4P2	4.4021	0.000535138	0.0107665
CD47	4.39971	0.000198295	0.00665335
PPP2R3C	4.39355	0.00043346	0.00981782
RGS3	4.39072	0.000529398	0.0106909
POLR1D	4.38929	0.000673185	0.0116369
NCAPG	4.38847	0.000532054	0.0107245
PPP6C	4.38823	0.000727539	0.0120742
CWF19L2	4.38773	9.37387e-05	0.00418493
ZZZ3	4.38629	0.000228123	0.00724886
POLN	4.38502	0.000329182	0.00865325
C5orf63	4.38478	0.000289264	0.0081598
RBM18	4.38078	0.000542145	0.0108316
SNX4	4.37844	0.00049418	0.0104689
PFKL	4.37711	0.000492767	0.0104689
SDC2	4.37654	0.000360638	0.00899061
PKM	4.3688	0.000233461	0.0073151
ZBTB38	4.36856	0.000361156	0.00899061
B4GALT6	4.36492	0.000346181	0.00889803
TGFBI	4.36079	0.00144233	0.0172185
LINS1	4.35924	0.000626681	0.0114246
PPP1R3A	4.35591	0.000797405	0.0126137
TXNIP	4.35581	0.00141695	0.0171341
SEPSECS	4.35547	0.000310639	0.00845377
OSTN	4.35401	0.000585301	0.011212
AGL	4.3536	0.000155057	0.00564054
RBM3	4.35341	0.00126506	0.0162945
LRRFIP1	4.35261	0.000244295	0.00748895
ANO1	4.34924	0.00094554	0.013978
ZBTB40	4.34688	0.000759462	0.012323
CFAP91	4.34412	0.00011172	0.00462462
LMNA	4.34272	0.00102755	0.0145776
KDM3B	4.33963	0.000515457	0.0106686
KMT2E	4.33789	7.09443e-05	0.00366264
ADSS2	4.33474	0.000939814	0.0139283
SLC34A2	4.33335	0.000520896	0.0106898
FKTN	4.33292	0.000153412	0.00561668
RSL24D1	4.33249	0.00102085	0.0145641
IRAK4	4.33077	0.000486927	0.0103968
EFCAB2	4.33048	0.000380724	0.00937887
SUPT16H	4.32418	0.00025986	0.00767083
PHKA2	4.32383	0.000206542	0.00685331
DELE1	4.32348	0.000749225	0.012282
MARVELD1	4.31715	0.00131935	0.0166717
OS9	4.31424	0.00179452	0.019196
MCM9	4.30947	0.000289074	0.0081598
NDUFA9	4.3091	0.000357227	0.00899061
WDR93	4.30859	0.000464773	0.010112
WSCD2	4.30713	0.000587453	0.0112155
RSRC1	4.30661	0.000224479	0.0071568
RSBN1L	4.30477	0.00054908	0.0108316
LMAN1	4.30372	0.000484525	0.010366
ANKRD42	4.30244	0.000606192	0.0113297
TICRR	4.29984	0.000408221	0.00958746
ELF3	4.29878	0.00119803	0.0158427
C5orf15	4.29566	0.00148843	0.0174154
RPRD1B	4.29531	0.000555561	0.0108686
RPS2	4.29331	0.00139152	0.0169875
GBE1	4.29288	0.000566599	0.01101
BMP3	4.29195	0.000457578	0.0100537
SERPING1	4.29177	0.00118976	0.0157914
ESYT3	4.28802	0.000665837	0.0116215
TMEM38B	4.28712	0.000496923	0.0104992
LPIN1	4.28621	8.13896e-05	0.00393069
NAGK	4.28605	0.00128837	0.0164533
CPNE3	4.28241	0.000210534	0.0068721
CACUL1	4.28182	0.000105248	0.00449448
RBM12	4.27936	0.000390598	0.00938877
ANKRD10	4.27864	0.00089383	0.0134685
TTK	4.2764	0.000107699	0.00453193
PNN	4.27381	0.00070852	0.0119048
PNPT1	4.27312	0.000132523	0.00516889
EMB	4.2714	0.000717613	0.0119646
NAAA	4.27098	0.00137586	0.0169496
MTMR6	4.26939	0.000670643	0.0116369
C2orf73	4.26929	0.00151757	0.0175544
HMBOX1	4.26905	0.000314031	0.00848197
HPGD	4.26864	0.0013399	0.0168918
SH3YL1	4.2673	0.000298657	0.00823657
NOC3L	4.26696	0.0005042	0.0105377
RGS13	4.26671	0.000525386	0.0106898
TJP2	4.26588	0.000363854	0.00903696
TRPC6	4.262	0.00102181	0.0145641
ZBTB25	4.26098	0.000676307	0.0116536
LGALSL	4.26071	0.00109693	0.0152722
ZMYM2	4.25558	9.22258e-06	0.00111522
RTL9	4.25531	0.00111273	0.0153731
MYO1C	4.2502	0.000858168	0.0132832
PTCD2	4.24786	0.000321511	0.00858223
LRRC74B	4.24628	0.00106328	0.0149579
AGAP1	4.24523	0.000167647	0.00593855
ZNF550	4.24519	0.000889227	0.0134555
PRL	4.24463	0.00189491	0.0198186
MDM4	4.24348	0.000500486	0.0104995
CCSER2	4.24161	0.000173936	0.00609492
PCDH7	4.24155	0.000172274	0.0060825
IBTK	4.23929	6.51659e-05	0.00357148
PTPRO	4.23229	0.000713343	0.0119303
FANCC	4.22782	0.000282329	0.00813407
SPATA6L	4.22779	0.000628056	0.0114246
XPOT	4.22355	0.000241566	0.00745681
INTS13	4.22104	0.000465202	0.010112
EXOSC3	4.22053	0.00113171	0.0154027
ACOXL	4.22025	0.000672769	0.0116369
RAB2A	4.21641	0.000460564	0.0100727
DDX18	4.21576	0.000660374	0.0115635
LLGL2	4.21196	0.000618221	0.0113981
GMDS	4.21192	0.00112346	0.0154027
ERC1	4.20991	6.96941e-05	0.00366264
SEPTIN6	4.20513	0.00143296	0.0171883
ACP6	4.2044	0.000671474	0.0116369
KCTD20	4.20399	0.000432055	0.00980656
SHISA5	4.20044	0.0019449	0.0199482
GLDN	4.19671	0.000675938	0.0116536
RNF180	4.19473	0.000152495	0.00560392
REEP1	4.1934	0.000384229	0.00937887
RPL11	4.19214	0.0011919	0.0158003
MED28	4.1918	0.000651162	0.0115096
FLT3	4.19167	0.000756946	0.0123174
OTUD7A	4.19093	0.000595218	0.0112989
EZH2	4.18994	0.000257173	0.00761231
ADAM7	4.18843	0.000557777	0.0108777
UGGT1	4.18717	0.000186844	0.00634801
SLC6A13	4.18637	0.00077198	0.0124485
WDR45	4.18603	0.00178877	0.019196
ASPN	4.18293	0.00233877	0.0219722
BMERB1	4.17963	0.00129066	0.0164631
CORIN	4.17955	0.000302332	0.00830017
NR2C1	4.1769	0.000643694	0.0114246
ZNF148	4.17338	0.000175784	0.00610811
CTC1	4.17323	0.00120771	0.015906
CDKL5	4.17186	0.000175826	0.00610811
BAG4	4.16901	0.000599306	0.0112989
SLC25A16	4.16578	0.000680425	0.0116724
ZNF354A	4.16327	0.000790329	0.0125754
ATP8B2	4.15757	0.00109234	0.015228
CNDP2	4.15607	0.000737864	0.0121894
ZNF726	4.15564	0.000659396	0.0115635
IRF6	4.15289	0.00113597	0.0154184
AADACL2	4.15169	0.00135125	0.0169073
ARFGEF1	4.15083	0.000123499	0.00490545
GTF3C3	4.15048	0.000545526	0.0108316
MKRN1	4.147	0.00100671	0.014514
CLK4	4.14593	0.00041552	0.00963774
KLF12	4.14577	0.000716108	0.011958
SRRD	4.14391	0.00189294	0.0198171
TLR3	4.14221	0.00168624	0.018665
FAM20C	4.14192	0.00186378	0.0195809
USP11	4.13952	0.00174078	0.0189974
CD36	4.13759	0.000628276	0.0114246
TRIM37	4.13735	0.000275927	0.00803534
OLA1	4.13564	0.00100889	0.014514
FCRL4	4.13547	0.000527777	0.0106909
GCFC2	4.13187	0.000273418	0.0079838
MYRF	4.13097	0.000700383	0.0118233
WASF2	4.12907	0.00144085	0.0172185
WBP2	4.12582	0.000977751	0.0143138
DMTF1	4.12417	0.000155698	0.00564484
PPP1CC	4.11768	0.00136849	0.0169116
SLC33A1	4.11689	0.000610317	0.0113297
ATP10A	4.11518	0.000387262	0.00938877
CYB5B	4.11131	0.00108343	0.0151722
DACH2	4.10907	0.0015466	0.0177571
SMAD4	4.10822	0.000115089	0.00470993
GATAD1	4.10752	0.00115838	0.0155691
EGR1	4.10737	0.00126896	0.0163212
XPNPEP1	4.1072	0.000608051	0.0113297
KDM7A	4.10521	0.00138268	0.0169562
CLEC18A	4.1051	0.000741995	0.0122275
RHOT1	4.10454	0.000415796	0.00963774
MPV17	4.10314	0.0022766	0.0216742
PTPN3	4.10276	0.000241502	0.00745681
MYCBPAP	4.10267	0.00147681	0.0173617
OTUD7B	4.10238	0.000493824	0.0104689
PTGS2	4.09873	0.000965224	0.0141689
ATXN7	4.09866	0.00088061	0.0134202
TGFBR1	4.09585	0.000756359	0.0123174
TLL1	4.09451	0.000345473	0.00889803
PHKB	4.09378	0.000117924	0.00475392
FIBIN	4.09102	0.00331283	0.0269204
TRMT1L	4.08876	0.00069587	0.0117655
EMC2	4.08698	0.000385433	0.00937887
TRPV4	4.08664	0.00113308	0.0154027
GABPA	4.08348	0.000545309	0.0108316
PLEKHB2	4.08345	0.00118466	0.0157624
RNPEPL1	4.08187	0.00144741	0.0172185
SLC26A5	4.0814	0.000786888	0.0125754
GLOD4	4.08104	0.000874972	0.0133919
CASC3	4.08103	0.00155423	0.017788
DNAJC21	4.08085	0.000384764	0.00937887
CCDC80	4.07815	0.000623356	0.0114148
KIF14	4.07782	0.000445086	0.00992862
NDUFS1	4.07651	0.000388064	0.00938877
SNRNP48	4.07452	0.000898992	0.0134937
CYP4V2	4.07327	0.00135991	0.0169073
PEX2	4.07152	0.00186258	0.0195809
SRP54	4.07073	0.000556307	0.0108686
AGPAT4	4.07067	0.00145187	0.0172185
IP6K2	4.06832	0.000865582	0.0133377
UBE2D3	4.06818	0.000519033	0.0106898
ANKRD7	4.06617	0.000593394	0.0112989
RPLP0	4.06454	0.0019353	0.0199417
FLRT3	4.06306	0.00155172	0.0177781
EBAG9	4.06224	0.00126441	0.0162945
RTN3	4.05935	0.0021544	0.0210121
HNF4G	4.05915	0.00162128	0.0181738
ARMC6	4.05901	0.00115055	0.0155188
ABCB5	4.0574	0.000541375	0.0108316
SRSF8	4.05437	0.00140707	0.0170716
ING5	4.05127	0.000449356	0.00996888
RNMT	4.04668	0.00116494	0.0156348
SLC37A3	4.04634	0.000158818	0.00571955
ARRDC3	4.04606	0.000416589	0.00963774
DCAF16	4.04277	0.000610116	0.0113297
NKD1	4.04276	0.00208237	0.0206703
ARMH4	4.04052	0.000972119	0.0142507
STK38	4.03928	0.00192349	0.0198802
SF1	4.03886	0.00196327	0.0200452
ERRFI1	4.03831	0.00146516	0.017319
TMPO	4.03831	0.00168162	0.018665
ANP32A	4.03611	0.00156638	0.0178515
DYNLT3	4.03478	0.00173934	0.0189974
LLPH	4.03315	0.00104209	0.0147252
PRELP	4.03233	0.00323976	0.0266626
PLEC	4.02923	0.000525016	0.0106898
GPX8	4.02882	0.00204417	0.0204872
PIEZO1	4.0262	0.0017705	0.019196
HUNK	4.02556	0.00150518	0.0175237
SFXN1	4.02483	0.000686854	0.0117047
ATP6V0D1	4.02098	0.00100143	0.014514
TMEM47	4.02094	0.00151427	0.0175538
C21orf91	4.02075	0.00110192	0.0152827
MSR1	4.01826	0.000510678	0.0106308
VPS35L	4.0173	0.000635164	0.0114246
WWC1	4.01685	0.000244486	0.00748895
HACD4	4.0142	0.000778303	0.0125108
RGS18	4.00897	0.00274002	0.0241282
LARP1	4.006	0.00100857	0.014514
RBM34	4.00577	0.00334985	0.0270491
PLXDC2	4.00212	0.000347554	0.00889803
CMYA5	4.00074	0.00125498	0.0162186
ZDHHC11	3.99799	0.000402304	0.00953178
GOLGA8A	3.99644	0.000879101	0.0134202
PDPR	3.99546	0.000873792	0.0133919
COL8A1	3.99507	0.000837507	0.0130381
MYDGF	3.99427	0.00287579	0.0248089
TUBGCP3	3.99231	0.00143342	0.0171883
SNRNP70	3.9914	0.00182014	0.0192792
JMY	3.9912	0.00140346	0.0170592
UHRF2	3.99062	0.00114563	0.0155105
RPL34	3.99046	0.000950029	0.0140029
SERPINB13	3.98958	0.000910339	0.0135659
ARL5B	3.98692	0.00270025	0.0239913
MPZL1	3.98346	0.00099958	0.014514
RAP2B	3.98304	0.00292032	0.0249811
USP9Y	3.98169	0.00168959	0.018665
RAB22A	3.98105	0.00070671	0.0119048
AADAT	3.98099	0.00204401	0.0204872
INVS	3.98065	0.000765972	0.0123886
SUCO	3.97859	0.000550401	0.0108316
KCTD10	3.97829	0.0010074	0.014514
EFEMP1	3.9775	0.00177828	0.019196
IQSEC1	3.97735	0.00179846	0.0192192
WIZ	3.97667	0.00162561	0.0181974
LPCAT1	3.97611	0.00194092	0.0199482
MVP	3.97338	0.00135383	0.0169073
MED17	3.9722	0.000742431	0.0122275
FAM120A	3.97094	0.00100545	0.014514
RUNDC3B	3.97042	0.000543203	0.0108316
PTPN22	3.96855	0.000248595	0.00748895
RBM33	3.96649	0.00031306	0.00848197
CHST9	3.96569	0.000669286	0.0116369
RAB3C	3.96548	0.000810003	0.012757
UGT3A1	3.96252	0.000548404	0.0108316
UACA	3.96229	0.000479022	0.010289
AEBP2	3.95872	0.000325561	0.00858223
TMX3	3.95447	6.74696e-05	0.00361383
CSRP1	3.95429	0.00168903	0.018665
DHX57	3.95183	0.000519491	0.0106898
SLC40A1	3.95171	0.00208312	0.0206703
GPRASP1	3.95024	0.00239148	0.0222038
PNPLA6	3.94931	0.001948	0.0199482
GPR89A	3.94809	0.000684677	0.0117045
GAS7	3.94683	0.00131924	0.0166717
AMOT	3.94539	0.00179248	0.019196
ALDH1A1	3.94039	0.00113216	0.0154027
HMGA2	3.93785	0.000554242	0.0108676
NCOR2	3.93648	0.000549552	0.0108316
ZNF318	3.93449	0.000543844	0.0108316
ACTR3C	3.93432	0.00179388	0.019196
RPL4	3.93381	0.00112365	0.0154027
HELZ	3.93256	0.000405422	0.00956733
PRRG1	3.93197	0.00149764	0.0174735
CCT8	3.93164	0.00131605	0.0166717
MFSD8	3.93145	0.00126537	0.0162945
INTS6L	3.93093	0.000322051	0.00858223
ZNF234	3.92918	0.00233645	0.0219722
RPL21	3.92892	0.00110831	0.0153319
MAPKAPK5	3.92545	0.000505301	0.0105391
EXOC6B	3.92461	0.000574607	0.0111256
MTO1	3.9238	0.000541972	0.0108316
CRB1	3.92362	0.000951437	0.0140045
SEPTIN11	3.92252	0.00101523	0.0145641
BACH1	3.92205	0.000448961	0.00996888
NAA20	3.92018	0.00242195	0.0223839
COG2	3.91937	0.00130136	0.0165801
TMCO3	3.91905	0.00112926	0.0154027
LIPF	3.91835	0.00227129	0.0216742
GTPBP2	3.91558	0.00239606	0.0222038
NFATC1	3.91438	0.00194648	0.0199482
RAD51D	3.91428	0.00216634	0.0210667
CCN1	3.91401	0.00264947	0.0237157
NIPAL2	3.91275	0.00236947	0.0221643
SIRT5	3.91246	0.00192433	0.0198802
PRPF3	3.91195	0.00142996	0.0171883
EPHA4	3.90985	0.00118134	0.0157376
DLD	3.90928	0.00124114	0.0161169
CLDN11	3.90703	0.00151145	0.01754
PCOLCE2	3.90633	0.00117744	0.0157315
DMXL1	3.90495	0.000230827	0.00729198
OR4K1	3.90289	0.00234357	0.0219982
GNPTAB	3.90128	0.000412066	0.00962775
PROX1	3.89857	0.000640978	0.0114246
VEGFC	3.89711	0.00407789	0.0298934
MXRA5	3.89483	0.00252726	0.0228549
TBX15	3.89376	0.00190061	0.0198415
HPSE2	3.89176	0.00162706	0.0181974
NUMB	3.8903	0.000524421	0.0106898
VPS33B	3.88869	0.00192472	0.0198802
COBL	3.88689	0.000916836	0.0136252
MFSD11	3.88676	0.00088922	0.0134555
COL20A1	3.88531	0.00121413	0.0159152
WAPL	3.88482	0.000958473	0.0140889
RBM25	3.88266	0.00136334	0.0169073
NPAP1	3.88252	0.00181457	0.0192792
RPL23	3.8793	0.00234955	0.0220352
SWT1	3.87887	0.000423391	0.00969422
TPGS2	3.87767	0.00137276	0.0169307
LYPLA1	3.87684	0.00190628	0.0198415
SMC3	3.87622	0.00110026	0.0152827
ATF7IP2	3.87517	0.000643546	0.0114246
RPS4X	3.87483	0.00244757	0.0225051
CIRBP	3.87158	0.00128411	0.0164533
PDE8B	3.87102	0.00101985	0.0145641
ZNF91	3.86793	0.00134405	0.0168931
NTM	3.86593	0.00158053	0.0179067
LAMA5	3.86509	0.00177307	0.019196
VAMP4	3.86443	0.0020809	0.0206703
TIPRL	3.86431	0.00117797	0.0157315
ZMIZ1	3.86336	0.000763775	0.0123716
PTPRJ	3.86188	0.00115559	0.0155673
COL4A1	3.86161	0.00190205	0.0198415
SBF1	3.85947	0.00140789	0.0170716
PRDM2	3.85882	0.000688069	0.0117069
DPY19L3	3.85795	0.00147077	0.0173373
C11orf65	3.85788	0.000600009	0.0112989
METTL15	3.85773	0.000352579	0.00893868
GPR22	3.8573	0.000804114	0.0126827
JARID2	3.85544	0.000818254	0.0128089
ANKZF1	3.8553	0.002106	0.0207792
FNDC1	3.8548	0.00111543	0.0153731
CNOT6	3.85393	0.00178895	0.019196
IWS1	3.85366	0.00294281	0.0251095
MCCC2	3.85303	0.00052218	0.0106898
NLRP8	3.8522	0.00332064	0.0269204
CCDC186	3.85185	0.000867751	0.0133377
AKAP7	3.85142	0.00112918	0.0154027
CDH9	3.85117	0.00123342	0.0160553
MAPK1IP1L	3.84927	0.000788944	0.0125754
PARP4	3.84904	0.000526434	0.0106909
SEPTIN4	3.84719	0.00258717	0.0232351
NMU	3.84408	0.00250173	0.0227288
DNAJB11	3.84235	0.000845976	0.013151
FKBP15	3.84224	0.00172567	0.0189048
SMC2	3.84162	0.000350406	0.00890773
ALG9	3.84076	0.00331208	0.0269204
IER3IP1	3.83951	0.0021149	0.02081
AKAP9	3.83901	0.000183284	0.00628636
ITPR3	3.83661	0.000632569	0.0114246
DNAL1	3.83491	0.000811224	0.0127576
VWDE	3.8344	0.000193922	0.00656781
MLH3	3.83421	0.00107351	0.0150821
KCNA2	3.83399	0.00130926	0.0166414
EPHA10	3.83109	0.0019047	0.0198415
IFT57	3.82968	0.00159436	0.0180206
RPL12	3.82816	0.00312968	0.0260301
KCNJ3	3.82667	0.00144563	0.0172185
TIMP2	3.8249	0.00198444	0.0201511
HS6ST3	3.82362	0.00125441	0.0162186
ZNF154	3.82063	0.00279823	0.0244059
WNT5A	3.81997	0.00174051	0.0189974
LRRC4C	3.81756	0.000511752	0.0106326
KATNBL1	3.81513	0.00118074	0.0157376
KCNJ2	3.81118	0.00254662	0.0229663
RAB18	3.80869	0.00054974	0.0108316
PLD5	3.80853	0.00110189	0.0152827
APLF	3.80834	0.00108413	0.0151722
OLFML2A	3.80809	0.00279426	0.0244051
GTF2H3	3.80751	0.00131737	0.0166717
MBOAT2	3.80701	0.000457834	0.0100537
SHQ1	3.80624	0.0018153	0.0192792
MOBP	3.80289	0.0011716	0.0157047
DENND10	3.80227	0.00233838	0.0219722
HSP90AB1	3.80047	0.00242937	0.0224333
NR3C1	3.80036	0.000614203	0.0113433
MAST2	3.80027	0.00145614	0.0172502
FNBP4	3.79982	0.00306433	0.0256683
ADAMTS18	3.79974	0.000599612	0.0112989
LDLRAD3	3.79943	0.00186494	0.0195809
UBA5	3.79898	0.00180216	0.0192396
ZNF568	3.79624	0.00069427	0.0117569
FAM107B	3.79591	0.00175429	0.019087
GBA2	3.79443	0.00209203	0.0206792
PCNT	3.79263	0.000528882	0.0106909
TCEAL4	3.79027	0.00331652	0.0269204
MTRR	3.78903	0.000892932	0.0134685
TBX18	3.78269	0.000947045	0.013978
GORAB	3.78261	0.00297173	0.0252212
CLPTM1	3.782	0.00167361	0.018636
RPL31	3.78165	0.00142536	0.0171678
DUSP19	3.78147	0.000453863	0.0100435
IFT74	3.78068	0.0015165	0.0175544
STC1	3.77939	0.00303448	0.0255006
ITGA6	3.77936	0.001634	0.0182561
FLNA	3.77844	0.00184847	0.0195028
CORO2A	3.77827	0.0027823	0.0243597
HSPA9	3.7755	0.00148943	0.0174154
MAP3K9	3.77544	0.00139937	0.0170448
SLC26A4	3.77352	0.0013646	0.0169073
THAP12	3.77317	0.00203659	0.0204492
SAFB	3.77266	0.00196481	0.0200452
DDX19B	3.77214	0.00374335	0.0283803
CCDC88C	3.77075	0.00197319	0.0201117
MAML2	3.77049	0.0025781	0.0231728
ABCC3	3.76912	0.00119394	0.015808
IMPG1	3.76824	0.00121824	0.0159152
ZNF8	3.76727	0.00418977	0.0303801
MAPK13	3.76551	0.00299934	0.0253163
GNAI1	3.76486	0.0018177	0.0192792
STOML1	3.76332	0.00295144	0.0251095
CLCN6	3.76286	0.00179345	0.019196
MEMO1	3.762	0.00283924	0.0246783
FBXO15	3.7586	0.000640539	0.0114246
FGB	3.75607	0.0031735	0.0262706
DLGAP5	3.75574	0.00128746	0.0164533
TMOD3	3.75467	0.00134672	0.016899
DYRK2	3.75424	0.0016761	0.018636
ANKRD52	3.75311	0.00339484	0.0272253
DGKZ	3.75265	0.00198825	0.0201511
ABL1	3.75191	0.00368149	0.0282091
EIF2A	3.75128	0.00100488	0.014514
ERN2	3.75123	0.00357632	0.0277982
YTHDF3	3.74986	0.00198416	0.0201511
ZNF624	3.74844	0.00218121	0.0211353
HNRNPM	3.7484	0.000693069	0.011755
BCHE	3.74837	0.0029516	0.0251095
GLE1	3.74759	0.00143177	0.0171883
SERTAD4	3.74703	0.00240884	0.0223008
PDC	3.747	0.00248297	0.0226571
KLHL4	3.74468	0.0023907	0.0222038
ATF4	3.74244	0.0020824	0.0206703
EPB41L4B	3.74151	0.00161202	0.0181515
DENND3	3.74136	0.00134195	0.0168931
BRD4	3.74123	0.000642501	0.0114246
IQCA1	3.74108	0.000862818	0.013336
SLC22A13	3.73952	0.0028844	0.0248089
MTX2	3.7393	0.00161455	0.0181515
IL15	3.73858	0.00218702	0.0211536
SGK1	3.7377	0.00164758	0.0183888
MAX	3.73261	0.00220384	0.0212781
AMZ2	3.73168	0.00400805	0.0295785
ST3GAL2	3.73119	0.00213133	0.0208766
TLN1	3.7291	0.00137783	0.0169545
ARMC5	3.72828	0.00304775	0.025585
SPC25	3.72797	0.0015386	0.0177218
PIAS1	3.72737	0.000382833	0.00937887
TNFRSF1A	3.72513	0.00296036	0.0251481
TANC2	3.72469	0.000103143	0.00445124
FAM120B	3.72305	0.00134469	0.0168931
ARF6	3.72249	0.00266501	0.0237957
ZNF860	3.72239	0.00483528	0.0329177
HERC6	3.72188	0.00172177	0.0189048
SGO2	3.72184	0.000462735	0.0100998
SYNM	3.72122	0.00361419	0.027944
SAT1	3.7203	0.0047638	0.0326782
AHCYL1	3.71763	0.00229446	0.0217832
PPP2R1B	3.71563	0.00213039	0.0208766
GLRB	3.71427	0.00109092	0.015228
YY1	3.7131	0.00060925	0.0113297
MRPS30	3.71211	0.00130871	0.0166414
CST3	3.71208	0.00245717	0.0225551
GREM1	3.71186	0.00139011	0.0169875
ARHGEF17	3.711	0.00191475	0.0198802
GRK4	3.70978	0.0028272	0.0246133
SLC15A4	3.70773	0.00287323	0.0248089
NTN4	3.70636	0.00181676	0.0192792
MST1R	3.70597	0.00320639	0.0264442
MMP2	3.70536	0.00280753	0.0244618
ESRP1	3.7049	0.00271101	0.024008
GTF2H5	3.70459	0.00411187	0.0300776
DDX31	3.70411	0.000360122	0.00899061
AMOTL1	3.70374	0.00121112	0.0159152
LTBR	3.7027	0.00194014	0.0199482
SIM1	3.70215	0.0019332	0.0199417
REEP5	3.70195	0.00335281	0.0270528
MED7	3.70114	0.0028898	0.0248183
TPM3	3.70051	0.00251804	0.0228038
NDUFA12	3.69682	0.00222094	0.0213479
CLYBL	3.69392	0.0020462	0.0204885
RBFOX2	3.69383	0.0023963	0.0222038
RNF145	3.69331	0.00146724	0.0173247
GLCE	3.69273	0.0019993	0.0202062
SULT1C4	3.69226	0.00378853	0.0286033
FRMD1	3.69134	0.00283695	0.0246783
CBFB	3.69102	0.00430776	0.0309243
CCDC13	3.69015	0.00363475	0.0280499
MGST3	3.68972	0.00181891	0.0192792
FADS1	3.68833	0.00201388	0.0202966
TBL2	3.68481	0.00385115	0.0287944
TTC8	3.6838	0.00222549	0.0213726
PRICKLE2	3.6826	0.00258982	0.0232395
EDRF1	3.68235	0.00135581	0.0169073
IKBKB	3.67958	0.00114895	0.0155165
ZNF24	3.6791	0.00157328	0.0178924
SERPINH1	3.67846	0.00367183	0.028155
AGGF1	3.67493	0.00257188	0.0231554
ERI1	3.67295	0.00184719	0.0195028
GXYLT2	3.67268	0.00593476	0.0368501
MIDEAS	3.67202	0.0038427	0.0287944
ILF3	3.67101	0.0022185	0.0213471
SIPA1L1	3.67021	0.00083031	0.0129634
LRRC58	3.66911	0.00120756	0.015906
RASSF1	3.66826	0.0049981	0.0334984
PLOD2	3.66542	0.00194529	0.0199482
COQ8A	3.66534	0.00268968	0.0239369
HEXB	3.66533	0.00123927	0.016112
ZNF652	3.66411	0.00272637	0.0240848
MED14	3.66239	0.00201055	0.0202966
MIB2	3.66185	0.00417815	0.0303365
VMP1	3.66008	0.00104265	0.0147252
ACKR3	3.65966	0.00513118	0.0340942
CMTM7	3.65709	0.00461984	0.0321189
BTF3	3.65698	0.00270342	0.0239998
PLAC9	3.65645	0.00421313	0.0305085
TASOR2	3.65592	6.38607e-05	0.00355674
NKAIN2	3.65416	0.00142426	0.0171678
DCHS1	3.65203	0.00274691	0.0241282
FTL	3.65017	0.00482997	0.0329177
CIZ1	3.64893	0.00249822	0.0227288
CXCR2	3.64869	0.00506622	0.0337665
TAOK3	3.6486	0.000622184	0.0114127
PLAUR	3.64782	0.00247845	0.0226571
C5orf47	3.64747	0.00238286	0.0222038
AP3B2	3.64531	0.00195884	0.0200221
STAM	3.64527	0.00198505	0.0201511
LSP1	3.64379	0.00233547	0.0219722
SNTB1	3.64329	0.00227896	0.0216742
METTL2B	3.64293	0.00117492	0.0157297
SYNPO	3.64278	0.00361586	0.027944
HEBP2	3.64275	0.00322953	0.0266147
AP3B1	3.64258	0.00227807	0.0216742
CYRIA	3.6417	0.00169807	0.0187203
ANP32B	3.63955	0.00463093	0.0321546
TRPM1	3.63921	0.00244538	0.0225042
WIPI2	3.63861	0.00288641	0.0248089
FBXL17	3.63704	0.00227587	0.0216742
C11orf54	3.63463	0.00307237	0.025675
ABL2	3.63275	0.00161745	0.0181652
CYP8B1	3.63091	0.00445375	0.0314293
ZMYND11	3.62871	0.00233744	0.0219722
ELOA	3.62738	0.00306948	0.025675
TRIQK	3.62738	0.00144824	0.0172185
SERPINE2	3.62676	0.00174371	0.0190004
RPS21	3.62638	0.00533577	0.0347584
FAM13C	3.62613	0.00288132	0.0248089
ANO10	3.62588	0.00172321	0.0189048
MAP4K4	3.6238	0.000645038	0.0114246
ZNF627	3.62277	0.0042917	0.0308705
RPL35	3.6223	0.00388151	0.0289812
TOX	3.62218	0.00278594	0.0243719
SPX	3.62189	0.0049165	0.033261
SEMA3C	3.62141	0.00113339	0.0154027
CYFIP1	3.62089	0.00176475	0.0191622
RAB2B	3.62087	0.0035455	0.0277576
SLC1A2	3.62003	0.00148505	0.0174154
YARS1	3.61974	0.00317082	0.0262706
PCDH11X	3.61973	0.00206391	0.0205896
ZC3H12C	3.61919	0.00208877	0.0206703
RPP30	3.61868	0.00192257	0.0198802
ILDR2	3.61638	0.00172232	0.0189048
ACSL6	3.61586	0.00178704	0.019196
CATSPERE	3.6158	0.00225238	0.0215352
BUD23	3.61524	0.00392169	0.0291679
E4F1	3.61497	0.00366211	0.0281404
THOP1	3.61465	0.00471886	0.0324937
SAP30L	3.61434	0.00774491	0.0422393
RASGRF2	3.61352	0.00199403	0.0201907
IRS2	3.61268	0.00541701	0.0351082
ISOC1	3.61161	0.00298092	0.0252595
MYRIP	3.61121	0.00230959	0.0218885
FAM76B	3.60926	0.00167662	0.018636
SWAP70	3.60719	0.000744421	0.0122416
COMMD2	3.60629	0.00248175	0.0226571
MRPS5	3.60609	0.00202758	0.0203776
PON3	3.60598	0.00586313	0.0366031
ISG20L2	3.60525	0.00394642	0.0293112
LRCH1	3.6049	0.00191686	0.0198802
AHNAK	3.60442	0.00162158	0.0181738
URB1	3.60399	0.00222924	0.0213896
MEIS3	3.6034	0.00412434	0.030128
MDH1	3.6033	0.00213022	0.0208766
KIF2A	3.6018	0.00270967	0.024008
SCN3B	3.60085	0.00237568	0.0222032
PIWIL2	3.59987	0.00146492	0.017319
GEMIN6	3.59978	0.0042016	0.0304454
BRPF1	3.59958	0.00451312	0.0316827
IKZF4	3.59953	0.00357578	0.0277982
EZR	3.59941	0.00294986	0.0251095
ZC3H12B	3.59631	0.00333686	0.0269644
NXF1	3.59605	0.0026835	0.0239069
CLNK	3.59543	0.00208878	0.0206703
SIDT1	3.59515	0.00252849	0.0228549
SLC47A1	3.59398	0.00442255	0.0313386
TFG	3.59306	0.00179445	0.019196
MARCKS	3.59168	0.00446224	0.0314687
GVQW3	3.59067	0.00313935	0.0260704
SCML2	3.58986	0.00148409	0.0174154
CDC14B	3.5897	0.00275242	0.0241569
UBA1	3.58733	0.00149273	0.017435
TFAM	3.58546	0.00241204	0.0223114
GBP2	3.58519	0.00217721	0.0211154
ERCC4	3.58464	0.00122997	0.0160296
EIF3B	3.58418	0.00311767	0.0260103
REXO2	3.58286	0.00335611	0.0270593
GLDC	3.58226	0.000500249	0.0104995
GCN1	3.58019	0.00213755	0.0208996
SMARCAL1	3.57872	0.00236711	0.0221614
SKAP1	3.57851	0.00328999	0.0269077
ZNF609	3.57804	0.00136427	0.0169073
ZBTB1	3.57758	0.00372704	0.0283779
DENND2C	3.57696	0.00168949	0.018665
IL17RB	3.57685	0.00522411	0.0343735
BCCIP	3.57657	0.0038797	0.0289812
RGS4	3.57639	0.00264565	0.0237012
KCTD3	3.57598	0.00111556	0.0153731
BBS7	3.57597	0.00177955	0.019196
SNX19	3.57472	0.00239178	0.0222038
NRIP1	3.57395	0.00205414	0.0205421
FRZB	3.57319	0.00531776	0.0347149
KIAA1671	3.57209	0.00233714	0.0219722
DIS3	3.57092	0.000899247	0.0134937
PCYT1A	3.57057	0.00273723	0.0241282
SMG6	3.56954	0.00175878	0.0191166
PLEKHG4B	3.56672	0.00220587	0.0212788
SLC26A6	3.56616	0.0063248	0.0379839
RPS13	3.56605	0.00532513	0.034721
TTC32	3.56538	0.00331842	0.0269204
LILRB4	3.56436	0.00390783	0.0290973
PPP1R13L	3.56317	0.0033766	0.0271636
PM20D2	3.56219	0.0015592	0.0178072
UBASH3A	3.56175	0.00325366	0.0267414
RPS11	3.56028	0.00928666	0.0462201
TMEM222	3.55947	0.00489078	0.0331701
VPS50	3.5579	0.0010028	0.014514
MYOCD	3.55527	0.00565783	0.0360207
FGF9	3.55473	0.00328318	0.0268927
OLFML1	3.5545	0.00469296	0.0323772
KLHL28	3.55424	0.00181159	0.0192792
DCAF4L2	3.55382	0.00364569	0.0281142
YIPF5	3.55358	0.00198309	0.0201511
SS18L1	3.55093	0.00250556	0.0227288
NUP42	3.5508	0.00118733	0.0157785
F8	3.54679	0.00290287	0.024891
SKP1	3.54593	0.000569486	0.0110462
HNRNPUL1	3.54458	0.00318859	0.0263175
TBC1D22A	3.5437	0.00238741	0.0222038
ECD	3.54225	0.00229219	0.0217809
SAFB2	3.54219	0.00482864	0.0329177
CLDN1	3.54041	0.00266265	0.0237942
A2M	3.53832	0.00111698	0.0153731
MTFR1L	3.53816	0.00441977	0.0313386
METTL5	3.53735	0.00316346	0.0262504
ATL1	3.53692	0.00654163	0.0384944
EP400	3.5352	0.00184235	0.0194762
SUPT7L	3.53501	0.00489904	0.0331845
ACTR2	3.53361	0.00370655	0.0283399
DOCK8	3.53305	0.000793594	0.0125775
MFF	3.53271	0.00223148	0.0213921
MAPKAP1	3.53073	0.00187241	0.0196213
PABPC4L	3.5305	0.00443042	0.0313671
NRCAM	3.52901	0.00303533	0.0255006
TET1	3.52737	0.00243611	0.0224575
PLEKHA4	3.52675	0.00264386	0.0237012
CACNA1A	3.52547	5.75949e-05	0.00345697
CHRM3	3.52393	0.00254127	0.0229372
CD28	3.52392	0.00459276	0.0319612
RAPGEF5	3.52338	0.00186454	0.0195809
TDRD6	3.52326	0.00359903	0.0278738
CC2D1B	3.52266	0.00366532	0.028145
ODF2	3.52208	0.00373531	0.0283779
DCAF8	3.52113	0.00396585	0.0293876
PNPLA5	3.52031	0.00617329	0.0376177
KARS1	3.51904	0.00639458	0.0381168
RUNX2	3.51852	0.00272098	0.0240568
NINJ1	3.51782	0.00432536	0.03103
HSPA5	3.51751	0.00537207	0.0349065
ITGB5	3.5171	0.00475644	0.0326484
SLU7	3.51634	0.0013484	0.0169004
TRIM28	3.51576	0.00514074	0.0341128
ILVBL	3.51505	0.00530496	0.0346545
BST1	3.51384	0.00584927	0.0365927
WEE1	3.51355	0.00277862	0.0243473
R3HDM1	3.51245	0.000682589	0.0116873
PPP4R2	3.51141	0.00308873	0.0257887
CACNB1	3.50816	0.00438255	0.0312715
DERA	3.50625	0.00383447	0.0287944
MARK1	3.50606	0.00158117	0.0179067
FAM204A	3.50549	0.00120225	0.0158791
JDP2	3.50247	0.00284871	0.0247209
EIF2B3	3.50141	0.00253003	0.0228549
TAF8	3.50113	0.00211029	0.0207836
SDR42E1	3.49905	0.00610763	0.0374075
PAPPA	3.49905	0.00127841	0.0164037
SLC35F5	3.49894	0.000580205	0.0111739
SMTN	3.49886	0.00583006	0.0365359
FGF6	3.497	0.00634229	0.0380256
FBXO4	3.49453	0.00359055	0.0278468
CIBAR1	3.49345	0.00271876	0.0240568
NIBAN1	3.49227	0.00302298	0.0254416
SLFN12L	3.49167	0.00474243	0.032573
DPH6	3.49117	0.000467047	0.0101122
FAM9B	3.49024	0.00395012	0.0293112
NGLY1	3.49001	0.00422788	0.0305743
SETD2	3.48961	0.00136964	0.0169116
SGCD	3.48883	0.00136266	0.0169073
RGR	3.48848	0.0013594	0.0169073
HINFP	3.48779	0.00213477	0.0208913
MEP1B	3.48574	0.00485762	0.0330074
TFB1M	3.48501	0.00341172	0.0273039
CCDC14	3.48432	0.001412	0.0171024
STAT2	3.48421	0.00447297	0.0315032
RRM2B	3.48368	0.00202045	0.0203372
PASD1	3.48359	0.00542671	0.035128
PLA2G4A	3.48271	0.00299333	0.0253051
DRAXIN	3.48249	0.00448412	0.0315388
SERGEF	3.48139	0.00357028	0.0277982
BNIP3	3.48124	0.00359297	0.0278468
NOP58	3.47812	0.000909463	0.0135659
ARHGAP20	3.47786	0.00343918	0.0274221
MXRA7	3.47779	0.00505614	0.0337409
ARL13B	3.4773	0.0015979	0.0180206
DLC1	3.47626	0.00139732	0.0170391
TMEM126A	3.47344	0.00520024	0.0342582
PDLIM3	3.47184	0.00286364	0.0247907
ZCCHC9	3.47149	0.00351005	0.0276202
P3H3	3.47138	0.0080984	0.0432685
GPSM1	3.47094	0.00426895	0.0307587
MSH2	3.47007	0.00246093	0.0225704
RPL14	3.46961	0.00232298	0.0219383
SEMA4B	3.46874	0.00417083	0.0303241
ZNF208	3.46831	0.00249232	0.0227041
ANKEF1	3.46806	0.00313735	0.0260704
DISP2	3.46782	0.00273753	0.0241282
TFPI	3.46781	0.00344669	0.0274617
NEUROD4	3.46775	0.00317673	0.0262706
RPS3A	3.46618	0.00609703	0.0373637
PRELID2	3.46559	0.00312845	0.0260301
TMEM63A	3.4651	0.00167138	0.0186353
NRAS	3.46441	0.00542982	0.035128
CHDH	3.46424	0.00708749	0.0402593
RIPK2	3.45837	0.00102775	0.0145776
FMO5	3.45835	0.00349388	0.0276054
FGD6	3.45813	0.000892867	0.0134685
USP22	3.45737	0.00347841	0.0275569
SYTL2	3.45472	0.0033282	0.0269347
RRAGC	3.45012	0.00456282	0.03189
NUP35	3.45006	0.00227661	0.0216742
CHEK2	3.4496	0.00266127	0.0237942
COPZ1	3.44931	0.00551789	0.0354642
LIG3	3.44929	0.00324028	0.0266626
MUC2	3.44843	0.00156481	0.0178515
CLDN12	3.44828	0.00332524	0.0269309
SLC22A15	3.44684	0.00384318	0.0287944
PAPOLA	3.44528	0.00220351	0.0212781
CCND3	3.44494	0.00373766	0.0283779
LTBP4	3.4431	0.00306344	0.0256683
TRMT6	3.44052	0.0023909	0.0222038
ABHD1	3.43665	0.00626554	0.0379403
AKNA	3.43487	0.0037143	0.0283399
SLC30A9	3.43423	0.00159637	0.0180206
CDH4	3.43412	0.00414712	0.0302127
PLXNA3	3.43222	0.00370115	0.0283196
PTMS	3.43188	0.00430555	0.0309243
ADCY8	3.43178	0.00298668	0.0252687
ZNF224	3.43146	0.00682283	0.0393561
ATL3	3.43019	0.00347677	0.0275569
CHMP2A	3.43008	0.00855319	0.0443633
LUC7L2	3.43004	0.00404771	0.0297493
ZBP1	3.42999	0.00759511	0.0418234
SYMPK	3.42937	0.003574	0.0277982
KCTD12	3.42899	0.00641971	0.038151
CFAP97	3.42809	0.00247782	0.0226571
MSI2	3.42795	0.000390832	0.00938877
LRAT	3.42776	0.00206713	0.0206026
IFT81	3.42648	0.00345288	0.0274907
ZBTB43	3.42591	0.00285455	0.0247517
BFSP2	3.42406	0.00668451	0.0387693
MRS2	3.42383	0.00292833	0.0250298
C21orf58	3.4229	0.00339686	0.0272253
SCYL1	3.42201	0.0062037	0.03775
POLR2E	3.42022	0.00410448	0.030056
SIX4	3.41967	0.00574013	0.0362669
DAB2	3.41958	0.00152797	0.0176548
ARMC1	3.41951	0.0049838	0.0334755
MS4A7	3.41825	0.00613149	0.0374475
DNAJC19	3.41632	0.00633732	0.0380169
SORBS3	3.41611	0.00209533	0.0206928
TSPYL2	3.41581	0.00439243	0.0312894
RPL23A	3.41539	0.00560282	0.0358607
CKAP5	3.41523	0.00235779	0.0220933
NPC1L1	3.41387	0.00658144	0.0385744
ADAM28	3.41372	0.00190368	0.0198415
LRRC27	3.41256	0.00362286	0.0279781
CYLC2	3.40915	0.00301313	0.025393
SLC6A2	3.40828	0.00458671	0.0319612
CRISPLD2	3.40774	0.00602515	0.0371127
STAT3	3.40704	0.0042733	0.0307587
KLHL42	3.40628	0.00331187	0.0269204
NOL3	3.40515	0.00835166	0.043808
MCOLN3	3.40496	0.00217421	0.0211053
NIPSNAP2	3.40391	0.00493282	0.0333089
VWA5A	3.40315	0.00546435	0.0352459
CETN3	3.40247	0.00356869	0.0277982
TGOLN2	3.40226	0.0045633	0.03189
CNTLN	3.4014	0.00172705	0.0189048
NUDT16	3.40093	0.00662041	0.0386441
RIN2	3.4007	0.00454674	0.031836
FEZ2	3.39852	0.00329628	0.0269204
PSG7	3.39691	0.00486697	0.0330294
PRPF38A	3.39568	0.00472531	0.0325174
VWC2	3.39374	0.00268352	0.0239069
C1orf131	3.39284	0.00436988	0.0312457
MIA2	3.39267	0.00312464	0.0260301
WDR48	3.39265	0.00346639	0.0275172
TMEM213	3.39236	0.0073344	0.0410362
GRIK4	3.39228	0.00216056	0.0210294
DPF3	3.3903	0.00598361	0.0370257
SSX2IP	3.39021	0.002978	0.0252546
CBX5	3.3901	0.00140371	0.0170592
SPRED1	3.38925	0.00138112	0.0169562
TACR3	3.38919	0.00365127	0.0281351
SLC4A9	3.38871	0.00558762	0.0358415
NAPB	3.38814	0.00353956	0.0277566
RPL32	3.38632	0.00964882	0.0470423
GPR179	3.38607	0.00662129	0.0386441
USP1	3.38587	0.00442349	0.0313386
TP53BP2	3.38563	0.00616098	0.0375639
TBCEL	3.38512	0.00769091	0.0421138
BCL2L14	3.38367	0.00457794	0.0319303
DNAJC1	3.38328	0.001355	0.0169073
MBOAT1	3.38301	0.0039689	0.02939
ATP1A4	3.38298	0.00757317	0.0417816
ATXN1L	3.3824	0.00494921	0.033357
NEK7	3.38219	0.00542266	0.0351238
IFT52	3.38058	0.00432957	0.0310396
ARL1	3.38032	0.00558987	0.0358415
EXTL3	3.38012	0.00582692	0.0365359
ABRAXAS1	3.37867	0.00159595	0.0180206
TECR	3.37826	0.00424368	0.0306681
CDC16	3.37799	0.00439337	0.0312894
SPCS3	3.37728	0.00174457	0.0190004
FUT8	3.37696	0.000613602	0.0113433
NME1	3.3764	0.00631214	0.0379403
MARK3	3.3758	0.00358555	0.0278292
TCEAL2	3.37181	0.00744096	0.0412579
IFT88	3.37138	0.00172416	0.0189048
PSMC3	3.37042	0.00734057	0.0410494
KSR2	3.36973	0.00374586	0.0283803
TMEM175	3.36673	0.00728062	0.0408198
PCSK1	3.36638	0.00527088	0.034534
CREM	3.36607	0.00518015	0.0342302
SH3TC1	3.36574	0.00579871	0.0365137
FASN	3.36317	0.00509049	0.0338656
IL10RA	3.36287	0.00631097	0.0379403
ST13	3.36248	0.00446885	0.0314948
ARHGAP1	3.36178	0.00631401	0.0379403
PGAP2	3.3608	0.00559427	0.0358438
KLHL1	3.36041	0.00430316	0.0309243
SCOC	3.35691	0.00353826	0.0277566
UTP25	3.35671	0.00405767	0.029782
FERMT1	3.3548	0.00279886	0.0244059
SARS1	3.35472	0.0065168	0.0383818
MAN1A2	3.35466	0.00276594	0.0242558
ZNF136	3.35421	0.006575	0.0385744
CD63	3.35308	0.00697645	0.0398594
C11orf58	3.35303	0.00366171	0.0281404
TIMP3	3.35264	0.00630183	0.0379403
TSPOAP1	3.35241	0.00457696	0.0319303
HECTD3	3.35151	0.00665767	0.0386863
APOL2	3.35144	0.00636765	0.0381071
BCAS1	3.35128	0.00389697	0.0290766
SNRPF	3.35111	0.00539501	0.0350228
FBXO8	3.35088	0.00215488	0.0210121
MTA2	3.35058	0.00831649	0.0437494
QSOX1	3.34802	0.00413977	0.0301796
KIF1B	3.34769	0.000422015	0.00969422
GAA	3.34737	0.00544609	0.0351911
LITAF	3.34704	0.00626311	0.0379403
DGKA	3.34626	0.00465765	0.0322572
KPNA5	3.34605	0.000468091	0.0101145
LRRC19	3.34521	0.00684042	0.0394154
NFIC	3.34458	0.0032569	0.0267414
EIF4E	3.34404	0.00443624	0.0313878
PRDM11	3.34352	0.00514352	0.0341128
SELE	3.34295	0.00626851	0.0379403
ANGPTL3	3.34179	0.00155166	0.0177781
DENND4B	3.34082	0.00338995	0.0272253
GOLM1	3.34043	0.00743737	0.0412579
TRIM64B	3.34021	0.00399113	0.0294824
GMCL1	3.34009	0.00172139	0.0189048
RPSA	3.34008	0.00645077	0.0382475
RPL36	3.33978	0.00545733	0.0352216
QRICH1	3.33941	0.00597362	0.0369851
DEK	3.33877	0.00788818	0.0426296
PRDM6	3.33877	0.00441351	0.0313386
RBM5	3.33744	0.00572861	0.0362365
ADIPOR2	3.33495	0.00296079	0.0251481
PTPN18	3.33403	0.00688098	0.0395437
ZNF41	3.33228	0.00569179	0.0361517
WSB1	3.33168	0.0064885	0.0382663
SNAP23	3.33011	0.00579663	0.0365137
CCDC77	3.32982	0.00662429	0.0386441
FCGR2B	3.32834	0.00858191	0.0444695
ATP23	3.32609	0.00456915	0.0319102
RPS27A	3.32548	0.00513791	0.0341128
ETV7	3.32533	0.00407838	0.0298934
WASHC2C	3.32512	0.00401767	0.0296013
SP1	3.32452	0.00383964	0.0287944
KLC1	3.32436	0.00125447	0.0162186
COA1	3.32434	0.00375433	0.0284245
MAGT1	3.32269	0.00445115	0.0314293
KIF23	3.32203	0.00397265	0.0293976
GOLM2	3.32122	0.00218565	0.0211536
AIG1	3.32089	0.00317805	0.0262706
PCSK6	3.3195	0.0035615	0.0277982
DHX35	3.31761	0.00499486	0.0334984
SLC9A7	3.31545	0.0034351	0.0274098
ASXL3	3.31341	0.00392271	0.0291679
COPS8	3.31124	0.00350475	0.0276054
CTBS	3.31087	0.00325747	0.0267414
LSM3	3.30937	0.0091595	0.0458595
ACSM6	3.30914	0.00495662	0.0333861
FMNL2	3.30847	0.00350019	0.0276054
PXDNL	3.30831	0.00455733	0.0318895
FRRS1	3.30813	0.00295103	0.0251095
RPL35A	3.30549	0.00774223	0.0422393
MFN1	3.30527	0.00157736	0.0179011
KDSR	3.30512	0.00396123	0.0293734
DCTN1	3.30423	0.00307273	0.025675
SCUBE2	3.30381	0.00274431	0.0241282
MEI4	3.30318	0.00384612	0.0287944
TSC22D3	3.30271	0.00816408	0.0433828
MAST4	3.30271	0.00250556	0.0227288
CLEC18B	3.30189	0.00178586	0.019196
RS1	3.30156	0.00731006	0.0409424
P2RY13	3.3006	0.00704074	0.0401204
UBTF	3.29985	0.00477054	0.0327036
ADAMTS16	3.29693	0.00778631	0.0423343
KLRC2	3.29692	0.00660457	0.0386441
DHX30	3.29584	0.00638178	0.0381168
CDK16	3.29501	0.00717363	0.0405501
GLMN	3.29378	0.00394926	0.0293112
PHF3	3.29364	0.00580585	0.0365137
HNRNPC	3.29312	0.0038255	0.0287944
ANP32E	3.29225	0.0034077	0.0272919
LARP4	3.29215	0.00312672	0.0260301
C9orf85	3.29107	0.00768477	0.0421138
RNF10	3.28916	0.00573985	0.0362669
CSAD	3.28886	0.00205725	0.0205421
ICA1L	3.28832	0.00371248	0.0283399
SPAG5	3.28652	0.00926063	0.0461494
HNRNPA2B1	3.28609	0.00708177	0.0402593
ADARB2	3.28566	0.00485698	0.0330074
SLC2A11	3.28501	0.00568969	0.0361517
CYFIP2	3.2847	0.00326384	0.0267546
KIRREL1	3.28427	0.00843459	0.0440442
CLCA1	3.2842	0.00793562	0.04274
CTNND1	3.28321	0.00629757	0.0379403
REG4	3.28241	0.00665545	0.0386863
CNIH1	3.28172	0.00616024	0.0375639
NOX3	3.28021	0.00978046	0.0473007
PCNX4	3.27996	0.00482456	0.0329177
CENPN	3.27975	0.0048344	0.0329177
SHC2	3.27892	0.00564451	0.035971
ASZ1	3.2787	0.00691807	0.0396303
CUEDC1	3.27828	0.00657576	0.0385744
SH2D6	3.277	0.00737178	0.0411082
TMEM41B	3.27685	0.00586788	0.0366031
CAPN1	3.27645	0.00501662	0.0335727
MS4A1	3.2741	0.0063498	0.0380495
ZNF438	3.27312	0.00249983	0.0227288
TMTC1	3.27259	0.0030648	0.0256683
AP1M1	3.27219	0.00194977	0.0199482
PSMG2	3.27152	0.00588498	0.0366463
CCDC122	3.27136	0.00202168	0.0203372
ENTPD7	3.26982	0.00496245	0.0334045
RAF1	3.26903	0.0030236	0.0254416
USP30	3.26862	0.00639127	0.0381168
STEAP4	3.26845	0.00516048	0.0341419
DCTN5	3.26835	0.00683942	0.0394154
NR4A3	3.26773	0.00698822	0.0398842
PTMA	3.2673	0.00447982	0.031531
SDHC	3.26674	0.001387	0.0169707
PITPNA	3.26582	0.00561994	0.0358878
PDSS2	3.26576	0.00645881	0.0382571
CASS4	3.26551	0.00595474	0.0369317
MTERF3	3.26541	0.00586744	0.0366031
SERPINF1	3.26417	0.00750355	0.0415097
ANKDD1B	3.26371	0.0041582	0.030273
FAM228B	3.2635	0.00621247	0.03775
ANGPTL5	3.26135	0.00646336	0.0382631
TMEM219	3.26109	0.00825985	0.0435314
IL6ST	3.25942	0.00168817	0.018665
NIPSNAP3B	3.25739	0.00581926	0.0365137
STARD4	3.25706	0.00486692	0.0330294
PKNOX1	3.25513	0.00675293	0.0390571
CARM1	3.25434	0.00491415	0.033261
LPA	3.25375	0.0037008	0.0283196
SERPINB6	3.25359	0.00740753	0.0411742
NAF1	3.25278	0.00637594	0.0381168
PRG4	3.25276	0.00373167	0.0283779
NXNL2	3.25165	0.00940941	0.0465385
ZNF565	3.25102	0.00785585	0.0425011
FAM193B	3.25087	0.00808241	0.0432685
KYAT3	3.25086	0.00481725	0.0329177
SRPRB	3.25003	0.00966311	0.0470465
POLR2K	3.24893	0.00808646	0.0432685
CRY2	3.24887	0.00723657	0.0407208
SHCBP1	3.24871	0.00346637	0.0275172
SLC41A1	3.24714	0.00870072	0.0447123
GRHL1	3.24594	0.00373618	0.0283779
TRIM69	3.24582	0.00426264	0.0307434
ANKRA2	3.2457	0.0057272	0.0362365
PARP12	3.24536	0.0068885	0.0395453
ELOC	3.24327	0.00550954	0.0354316
SNX14	3.24309	0.00208359	0.0206703
SPCS2	3.24207	0.00718127	0.0405575
ST8SIA5	3.24009	0.00224201	0.021455
DOCK9	3.23856	0.00157263	0.0178924
POC1B	3.23316	0.00183902	0.0194601
POLB	3.23312	0.0048428	0.0329481
IGFN1	3.23146	0.0064399	0.0382475
ANXA3	3.23119	0.00401935	0.0296013
ZDHHC20	3.23032	0.00365491	0.0281351
PMM1	3.22979	0.00649502	0.0382827
GBF1	3.22853	0.00403914	0.0297065
ADAM10	3.22848	0.0052934	0.0346396
TYMP	3.22818	0.00765171	0.0420494
SIN3B	3.22628	0.00397918	0.0294258
PSG5	3.22492	0.00963593	0.0470423
NFATC2IP	3.22478	0.00850136	0.0442005
PI15	3.2244	0.00753323	0.0416312
DYNLT1	3.22196	0.0100219	0.0479055
TECTA	3.22039	0.00348159	0.0275569
TRAK1	3.21857	0.00294454	0.0251095
LHFPL4	3.21843	0.00584761	0.0365927
SLC12A9	3.21766	0.00708435	0.0402593
PNPLA2	3.21754	0.0103306	0.0488457
NYAP2	3.21745	0.0072724	0.0408161
DIXDC1	3.21731	0.00766071	0.042056
SLC5A7	3.21576	0.00775991	0.0422784
OPN5	3.21571	0.00525657	0.034503
PLCD3	3.21553	0.00797508	0.0428671
C17orf67	3.21448	0.0081832	0.0433828
MPV17L	3.21442	0.00631347	0.0379403
PCDH9	3.21409	0.00238059	0.0222038
GCC1	3.21347	0.00952784	0.0467267
SAMHD1	3.21262	0.00559687	0.0358438
BICC1	3.21257	0.00381596	0.0287858
SPAST	3.21235	0.0035428	0.0277566
UQCC1	3.21213	0.00817018	0.0433828
E2F3	3.2119	0.00764296	0.0420227
ACTG1	3.21134	0.00890872	0.0451882
MYO1B	3.21077	0.00374323	0.0283803
PRKCD	3.2105	0.00870326	0.0447123
UBL3	3.20952	0.00437596	0.0312478
ZFYVE28	3.2091	0.00448678	0.0315388
TMEM200A	3.20745	0.00498539	0.0334755
EXOSC9	3.20718	0.00898045	0.0453387
TSPAN3	3.20675	0.00628356	0.0379403
PUDP	3.20539	0.00816675	0.0433828
RNF11	3.20538	0.00932927	0.0463418
ITGB1BP1	3.20462	0.00666018	0.0386863
OTUD5	3.20361	0.0104723	0.0493339
SPATA12	3.20327	0.00851788	0.044236
ASB8	3.2031	0.00890557	0.0451882
SERAC1	3.20298	0.00300953	0.0253825
DEPDC4	3.20275	0.00339607	0.0272253
SPRYD4	3.20245	0.00508179	0.0338285
GPN3	3.20214	0.00760994	0.0418837
ACSS1	3.20183	0.00882568	0.0450414
PDE4B	3.20179	0.00336633	0.0271012
INF2	3.20151	0.00687044	0.0395437
CNKSR1	3.20002	0.00916002	0.0458595
RABEPK	3.19978	0.00732584	0.0410095
PSG6	3.19906	0.00645365	0.0382475
ASAH1	3.19743	0.00214417	0.0209454
DHRS4L2	3.1974	0.00600273	0.0370441
LRRTM1	3.19616	0.0102274	0.0485276
GABRG3	3.19569	0.00580626	0.0365137
ZMYM4	3.19566	0.0037375	0.0283779
TYW5	3.19551	0.00524446	0.0344654
PDLIM7	3.19487	0.0054989	0.0353842
PFKP	3.19236	0.0051466	0.0341128
PDP1	3.19042	0.00752397	0.0416013
PCMT1	3.19033	0.00577951	0.036473
RPLP2	3.19004	0.00540307	0.0350389
RNF123	3.1893	0.00844823	0.0440515
CFDP1	3.18764	0.00441919	0.0313386
TMEM267	3.18651	0.0082315	0.0435314
BUB3	3.18608	0.00978595	0.0473053
ARHGEF1	3.18594	0.00543807	0.0351603
FXYD2	3.18577	0.00646795	0.038264
TPCN2	3.18317	0.00436734	0.0312457
MCOLN1	3.17963	0.00911686	0.0457494
UBE2D2	3.1762	0.00672258	0.0389232
DPCD	3.17575	0.00952725	0.0467267
RBM17	3.17419	0.00452414	0.0317189
NVL	3.17252	0.00274064	0.0241282
DTNA	3.1712	0.00270657	0.024008
UFSP2	3.16884	0.00519996	0.0342582
CCDC170	3.1686	0.00753933	0.0416436
ZC3H13	3.1679	0.00290051	0.0248905
PYGO1	3.16784	0.00527085	0.034534
ASB1	3.16739	0.00718564	0.040561
SERINC1	3.16638	0.00536147	0.0348737
CLK3	3.16637	0.009465	0.0465664
RNF111	3.16619	0.00648707	0.0382663
FNIP2	3.16613	0.00231461	0.0218976
SYK	3.16419	0.00422661	0.0305743
CASP10	3.16402	0.00639312	0.0381168
NISCH	3.16384	0.00581842	0.0365137
PROM2	3.16377	0.0069586	0.0398203
BIN2	3.16323	0.00566171	0.0360242
DDRGK1	3.16311	0.00843271	0.0440442
DSCAML1	3.16269	0.00499546	0.0334984
RARS2	3.16102	0.00433738	0.031075
ABCC12	3.15959	0.00595924	0.0369384
TRAPPC3L	3.15934	0.00600053	0.0370441
SEC16A	3.15929	0.00480199	0.0328567
CFAP70	3.15665	0.00606108	0.0372491
ARL5A	3.15626	0.00588959	0.0366539
STK17A	3.15572	0.00581974	0.0365137
STEAP3	3.15561	0.00944944	0.0465664
FAM168A	3.15499	0.00608137	0.0373101
IFT46	3.15453	0.00805617	0.0432031
PCGF3	3.15422	0.00890709	0.0451882
INTS11	3.15386	0.00974165	0.0472279
RAI1	3.15384	0.0100288	0.0479055
ABR	3.15339	0.00818748	0.0433828
STEAP1B	3.1531	0.0082516	0.0435314
DECR1	3.15284	0.00492114	0.0332716
MTERF1	3.14954	0.00561327	0.0358878
COL21A1	3.1487	0.00148917	0.0174154
RECQL5	3.14787	0.00702137	0.0400522
WRNIP1	3.14774	0.00968016	0.0470465
WDR70	3.14769	0.00441885	0.0313386
FAM234B	3.14698	0.00689224	0.0395453
TMC2	3.14617	0.00390608	0.0290973
LRRTM3	3.14471	0.0095905	0.0469487
RLIM	3.144	0.00927611	0.0462052
ALPK3	3.14095	0.00996211	0.0477721
C7	3.14031	0.00269737	0.0239855
XIAP	3.14018	0.00790329	0.0426296
CA1	3.13999	0.00844559	0.0440515
DAO	3.13984	0.00896452	0.0453268
DYNC1LI2	3.13751	0.00288391	0.0248089
PARM1	3.1375	0.00841518	0.0440279
TMPRSS2	3.13734	0.00578667	0.0364969
ZFP36L1	3.13696	0.00845853	0.0440737
ARHGEF5	3.13672	0.00357641	0.0277982
PSAP	3.1359	0.00614612	0.0375156
FBXW2	3.13581	0.00866318	0.0446367
ABHD6	3.13515	0.0103163	0.0488179
MRTO4	3.1347	0.00973872	0.0472279
HSD17B7	3.1346	0.00875593	0.0448975
KIAA0040	3.13422	0.0101282	0.0481837
SERINC3	3.13112	0.00518921	0.0342351
DNAJC27	3.13063	0.00934869	0.0463716
GAREM1	3.13024	0.00777463	0.0423343
BTBD1	3.1293	0.00356534	0.0277982
LHPP	3.12924	0.00897436	0.0453291
THEGL	3.12921	0.00662206	0.0386441
PAK1	3.12875	0.00744925	0.0412726
MAN1B1	3.12835	0.00640643	0.0381259
NAA35	3.12819	0.00231261	0.0218976
COPS7B	3.12643	0.00778261	0.0423343
PLEKHH2	3.12629	0.000982327	0.0143614
TGFB3	3.12547	0.00965413	0.0470465
LAS1L	3.12428	0.00945665	0.0465664
PUF60	3.12205	0.00659351	0.0386105
MAU2	3.12181	0.0053373	0.0347584
QRICH2	3.12054	0.0092295	0.0460476
DAPP1	3.12028	0.00790203	0.0426296
NUDCD2	3.1201	0.00247445	0.0226571
ZNF623	3.11937	0.00689209	0.0395453
NRP2	3.11832	0.00245362	0.0225416
GPAT4	3.11826	0.00454086	0.0318155
SAMD12	3.11724	0.00668523	0.0387693
BOC	3.11714	0.00801991	0.0430652
MSANTD2	3.117	0.00758358	0.0417816
ZNF25	3.11673	0.00900366	0.0454346
MCPH1	3.1162	0.0046254	0.0321369
PDIA5	3.11618	0.00596757	0.0369688
ADNP2	3.11593	0.00529125	0.0346396
ZNF184	3.11567	0.00905438	0.0456267
GBP5	3.11445	0.00818623	0.0433828
ACTR8	3.11424	0.00679486	0.0392181
RXYLT1	3.11367	0.00613037	0.0374475
DRP2	3.11275	0.0105657	0.0495697
SH2D4B	3.11082	0.00824886	0.0435314
RPL41	3.10984	0.00715991	0.0405003
SLC10A1	3.10971	0.0107103	0.0499222
ZC3H6	3.10921	0.00811292	0.0432685
TSG101	3.10915	0.00358214	0.0278227
MARCHF8	3.10849	0.00943375	0.0465664
CRPPA	3.10749	0.00687442	0.0395437
APAF1	3.10748	0.00221888	0.0213471
GDPGP1	3.10727	0.00767998	0.0421138
STRA6	3.10498	0.00755746	0.0417224
PPARGC1B	3.10457	0.00316607	0.0262519
WDR87	3.10296	0.00629159	0.0379403
AIMP1	3.1029	0.00627242	0.0379403
CFHR5	3.10289	0.00921823	0.046023
TNK2	3.10262	0.00811384	0.0432685
TCP1	3.10256	0.00713872	0.0405003
ZEB1	3.09929	0.00444819	0.0314293
LRIG3	3.09871	0.00581401	0.0365137
EXOSC6	3.09734	0.00856866	0.0444221
TIAL1	3.09686	0.00373672	0.0283779
PIP4K2B	3.09668	0.00813248	0.0433251
PTPRN2	3.09605	0.0107367	0.0499997
SLC17A5	3.09592	0.0068477	0.0394363
OGFRL1	3.09315	0.00412024	0.0301184
UGT2A1	3.09275	0.00771362	0.0421537
TP53INP1	3.09198	0.00838667	0.0439377
CLSTN1	3.09105	0.00664399	0.0386755
RILPL2	3.09079	0.0103203	0.0488179
ZNF347	3.08975	0.00612851	0.0374475
ELP2	3.08955	0.00507614	0.0338117
BMPR2	3.08933	0.00772995	0.0422084
MKS1	3.08804	0.00648547	0.0382663
MED21	3.08772	0.00651893	0.0383818
FKRP	3.08638	0.0077934	0.0423343
HPRT1	3.0841	0.00950804	0.0466931
IKZF3	3.08355	0.00909127	0.045685
SAP130	3.08278	0.00768715	0.0421138
PPL	3.08192	0.0086547	0.0446367
KIFBP	3.08148	0.00697862	0.0398594
MEF2A	3.08137	0.00801036	0.0430352
UBE2R2	3.07926	0.0105954	0.0496224
SPRTN	3.07885	0.00782968	0.0424658
ANKS1A	3.07821	0.0059507	0.0369278
CAVIN1	3.07765	0.00783839	0.0424704
GABRP	3.07758	0.00749486	0.0414828
RAB27B	3.07756	0.00465281	0.0322572
CTSS	3.07614	0.0086285	0.04459
CENPQ	3.07606	0.00945759	0.0465664
C12orf60	3.07572	0.00770301	0.0421384
CUL7	3.07529	0.00783533	0.0424704
GFOD2	3.07425	0.00778087	0.0423343
CLOCK	3.0738	0.00405101	0.0297533
ZFP37	3.07313	0.00517123	0.0341921
PSMA6	3.07291	0.00929727	0.0462466
PIEZO2	3.07289	0.00896147	0.0453268
EGLN1	3.07257	0.00820459	0.0434309
ATXN1	3.07219	0.00377734	0.0285387
RBBP8	3.07206	0.00628271	0.0379403
HORMAD1	3.07171	0.00348016	0.0275569
DPYSL3	3.07001	0.00692843	0.0396687
ARMC3	3.06984	0.00250912	0.022742
GPATCH8	3.06948	0.00333319	0.0269549
NECTIN3	3.06913	0.00325976	0.0267414
RNH1	3.06857	0.00956778	0.0468587
RALA	3.06779	0.00954696	0.0467992
PCDHB14	3.06777	0.0103641	0.0489825
C6orf62	3.06706	0.00717621	0.0405501
ZNF680	3.06616	0.00437567	0.0312478
SMNDC1	3.06593	0.00664286	0.0386755
CDC14A	3.06481	0.00636999	0.0381071
NR1H4	3.0641	0.00660794	0.0386441
PLEKHG1	3.06382	0.00671411	0.038895
SLC15A1	3.06217	0.00867381	0.044646
SOX13	3.06189	0.00737309	0.0411082
ARSK	3.06136	0.00606652	0.0372613
CDC37L1	3.06116	0.00570026	0.036161
PAK4	3.05937	0.00621067	0.03775
DNHD1	3.05839	0.00598734	0.0370276
ZNF559	3.05805	0.00962036	0.0470423
SLC39A14	3.05498	0.00459179	0.0319612
CRY1	3.05468	0.00657722	0.0385744
ZNF3	3.05432	0.00827805	0.0436061
FPGS	3.05388	0.00880992	0.0450248
MRPS31	3.05326	0.00375972	0.0284454
RASSF4	3.05249	0.00931281	0.0462888
B4GALT4	3.05204	0.00581759	0.0365137
MRPL46	3.05142	0.0094583	0.0465664
GALNT2	3.05133	0.00640812	0.0381259
RRP12	3.05109	0.00381803	0.0287858
ETV3	3.04961	0.00889662	0.0451882
NALCN	3.04753	0.00562665	0.0359069
NHLRC3	3.04417	0.00852047	0.044236
MIOS	3.04398	0.00640842	0.0381259
REXO5	3.04297	0.00740465	0.0411742
MAP3K19	3.04296	0.00401753	0.0296013
LAMTOR3	3.04193	0.00345886	0.0275172
TSTD2	3.04168	0.00523869	0.0344485
KANK2	3.04158	0.00989311	0.0475679
STAU2	3.04014	0.00181232	0.0192792
IYD	3.03912	0.00968954	0.047071
HNRNPD	3.03731	0.0105288	0.0494793
NT5C2	3.03731	0.00609212	0.0373548
CDH6	3.03725	0.00727955	0.0408198
EDC3	3.03484	0.00963229	0.0470423
PRLR	3.03376	0.00623706	0.0378569
LCP2	3.03304	0.0086317	0.04459
CLDND1	3.03276	0.00960445	0.0469957
ZNF681	3.03249	0.0100707	0.0480369
COQ7	3.0315	0.00946275	0.0465664
ABLIM2	3.03079	0.00928766	0.0462201
UPF3B	3.0301	0.00721419	0.0406796
NLRC3	3.02817	0.00689872	0.0395496
ALDH7A1	3.02711	0.00804076	0.0431557
DCAF4L1	3.02583	0.00492483	0.0332757
TNN	3.02507	0.00489596	0.0331844
KREMEN1	3.02452	0.00933636	0.0463557
CNTN6	3.02409	0.0041759	0.0303365
AGBL2	3.02402	0.00704019	0.0401204
ZCCHC17	3.02366	0.00880918	0.0450248
XPA	3.02281	0.00545199	0.0352082
PLAA	3.02276	0.0056754	0.03609
PEA15	3.02072	0.00835514	0.043808
KCND3	3.02036	0.00730792	0.0409424
BRDT	3.01911	0.00656945	0.0385744
PSMA4	3.01882	0.00561995	0.0358878
RANBP2	3.01717	0.00350561	0.0276054
SLC26A3	3.01672	0.00740861	0.0411742
HGSNAT	3.01627	0.00886643	0.045164
GPD2	3.0156	0.00470326	0.0324276
TAF15	3.01218	0.00506574	0.0337665
CENPP	3.01069	0.00715086	0.0405003
BICRAL	3.01016	0.00625005	0.0379144
RNF152	3.00845	0.00735661	0.0410883
CANX	3.00798	0.00256459	0.0231091
FMO4	3.00738	0.0105717	0.0495734
CRISP3	3.00676	0.0100227	0.0479055
INPP5D	3.00664	0.00521723	0.0343491
ZNF549	3.00554	0.00991166	0.0475936
CHD7	3.00325	0.00384281	0.0287944
SLC26A11	3.00305	0.00923168	0.0460476
TFDP2	3.00195	0.00169781	0.0187203
TPM1	3.00074	0.0100373	0.0479202
TMEM62	3.00046	0.00639611	0.0381168
SSB	2.99964	0.00526211	0.0345184
RACK1	2.999	0.00816113	0.0433828
ADGRA3	2.998	0.00570012	0.036161
TECPR2	2.99737	0.00779367	0.0423343
TNPO2	2.99554	0.00644686	0.0382475
CYP3A5	2.99538	0.00738548	0.0411488
TM9SF3	2.99411	0.0101523	0.0482557
RNF157	2.99371	0.0101452	0.0482431
ERG	2.99317	0.00469214	0.0323772
ARAP1	2.99146	0.0100097	0.0479055
ABHD10	2.98985	0.00588138	0.036645
BIVM	2.9895	0.00795345	0.0428147
FER1L6	2.9889	0.00823834	0.0435314
PHLDA1	2.98812	0.00648869	0.0382663
PRKCB	2.98806	0.00547555	0.035293
CCDC172	2.98666	0.00612842	0.0374475
SPAG1	2.98389	0.0064706	0.038264
DZIP1L	2.98241	0.00577759	0.036473
TEX2	2.98231	0.00707261	0.0402593
KDM5B	2.9818	0.00627629	0.0379403
TNFRSF11A	2.98075	0.00945741	0.0465664
KLRD1	2.97939	0.00940514	0.0465385
POLR3F	2.97844	0.00812375	0.0433
EPB41L2	2.97686	0.00972282	0.0472114
SGTB	2.97446	0.00795955	0.0428234
DHX38	2.97431	0.00882421	0.0450414
TRAF1	2.97398	0.0104698	0.0493339
AMER2	2.97339	0.00949218	0.0466576
CRADD	2.97247	0.00967508	0.0470465
BAIAP2	2.97211	0.00817355	0.0433828
ADAMTS20	2.97164	0.00478889	0.0327973
TRMT10A	2.97115	0.00698019	0.0398594
TRIM49	2.96996	0.00805759	0.0432031
HSD17B13	2.9696	0.00963812	0.0470423
TKT	2.96903	0.00945308	0.0465664
ADAM17	2.96719	0.00824488	0.0435314
IL23R	2.96444	0.00940801	0.0465385
WDR19	2.96294	0.00413212	0.0301441
TMTC3	2.96231	0.00384784	0.0287944
KCNMB1	2.96218	0.00838982	0.0439377
EIF5A	2.96197	0.0106524	0.0497571
WDR90	2.96164	0.00931432	0.0462888
SYCP3	2.95857	0.0100983	0.048084
PDE2A	2.9574	0.00880177	0.0450248
XDH	2.95737	0.00712238	0.0404362
TMPRSS11B	2.95571	0.00416906	0.0303241
OSBP2	2.95214	0.00934712	0.0463716
OSBPL3	2.95098	0.00570329	0.036161
NCKAP5	2.95043	0.00955253	0.0468052
BANP	2.95006	0.00714773	0.0405003
MAD1L1	2.94972	0.00808392	0.0432685
SYNRG	2.94631	0.00465647	0.0322572
AAMDC	2.9433	0.00901175	0.0454542
SH3PXD2A	2.93602	0.00602166	0.0371124
SCML4	2.93502	0.00996994	0.0477885
CDHR2	2.93325	0.0106396	0.0497188
ARPIN	2.93135	0.0105108	0.0494268
LAG3	2.93097	0.010596	0.0496224
TRIM56	2.92912	0.0100904	0.048084
PRR14L	2.92684	0.00494338	0.033357
SLC14A1	2.92516	0.00658379	0.0385744
ABCB9	2.9222	0.00809173	0.0432685
GPR83	2.92144	0.00861433	0.044552
DARS2	2.92116	0.0106583	0.0497633
RPL22	2.91972	0.0104168	0.0491671
OSMR	2.91911	0.0102786	0.0487233
FAM229B	2.91876	0.0100139	0.0479055
POLA2	2.91813	0.00825609	0.0435314
C9orf78	2.91393	0.00690031	0.0395496
SLC35D1	2.91362	0.0104525	0.0492922
PLPP3	2.91353	0.00741854	0.0412082
RAB27A	2.91284	0.0049824	0.0334755
GALNT3	2.91155	0.00849582	0.044193
RPAP1	2.91108	0.00990291	0.0475727
PLEKHA2	2.90843	0.0104857	0.0493411
SLC36A2	2.90463	0.00974809	0.0472279
LNX1	2.90406	0.00917053	0.0458804
TERF2IP	2.90385	0.0100219	0.0479055
TUBGCP6	2.89883	0.0105652	0.0495697
SRC	2.89626	0.0107337	0.0499997
DRC3	2.89619	0.00982231	0.0474174
PRMT2	2.8954	0.00887792	0.0451641
UBXN2A	2.89493	0.00948998	0.0466576
SNX9	2.89359	0.00835693	0.043808
TNPO3	2.89346	0.00788486	0.0426296
SPATA17	2.88885	0.0076876	0.0421138
SKP2	2.88882	0.00591179	0.0367497
TMEM161B	2.88861	0.00742456	0.0412204
ERICH6B	2.88467	0.00914125	0.045808
ZNF831	2.88399	0.00888263	0.0451641
CCP110	2.88297	0.00869172	0.0447123
MERTK	2.88111	0.00539735	0.0350228
CEP135	2.88096	0.00287419	0.0248089
SPATA9	2.87924	0.00866376	0.0446367
TPP2	2.87676	0.00330107	0.0269204
STK11IP	2.87511	0.00910443	0.0457083
RELA	2.87366	0.00988649	0.0475573
FHAD1	2.87327	0.00291246	0.0249534
SC5D	2.87218	0.00913035	0.0457746
CAMK2G	2.87119	0.00835337	0.043808
EIF2AK4	2.86894	0.00505101	0.0337409
BCL2L11	2.86834	0.00890881	0.0451882
FLRT2	2.8681	0.00298446	0.0252687
NCAM1	2.86625	0.00633529	0.0380169
CAT	2.86606	0.0058429	0.0365927
SLCO2B1	2.86393	0.00942399	0.0465664
MAPK9	2.86262	0.00896425	0.0453268
SNRNP27	2.85997	0.00876589	0.0449273
MAP7	2.85995	0.00832102	0.0437494
ART3	2.85757	0.00639632	0.0381168
ECT2	2.8566	0.00906146	0.045641
SLC7A11	2.85278	0.00630816	0.0379403
ABCA10	2.84913	0.0060796	0.0373101
ZNF639	2.84668	0.0105605	0.0495697
HACD1	2.84654	0.00987656	0.0475518
LEPROT	2.8437	0.010513	0.0494268
PSMA1	2.84297	0.00877633	0.0449556
SQLE	2.84257	0.00479028	0.0327973
DNAJB14	2.8406	0.00735893	0.0410883
HORMAD2	2.83944	0.00935243	0.0463716
AKR1A1	2.83604	0.0103046	0.0487865
GSE1	2.83543	0.00725119	0.0407818
C5AR2	2.83461	0.00917694	0.0458804
FAM20B	2.83359	0.007963	0.0428234
LRRTM2	2.83136	0.00877974	0.0449556
NRF1	2.82932	0.00780227	0.0423597
CASQ2	2.82849	0.00851465	0.044236
SETD5	2.82754	0.00737391	0.0411082
TRIM33	2.82735	0.00466431	0.0322794
STARD13	2.82734	0.00771179	0.0421537
PTEN	2.82675	0.00781981	0.0424336
EPB41	2.82282	0.00656823	0.0385744
ZNF699	2.82134	0.0097462	0.0472279
PTP4A1	2.82029	0.00773144	0.0422084
NLRP12	2.81953	0.00952373	0.0467267
UGGT2	2.81639	0.00921234	0.0460149
ARHGEF10	2.81102	0.0093799	0.0464715
SLC4A1	2.81066	0.009955	0.0477592
RUBCNL	2.80877	0.00887136	0.0451641
DGKB	2.80802	0.00908247	0.045685
CTNNB1	2.80156	0.00671167	0.038895
LRRC69	2.80155	0.00464668	0.0322433
PITPNM3	2.79937	0.00855314	0.0443633
HADHA	2.79859	0.00880563	0.0450248
OSBPL1A	2.79216	0.0080978	0.0432685
PDLIM2	2.79064	0.00888317	0.0451641
CFAP61	2.7783	0.0101747	0.0483409
IFIT5	2.77745	0.0106268	0.049702
SORCS3	2.77681	0.0100201	0.0479055
PPP1R13B	2.77368	0.00618524	0.0376693
TUBGCP2	2.77236	0.00964699	0.0470423
DSE	2.76821	0.010624	0.049702
C3orf20	2.7648	0.0097608	0.0472472
RPN1	2.7595	0.00603109	0.0371282
SUPT3H	2.7563	0.00599856	0.0370441
EYA4	2.75523	0.00909811	0.0456978
CREBBP	2.75344	0.0101943	0.0484128
TARS3	2.74979	0.00885071	0.0451265
ANK1	2.74967	0.00793433	0.04274
ZNF492	2.7394	0.00912265	0.0457572
HDAC9	2.73282	0.00473326	0.0325306
PDCD4	2.73183	0.00758146	0.0417816
PHLPP1	2.72926	0.0107108	0.0499222
GP2	2.70885	0.00980756	0.0473674
TMEM108	2.70853	0.0105664	0.0495697
CCDC174	2.70579	0.00938118	0.0464715
SPON1	2.70485	0.0104093	0.0491531
ZFX	2.6886	0.00950633	0.0466931
CNTN3	2.68344	0.00818399	0.0433828
SPAG16	2.67475	0.00725809	0.0407994
ARHGAP23	2.66416	0.00860294	0.0445344
CUX1	2.65762	0.00917645	0.0458804
ICA1	2.6574	0.00980348	0.0473674
DDHD1	2.65159	0.00809679	0.0432685
SLC25A13	2.64988	0.00434804	0.0311307
TOP2B	2.64745	0.00425328	0.0306964
NR2C2	2.64084	0.00964257	0.0470423
DCP1A	2.6354	0.0098728	0.0475518
SLC25A40	2.63136	0.00864232	0.0446114
COL4A6	2.62899	0.010475	0.0493339
IPO5	2.62136	0.00723107	0.0407111
LRP1B	2.61128	0.00896552	0.0453268
ANAPC5	2.61031	0.00967569	0.0470465
UFL1	2.60926	0.0100846	0.0480819
WTAP	2.60517	0.0081792	0.0433828
SIRT2	2.59548	0.00943506	0.0465664
PTPRB	2.59374	0.00844567	0.0440515
WDFY3	2.5861	0.00964263	0.0470423
TRIP11	2.57693	0.00978061	0.0473007
TRIM23	2.57539	0.00620733	0.03775
MOCS2	2.57472	0.0071525	0.0405003
ME1	2.57012	0.0106144	0.049687
TMEM19	2.56681	0.00891819	0.0452145
SMARCA2	2.55869	0.00721887	0.0406847
WTIP	2.55022	0.00918942	0.0459216
PHACTR2	2.5199	0.0100468	0.047944
ANKRD36B	2.51166	0.0098445	0.0474609
ICE1	2.49636	0.00907239	0.0456748
GPATCH2L	2.49021	0.0106767	0.0498277
SYNE1	2.45155	0.0106372	0.0497188
ABCA5	2.37381	0.00715888	0.0405003
TPK1	2.35641	0.0102867	0.0487233
TRERF1	1.89683	0.00895743	0.0453268
ATG9B	-2.01235	0.00676579	0.0391105
MAN1C1	-2.04659	0.0104374	0.0492428
GINS4	-2.15035	0.00875104	0.0448937
SLC6A12	-2.15194	0.00593394	0.0368501
PTDSS1	-2.16842	0.00983733	0.0474609
CUZD1	-2.19787	0.00984145	0.0474609
MINDY1	-2.23175	0.00341485	0.0273087
PAPLN	-2.25768	0.00356543	0.0277982
IRAG1	-2.27016	0.00239246	0.0222038
PYROXD2	-2.28677	0.00257775	0.0231728
PRF1	-2.28936	0.00612032	0.0374475
PLSCR5	-2.30457	0.00867221	0.044646
ANKRD6	-2.30725	0.0036562	0.0281351
RNF170	-2.31878	0.00661152	0.0386441
RIPK4	-2.32262	0.00243816	0.0224575
FSIP1	-2.34448	0.0073888	0.0411488
LIMK1	-2.34984	0.00986316	0.0475297
RGPD8	-2.36928	0.0068799	0.0395437
AMMECR1L	-2.37969	0.00530531	0.0346545
RBM10	-2.38014	0.00790061	0.0426296
ZPBP	-2.40843	0.00466683	0.0322794
ATXN10	-2.42243	0.00705451	0.0401776
CCDC192	-2.44927	0.00678018	0.0391727
SH2D3C	-2.45036	0.00350381	0.0276054
SH3BP5	-2.47205	0.00144729	0.0172185
TLE3	-2.47467	0.00748825	0.0414675
SRL	-2.48443	0.00871903	0.0447508
C12orf29	-2.49152	0.0012863	0.0164533
DUSP13	-2.49324	0.00286167	0.0247907
TCF20	-2.49901	0.000396288	0.00945142
ZMAT5	-2.50734	0.00328911	0.0269077
GNB5	-2.52105	0.006974	0.0398594
AQR	-2.52195	0.00555543	0.0356842
TERF1	-2.54392	0.00992377	0.0476306
CYSLTR1	-2.55294	0.000345956	0.00889803
GCOM1	-2.55971	0.00141779	0.0171341
MAP2K2	-2.56236	0.00191994	0.0198802
C1QTNF6	-2.56733	0.00842323	0.0440442
AOC1	-2.57306	0.00739567	0.0411658
MSX2	-2.58934	0.000867866	0.0133377
RBM20	-2.59105	0.00848928	0.0441803
SV2B	-2.59568	0.00657455	0.0385744
PGRMC2	-2.59619	0.00248993	0.0227015
AKR1E2	-2.59902	0.000885004	0.0134481
PGBD2	-2.60016	0.00600372	0.0370441
ANXA5	-2.60327	0.00606006	0.0372491
PDE9A	-2.61123	0.00967905	0.0470465
HCFC1	-2.61367	0.00870307	0.0447123
DNAH12	-2.61371	0.00901899	0.0454695
NOXRED1	-2.61807	0.00291663	0.0249693
EAPP	-2.62404	0.000734431	0.0121513
ESRRB	-2.62638	0.00630449	0.0379403
LBP	-2.63839	0.00444037	0.0313964
KIF19	-2.65123	0.00210817	0.0207816
PLK4	-2.65411	0.00908708	0.045685
LARGE1	-2.65878	0.00505333	0.0337409
ARHGEF7	-2.66662	0.0051207	0.0340456
HSPB8	-2.67363	0.00132182	0.0166833
NLRP14	-2.67463	0.00975341	0.0472326
CGRRF1	-2.69883	0.0086068	0.0445344
PPP1R32	-2.70723	0.00147524	0.0173617
ZMAT2	-2.72281	0.00641433	0.03814
TMEM18	-2.72673	0.00505077	0.0337409
IDO1	-2.72939	0.000383462	0.00937887
MMD	-2.73792	0.00532191	0.0347209
GP6	-2.73953	0.00564669	0.035971
TPD52	-2.74245	0.0020135	0.0202966
GFPT1	-2.74326	0.00371007	0.0283399
ZNF473	-2.74623	0.0085927	0.0445041
STOML3	-2.74817	0.00147152	0.0173373
NAA15	-2.75159	0.00438507	0.0312715
ENTPD5	-2.77028	0.00784387	0.0424757
TRO	-2.7722	0.000724643	0.0120632
PAX3	-2.77882	0.00193621	0.0199417
TEC	-2.77979	0.0034921	0.0276054
GIPC2	-2.78538	0.00399229	0.0294824
UNC13B	-2.78767	0.00715896	0.0405003
ETFBKMT	-2.80473	0.0105912	0.0496224
ADGRF4	-2.80633	0.00161304	0.0181515
NDUFAF7	-2.81027	0.00470926	0.0324482
PSMD8	-2.81554	0.00384596	0.0287944
ZP2	-2.81607	0.00789913	0.0426296
COPG1	-2.81757	0.00413184	0.0301441
FARSA	-2.82087	0.00205676	0.0205421
RPS6KL1	-2.8212	0.00534331	0.0347766
SAMSN1	-2.83496	0.00125381	0.0162186
RNASE7	-2.83612	0.000653263	0.0115136
POT1	-2.84671	0.00331189	0.0269204
IRGM	-2.85298	0.00157699	0.0179011
BNIPL	-2.86009	0.000864942	0.0133377
SLC9A5	-2.86786	0.000139039	0.00528935
CDCA7	-2.8788	0.000298589	0.00823657
CAMK1D	-2.88286	0.00708428	0.0402593
ACSL4	-2.88577	0.00719066	0.0405681
TXNDC8	-2.89364	0.00830222	0.0437121
KY	-2.89937	0.00111885	0.0153792
SALL3	-2.90912	0.00820289	0.0434309
PTDSS2	-2.92517	0.000946436	0.013978
HUWE1	-2.93302	0.000405576	0.00956733
CDH22	-2.93456	4.12549e-05	0.002821
MYO1H	-2.93581	0.000430812	0.00979894
KPNA7	-2.95058	0.000324943	0.00858223
ASAH2B	-2.95247	0.000218147	0.00705707
MFSD6	-2.9543	0.00440074	0.0313006
FHOD1	-2.96798	0.00215729	0.0210166
ZNF528	-2.96973	0.000680639	0.0116724
MAP3K15	-2.97088	0.00105343	0.0148553
ENPP5	-2.97348	0.000620189	0.0114127
KLHL2	-2.97351	0.00459421	0.0319612
KLK3	-2.98472	0.00679529	0.0392181
DLGAP2	-3.01009	0.00153621	0.0177132
LIPK	-3.0186	5.12592e-05	0.00321979
MAPK8IP3	-3.0286	0.00403636	0.0297063
ATG4C	-3.03018	0.00122794	0.0160225
TOMM70	-3.03218	0.00351767	0.0276601
STX2	-3.04162	0.00243824	0.0224575
ELK4	-3.04762	0.00382802	0.0287944
SPOCK1	-3.05066	0.0012174	0.0159152
RAB23	-3.05204	0.000609862	0.0113297
IL20RA	-3.05603	0.000248304	0.00748895
ARHGEF2	-3.05688	0.00468878	0.0323772
HSD17B6	-3.07205	0.000356082	0.00898857
PSMA2	-3.07887	0.000886273	0.0134484
FCRL5	-3.07989	0.00810857	0.0432685
ZNF713	-3.08328	0.00037439	0.00927731
HROB	-3.09614	0.000308158	0.00840741
BNIP3L	-3.09817	0.000638623	0.0114246
SAMD10	-3.09939	0.000913492	0.0135942
CHODL	-3.09996	0.00155768	0.0178072
UQCRFS1	-3.12735	0.00284585	0.0247159
SIX1	-3.14591	0.00450973	0.0316795
MBD2	-3.14678	0.00468088	0.0323559
LIPH	-3.14831	0.00377626	0.0285387
RSKR	-3.15132	0.00152951	0.0176548
OOSP2	-3.17003	0.000773904	0.0124609
SLC28A3	-3.17274	0.00287964	0.0248089
CWC15	-3.17938	0.0019877	0.0201511
CYP2F1	-3.18546	0.000297176	0.00823657
MS4A14	-3.18587	0.00357371	0.0277982
ARHGAP21	-3.19171	0.00079395	0.0125775
MRLN	-3.19513	0.000222018	0.0071568
UVRAG	-3.19776	0.000906616	0.0135478
RNF135	-3.19921	0.000424834	0.00970382
SPTB	-3.20297	0.00360195	0.0278764
TPRG1	-3.20534	0.000757009	0.0123174
PHAX	-3.21528	0.000651971	0.0115096
NLRP5	-3.22286	0.000779318	0.0125108
KCNJ13	-3.22386	0.000287137	0.0081598
ZNF433	-3.22882	2.82722e-06	0.0004559
PLAC8	-3.23107	0.000296743	0.00823657
UNC93A	-3.23948	7.21729e-05	0.00367809
STRC	-3.23968	0.000106408	0.00452609
JADE2	-3.24515	0.00138623	0.0169707
GLB1L2	-3.25253	0.000904078	0.0135286
ARMS2	-3.25935	0.000655618	0.0115363
SAGE1	-3.26195	0.00331672	0.0269204
ADSS1	-3.28004	0.00103349	0.0146341
SHISAL2B	-3.29534	0.000819229	0.0128089
ABCG1	-3.31171	0.000580205	0.0111739
ZNF544	-3.31283	0.000835829	0.0130307
PHF6	-3.34315	0.00192237	0.0198802
LRRC37A3	-3.34706	0.000686138	0.0117047
HK2	-3.34745	0.000552274	0.0108487
RAB5B	-3.35184	0.000298846	0.00823657
SDHD	-3.35257	0.00056075	0.0109159
CLGN	-3.35952	0.00331656	0.0269204
[truncated: 95 more rows]

## Sheet: MZ
Articular surface-specific DE genes between patients with OA and non-OA control.
Adjusted P indicates BH adjusted p-values.
Gene	log2FoldChange	p-value	adjusted P
PTBP3	6.48623	2.8195e-06	0.000887999
PUS7L	6.27807	7.86519e-06	0.00185926
KLHL4	5.74556	6.88566e-05	0.00768361
ABHD13	5.66441	0.00030723	0.0191833
SMAD5	5.66414	1.92635e-05	0.00374127
COL2A1	5.52937	7.51015e-05	0.00798041
LONRF2	5.51856	8.60347e-05	0.00852173
USP16	5.51105	7.73467e-05	0.00798041
KIAA1586	5.4964	0.000270119	0.0173736
PNPLA8	5.49382	8.24986e-05	0.00833825
NNT	5.43402	5.4958e-05	0.00716262
CAD	5.41402	0.000110176	0.0100119
SH2D4B	5.39985	0.000216813	0.0155618
ZNF680	5.38356	6.61523e-05	0.00768361
PRPF38B	5.3539	0.000133741	0.0110392
PLPPR1	5.35322	0.000512882	0.0242205
MDH1	5.31026	0.000416721	0.0221915
ATG4C	5.30714	0.000248985	0.0166635
WDFY2	5.29082	4.2186e-05	0.00605584
NHLH2	5.28502	0.000329388	0.0197732
PROX1	5.28485	0.000173947	0.0130526
KPNA6	5.26425	0.000404942	0.0217598
PIP4P2	5.23079	0.000466556	0.0233396
GVQW3	5.21479	0.000379914	0.0216112
C1orf21	5.20474	0.000137358	0.0111519
HDGFL3	5.20338	0.000117331	0.0101514
CKAP2L	5.19763	0.000794072	0.0290269
ZNF440	5.16865	0.000359838	0.0209406
MAP3K20	5.14328	2.60234e-05	0.00444417
GSTO2	5.13278	0.000403881	0.0217598
PHLPP1	5.13118	9.94634e-05	0.00929419
NBEAL1	5.12857	1.96539e-05	0.00374369
SIX4	5.12003	0.000527603	0.0244201
ASPM	5.09228	5.90081e-05	0.00730594
WDR12	5.08162	0.000150043	0.0120827
RNF115	5.07928	0.000117039	0.0101514
COA1	5.06789	0.000505342	0.0242205
UBA5	5.05871	7.96656e-05	0.00813492
RREB1	5.05578	0.000589696	0.0255174
OSTM1	5.03989	0.000622967	0.0262574
TEX15	5.03186	0.000137189	0.0111519
AKT2	5.02917	0.000239383	0.0163272
CSNK1A1	5.02544	0.000305443	0.0191833
SIDT1	5.00454	0.000229168	0.0160024
DBNL	4.99462	0.000449143	0.0231802
SNX4	4.97601	0.00016474	0.0126492
TFDP2	4.97399	4.88416e-05	0.00671911
PRRG1	4.97071	0.000861102	0.0303531
CAVIN2	4.95612	0.00111897	0.0347406
URI1	4.95595	0.000406418	0.0217598
RASGRP1	4.9512	0.000318983	0.0193836
CLSPN	4.95091	0.000579733	0.0253319
CBL	4.9332	0.000160673	0.0124884
MTRR	4.92727	0.000381823	0.0216112
SLC7A11	4.92116	0.000646667	0.0266123
IDH3A	4.92031	0.000519603	0.0242767
GTF3C3	4.91596	9.83074e-05	0.00927367
GHR	4.91182	0.00023876	0.0163272
LPCAT2	4.90971	0.000580271	0.0253319
KBTBD12	4.90475	0.000979564	0.0325497
SLC38A11	4.86156	0.000440133	0.0229448
OXCT1	4.85532	0.00023103	0.0160024
CCSAP	4.85427	0.0011317	0.0347406
FAM9C	4.85224	0.0018931	0.0418887
SLC35A3	4.83085	8.98712e-05	0.0087272
ANKMY1	4.82018	0.000795542	0.0290269
SRSF12	4.81994	0.000693887	0.0273823
TMEM220	4.81967	0.00058055	0.0253319
UCK2	4.81576	0.00100023	0.0326707
RBM44	4.81462	0.000761483	0.0287881
TRIM58	4.80751	0.00154704	0.0396204
ATP6V1B1	4.80432	0.00113682	0.0347406
ACOT13	4.80412	0.000877862	0.030617
A2ML1	4.79407	7.69414e-05	0.00798041
ONECUT2	4.78837	0.000618232	0.0261692
OTOG	4.78399	6.83715e-05	0.00768361
KCTD8	4.78305	0.00101831	0.0326707
NRP2	4.77966	0.000198634	0.0144667
HERC6	4.77458	0.000240664	0.0163272
GRB14	4.76535	0.000484472	0.0238741
TRANK1	4.76254	0.000265765	0.0173257
LIPG	4.76148	0.000356523	0.0209093
DDB1	4.75811	0.000403652	0.0217598
LIFR	4.74556	5.23119e-05	0.00700202
THSD7B	4.7336	0.00012822	0.0108451
YLPM1	4.7145	0.000114901	0.0101514
ANKS6	4.70921	0.00114887	0.0347999
ACVR1	4.69171	0.000540911	0.0245767
SFI1	4.68847	0.000519098	0.0242767
AP3B1	4.67834	0.000103713	0.00960075
RNF17	4.67644	0.000161384	0.0124884
CDK6	4.66066	0.00057412	0.0253319
UQCRFS1	4.6573	0.00162266	0.0402142
KLHL14	4.65672	0.000473954	0.0235905
NOS1AP	4.65452	0.00213467	0.0431539
CRISPLD1	4.64858	0.000286371	0.0183
UBTD2	4.64386	0.00171753	0.0407421
CFAP36	4.6419	0.000641828	0.0265996
KIAA2012	4.63606	0.000720125	0.0279719
LDHB	4.63349	0.00163364	0.0402142
NKD1	4.61495	0.000595245	0.0256344
STXBP4	4.60017	0.000178001	0.0131575
SNAP23	4.59854	0.000970024	0.0324726
PDE8A	4.59806	0.000258346	0.0171739
POGK	4.59545	0.000949782	0.0321307
CCDC186	4.59478	0.00112837	0.0347406
MCMDC2	4.59012	0.000511991	0.0242205
METTL15	4.58884	7.42589e-05	0.00798041
ATP9B	4.58868	0.000110109	0.0100119
HSBP1	4.58393	0.000858151	0.0303531
LRRC1	4.58016	0.000488688	0.0239627
KCNAB1	4.56744	0.000493426	0.0240758
IL6ST	4.56334	0.000247736	0.0166635
C6orf89	4.55806	0.00101683	0.0326707
OGFRL1	4.55571	0.00138676	0.0384758
GTF2H5	4.55156	0.00210361	0.0429614
RIOK3	4.55141	0.000459293	0.0232245
CCDC88A	4.54905	0.000118514	0.0101514
MYO10	4.54756	0.000118885	0.0101514
PFKM	4.54601	0.000707326	0.027692
RGS13	4.54494	0.00131043	0.0375139
SDHD	4.53737	0.00145037	0.039251
ZNF658	4.52334	0.00249732	0.0456562
CHRM2	4.52303	0.00159199	0.0401371
CNKSR1	4.51958	0.00232423	0.0445659
FKBP15	4.51688	0.00017029	0.0128757
PARP14	4.51555	0.000513509	0.0242205
ZBTB24	4.51551	0.00222505	0.0439795
SF1	4.50298	0.00226854	0.0442553
DTNB	4.50276	0.000737341	0.0283076
ZNF33B	4.50164	0.000454008	0.0231802
TRAF3IP1	4.50002	0.00124441	0.0366091
ARMC3	4.49781	0.000662227	0.0266669
ATAD5	4.49583	0.000616887	0.0261692
ZNF684	4.49559	0.00195088	0.0423683
CHPT1	4.49274	0.00063165	0.0263838
STK36	4.49138	0.00107725	0.0341475
PHAX	4.48962	0.00171337	0.0407421
TMPO	4.48022	0.00128157	0.0371657
PGM2	4.4801	0.00143619	0.0391885
CKAP4	4.47661	0.00172994	0.0407421
SECISBP2L	4.47436	0.000653468	0.0266123
ITGA6	4.46281	0.000853822	0.0303122
PIWIL1	4.45854	0.000313656	0.0193077
ZNF346	4.4553	0.00194271	0.0423683
LDHA	4.44679	0.000903375	0.0313113
MCU	4.43987	0.00146979	0.0392727
NOP2	4.43811	0.00254089	0.0459277
ADAMTS9	4.43595	0.000316347	0.0193421
LIPH	4.4327	0.000548665	0.0245906
DPY19L3	4.43161	0.000356757	0.0209093
MAVS	4.43028	0.000655569	0.0266123
VSX1	4.42871	0.00138269	0.0384706
ARSG	4.42541	0.00138094	0.0384706
BTC	4.42229	0.00227695	0.0442553
RPE65	4.41995	0.00168566	0.0407047
TOGARAM2	4.41962	0.00173169	0.0407421
GBP6	4.41831	0.00160979	0.0401636
CMC2	4.39437	0.000546043	0.0245906
ZNF566	4.39334	0.00197545	0.0424129
MAPKAPK5	4.39246	0.000967602	0.0324726
TRMT5	4.39193	0.00227096	0.0442553
SEPTIN11	4.39008	0.000814352	0.029317
DDX49	4.38725	0.00192893	0.0421766
MYO5C	4.383	0.00052641	0.0244201
WDR35	4.38118	0.000156878	0.012431
GALR1	4.38016	0.00172288	0.0407421
SLC36A3	4.37761	0.00030794	0.0191833
RSRP1	4.37362	0.00126057	0.0367653
MEIOC	4.37265	0.0016391	0.0402142
HRH1	4.3684	0.00264282	0.0468721
TEK	4.35706	0.00176901	0.04083
CDON	4.35442	0.00042939	0.0226229
LVRN	4.34695	0.000401629	0.0217598
ZNF445	4.342	0.000770567	0.0288017
ZFYVE28	4.34114	0.00170728	0.0407421
GPR180	4.34075	0.000927604	0.0317913
FMOD	4.32669	0.00264448	0.0468721
RSPH3	4.32525	0.00175907	0.04083
CDC14B	4.32058	0.00123039	0.036488
NOTCH2	4.32055	4.20583e-05	0.00605584
RNF103	4.31691	0.00157255	0.0401371
CDH6	4.3152	0.00158172	0.0401371
DIAPH1	4.31027	0.00114107	0.0347406
ZNF778	4.3088	0.00185269	0.0416119
CASP2	4.30459	0.00201002	0.0424129
ABRAXAS1	4.29819	0.000461912	0.0232245
MINAR1	4.29599	0.00237377	0.0453028
MCOLN2	4.29437	0.00126201	0.0367653
C4orf50	4.29412	0.00116177	0.0348722
SETD3	4.29241	0.00164602	0.0402142
RSL1D1	4.29054	0.00148797	0.0392727
LATS1	4.28634	0.00215534	0.0433036
CLASP2	4.28098	0.000404188	0.0217598
ANXA3	4.27291	0.000696802	0.0273882
TFPI	4.26886	0.000564276	0.0251764
SNRNP200	4.26575	0.00147155	0.0392727
TMEM184C	4.26393	0.00122154	0.0363345
GFOD1	4.25884	0.00289458	0.0483467
SLF2	4.25538	0.000816909	0.029317
ARID3B	4.25198	0.00238825	0.0453172
HIVEP1	4.24879	0.00276967	0.0474685
CMYA5	4.24802	0.00163449	0.0402142
VPS72	4.24759	0.00307367	0.0492632
DUOX2	4.24008	0.000797105	0.0290269
FGFR1	4.23566	0.00134447	0.0378324
SLC33A1	4.23559	0.00148585	0.0392727
GUCY2F	4.23201	0.00164403	0.0402142
ISG20L2	4.22522	0.00186928	0.0417043
RPAP1	4.22511	0.00182739	0.0414194
CD44	4.22497	0.00143456	0.0391885
KLHL8	4.2243	0.00101217	0.0326707
USP33	4.22017	0.000539074	0.0245767
LCT	4.21829	0.00117544	0.0350683
STIM1	4.21531	0.0011044	0.0345082
CCDC59	4.21282	0.00274559	0.0472408
SF3B3	4.21219	0.00182531	0.0414194
ZCCHC7	4.21159	0.000533269	0.0245543
FGD6	4.20915	0.00115911	0.0348722
NDUFAF7	4.20119	0.00287678	0.0483196
PAN2	4.20117	0.0019875	0.0424129
IRF6	4.19525	0.00241754	0.0453802
DSG4	4.19505	0.0020018	0.0424129
TMEM165	4.19485	0.00217606	0.0434554
MCUB	4.19308	0.00153168	0.0395721
KCNG4	4.19133	0.00164776	0.0402142
IFI44L	4.19058	0.000509649	0.0242205
STIL	4.18913	0.00132502	0.0376055
API5	4.18626	0.00160062	0.0401371
P2RY14	4.18572	0.00267195	0.0468721
COPS5	4.18445	0.00123832	0.0366091
FYN	4.18422	0.00108941	0.0341475
MACROH2A1	4.17884	0.00223338	0.0439795
PITX2	4.17332	0.00269942	0.0471426
SRP72	4.16991	0.000950459	0.0321307
FSTL5	4.16266	0.00144514	0.0392435
NIPSNAP1	4.15921	0.00175799	0.04083
PPM1K	4.1587	0.000535459	0.0245543
ELF3	4.15728	0.00192355	0.0421521
TMEM126B	4.15523	0.00151758	0.0395721
PAK2	4.15467	0.00159631	0.0401371
SNX7	4.15125	0.00223247	0.0439795
VRK3	4.15092	0.00222423	0.0439795
DSG1	4.14572	0.00298636	0.0488118
CMC1	4.14419	0.00214326	0.0431937
ADAMTS18	4.14127	0.00243859	0.0454882
TDG	4.13539	0.00148358	0.0392727
WTIP	4.13102	0.000950056	0.0321307
FLT3	4.13026	0.00152977	0.0395721
USP6	4.1249	0.000506933	0.0242205
LOXL2	4.12418	0.00252483	0.045887
ITPRID1	4.12308	0.00203191	0.0424129
CPOX	4.11921	0.0029744	0.0488118
SMIM14	4.11589	0.00270814	0.0471426
FOXN2	4.11503	0.002169	0.0434554
CLK4	4.11394	0.00192313	0.0421521
PCDH10	4.11064	0.0029813	0.0488118
DISP2	4.10997	0.00246231	0.0456209
ARMC9	4.1088	0.000930789	0.0317913
CASP10	4.10765	0.00108898	0.0341475
KCNC4	4.10646	0.000599852	0.0257209
RCN1	4.10601	0.00249656	0.0456562
KIAA1143	4.10083	0.00209984	0.0429614
SYBU	4.09998	0.00228869	0.0442553
SPECC1	4.09892	0.00205747	0.0425078
TEX2	4.0982	0.00198934	0.0424129
CCDC112	4.09693	0.00163924	0.0402142
GRM3	4.09049	0.00288308	0.0483196
LIPN	4.08905	0.00184467	0.0416119
ANGEL2	4.08675	0.00248683	0.0456562
N4BP2	4.08661	0.000789962	0.0290269
SNX5	4.08135	0.00241483	0.0453802
FLCN	4.08109	0.00283426	0.0480707
ANTXR1	4.07328	0.00256504	0.0461101
TTC14	4.07196	0.00294425	0.0487672
AFF3	4.06792	0.0019529	0.0423683
TRIQK	4.06113	0.001664	0.0403968
TMEM87B	4.05372	0.00267185	0.0468721
GPC5	4.05168	0.00108076	0.0341475
TF	4.05064	0.00243709	0.0454882
CDH17	4.04942	0.00187998	0.0418455
STAC	4.04418	0.00140247	0.0387835
EDEM1	4.04306	0.0025716	0.0461444
CACNA1E	4.04035	0.000152785	0.0122043
SLC13A3	4.03476	0.00231607	0.0445603
MAP3K11	4.03329	0.00265195	0.0468721
PTPN9	4.03258	0.00116182	0.0348722
KIZ	4.03246	0.000746569	0.0283324
AASDH	4.03147	0.00164835	0.0402142
HDLBP	4.03105	0.00309657	0.0493939
NFIC	4.02965	0.00179624	0.0411847
SPTBN2	4.02943	0.00154682	0.0396204
MAGT1	4.02932	0.00317217	0.049774
CREM	4.02823	0.00267043	0.0468721
ZSWIM6	4.02274	0.000391187	0.0217598
TMPRSS11F	4.01609	0.00270525	0.0471426
MMP24OS	4.00111	0.00207438	0.0426281
KLHL42	3.99751	0.00265612	0.0468721
ATP1B3	3.99668	0.00229109	0.0442553
ZNF215	3.99305	0.00175094	0.04083
BBOF1	3.99079	0.00168901	0.0407047
KCNK6	3.98592	0.00242364	0.0453802
GEMIN2	3.9815	0.00285535	0.0482632
KIFAP3	3.98139	0.000322868	0.0195001
DDX55	3.98123	0.0028704	0.0483196
SCRN1	3.97588	0.00316496	0.049774
B4GALT4	3.97292	0.002341	0.0447638
SLC13A4	3.96997	0.00181699	0.0414022
DIXDC1	3.96463	0.00318973	0.049774
STON2	3.96376	0.00251108	0.0457211
CEP104	3.96325	0.00297798	0.0488118
AP4S1	3.96252	0.00299153	0.0488156
USP4	3.95918	0.00138041	0.0384706
TM9SF4	3.95822	0.00203812	0.0424129
RAD54L2	3.95777	0.00311763	0.0494874
SCP2	3.95566	0.00177119	0.04083
CEP250	3.9547	0.000987366	0.0325995
PAK3	3.95089	0.00238572	0.0453172
SYS1	3.94431	0.00240945	0.0453802
RNF144B	3.94141	0.000849872	0.0302805
PPM1D	3.93788	0.00253575	0.0459277
CENPK	3.92831	0.00304196	0.0489567
CRPPA	3.92704	0.00248033	0.0456562
SLC13A5	3.92113	0.00199469	0.0424129
LRRC57	3.91828	0.00175182	0.04083
TRUB1	3.91645	0.00196344	0.0424129
DCBLD1	3.91184	0.00290501	0.0483599
ZBTB8B	3.90778	0.00251006	0.0457211
CEP170	3.90676	0.00318164	0.049774
CDKL1	3.90633	0.00316339	0.049774
LCA5	3.90383	0.00274717	0.0472408
POC1B	3.89953	0.0027906	0.047739
ACOT11	3.88997	0.00214551	0.0431937
MAP2K6	3.88788	0.00274154	0.0472408
CSRNP3	3.88583	0.00108501	0.0341475
OXNAD1	3.88292	0.0024983	0.0456562
GRAMD1B	3.88206	0.00203679	0.0424129
L3MBTL1	3.87756	0.00298618	0.0488118
SIPA1L2	3.87655	0.00103995	0.033228
DPYS	3.87382	0.00191641	0.0421521
ZZZ3	3.8684	0.00169339	0.0407112
BBS7	3.86214	0.00254291	0.0459277
POGZ	3.85741	0.00189265	0.0418887
ICA1L	3.85674	0.0013245	0.0376055
TNFRSF9	3.85446	0.00153414	0.0395721
SGCE	3.85422	0.00199555	0.0424129
SARDH	3.85047	0.00181827	0.0414022
MAX	3.84841	0.00296924	0.0488118
TMA16	3.84824	0.00303412	0.0489567
ANKLE2	3.8475	0.0031918	0.049774
ZBTB40	3.84006	0.00255784	0.0460644
PPEF2	3.83153	0.0031672	0.049774
HMMR	3.82996	0.00149875	0.0392727
CCPG1	3.8243	0.0024483	0.0455799
ITGA10	3.82285	0.00226371	0.0442553
GMEB1	3.8215	0.00289934	0.0483467
BMPR1A	3.81961	0.00283011	0.0480707
SLC30A8	3.81783	0.00279731	0.0477713
BRD8	3.81399	0.00191174	0.0421521
SRSF3	3.81127	0.00310183	0.0493939
F13A1	3.81108	0.00322687	0.0499409
SUPT3H	3.8039	0.00320688	0.049787
KIAA0319	3.79	0.00154802	0.0396204
AIDA	3.78754	0.00232616	0.0445659
APOL3	3.7844	0.00208677	0.042794
PPA2	3.78033	0.00141208	0.0387835
CNTN1	3.77614	0.000769231	0.0288017
ZNF451	3.76978	0.00134092	0.0378324
TIAL1	3.7605	0.00276999	0.0474685
CUL4A	3.75387	0.00267587	0.0468721
ARSD	3.75354	0.0030051	0.048876
MYPN	3.74062	0.00240927	0.0453802
RBL1	3.74042	0.00134898	0.0378516
MMAB	3.72486	0.00310091	0.0493939
RPS6KA2	3.7171	0.00249138	0.0456562
SZT2	3.71656	0.00175909	0.04083
VASH2	3.69907	0.002123	0.0431539
PXDNL	3.66983	0.00238324	0.0453172
BAZ1A	3.66834	0.00288111	0.0483196
ALDH1L1	3.66612	0.00319425	0.049774
PAICS	3.66403	0.00302879	0.0489567
RBL2	3.626	0.00299821	0.0488442
PLG	3.62483	0.00152969	0.0395721
GBF1	3.61948	0.00319225	0.049774
NEMF	3.61191	0.00294395	0.0487672
TMEM116	3.61093	0.00287682	0.0483196
LYRM4	3.59006	0.00247394	0.0456562
VPS35L	3.58851	0.00231687	0.0445603
DTNA	3.58738	0.00159262	0.0401371
MTA3	3.54638	0.00183632	0.0415267
COQ2	3.52607	0.0024045	0.0453802
VPS54	3.52207	0.00242185	0.0453802
POLD3	3.51629	0.00322044	0.0499194
KDSR	3.50317	0.0027421	0.0472408
TMPRSS11A	3.49806	0.00314066	0.0497731
RPP30	3.47903	0.00245271	0.0455799
AP1G1	3.46448	0.00323445	0.04998
FAT2	3.44852	0.00317953	0.049774
MEIS1	3.44507	0.00203616	0.0424129
DDX1	3.44175	0.002982	0.0488118
CDH11	3.4248	0.00246413	0.0456209
ADAMTSL3	3.40589	0.000651562	0.0266123
LARP4	3.40303	0.0020242	0.0424129
ABI1	3.36624	0.00320495	0.049787
SLC25A16	3.28657	0.00310675	0.0493939
MYSM1	3.22139	0.000806595	0.0292649
CEP44	3.16762	0.00266253	0.0468721
LRP1	3.07917	0.00260528	0.04658
TRERF1	2.98178	0.00280553	0.0478292
POTEM	-2.49311	0.000168592	0.0128454
MTERF1	-2.62818	0.00307929	0.0492736
PHGDH	-2.74477	0.00148208	0.0392727
EPN1	-2.78059	0.00148266	0.0392727
MAGEA11	-2.8585	0.00130657	0.0375139
CD6	-2.86631	0.00101342	0.0326707
RPA1	-2.86796	0.000264486	0.0173257
UBQLN4	-2.89091	0.000589952	0.0255174
MS4A3	-2.8938	0.00223873	0.0439972
PCGF3	-2.91415	0.00180133	0.0412059
ACE	-2.93157	0.000176218	0.0131236
TMCO1	-2.94035	0.00199747	0.0424129
EPHA10	-2.94341	0.000795935	0.0290269
MTPAP	-2.94868	0.00202447	0.0424129
KLK10	-2.9512	0.00319599	0.049774
MYL6	-2.95785	0.00225665	0.0442553
IPO13	-2.96844	0.0017953	0.0411847
FAM20B	-2.97612	0.0029751	0.0488118
AHNAK	-2.98023	0.00212718	0.0431539
TESPA1	-2.98496	0.00304077	0.0489567
DLGAP3	-3.01364	0.000921459	0.0316911
NAAA	-3.01437	0.00272972	0.0472408
CALR	-3.01878	0.0026784	0.0468721
ESYT2	-3.03182	0.00274108	0.0472408
RNF123	-3.03496	0.00205994	0.0425078
ZNF439	-3.06112	0.000391022	0.0217598
PLGRKT	-3.06231	0.00184983	0.0416119
OLFML3	-3.06423	0.00185718	0.0416186
ASPN	-3.06522	0.00202279	0.0424129
PHYH	-3.08448	0.00281833	0.0479649
PUDP	-3.0951	0.00206435	0.0425102
UTS2	-3.10439	0.000829234	0.0296518
IFI44	-3.11775	0.00171706	0.0407421
HDAC3	-3.11814	0.000675952	0.0269972
GPC4	-3.14265	0.000633958	0.0263838
KRT77	-3.17302	0.000629061	0.0263838
RUBCN	-3.17336	0.00101921	0.0326707
PRPS1	-3.18636	0.00165318	0.0402327
FAM76B	-3.19856	0.0030496	0.0489567
KRT80	-3.20571	0.000450377	0.0231802
TTC33	-3.21169	0.00304213	0.0489567
JADE3	-3.22654	0.00130861	0.0375139
CBX3	-3.24617	0.00141351	0.0387835
TBX5	-3.24916	0.00159006	0.0401371
ARHGEF1	-3.25134	0.00228357	0.0442553
EFCAB2	-3.25621	0.00218438	0.0435338
PGLYRP3	-3.26282	0.000673325	0.0269972
BORCS7	-3.28742	0.00172435	0.0407421
ITGB2	-3.28993	0.000662298	0.0266669
FCRL2	-3.29394	0.00222079	0.0439795
LRRC37B	-3.29618	0.00202344	0.0424129
RASSF4	-3.29955	0.00203822	0.0424129
AFF1	-3.30224	0.00106408	0.0338897
SH2D5	-3.32847	0.0013002	0.0375139
ZBTB7C	-3.33447	0.00114341	0.0347406
CCDC88C	-3.33689	0.00186943	0.0417043
HIPK2	-3.34842	0.00212068	0.0431539
ARPC5L	-3.37628	0.000682906	0.0270567
RAB6A	-3.38666	9.69377e-05	0.00923239
DYDC2	-3.38774	0.00263916	0.0468721
TNFAIP1	-3.38794	0.000267626	0.0173257
MYBPC3	-3.38916	4.78177e-05	0.0066709
ZNF544	-3.39967	0.00124846	0.0366091
PRKAG3	-3.39986	0.00304571	0.0489567
SDHAF4	-3.40057	0.0003551	0.0209093
BCAS1	-3.40507	0.00131583	0.0375599
MBIP	-3.41509	0.00124926	0.0366091
KEL	-3.41702	0.000710385	0.0277022
PAF1	-3.42394	0.000227541	0.0160024
HOPX	-3.42666	2.70454e-05	0.00446475
AMHR2	-3.45448	0.00100666	0.0326707
SH2D3A	-3.45991	0.00117525	0.0350683
TNFSF15	-3.46051	0.00112847	0.0347406
UNC93A	-3.4653	8.49165e-05	0.00849594
HRH2	-3.47695	0.000982571	0.0325497
SIGLEC15	-3.478	0.00023078	0.0160024
FTCDNL1	-3.50495	0.000905395	0.0313113
SREBF2	-3.50627	3.66276e-05	0.00549691
TMEM47	-3.50775	0.000453975	0.0231802
BNIP2	-3.51342	0.000461007	0.0232245
SLC25A51	-3.53033	0.00114274	0.0347406
TIGIT	-3.53448	0.000371717	0.0213481
MS4A8	-3.53713	0.000971562	0.0324726
COL5A3	-3.54481	0.0003393	0.0202456
SLC2A1	-3.54996	6.28838e-05	0.00768361
B3GALT5	-3.55932	0.000995863	0.0326707
VDR	-3.61129	0.000577868	0.0253319
BTG1	-3.61589	0.0019548	0.0423683
CPEB1	-3.63667	0.00176361	0.04083
GDI1	-3.64488	0.00272494	0.0472408
DPAGT1	-3.6532	0.000372865	0.0213481
PRSS37	-3.66139	0.000871381	0.0304983
FGA	-3.6773	9.51805e-05	0.00915304
GLP2R	-3.70463	0.000266864	0.0173257
DUS4L	-3.70758	0.00160507	0.040147
TMEM104	-3.71601	2.66257e-05	0.00446475
CSRP1	-3.72901	0.00219478	0.0436532
TRIM3	-3.76167	9.02019e-06	0.00207779
RAB1A	-3.7668	0.000813248	0.029317
MBOAT7	-3.76994	0.0001292	0.0108451
CYP4F12	-3.77238	0.000740202	0.0283077
TRIM21	-3.77962	3.03342e-05	0.00478747
TAF12	-3.7844	2.41391e-05	0.0041947
TRO	-3.79794	6.58736e-05	0.00768361
CDH16	-3.82548	0.00042197	0.0223509
OTOP2	-3.83721	7.38444e-05	0.00798041
ZNF225	-3.87188	0.000160057	0.0124884
PTCHD3	-3.87552	0.000221737	0.0158008
PAX9	-3.88857	0.0007311	0.0281772
GOT1L1	-3.89252	6.49198e-05	0.00768361
RFC3	-3.90721	7.68209e-06	0.00185926
ZNF135	-3.93071	0.00141135	0.0387835
ARL6IP6	-3.93884	4.16073e-05	0.00605584
TAF9B	-3.94254	5.81819e-05	0.00729484
SERPINA9	-3.9464	1.23253e-06	0.000452154
ZBTB6	-3.96196	0.000131582	0.0109523
RAP2C	-3.98108	0.00076922	0.0288017
RIPK1	-3.9846	3.64934e-06	0.00109535
MZT1	-4.05966	1.63029e-05	0.0032296
TRPM2	-4.09324	2.73957e-07	0.000150752
VANGL2	-4.09348	1.16105e-05	0.00244685
WDR90	-4.09382	2.04324e-05	0.00381855
IL36B	-4.12551	2.97914e-05	0.00478747
CDC42	-4.21514	0.000116897	0.0101514
TUBA1A	-4.26351	8.99442e-07	0.000342653
CYTH4	-4.27194	5.59898e-05	0.00720232
B3GAT1	-4.31979	0.000865242	0.0303909
ZNF813	-4.35665	0.000114327	0.0101514
KPTN	-4.3756	6.8321e-07	0.0003076
EGLN2	-4.38734	4.27221e-06	0.00120904
ST3GAL3	-4.38756	5.13558e-09	5.652e-06
GPM6B	-4.38972	3.12989e-05	0.004844
BMT2	-4.41998	1.03006e-05	0.00227064
KIAA1210	-4.45874	0.000361519	0.0209406
COQ9	-4.52019	1.19584e-05	0.00246767
LGALS12	-4.55287	1.28331e-07	7.5745e-05
TEX36	-4.58893	1.24364e-07	7.5745e-05
CALM1	-4.59684	2.39984e-05	0.0041947
DNAJC25	-4.60977	2.32588e-06	0.000794408
HILPDA	-4.61202	1.10836e-05	0.00238659
GLO1	-4.64682	4.39544e-06	0.00120936
KRT84	-4.66909	7.88381e-06	0.00185926
SRSF2	-4.67285	2.286e-06	0.000794408
SMIM31	-4.68364	8.89068e-07	0.000342653
ARMCX3	-4.69373	4.70059e-05	0.00665133
SIX1	-4.7207	3.56087e-05	0.00542622
IGFL4	-4.75273	2.86885e-06	0.000887999
SRSF6	-4.76398	1.30001e-07	7.5745e-05
OOSP2	-4.87089	8.47293e-07	0.000342653
TPPP	-4.92913	1.93808e-09	2.74239e-06
UBAP1L	-5.07052	4.96136e-08	3.78017e-05
ABCF3	-5.21041	5.88641e-08	4.16463e-05
CELF4	-5.27716	7.97915e-10	1.58067e-06
FAM229B	-6.16279	7.95284e-14	3.93864e-10

## Sheet: DZ
Articular surface-specific DE genes between patients with OA and non-OA control.
Adjusted P indicates BH adjusted p-values.
Gene	log2FoldChange	p-value	adjusted P
ABCC1	5.44468	4.08468e-06	0.000331348
YARS1	5.41444	2.12661e-05	0.00128558
MDH1	5.2942	0.000127884	0.00509691
WDR87	4.97745	2.00989e-05	0.00122675
BEST3	4.97446	0.000121445	0.00487372
OGN	4.9603	0.000128886	0.00509691
CLEC6A	4.91888	9.86829e-05	0.00411692
PRUNE2	4.8999	3.90019e-05	0.0020009
TEX2	4.84327	7.63098e-05	0.0033453
SPATA6L	4.6733	9.49151e-05	0.00399485
RBPMS	4.60634	0.000103801	0.00429271
PSMD6	4.60445	0.000570352	0.0159447
STOX2	4.55458	0.000249978	0.0085497
COMP	4.53114	0.00071984	0.0191105
MSH4	4.51351	0.000143072	0.00554243
SPARC	4.45018	1.25992e-05	0.00084332
TEX36	4.37272	0.00087473	0.0221094
C12orf60	4.36559	0.000335568	0.0106518
STOX1	4.33674	0.00118951	0.0276031
AVIL	4.32488	0.0003503	0.0110639
ZNF652	4.28464	0.000110198	0.00450813
GIPR	4.25927	0.000538068	0.0152898
PPFIBP1	4.24735	0.000160409	0.00613887
FAM118A	4.2229	0.000409341	0.0123925
PAN2	4.18622	0.000788319	0.0204655
C18orf32	4.15884	0.000880842	0.0221752
GVQW3	4.14772	0.000291267	0.00952327
NPC1L1	4.14198	0.000739973	0.0194545
PAPSS2	4.089	0.00102768	0.024964
RAB5B	4.08614	0.00102907	0.024964
MTHFD2	4.07421	0.0012511	0.028647
RPL6	3.94345	0.00227698	0.0428361
TAF5L	3.92336	0.0008278	0.0212917
CECR2	3.91079	0.000161787	0.00617917
CDC14B	3.86248	0.000275424	0.00923051
TBC1D24	3.85305	0.000838248	0.021418
RHOH	3.8436	0.000697538	0.0186488
ZNF81	3.84062	0.00124897	0.0286328
DNMT3A	3.83708	0.000705287	0.0187767
MAP3K10	3.81796	0.00107927	0.0257476
SLC13A5	3.80436	0.000627164	0.0171787
FAM107B	3.78528	0.00113787	0.0267122
PDCD2	3.775	0.00107868	0.0257476
SPON1	3.76198	0.00105377	0.0253962
FAM161A	3.75442	0.0010964	0.02608
KIRREL1	3.7533	0.00175567	0.0363029
GPR26	3.75095	0.00226566	0.0427502
NLRP2	3.74089	0.000659774	0.0179425
SYMPK	3.71488	0.000921367	0.0230124
KIAA1958	3.7097	0.000735072	0.0193794
ITGAM	3.70479	0.00200799	0.0397173
OBSL1	3.68537	0.000672326	0.0181465
SCAMP4	3.68348	0.00101917	0.0248343
CPNE5	3.68297	0.00176287	0.036333
NLRP3	3.6769	0.00227665	0.0428361
LAMC3	3.67551	0.000703497	0.0187767
TPT1	3.67485	0.00212435	0.0414861
NDUFA12	3.67398	0.00196294	0.0389962
RTN4IP1	3.6677	0.00252832	0.0461467
ROCK2	3.64727	0.0014394	0.0316235
VMP1	3.62683	0.00221966	0.0423454
IRF3	3.62435	0.00218886	0.0419518
CASC3	3.59513	0.000982574	0.0241627
PLA2G6	3.59145	0.00206904	0.0406828
PSMG4	3.58962	0.0011967	0.0277021
PTGS1	3.55509	0.00215763	0.0418346
ARID3A	3.55176	0.00176001	0.036333
ITIH5	3.54464	0.000834263	0.021377
IL21R	3.53121	0.00235567	0.0438449
NLRP4	3.51103	0.00171569	0.0357096
MARF1	3.50851	0.00166797	0.0352154
EPHB2	3.50319	0.00166968	0.0352154
PPP2R2B	3.49705	0.00110161	0.0261711
MACROH2A1	3.47637	0.00228952	0.0429868
OOSP2	3.46927	0.00249485	0.0458444
PSD4	3.45841	0.0012851	0.029249
SLC3A1	3.44522	0.00215087	0.0418318
ATXN10	3.42629	0.00195233	0.0388461
GLI2	3.42367	0.00104741	0.0253464
NOX4	3.41888	0.00152517	0.0330489
FAF2	3.405	0.00224333	0.0425403
PYGB	3.36763	0.00257114	0.0467038
CCDC125	3.3639	0.00252685	0.0461467
TRIM36	3.36119	0.00226281	0.0427391
ITSN2	3.35459	0.00277462	0.0490128
PLEKHH1	3.33692	0.00140909	0.0312835
CCNJL	3.32792	0.00207036	0.0406828
TBC1D17	3.32687	0.00264554	0.0474198
PRDM15	3.32123	0.00217845	0.0419209
ITIH6	3.26685	0.00222327	0.0423716
ARHGEF5	3.24597	0.00256189	0.0465802
SH2D6	3.23142	0.00197774	0.0392283
SELENOI	3.20152	0.00267235	0.0477651
NEDD4	3.13902	0.00240707	0.0445245
STRIP2	3.03899	0.00272358	0.0483168
MTMR14	2.97495	0.00233857	0.0436488
PPL	2.92411	0.00155218	0.0334053
GTF2IRD1	2.92354	0.00237157	0.0440481
SIPA1L1	2.89362	0.00185301	0.0375788
ZNF383	2.88668	0.00131376	0.0296174
FANCA	2.79232	0.0023927	0.0443972
CAMKK1	2.78176	0.00281519	0.0494814
SNRPE	-1.86665	0.00259863	0.0469753
AXIN2	-1.98008	0.00179349	0.0367647
DPM1	-2.02829	0.00171032	0.0357096
FCRL2	-2.13589	0.00285006	0.0498837
TNFSF13B	-2.15259	0.00232528	0.0434433
APOBR	-2.1533	0.00168601	0.0353634
ZFP42	-2.16469	0.00166797	0.0352154
RND3	-2.19762	0.00209335	0.0409649
UBE2F	-2.1977	0.00209672	0.0409886
RPN2	-2.20376	0.00111287	0.0263398
TSC22D4	-2.20564	0.0016425	0.0348356
LILRB2	-2.21013	0.0027549	0.0487813
CLCN2	-2.22233	0.00154527	0.0332943
IPO13	-2.24583	0.00130852	0.0295695
CPO	-2.27841	0.00105954	0.025488
RBM34	-2.28065	0.000457418	0.0135034
PLIN1	-2.28478	0.00150331	0.0327246
TRIM72	-2.30173	0.00183485	0.0373702
TRIM61	-2.30341	0.000290627	0.00952327
ATP6V0D2	-2.32513	0.000545159	0.0153991
MINDY4	-2.32537	0.0014019	0.0311603
TRIM51	-2.32814	0.00285224	0.0498837
SNRPA1	-2.33686	0.00113986	0.0267122
RPL10	-2.33726	0.000604503	0.01663
PSG5	-2.33963	0.00272052	0.0483076
DKC1	-2.34754	0.00144988	0.0317802
AGK	-2.3615	0.00240895	0.0445245
ZNF699	-2.36346	0.00145271	0.0318056
CAVIN3	-2.36517	0.000343279	0.0108662
CLIP3	-2.36711	0.0021924	0.0419518
SLC39A12	-2.36816	0.000359461	0.0112781
CSK	-2.37277	0.00250538	0.0458668
PMP22	-2.39068	0.00134182	0.0301068
METTL23	-2.40709	0.00225354	0.0426063
FKBP9	-2.43393	0.00231051	0.0432526
DPY30	-2.44194	0.00255677	0.0465765
CDKL4	-2.45618	0.000138834	0.00542731
FKBP7	-2.45932	0.000163771	0.00618032
AAMDC	-2.46535	0.000456869	0.0135034
RELB	-2.46856	0.00114645	0.0268003
CEP63	-2.4762	0.00134423	0.0301254
PIK3CD	-2.47624	0.00180884	0.0368801
EPHX4	-2.48408	0.00192079	0.0383795
PTPN4	-2.49078	0.00281529	0.0494814
SAMD3	-2.49467	0.0011049	0.0261837
PALM	-2.49701	0.00257585	0.0467446
CKAP4	-2.5017	0.000252721	0.00861247
TYMP	-2.50687	0.00143286	0.0315162
ZNF735	-2.51299	4.9295e-05	0.00239851
SFXN1	-2.51716	0.00157509	0.0337453
APOOL	-2.51917	0.00215666	0.0418346
SPDYE4	-2.53332	0.00109004	0.0259613
ZFP36L1	-2.5337	0.000838351	0.021418
AEN	-2.53396	0.000931078	0.0232243
HTATSF1	-2.53452	0.00279655	0.0493346
NEK5	-2.54747	0.00230972	0.0432526
RALB	-2.5501	0.000275719	0.00923051
TTC38	-2.55281	0.000477939	0.0139573
CASP4	-2.55588	0.00262219	0.0471349
ATP6V1C2	-2.55883	0.00128861	0.0292939
NXPH1	-2.56261	0.00035513	0.0111607
DBX2	-2.56606	0.000727938	0.019218
ZC3H4	-2.56803	0.00156808	0.0336415
TRPC5OS	-2.56832	0.00128008	0.0292401
NACA	-2.58073	0.000511913	0.0147623
OR4K5	-2.58172	0.00204302	0.0402706
CCT5	-2.58229	0.00268348	0.0479189
MXD3	-2.58982	0.000834495	0.021377
APBB2	-2.59068	0.00185292	0.0375788
CNN3	-2.59323	0.000555259	0.0156379
NIFK	-2.59324	0.000187239	0.00684813
MAD1L1	-2.59833	0.00138543	0.0308303
FADS3	-2.59908	0.000636892	0.01742
RBM7	-2.60114	0.00186344	0.0377098
HAX1	-2.60294	0.00171006	0.0357096
BRI3BP	-2.60475	0.00119216	0.0276306
USP5	-2.60734	0.00058163	0.0161175
SMIM20	-2.61068	0.000239903	0.0082948
HTR1F	-2.61182	0.000965904	0.0239358
H3C8	-2.61663	0.000260848	0.00884182
TYW1B	-2.61732	0.00250654	0.0458668
YWHAE	-2.61986	0.00247632	0.045548
ADARB2	-2.62078	0.00161855	0.0345205
SUN5	-2.63317	0.00234904	0.043801
GAR1	-2.63512	0.00275275	0.0487813
DRC3	-2.63514	0.000283055	0.00940971
LDAH	-2.64327	0.00219153	0.0419518
LMCD1	-2.64364	0.000232829	0.00815417
TMEM233	-2.64729	0.00261084	0.0469753
ZNF860	-2.6497	0.000569069	0.0159323
TIMP3	-2.65182	0.00190994	0.0383031
HLF	-2.65205	0.00130718	0.0295695
CCDC190	-2.65265	0.00142469	0.0314825
FCAMR	-2.65845	0.000317145	0.0101862
ZNF185	-2.66254	0.000309172	0.0099808
GPD1L	-2.66282	0.00191092	0.0383031
SLC22A16	-2.66888	0.000304607	0.00985017
STMN2	-2.67402	9.80852e-05	0.004101
CRYM	-2.67658	4.20895e-05	0.00211361
TPH2	-2.67704	0.00225288	0.0426063
ISL1	-2.6791	0.000670398	0.0181465
SURF6	-2.68225	0.000577271	0.0160436
TUSC1	-2.68433	0.000201742	0.00719824
DSN1	-2.68648	0.00224311	0.0425403
CARMIL3	-2.68914	0.00152015	0.0329778
CNGA3	-2.69406	0.000382325	0.0117242
IFI35	-2.69488	0.000542328	0.0153796
NR2E3	-2.70117	0.000585257	0.0161944
TNNI3K	-2.70536	0.000201312	0.00719641
ABCD3	-2.70964	0.00235601	0.0438449
OSGEP	-2.72235	0.000291728	0.00952327
RTN4	-2.72241	0.00171214	0.0357096
UBA52	-2.72317	0.00016801	0.0063277
MS4A14	-2.72622	0.00134602	0.03013
GRN	-2.74096	0.00047133	0.0138281
MARCHF1	-2.74117	0.000884856	0.0222174
ATP5PB	-2.7463	0.000741902	0.0194783
FOSL2	-2.74659	0.00112297	0.0264797
ESPL1	-2.75039	0.000429758	0.0128312
TBR1	-2.75595	0.0005604	0.0157593
MPPED2	-2.75717	0.000181832	0.00670555
EEF1D	-2.75789	0.000372944	0.0115863
LOXL2	-2.75872	0.00027769	0.00928012
RAN	-2.78197	0.00176282	0.036333
PMP2	-2.7828	0.00202905	0.0400368
SHISAL2A	-2.78474	0.000501088	0.0145438
LRP10	-2.79086	0.00132396	0.0297766
FAM169A	-2.7923	0.00130769	0.0295695
FAS	-2.80054	0.00221879	0.0423454
ADAP2	-2.80137	0.000236478	0.00823639
FBXO25	-2.80189	0.00261067	0.0469753
RWDD2B	-2.80359	0.00106407	0.025535
DHFR	-2.80874	0.000238878	0.00828956
NPSR1	-2.81132	0.000126202	0.0050433
ENTPD3	-2.81797	0.000981343	0.0241627
SOSTDC1	-2.82291	0.000378368	0.0116594
KCTD12	-2.82349	9.12946e-05	0.00385959
GALNT15	-2.82423	0.00072163	0.0191313
WLS	-2.82498	0.00170837	0.0357096
CCDC174	-2.82554	0.00213184	0.0415895
CASP8AP2	-2.83272	0.00173217	0.0358953
IL1RAPL2	-2.83795	0.000623984	0.017141
TRAM1	-2.8402	0.000972951	0.0240476
MRPL16	-2.84069	8.94898e-05	0.00380021
THOC5	-2.84088	0.00118888	0.0276031
MOGAT1	-2.84848	0.000461088	0.0135907
SARS1	-2.84883	0.00176796	0.0363986
NDUFB3	-2.85045	0.00017399	0.00648857
SHISA5	-2.85249	0.000239467	0.0082948
MICU1	-2.85521	0.00207595	0.0407505
RTN1	-2.85962	0.0011331	0.0266854
QRICH1	-2.86119	0.00101432	0.0247797
VTI1B	-2.86284	0.000181809	0.00670555
HMGB1	-2.86799	0.00106077	0.025488
SOX11	-2.87314	0.000963285	0.0239021
LPAR4	-2.87505	0.00216045	0.0418436
WTAP	-2.87789	0.00187702	0.0379039
YIPF7	-2.88553	0.000435028	0.0129634
FREM3	-2.88678	0.000243373	0.00836902
TMEM128	-2.88793	6.18986e-05	0.0028042
HORMAD2	-2.90002	9.80624e-05	0.004101
GPM6B	-2.90503	0.00281857	0.0494932
ANKRD35	-2.90825	9.41957e-05	0.00397338
PCDH18	-2.90892	0.00128308	0.029249
RPL34	-2.91473	6.21865e-06	0.000462912
PTN	-2.91758	0.00241467	0.0445436
PIK3R6	-2.91861	0.000133621	0.00526178
FUBP1	-2.91903	0.00240117	0.0445107
ZNRF3	-2.92273	0.00095496	0.0237576
CUL1	-2.92345	0.000897338	0.022501
SPIN4	-2.92359	0.000132962	0.00524715
CDK20	-2.92739	0.00167944	0.0352646
JAM2	-2.93073	0.00123126	0.0283295
TMEM53	-2.93132	0.000154839	0.00596175
RPS11	-2.93162	6.83105e-05	0.00305819
POTEH	-2.93961	6.17245e-05	0.0028042
AP5S1	-2.94645	0.00156847	0.0336415
GET1	-2.9465	8.82693e-05	0.00377371
RCOR1	-2.9534	0.000420205	0.0126408
LECT2	-2.95489	0.000291821	0.00952327
SPP2	-2.95506	0.000454594	0.0134632
TIA1	-2.96253	0.00243113	0.0448036
VSTM4	-2.96271	0.0011881	0.0276031
RAB12	-2.96292	0.000153339	0.00591603
ZSCAN23	-2.96539	0.00206885	0.0406828
CYLC2	-2.96699	0.000999161	0.024504
THRA	-2.96733	8.05462e-05	0.00351478
ARHGAP36	-2.96751	2.24878e-05	0.00132566
SPC24	-2.97163	0.000979891	0.0241627
ATG4D	-2.97905	2.93564e-05	0.00161211
CELA1	-2.98178	0.00113833	0.0267122
PRMT9	-2.98305	0.000512928	0.0147623
CTRC	-2.9901	2.20369e-05	0.0013113
CEP95	-2.99883	0.000285312	0.00946433
WNK2	-3.00521	0.000454638	0.0134632
SERPINB5	-3.00864	0.0010761	0.0257476
SFXN5	-3.01305	0.000230314	0.00808808
TWSG1	-3.01323	0.000381975	0.0117242
TBXAS1	-3.01947	0.000163217	0.00617995
SOCS2	-3.02365	5.46677e-06	0.000418428
HERPUD1	-3.02485	8.14468e-05	0.00353781
ALKBH5	-3.02489	4.88427e-05	0.00238952
SCO1	-3.02491	0.00118852	0.0276031
DNAJB9	-3.02989	0.00143091	0.0315099
CYFIP1	-3.03109	0.000376355	0.0116271
MRPL2	-3.03223	0.000121136	0.00487161
SH2D4B	-3.03543	6.84099e-06	0.000501374
TNFRSF10D	-3.03804	3.94281e-05	0.0020065
LYG1	-3.03818	0.000103269	0.00428003
KCTD8	-3.03912	0.00105134	0.02539
XRCC4	-3.03912	0.00029199	0.00952327
NPR3	-3.04099	0.000593142	0.0163648
MEIS3	-3.04212	0.000412906	0.0124607
FCGR2A	-3.04772	0.000343467	0.0108662
IQCF3	-3.04893	1.6835e-06	0.000163288
SGF29	-3.05126	0.00017271	0.00646441
ACYP1	-3.05628	0.000360303	0.0112859
SRPRB	-3.05773	0.00112023	0.0264479
CALCOCO1	-3.05929	0.00236951	0.0440481
REEP2	-3.05935	0.000185399	0.00679782
TRPC4	-3.05947	0.00221964	0.0423454
LRRN1	-3.06273	0.00125892	0.0287914
MARCKS	-3.06546	0.00189787	0.0381221
EGR3	-3.06696	0.000772579	0.0201444
ALB	-3.0705	0.00192074	0.0383795
GYPA	-3.0744	0.001674	0.0352282
ZMYM4	-3.07488	0.000516955	0.0148425
SLC23A2	-3.07507	0.00283618	0.0497103
PLEK	-3.07562	0.00053207	0.0151421
SLC22A3	-3.07738	0.000286194	0.00946433
SORT1	-3.07822	0.00142931	0.0315099
HSF1	-3.08138	2.46914e-05	0.00143331
KCNH2	-3.08285	7.14446e-05	0.00317602
LSM6	-3.08392	0.000185256	0.00679782
ADCYAP1	-3.09576	0.000330354	0.0105214
ATP5F1B	-3.11694	6.18427e-05	0.0028042
CYP2A6	-3.11783	2.89942e-05	0.00160799
BPIFB2	-3.11802	0.000254334	0.00865193
CLN6	-3.1209	0.00037362	0.0115883
SPATA4	-3.1245	1.92573e-05	0.00118683
UFSP2	-3.13001	0.000181928	0.00670555
ENDOD1	-3.13223	2.08534e-05	0.00126827
CCDC68	-3.14999	0.000311987	0.0100546
NUDT4	-3.15062	1.60821e-05	0.0010244
HNRNPU	-3.15184	0.000561258	0.01576
HYAL4	-3.15305	3.49407e-05	0.00184234
SLC38A11	-3.15549	0.00250243	0.0458668
PIK3R5	-3.15603	0.00260552	0.0469753
CCR2	-3.15677	0.00180527	0.0368469
SKP1	-3.16186	0.00027232	0.0091815
SLC13A3	-3.16425	0.00137192	0.0306013
EIF1AX	-3.16443	0.00129599	0.0294265
MAPK8IP3	-3.16534	0.000861641	0.0218367
DCLK3	-3.16671	8.70801e-05	0.00373972
TSR2	-3.17082	6.52759e-05	0.00294624
ZFP37	-3.17223	6.56658e-05	0.00295372
GPBP1	-3.17464	0.00216466	0.0418436
RPS14	-3.17517	2.52778e-05	0.00145843
HBS1L	-3.18313	0.0007616	0.0199403
FAIM2	-3.18461	2.6155e-05	0.00150447
GABRB2	-3.18549	0.000960166	0.0238559
BNIP1	-3.18647	3.68425e-05	0.00192657
TGM6	-3.18743	6.53443e-05	0.00294624
BTNL9	-3.18809	5.64029e-05	0.00265668
SMCO4	-3.18811	0.000125286	0.00501725
BPNT1	-3.18985	0.000352917	0.0111096
LIPN	-3.19029	0.000274131	0.00920983
RPS29	-3.1974	0.000466674	0.0137127
RBM43	-3.19993	0.000208484	0.0073833
FGFR4	-3.20186	4.42959e-05	0.00220111
MYL1	-3.20344	0.000767532	0.0200463
SULT1C2	-3.20513	0.000673014	0.0181465
C1orf174	-3.21571	0.00142265	0.031474
GGCT	-3.21733	5.12041e-05	0.00245443
RBM24	-3.21936	1.26174e-05	0.00084332
ZSCAN26	-3.22463	0.000603304	0.0166211
ZNF233	-3.23243	7.55667e-06	0.000547483
LHFPL3	-3.23314	2.90559e-05	0.00160799
ZFAND3	-3.23507	6.92968e-07	9.13467e-05
UQCC1	-3.2406	0.00147639	0.0322123
NEXN	-3.24155	0.000412361	0.0124607
TNIP3	-3.24222	0.000942295	0.0234733
TXN	-3.24244	1.56202e-05	0.000998324
RGP1	-3.2491	2.88664e-05	0.00160687
SLC11A2	-3.25196	0.00131277	0.0296174
PDE6D	-3.25348	0.000789206	0.0204655
IGIP	-3.25833	0.000162207	0.00617995
PXYLP1	-3.26244	0.000119341	0.00483014
E2F3	-3.26857	0.000843484	0.0214913
PTPDC1	-3.26958	2.60613e-06	0.00023557
BRPF3	-3.27052	0.000787157	0.0204655
PSG1	-3.28207	0.00141925	0.0314356
LRIF1	-3.28407	0.000185506	0.00679782
SNRPB	-3.28658	1.64347e-05	0.00103642
ETS2	-3.2929	0.00010649	0.00438478
SAYSD1	-3.2954	1.22124e-05	0.000824969
ZSCAN31	-3.29714	0.000511118	0.0147623
DDX42	-3.31434	0.000376707	0.0116271
ZC3H6	-3.31709	0.000193683	0.00704309
SIM1	-3.31923	0.000374991	0.0116119
REEP5	-3.32035	3.28248e-05	0.00175516
TAF1B	-3.32206	0.000251407	0.00858312
SLC22A17	-3.32439	1.83177e-05	0.0011363
ZIM2	-3.32617	5.40262e-06	0.000415193
RAB8A	-3.3322	0.000177222	0.00659615
SLFN12	-3.33641	7.158e-06	0.000520587
AGR3	-3.33679	8.02592e-05	0.00351032
FMOD	-3.34046	0.0019348	0.0386186
TMCC1	-3.34612	0.000169406	0.00635508
SCRN1	-3.37779	4.26613e-05	0.00213667
KRT78	-3.37835	0.000195787	0.00709241
SCAF4	-3.37908	0.00113967	0.0267122
PSG11	-3.38148	0.000214523	0.00756893
MAP2K6	-3.3832	0.000220156	0.00775326
TSPAN13	-3.38365	0.00130438	0.0295695
LOX	-3.38729	0.00178378	0.0366052
ELAVL2	-3.39004	0.000235071	0.00821754
KRT7	-3.39611	0.000298464	0.00968452
UGCG	-3.40308	0.000665567	0.0180741
PLAGL1	-3.40387	3.25026e-05	0.00174777
TOR3A	-3.40484	0.000237294	0.00824967
C1orf52	-3.40666	4.51932e-06	0.000358936
PRDX6	-3.40781	3.30745e-05	0.00176354
RPRD1B	-3.40802	2.00051e-05	0.00122496
ARSF	-3.40955	3.85949e-06	0.00031578
FOXO1	-3.42123	0.00163744	0.0348061
TMSB4X	-3.43167	0.000199445	0.00717021
RNF14	-3.43419	0.000385337	0.0117596
CLDN14	-3.43949	3.0604e-05	0.00165506
HBB	-3.44936	0.00179547	0.0367654
UNC50	-3.45059	4.64069e-05	0.00228211
PCDHB3	-3.45074	5.01308e-06	0.000391598
DDB1	-3.45195	0.00029189	0.00952327
EIF5A2	-3.45287	2.66001e-05	0.00152085
IDH2	-3.46156	1.31011e-05	0.000866657
ZNF627	-3.46517	0.0018845	0.0379741
SLC25A45	-3.46579	0.000230516	0.00808808
GULP1	-3.46652	0.000287194	0.00946445
GATA3	-3.47428	8.47039e-05	0.0036542
CTBP2	-3.47844	0.000213609	0.0075507
SEC61B	-3.48049	0.0010772	0.0257476
C2orf88	-3.48275	0.000592706	0.0163648
NDUFB4	-3.48304	1.35546e-05	0.000884171
SSX1	-3.49264	0.000501885	0.0145447
CCDC13	-3.50312	1.05071e-05	0.00071743
SDC1	-3.50425	3.78353e-05	0.00196639
MPHOSPH6	-3.50535	3.65007e-06	0.000302557
NUDT17	-3.50814	0.000102083	0.00424944
SLC7A6	-3.511	1.07699e-06	0.000120662
MRPL13	-3.51862	5.99666e-05	0.00276955
NUS1	-3.52371	0.000296821	0.00966426
COX15	-3.52418	0.0008398	0.0214262
KLHL31	-3.53896	6.03133e-05	0.00277345
ROR2	-3.54266	7.04314e-06	0.000514203
CDC7	-3.54571	5.52653e-05	0.00260957
NUDT13	-3.54845	7.55619e-05	0.00332018
MMGT1	-3.54863	1.34674e-05	0.00088151
SOX9	-3.55512	0.000200695	0.0071879
CNOT7	-3.55954	0.000103244	0.00428003
TCEANC	-3.56428	0.000543713	0.0153812
PYROXD2	-3.5659	2.17944e-05	0.00130563
TBX18	-3.56686	0.000381023	0.0117222
RRP8	-3.58375	0.000119852	0.0048405
IL19	-3.58587	2.25858e-08	7.02826e-06
GLIPR1L1	-3.59695	8.5553e-06	0.000608228
TRMU	-3.60996	5.47262e-05	0.00259703
TEX50	-3.62691	3.37603e-06	0.000284817
CRTAC1	-3.63669	2.6258e-05	0.00150583
LACTB2	-3.64074	3.02257e-06	0.000265622
DEFB105A	-3.64434	3.99247e-08	1.05257e-05
DENND6A	-3.64623	7.03336e-07	9.16815e-05
CD244	-3.65967	4.47839e-06	0.00035718
NAT1	-3.67096	2.33743e-05	0.00136542
CNBP	-3.67607	5.77412e-06	0.000438417
TMED9	-3.67927	5.86312e-05	0.00272779
PKP2	-3.68015	1.62007e-05	0.0010285
PHF24	-3.68192	0.000547982	0.0154559
FAM193B	-3.68301	6.6736e-08	1.49033e-05
SLC43A3	-3.69184	1.56783e-06	0.000156349
PSMB6	-3.70564	3.59265e-07	5.54437e-05
BTF3	-3.71109	0.000282519	0.00940839
ADAM15	-3.71219	1.01321e-05	0.000696838
EIF1	-3.71338	0.000139989	0.00544522
GIMAP1	-3.71413	2.20739e-07	3.6755e-05
NOS3	-3.71683	0.000280918	0.0093715
CYP2U1	-3.71895	1.13452e-07	2.051e-05
CD300LF	-3.72445	1.63331e-05	0.00103345
LANCL3	-3.73506	0.000286809	0.00946445
SPEN	-3.73759	0.000128317	0.00509691
VSX1	-3.76299	2.85097e-05	0.00159637
C8B	-3.79184	2.09129e-05	0.00126827
MNX1	-3.79426	1.24295e-06	0.000131808
RGL4	-3.79616	1.00724e-05	0.000696331
OR2V1	-3.80031	0.000273785	0.00920983
NUBP2	-3.80164	1.4601e-06	0.000150165
UAP1L1	-3.81108	3.02225e-06	0.000265622
TRIM49D2	-3.81182	3.08683e-08	8.87792e-06
BTNL8	-3.8136	2.4585e-07	4.05801e-05
NLGN4X	-3.82405	8.89184e-05	0.00379292
TTC14	-3.82622	6.85304e-07	9.09681e-05
RLN1	-3.82709	8.93901e-06	0.000626126
RASGRP1	-3.82801	3.1653e-05	0.00170693
PSMD3	-3.83127	0.000163436	0.00617995
CLEC12B	-3.85373	2.9155e-05	0.00160878
NAA30	-3.85551	1.90404e-05	0.00117728
RAB2B	-3.85556	1.31035e-05	0.000866657
B4GALNT1	-3.86945	2.99769e-06	0.000265622
SCML1	-3.87434	5.748e-05	0.0026808
SRSF4	-3.87584	5.70481e-05	0.00267379
CNGA4	-3.89098	7.85919e-07	9.87967e-05
ZNF600	-3.89181	1.29456e-06	0.000135764
COPS8	-3.89449	0.000142802	0.00554243
NAB2	-3.89942	3.15136e-06	0.000270675
GPRASP1	-3.91604	0.000169099	0.00635508
BAG4	-3.9366	0.00016317	0.00617995
SLC6A19	-3.94167	2.18041e-05	0.00130563
PAFAH1B1	-3.95328	8.84734e-06	0.000624313
ZNF317	-3.95616	8.22971e-07	0.000100785
RAB7A	-3.9595	1.53165e-07	2.61926e-05
CDV3	-3.96618	9.09836e-05	0.00385503
FCRL6	-3.98502	1.08063e-06	0.000120662
MYEOV	-3.98663	1.83061e-06	0.000174616
CCDC157	-3.99241	3.36189e-05	0.00178754
AWAT1	-4.00504	2.24259e-05	0.00132566
FAM171B	-4.04806	4.95319e-05	0.00239851
MRPL37	-4.06096	5.35935e-07	7.59187e-05
DEPDC7	-4.06973	5.32376e-05	0.00254548
STMP1	-4.094	5.77192e-08	1.33613e-05
SMIM10L2A	-4.12062	3.10805e-06	0.000270265
SPRY2	-4.12287	6.78058e-08	1.49661e-05
CEBPG	-4.13216	1.71954e-06	0.00016485
IFI27L1	-4.17121	8.0029e-07	9.92883e-05
ZNF592	-4.19582	6.24052e-08	1.41021e-05
ZXDA	-4.20237	8.12773e-06	0.000582191
RAB23	-4.20779	3.96582e-06	0.000323087
RNF44	-4.21249	1.12905e-06	0.000123882
CYP4A22	-4.23198	5.51569e-05	0.00260957
MUTYH	-4.24337	5.65641e-07	7.78513e-05
CFAP45	-4.26029	4.40867e-07	6.43734e-05
MAD2L1	-4.26921	2.51431e-07	4.11436e-05
OR1N2	-4.29018	9.32064e-06	0.000650458
RIPPLY2	-4.29226	1.56114e-06	0.000156349
RARRES2	-4.29251	3.28955e-08	9.04959e-06
MBNL2	-4.32711	2.75445e-07	4.43094e-05
DPH3	-4.33369	3.57423e-07	5.54437e-05
CD9	-4.34612	1.6512e-07	2.79848e-05
BORCS7	-4.35821	4.91844e-05	0.00239851
BBIP1	-4.36224	9.2757e-09	3.86308e-06
CXCL12	-4.40122	1.37668e-05	0.000894935
PKIA	-4.41219	7.78753e-06	0.000559935
PFN2	-4.4236	1.70863e-08	5.69002e-06
TSPYL5	-4.43825	1.6289e-09	1.0662e-06
YWHAB	-4.44056	3.26372e-06	0.000279062
ADH4	-4.44606	1.65152e-08	5.59805e-06
POU3F3	-4.45304	8.74437e-07	0.000105549
NFE2L3	-4.47443	2.22837e-05	0.00132184
ATP6V1G1	-4.48661	4.80199e-07	6.9054e-05
GALNT12	-4.50766	5.52518e-08	1.2948e-05
DDX53	-4.50904	1.4551e-08	5.31167e-06
PAF1	-4.52258	1.0088e-05	0.000696331
EBF3	-4.54782	7.82168e-08	1.63155e-05
NCKIPSD	-4.60832	3.01457e-08	8.80347e-06
GOPC	-4.63637	4.39371e-08	1.1164e-05
BOD1	-4.63802	2.15101e-08	6.92044e-06
CCL22	-4.64724	3.11347e-11	5.37272e-08
CNMD	-4.65881	6.32184e-09	3.00003e-06
SSRP1	-4.66408	8.60077e-08	1.75548e-05
ZNF697	-4.6983	8.29743e-09	3.66283e-06
DDX5	-4.73019	1.23871e-07	2.17715e-05
RAB6C	-4.73806	3.86228e-07	5.81855e-05
EIF5	-4.76006	5.37277e-08	1.29096e-05
NAP1L3	-4.76356	3.78454e-07	5.74706e-05
SKA3	-4.77099	4.05856e-09	2.20113e-06
CNR1	-4.79855	1.01328e-06	0.000118
CELF4	-4.84941	3.48184e-11	5.50769e-08
GTPBP8	-4.85383	3.62429e-08	9.82803e-06
MED6	-4.92258	1.24761e-08	4.93378e-06
SH3BGRL2	-4.96939	1.03522e-07	1.92652e-05
HRNR	-5.02449	2.84208e-09	1.68589e-06
TIMP1	-5.06364	8.95014e-08	1.7783e-05
SRSF2	-5.0766	9.08387e-08	1.7783e-05
OAZ3	-5.14326	1.43185e-08	5.31167e-06
GNG11	-5.14982	8.90432e-10	7.04257e-07
PCDHGA6	-5.18714	1.26778e-11	3.20786e-08
TMUB2	-5.20601	1.61093e-09	1.0662e-06
ATP1B1	-5.31742	3.73245e-13	3.54246e-09
TRIM32	-5.34283	6.44495e-10	6.79656e-07
YARS2	-5.37304	1.21462e-09	8.86763e-07
ZNF597	-5.37541	1.57596e-08	5.43908e-06
ZNF23	-5.41841	9.17445e-09	3.86308e-06
RNASE7	-5.42715	1.12769e-08	4.55443e-06
SERPINB4	-5.48289	4.83175e-09	2.54768e-06
ARF6	-5.63635	9.27313e-08	1.79615e-05
KCTD6	-5.73524	1.1553e-12	6.8188e-09
ZNF211	-5.76635	2.28498e-10	2.89157e-07
ZNF138	-5.8731	2.42186e-09	1.48296e-06
INHBC	-5.94577	1.60368e-12	6.8188e-09
CALM2	-6.52668	2.4565e-14	4.66293e-10
