# Supplementary material for: Unveiling inflammatory and prehypertrophic cell populations as key contributors to knee cartilage degeneration in osteoarthritis using multi-omics data integration
Source: Ann Rheum Dis. 2024 Feb 7;83(7):926–44. doi: 10.1136/ard-2023-224420 (PMC11187367; doi:10.1136/ard-2023-224420)
Supplement: Supplementary data [file ard-2023-224420supp002.zip › Supplementary Table 10-zone-specific enrichment analysis of zone-specific DE genes between OA and Control.xlsx]

## Sheet: AS_up
ONTOLOGY	ID	Description	GeneRatio	BgRatio	p-value	adjusted P	qvalue	geneID	Count
BP	GO:0019080	viral gene expression	82/3137	195/20692	1.07906e-19	8.86338e-16	7.5216e-16	RPS20/PTBP1/RPL18/TAF11/NUCKS1/RPL31/RPS5/RPL6/RPLP0/TFAP4/AAAS/NUP188/RPL3/EIF3D/SNW1/NELFCD/POLR2C/RPS16/RPS19/RPL18A/USF2/EIF3B/RPL34/RPS12/RPL24/SPCS1/RPS15/RPL22/HDAC1/ZNF639/GTF2F1/RPL23/NUP214/SMARCA4/RPL36/EIF3G/RPS6/RPLP1/RPS24/SSB/DENR/RPS2/IFITM3/RPS11/RPL13A/RPL11/RPS8/EIF2D/RPS27A/RPL32/RPS3A/RPL37/RPL10/RPL7A/SEC13/RRP1B/NUP35/POLR2H/RPS14/PSMC3/RPL13/RPSA/RPS7/RPL38/RPL4/RPL15/EIF3…	82
BP	GO:0000184	nuclear-transcribed mRNA catabolic process, nonsense-mediated decay	59/3137	120/20692	1.72093e-18	7.06786e-15	5.9979e-15	RPS20/RPL18/SMG6/PABPC1/RPL31/RPS5/RPL6/RPLP0/RPL3/RPS16/RPS19/PPP2R1A/RPL18A/RPL34/MAGOHB/RPS12/RPL24/EIF4G1/RPS15/RPL22/ETF1/RPL23/RPL36/NCBP1/RPS6/RPLP1/RPS24/RPS2/RPS11/RPL13A/RPL11/RPS8/RPS27A/RPL32/RPS3A/RPL37/RPL10/RPL7A/DCP1B/RPS14/RPL13/RPSA/RPS7/RPL38/RPL4/RPL15/RPL35A/RPS23/RPL14/RPL37A/RPL12/RPL23A/RPL10A/RNPS1/RPS29/UBA52/RPL41/RPS28/RBM8A	59
BP	GO:0006613	cotranslational protein targeting to membrane	55/3137	109/20692	5.4665e-18	1.49673e-14	1.27015e-14	RPS20/SEC61A1/RPL18/RPL31/RPS5/RPL6/RPLP0/RPL3/RPS16/RPS19/RPL18A/RPL34/RPS12/RPL24/SSR3/RPS15/RPL22/RPL23/RPL36/RPS6/RPLP1/RPS24/RPS2/RPS11/RPL13A/RPL11/RPS8/RPS27A/RPL32/RPS3A/RPL37/RPL10/RPL7A/SSR2/RPS14/RPL13/SRP68/RPSA/ARL6IP1/RPS7/RPL38/RPL4/RPL15/RPL35A/SRPRA/RPS23/RPL14/RPL37A/RPL12/RPL23A/RPL10A/RPS29/UBA52/RPL41/RPS28	55
BP	GO:0045047	protein targeting to ER	58/3137	120/20692	9.37298e-18	1.92474e-14	1.63336e-14	RPS20/HSPA5/SEC61A1/RPL18/RPL31/RPS5/RPL6/RPLP0/RPL3/PMM1/RPS16/RPS19/RPL18A/RPL34/RPS12/RPL24/SSR3/SPCS1/RPS15/RPL22/RPL23/RPL36/RPS6/RPLP1/RPS24/RPS2/RPS11/RPL13A/RPL11/RPS8/RPS27A/RPL32/SRPRB/RPS3A/RPL37/RPL10/RPL7A/RPS14/RPL13/SRP68/RPSA/RPS7/RPL38/RPL4/RPL15/GET1/RPL35A/SRPRA/RPS23/RPL14/RPL37A/RPL12/RPL23A/RPL10A/RPS29/UBA52/RPL41/RPS28	58
CC	GO:0005925	focal adhesion	131/3137	415/20692	1.6852e-17	2.76845e-14	2.34935e-14	LAP3/LASP1/ITGA2B/CD9/TSPAN9/CAPN1/VIM/CD44/TNC/CTNNA1/HSPA5/BCAR1/GDI2/RPL18/RHOA/PABPC1/MAP4K4/RPL31/ACTN1/ACTB/REXO2/MCAM/TNS1/ITGB5/RPS5/CTTN/TRIP6/ADD1/CASS4/ASAP3/RPL6/RPLP0/PXN/ITGA6/EZR/PACSIN2/RPL3/MYH9/FLT1/RPS16/RPS19/HSPB1/ENG/GIT1/LAMTOR3/HSPA8/CD81/TNS2/TRPV4/PTK7/ITGA4/RPS15/RPL22/TEK/LRP1/STX16/AHNAK/RPL23/RRAS/MAP2K2/ACTN4/PAK4/CAP1/PPFIA1/ITGB4/PTPRA/ANXA1/AVIL/TNS3/RAC1/ARPC5L/…	131
BP	GO:0006614	SRP-dependent cotranslational protein targeting to membrane	53/3137	105/20692	2.14515e-17	2.93671e-14	2.49213e-14	RPS20/SEC61A1/RPL18/RPL31/RPS5/RPL6/RPLP0/RPL3/RPS16/RPS19/RPL18A/RPL34/RPS12/RPL24/SSR3/RPS15/RPL22/RPL23/RPL36/RPS6/RPLP1/RPS24/RPS2/RPS11/RPL13A/RPL11/RPS8/RPS27A/RPL32/RPS3A/RPL37/RPL10/RPL7A/RPS14/RPL13/SRP68/RPSA/RPS7/RPL38/RPL4/RPL15/RPL35A/SRPRA/RPS23/RPL14/RPL37A/RPL12/RPL23A/RPL10A/RPS29/UBA52/RPL41/RPS28	53
CC	GO:0030055	cell-substrate junction	132/3137	423/20692	3.62941e-17	3.81291e-14	3.2357e-14	LAP3/LASP1/ITGA2B/CD9/TSPAN9/CAPN1/VIM/CD44/TNC/CTNNA1/HSPA5/BCAR1/GDI2/RPL18/RHOA/PABPC1/MAP4K4/RPL31/ACTN1/ACTB/REXO2/MCAM/TNS1/ITGB5/RPS5/CTTN/TRIP6/ADD1/CASS4/ASAP3/RPL6/RPLP0/PXN/ITGA6/EZR/PACSIN2/RPL3/MYH9/FLT1/RPS16/RPS19/HSPB1/ENG/GIT1/LAMTOR3/HSPA8/CD81/TNS2/TRPV4/PTK7/ITGA4/RPS15/RPL22/TEK/LRP1/STX16/AHNAK/RPL23/RRAS/MAP2K2/ACTN4/PAK4/CAP1/PPFIA1/ITGB4/PTPRA/ANXA1/AVIL/TNS3/RAC1/ARPC5L/…	132
BP	GO:0006413	translational initiation	77/3137	192/20692	3.71357e-17	3.81291e-14	3.2357e-14	RPS20/RPL18/PABPC1/RPL31/DDX1/RPS5/EIF3I/EIF2AK1/RPL6/RPLP0/RPL3/EIF3D/RPS16/RPS19/RPL18A/HSPB1/EIF3B/EIF4H/RPL34/RPS12/RPL24/EIF1B/EIF4G1/RPS15/RPL22/EIF2B2/COPS5/PAIP2B/RPL23/EIF2S2/RPL36/EIF3G/EIF2S1/NCBP1/RPS6/RPLP1/RPS24/DENR/RPS2/RPS11/RPL13A/RPL11/RPS8/EIF2D/RPS27A/RPL32/EIF2B5/RPS3A/RPL37/RPL10/RPL7A/EIF4EBP2/LTO1/CDC123/LARP1/RPS14/RPL13/RPSA/RPS7/RPL38/RPL4/RPL15/EIF3F/EIF3K/RPL35A/YTHD…	77
BP	GO:0019083	viral transcription	73/3137	178/20692	5.73175e-17	5.23117e-14	4.43925e-14	RPS20/RPL18/TAF11/NUCKS1/RPL31/RPS5/RPL6/RPLP0/TFAP4/AAAS/NUP188/RPL3/SNW1/NELFCD/POLR2C/RPS16/RPS19/RPL18A/USF2/RPL34/RPS12/RPL24/RPS15/RPL22/HDAC1/ZNF639/GTF2F1/RPL23/NUP214/SMARCA4/RPL36/RPS6/RPLP1/RPS24/RPS2/IFITM3/RPS11/RPL13A/RPL11/RPS8/RPS27A/RPL32/RPS3A/RPL37/RPL10/RPL7A/SEC13/RRP1B/NUP35/POLR2H/RPS14/PSMC3/RPL13/RPSA/RPS7/RPL38/RPL4/RPL15/RPL35A/NELFA/RPS23/RPL14/SUPT5H/RPL37A/RPL12/RPL2…	73
BP	GO:0072599	establishment of protein localization to endoplasmic reticulum	58/3137	124/20692	6.47196e-17	5.31607e-14	4.51129e-14	RPS20/HSPA5/SEC61A1/RPL18/RPL31/RPS5/RPL6/RPLP0/RPL3/PMM1/RPS16/RPS19/RPL18A/RPL34/RPS12/RPL24/SSR3/SPCS1/RPS15/RPL22/RPL23/RPL36/RPS6/RPLP1/RPS24/RPS2/RPS11/RPL13A/RPL11/RPS8/RPS27A/RPL32/SRPRB/RPS3A/RPL37/RPL10/RPL7A/RPS14/RPL13/SRP68/RPSA/RPS7/RPL38/RPL4/RPL15/GET1/RPL35A/SRPRA/RPS23/RPL14/RPL37A/RPL12/RPL23A/RPL10A/RPS29/UBA52/RPL41/RPS28	58
BP	GO:0000956	nuclear-transcribed mRNA catabolic process	81/3137	210/20692	8.61806e-17	6.43534e-14	5.46113e-14	RPS20/SAMD4A/RPL18/SMG6/PABPC1/RPL31/MLH1/TNRC6C/DIS3/RPS5/RPL6/RPLP0/RPL3/RPS16/RPS19/PPP2R1A/RPL18A/LSM5/EXOSC3/RPL34/MAGOHB/RPS12/TENT4A/XRN1/RPL24/EIF4G1/RPS15/RPL22/ETF1/RPL23/RPL36/LSM4/PAN2/NCBP1/RPS6/RPLP1/RPS24/SSB/RPS2/NT5C3B/RPS11/RPL13A/RPL11/RPS8/RPS27A/RPL32/RPS3A/RPL37/RPL10/RPL7A/DCP1B/ZFP36L2/PELO/CNOT11/BTG2/ZC3H12A/LSM6/RPS14/RPL13/RPSA/LSM3/RPS7/GTPBP2/RPL38/RPL4/RPL15/SAMD4B/…	81
CC	GO:0022626	cytosolic ribosome	53/3137	110/20692	2.84036e-16	1.94422e-13	1.6499e-13	RPS20/RPL18/RPL31/RPS5/RPL6/RPLP0/RPL3/RPS16/RPS19/RPL18A/RPL34/RPS12/RPL24/RPS15/RPL22/RPL23/RPL36/RPS6/RPLP1/RPS24/RPS2/RPS11/RPL13A/RPL11/RPS8/EIF2D/RPS27A/RPL32/RPS3A/RPL37/RPL10/RPL7A/RPS14/RPL13/RPSA/RPS7/RPL38/RPL4/RPL15/RPL35A/RPS27L/RPS23/RPL14/APOD/RPL37A/RPL12/RPL23A/RPL10A/RACK1/RPS29/UBA52/RPL41/RPS28	53
BP	GO:0006605	protein targeting	134/3137	444/20692	4.31658e-16	2.72741e-13	2.31452e-13	M6PR/AGK/NOS2/RPS20/BID/TOMM34/HSPA5/SEC61A1/RPL18/AP3D1/RAB27A/RPL31/TIMM21/RPS5/ACOX3/RPL6/RPLP0/CRAT/RNF215/TSPO/RPL3/SAMM50/PMM1/MLYCD/CEMIP/ZDHHC2/SNX16/RPS16/TIMM50/RPS19/CDC37/RPL18A/PHYH/PITRM1/GOSR2/RPL34/HSPA8/AIP/RPS12/RPL24/SSR3/SPCS1/RPS15/PECR/ICMT/RPL22/ITGB1BP1/LTBP2/CLU/PEX6/RPL23/TOMM40/RPL36/ATP5IF1/HACL1/VPS4A/OS9/RPS6/RPLP1/RPS24/RPS2/NPEPPS/ERBB2/RPS11/RPL13A/RPL11/RPS8/RPS2…	134
BP	GO:0006402	mRNA catabolic process	118/3137	376/20692	1.0982e-15	6.44329e-13	5.46787e-13	RPS20/PSMC4/SLC11A1/SAMD4A/VIM/PSMA4/PUM2/RPL18/ELAVL1/SMG6/PABPC1/RPL31/MLH1/TNRC6C/DIS3/RPS5/PSMC5/RPL6/RPLP0/PABPC4/PSME1/HNRNPC/CIRBP/GTPBP1/RPL3/PSMA3/RPS16/RPS19/PPP2R1A/RPL18A/HSPB1/LSM5/EXOSC3/RPL34/HSPA8/MAGOHB/MAPK14/RBM24/RPS12/TENT4A/XRN1/RPL24/EIF4G1/RPS15/RPL22/ETF1/RPL23/NUP214/RPL36/LSM4/PSME3/AGO4/PAN2/NCBP1/RPS6/RPLP1/RPS24/SSB/FASTKD1/ANP32A/RPS2/NT5C3B/PSMB6/RPS11/RPL13A/RPL11…	118
BP	GO:0006401	RNA catabolic process	126/3137	415/20692	1.99405e-15	1.09194e-12	9.26639e-13	RPS20/PSMC4/SLC11A1/SAMD4A/VIM/NSUN2/PSMA4/PUM2/RPL18/ELAVL1/SMG6/PABPC1/RPL31/MLH1/TNRC6C/DIS3/RPS5/PSMC5/RPL6/RPLP0/PABPC4/PSME1/HNRNPC/CIRBP/GTPBP1/RPL3/PSMA3/POP1/RPS16/RPS19/PPP2R1A/RPL18A/HSPB1/LSM5/EXOSC3/RPL34/ZPR1/HSPA8/MAGOHB/MAPK14/RBM24/RPS12/TENT4A/XRN1/RPL24/EIF4G1/RPS15/RPL22/SLIRP/ETF1/RPL23/NUP214/RPL36/LSM4/DKC1/PSME3/ERN2/AGO4/PAN2/NCBP1/RPS6/RPLP1/RPS24/SSB/FASTKD1/ANP32A/RPS2…	126
BP	GO:0006612	protein targeting to membrane	78/3137	210/20692	3.71872e-15	1.9091e-12	1.62009e-12	RPS20/HSPA5/SEC61A1/RPL18/RPL31/RPS5/RPL6/RPLP0/RPL3/CEMIP/ZDHHC2/RPS16/RPS19/RPL18A/RPL34/RPS12/RPL24/SSR3/RPS15/ICMT/RPL22/ITGB1BP1/RPL23/RPL36/RPS6/RPLP1/RPS24/RPS2/ERBB2/RPS11/RPL13A/RPL11/RPS8/RPS27A/RPL32/RPS3A/RPL37/RPL10/GOLGA7/RPL7A/TAOK2/GOLGA7B/DMTN/SSR2/ZDHHC3/RPS14/RPL13/SRP68/RPSA/ITGAM/TCAF2/ARL6IP1/RPS7/RPL38/RPL4/RPL15/ZDHHC14/GET1/RPL35A/SRPRA/ZDHHC23/CIB1/RPS23/CHP1/ZDHHC11/RPL…	78
BP	GO:0070972	protein localization to endoplasmic reticulum	62/3137	152/20692	1.69473e-14	8.18855e-12	6.94893e-12	RPS20/GABARAPL2/HSPA5/SEC61A1/RPL18/RPL31/RPS5/RPL6/RPLP0/RPL3/PMM1/RPS16/RPS19/KDELR1/RPL18A/RPL34/RPS12/RPL24/SSR3/SPCS1/RPS15/RPL22/RPL23/RPL36/OS9/RPS6/RPLP1/RPS24/RPS2/RPS11/RPL13A/RPL11/RPS8/RPS27A/RPL32/SRPRB/RPS3A/RPL37/RPL10/RPL7A/GJA1/RPS14/RPL13/SRP68/RPSA/RPS7/RPL38/RPL4/RPL15/GET1/RPL35A/SRPRA/RPS23/RPL14/RPL37A/RPL12/RPL23A/RPL10A/RPS29/UBA52/RPL41/RPS28	62
BP	GO:0090150	establishment of protein localization to membrane	105/3137	342/20692	2.01076e-13	9.17577e-11	7.7867e-11	AGK/RPS20/BID/HSPA5/GOPC/SEC61A1/RPL18/FRMPD1/RPL31/RPS5/PPP1R13B/RPL6/RPLP0/STX1B/GGA1/RPL3/SAMM50/ARFRP1/CEMIP/ZDHHC2/RPS16/RPS19/RPL18A/RPL34/RPS12/GOLPH3/TFDP2/RPL24/SSR3/RPS15/GORASP2/ICMT/RPL22/ITGB1BP1/LYPLA1/ACSL3/BBS2/GGA3/RPL23/RPL36/RFTN1/RPS6/RPLP1/RPS24/RPS2/TP53/ERBB2/RPS11/RPL13A/RPL11/RPS8/RPS27A/RPL32/RPS3A/RPL37/RPL10/GOLGA7/RPL7A/TAOK2/GOLGA7B/DMTN/SSR2/COX18/ZDHHC3/RPS14/STX3/…	105
BP	GO:0030198	extracellular matrix organization	115/3137	395/20692	7.84645e-13	3.39214e-10	2.87863e-10	ITGAL/ITGA2B/CAPN1/CD44/TIMP2/TNC/FOXC1/TNFRSF1A/BCL3/FSCN1/NFKB2/FBLN1/CPB2/ITGB5/B4GALT1/ADAMTS2/MMP2/KIF9/LAMB1/ITGA6/PAPLN/CST3/TIMP1/RGCC/CRISPLD2/COMP/SERPINE1/AEBP1/ECM2/ENG/COL1A1/COL12A1/ADTRP/SMOC2/SPARC/ITGA4/FN1/TNR/QSOX1/EXOC8/NID1/CCN2/FMOD/LRP1/SOX9/KDR/NCAN/PXDN/LAMA5/ITGB4/LOXL2/PDGFRA/ETS1/CTSL/ITGA7/THBS1/EMILIN1/FGF2/LUM/ITGAX/P3H4/COL6A1/COL6A2/ADAMTS10/HSPG2/DPT/ADAMTSL4/CTS…	115
BP	GO:0043062	extracellular structure organization	115/3137	396/20692	9.43562e-13	3.87521e-10	3.28856e-10	ITGAL/ITGA2B/CAPN1/CD44/TIMP2/TNC/FOXC1/TNFRSF1A/BCL3/FSCN1/NFKB2/FBLN1/CPB2/ITGB5/B4GALT1/ADAMTS2/MMP2/KIF9/LAMB1/ITGA6/PAPLN/CST3/TIMP1/RGCC/CRISPLD2/COMP/SERPINE1/AEBP1/ECM2/ENG/COL1A1/COL12A1/ADTRP/SMOC2/SPARC/ITGA4/FN1/TNR/QSOX1/EXOC8/NID1/CCN2/FMOD/LRP1/SOX9/KDR/NCAN/PXDN/LAMA5/ITGB4/LOXL2/PDGFRA/ETS1/CTSL/ITGA7/THBS1/EMILIN1/FGF2/LUM/ITGAX/P3H4/COL6A1/COL6A2/ADAMTS10/HSPG2/DPT/ADAMTSL4/CTS…	115
BP	GO:0002181	cytoplasmic translation	44/3137	103/20692	1.6493e-11	6.4511e-09	5.47451e-09	RPL18/ZC3H15/PKM/FTSJ1/RPL31/EIF3I/RPL6/RPLP0/AARS1/EIF3D/RPL18A/EIF3B/EIF4H/DPH1/RBM24/RPL24/EIF4G1/RPL22/ETF1/EIF2S2/RPL36/EIF3G/RPLP1/DENR/RPL13A/RPL11/EIF2D/RPL32/DPH3/ZNF385A/EEF2/RPSA/DNAJC24/RPL38/RPL15/EIF3F/EIF3K/RPL35A/DRG1/RPS23/RPL10A/RPS29/RPL41/RPS28	44
CC	GO:0062023	collagen-containing extracellular matrix	117/3137	427/20692	3.80761e-11	1.42162e-08	1.20641e-08	SEMA3B/SERPINB1/TIMP2/TNC/CDON/NTN1/PKM/FBLN1/ADAMTS2/MMP2/LTBP4/LAMB1/ITGA6/LGALS1/CST3/MXRA5/TIMP1/SRPX2/ZP2/COMP/PCOLCE/SERPINE1/AEBP1/OGN/ASPN/ECM2/CXCL12/LGALS3BP/COL1A1/SOD3/MGP/COL12A1/SMOC2/SPARC/THBS4/WNT5A/EFEMP1/FN1/TNR/PRG4/NID1/CTSD/CCN2/LTBP2/TGFB3/CLU/FMOD/NDP/F13A1/SERPINB6/COL21A1/OMD/PXDN/LAMA5/PODNL1/LOXL2/ANXA1/CTSL/SERPINE2/ANGPTL2/TINAG/THBS1/EMILIN1/CILP/LUM/TGFB1I1/COL6A1/…	117
CC	GO:0022625	cytosolic large ribosomal subunit	30/3137	58/20692	8.41813e-11	3.00637e-08	2.55125e-08	RPL18/RPL31/RPL6/RPLP0/RPL3/RPL18A/RPL34/RPL24/RPL22/RPL23/RPL36/RPLP1/RPL13A/RPL11/RPL32/RPL37/RPL10/RPL7A/RPL13/RPL38/RPL4/RPL15/RPL35A/RPL14/RPL37A/RPL12/RPL23A/RPL10A/UBA52/RPL41	30
MF	GO:0005178	integrin binding	53/3137	144/20692	1.37119e-10	4.6929e-08	3.98246e-08	CD9/NISCH/TIMP2/CASR/CCN5/ACTN1/ITGB5/PXN/LTBP4/LAMB1/MYH9/COMP/ECM2/CXCL12/CD81/CCN6/THBS4/FGF1/ITGA4/FN1/CCN2/ITGB1BP1/IL1B/KDR/ACTN4/LAMA5/ITGB4/GPNMB/THBS1/EMILIN1/FGF2/ITGAX/ADAM15/CD226/DST/THY1/MMP14/ITGA5/VCAM1/EDIL3/JAM3/FBN1/COL3A1/NPNT/ITGAM/LAMB2/PTPN2/CD151/P4HB/S1PR3/TSPAN4/LYN/S1PR2	53
CC	GO:0044391	ribosomal subunit	62/3137	187/20692	5.7207e-10	1.87959e-07	1.59505e-07	RPS20/RPL18/RPL31/RPS5/RPL6/RPLP0/RPL3/RBM3/MRPS31/RPS16/RPS19/RPL18A/MRPL32/RPL34/RPS12/MRPS30/RPL24/RPS15/RPL22/MRPS15/RPL23/RPL36/RPS6/RPLP1/RPS24/RPS2/RPS11/RPL13A/RPL11/RPS8/EIF2D/RPS27A/RPL32/RPS3A/RPL37/RPL10/RPL7A/RPS14/RPL13/RPSA/RPS7/MRPL52/RPL38/MRPL57/RPL4/RPL15/MRPS22/MRPL48/RPL35A/RPS27L/RPS23/RPL14/RPL37A/RPL12/RPL23A/RPL10A/RACK1/RPS29/UBA52/RPL41/RPS28/MRPS21	62
BP	GO:0043312	neutrophil degranulation	125/3137	487/20692	8.05742e-10	2.54552e-07	2.16017e-07	ITGAL/LTF/ALOX5/MVP/CAPN1/SLC11A1/SERPINB1/CD44/GRN/ATP6V0A1/TIMP2/GDI2/SLC2A3/CTSA/PKM/RHOA/ATP11A/RAB27A/AP1M1/CEACAM1/PGM1/GSTP1/B4GALT1/FTL/CMTM6/HSP90AB1/SNAP29/CYB5R3/CST3/MAGT1/CRISPLD2/CPPED1/GPI/PDAP1/IMPDH1/VAT1/LAMTOR3/HSPA8/COMMD9/TCIRG1/MLEC/BIN2/MAPK14/TMEM30A/NIT2/QSOX1/PADI2/CTSD/IRAG2/CYSTM1/SERPINB6/C3/CD93/SLC44A2/CAP1/ACLY/DOCK2/TCN1/CD63/CAB39/RAC1/DBNL/TLR2/IQGAP1/ITGAX/PFKL…	125
MF	GO:0045296	cadherin binding	93/3137	332/20692	1.11773e-09	3.4004e-07	2.88563e-07	LASP1/GPRC5A/MRE11/CTNNA1/HSPA5/ZC3H15/PKM/CDH19/MARK2/ENO1/FSCN1/CAPZB/PTPRH/COBLL1/CTTN/CHMP5/ADD1/SNX5/RPL6/FXYD5/NUDC/GOLGA3/ITGA6/EZR/HSP90AB1/RANBP1/PACSIN2/MYH9/NDRG1/PPP1R13L/EIF4H/RPL34/HSPA8/EHD1/CLINT1/RPL24/STAT1/PARK7/PPL/LRRFIP1/AHNAK/KDR/PAK4/CC2D1A/ARFIP2/RAN/LDHA/ANXA1/DBNL/NIBAN2/TMOD3/IQGAP1/RPS2/PSMB6/CGN/PKP4/RPL7A/PLCB3/ALDOA/TWF1/BAG3/CAST/LARP1/CCT8/WASF2/TAGLN2/ABCF3/CIP2…	93
BP	GO:0002283	neutrophil activation involved in immune response	125/3137	490/20692	1.21362e-09	3.56024e-07	3.02128e-07	ITGAL/LTF/ALOX5/MVP/CAPN1/SLC11A1/SERPINB1/CD44/GRN/ATP6V0A1/TIMP2/GDI2/SLC2A3/CTSA/PKM/RHOA/ATP11A/RAB27A/AP1M1/CEACAM1/PGM1/GSTP1/B4GALT1/FTL/CMTM6/HSP90AB1/SNAP29/CYB5R3/CST3/MAGT1/CRISPLD2/CPPED1/GPI/PDAP1/IMPDH1/VAT1/LAMTOR3/HSPA8/COMMD9/TCIRG1/MLEC/BIN2/MAPK14/TMEM30A/NIT2/QSOX1/PADI2/CTSD/IRAG2/CYSTM1/SERPINB6/C3/CD93/SLC44A2/CAP1/ACLY/DOCK2/TCN1/CD63/CAB39/RAC1/DBNL/TLR2/IQGAP1/ITGAX/PFKL…	125
BP	GO:0031589	cell-substrate adhesion	97/3137	359/20692	3.89761e-09	1.10396e-06	9.3684e-07	ITGAL/ITGA2B/PKD1/CD44/RHOA/MAP4K4/ACTN1/FBLN1/ITGB5/CTTN/TRIP6/CASS4/PXN/LAMB1/ITGA6/TRPM7/TYRO3/PPM1F/LGALS1/STK4/JAG1/SERPINE1/ECM2/KANK1/C1QBP/COL1A1/SMOC2/DUSP22/VEGFA/BCL6/ITGA4/FN1/NID1/CCN2/ITGB1BP1/TEK/LRP1/PREX1/RREB1/RRAS/KDR/ACTN4/LAMA5/PPFIA1/NINJ1/ITGB4/CD63/ITGA7/RAC1/MYO1G/THBS1/EMILIN1/IQGAP1/PDPK1/SKAP1/MINK1/ADAM15/MUC4/EPHA1/NOTCH1/HSD17B12/TAOK2/SPOCK1/CD96/THY1/MMP14/DMTN/IT…	97
CC	GO:0060205	cytoplasmic vesicle lumen	88/3137	326/20692	2.12833e-08	5.82737e-06	4.94519e-06	LTF/ALOX5/MVP/SERPINB1/GRN/TIMP2/GDI2/CTSA/PKM/RAB27A/ACTN1/GSTP1/FTL/TF/HSP90AB1/CYB5R3/TIMP1/MAGED2/CRISPLD2/CPPED1/GPI/IMPDH1/SERPINE1/LGALS3BP/VAT1/HSPA8/COMMD9/BIN2/MAPK14/VEGFA/SPARC/NIT2/FN1/QSOX1/PADI2/CTSD/TGFB3/CLU/SRGN/F13A1/C3/ACTN4/CAP1/ACLY/DOCK2/TCN1/CAB39/DBNL/THBS1/PFKL/ECM1/ILF2/C1orf35/PTGES2/SERPING1/DSN1/ALDOA/CYRIB/APOOL/CCT8/EEF1A1/PDXK/CSTB/AGL/SERPINI1/FABP5/PSMC3/CCT2/EE…	88
CC	GO:0034774	secretory granule lumen	87/3137	322/20692	2.4399e-08	6.46496e-06	5.48626e-06	LTF/ALOX5/MVP/SERPINB1/GRN/TIMP2/GDI2/CTSA/PKM/RAB27A/ACTN1/GSTP1/FTL/TF/HSP90AB1/CYB5R3/TIMP1/MAGED2/CRISPLD2/CPPED1/GPI/IMPDH1/SERPINE1/LGALS3BP/VAT1/HSPA8/COMMD9/BIN2/MAPK14/VEGFA/SPARC/NIT2/FN1/QSOX1/PADI2/CTSD/TGFB3/CLU/SRGN/F13A1/C3/ACTN4/CAP1/ACLY/DOCK2/TCN1/CAB39/DBNL/THBS1/PFKL/ECM1/ILF2/C1orf35/PTGES2/SERPING1/DSN1/ALDOA/CYRIB/APOOL/CCT8/EEF1A1/PDXK/CSTB/AGL/SERPINI1/FABP5/PSMC3/CCT2/EE…	87
CC	GO:0031983	vesicle lumen	88/3137	328/20692	2.89828e-08	7.43953e-06	6.3133e-06	LTF/ALOX5/MVP/SERPINB1/GRN/TIMP2/GDI2/CTSA/PKM/RAB27A/ACTN1/GSTP1/FTL/TF/HSP90AB1/CYB5R3/TIMP1/MAGED2/CRISPLD2/CPPED1/GPI/IMPDH1/SERPINE1/LGALS3BP/VAT1/HSPA8/COMMD9/BIN2/MAPK14/VEGFA/SPARC/NIT2/FN1/QSOX1/PADI2/CTSD/TGFB3/CLU/SRGN/F13A1/C3/ACTN4/CAP1/ACLY/DOCK2/TCN1/CAB39/DBNL/THBS1/PFKL/ECM1/ILF2/C1orf35/PTGES2/SERPING1/DSN1/ALDOA/CYRIB/APOOL/CCT8/EEF1A1/PDXK/CSTB/AGL/SERPINI1/FABP5/PSMC3/CCT2/EE…	88
CC	GO:0022627	cytosolic small ribosomal subunit	23/3137	47/20692	5.18032e-08	1.28943e-05	1.09423e-05	RPS20/RPS5/RPS16/RPS19/RPS12/RPS15/RPS6/RPS24/RPS2/RPS11/RPS8/EIF2D/RPS27A/RPS3A/RPS14/RPSA/RPS7/RPS27L/RPS23/RACK1/RPS29/UBA52/RPS28	23
CC	GO:0101002	ficolin-1-rich granule	43/3137	124/20692	5.53506e-08	1.299e-05	1.10235e-05	ALOX5/MVP/CAPN1/TIMP2/PKM/PGM1/GSTP1/HSP90AB1/CST3/CRISPLD2/GPI/PDAP1/IMPDH1/HSPA8/COMMD9/BIN2/MAPK14/CTSD/ACLY/CAB39/DBNL/PFKL/ILF2/C1orf35/ALDOA/CCT8/EEF1A1/CSTB/AGL/APEH/CTSB/PSMC3/EEF2/FTH1/PAFAH1B2/PGM2/PGAM1/PSMD2/IMPDH2/PPIA/XRCC6/SERPINA1/PNP	43
CC	GO:1904813	ficolin-1-rich granule lumen	43/3137	124/20692	5.53506e-08	1.299e-05	1.10235e-05	ALOX5/MVP/CAPN1/TIMP2/PKM/PGM1/GSTP1/HSP90AB1/CST3/CRISPLD2/GPI/PDAP1/IMPDH1/HSPA8/COMMD9/BIN2/MAPK14/CTSD/ACLY/CAB39/DBNL/PFKL/ILF2/C1orf35/ALDOA/CCT8/EEF1A1/CSTB/AGL/APEH/CTSB/PSMC3/EEF2/FTH1/PAFAH1B2/PGM2/PGAM1/PSMD2/IMPDH2/PPIA/XRCC6/SERPINA1/PNP	43
BP	GO:0043687	post-translational protein modification	93/3137	363/20692	1.26821e-07	2.81945e-05	2.39263e-05	FBXL3/TMEM132A/PSMC4/NUB1/PSMA4/TNC/CP/CUL1/MGAT4A/KLHL20/APLP2/PSMC5/LAMB1/TF/PSME1/LGALS1/PSMA3/ASB2/HIF1A/DCAF11/CST3/TIMP1/ABCA2/FBXL20/WSB1/COPS7A/SKP1/TTL/FN1/IGFBP5/ICMT/QSOX1/FBXO2/RBBP5/FBXL5/UCHL3/FBXW2/SOCS2/COPS5/C3/NEDD8/PRKCSH/DDA1/TULP4/PSME3/LRRC41/ENAM/FBXO44/DDB2/GOLM1/DCAF7/COPS4/SERPINA10/MBTPS1/COPS3/PSMB6/RAB13/PDIA6/SUMF1/SKP2/KLHL3/IGFBP3/GPC3/ELOC/WIPI2/PSMD4/PSMB4/MXRA8/…	93
BP	GO:0010810	regulation of cell-substrate adhesion	63/3137	217/20692	1.27002e-07	2.81945e-05	2.39263e-05	RHOA/MAP4K4/FBLN1/CASS4/ITGA6/PPM1F/LGALS1/STK4/JAG1/SERPINE1/ECM2/KANK1/C1QBP/COL1A1/SMOC2/DUSP22/VEGFA/BCL6/FN1/NID1/ITGB1BP1/TEK/LRP1/PREX1/RREB1/RRAS/KDR/ACTN4/NINJ1/RAC1/THBS1/EMILIN1/IQGAP1/SKAP1/MINK1/ADAM15/EPHA1/NOTCH1/HSD17B12/SPOCK1/THY1/MMP14/DMTN/ITGA5/FBLN2/MELTF/EDIL3/DAPK3/NPNT/LIMS1/HAS2/FGG/DAG1/RCC2/MYADM/ACTG1/CIB1/P4HB/NF2/APOD/AJAP1/S100A10/VIT	63
BP	GO:0034976	response to endoplasmic reticulum stress	79/3137	294/20692	1.35448e-07	2.92781e-05	2.48459e-05	ALOX5/DDX11/NR1H3/HSPA5/JKAMP/RASGRF1/PPP2R5B/ACADVL/DERL2/ADD1/ERP29/XBP1/HM13/BFAR/PPP2CB/FKBP14/TBL2/CREB3/ERLIN1/GOSR2/CDK5RAP3/THBS4/RASGRF2/SELENOK/EIF4G1/GORASP2/PARK7/FBXO2/CTH/TXNDC12/SERP1/CLU/COPS5/KLHDC3/CANX/SELENOS/FBXO44/EIF2S1/EDEM1/ERN2/OS9/DNAJB2/DERL1/THBS1/PML/MBTPS1/TP53/RCN3/PDIA6/SRPRB/EIF2B5/MARCHF6/ERLIN2/ATG10/PDIA4/AIFM1/CREB3L1/ATP6V0D1/SHC1/LMNA/ANKZF1/RNF183/PDIA3/EE…	79
MF	GO:0005201	extracellular matrix structural constituent	52/3137	169/20692	2.11058e-07	4.4452e-05	3.77227e-05	TNC/FBLN1/LTBP4/LAMB1/MXRA5/SRPX2/COMP/PCOLCE/AEBP1/OGN/ASPN/COL1A1/MGP/COL12A1/SPARC/EFEMP1/FN1/PRG4/NID1/LTBP2/FMOD/COL21A1/PXDN/LAMA5/ENAM/THBS1/EMILIN1/CILP/LUM/COL6A1/COL6A2/HSPG2/DPT/ECM1/MUC4/ACAN/FBLN2/EDIL3/FBN1/COL3A1/NPNT/THBS3/MUC3A/FGG/COL8A2/LAMB2/UMODL1/COL4A1/COL14A1/PRELP/COL13A1/SPON1	52
BP	GO:0007160	cell-matrix adhesion	65/3137	230/20692	2.40407e-07	4.93677e-05	4.18941e-05	ITGAL/ITGA2B/PKD1/CD44/RHOA/MAP4K4/ACTN1/ITGB5/CTTN/TRIP6/ITGA6/TRPM7/PPM1F/JAG1/SERPINE1/ECM2/DUSP22/VEGFA/BCL6/ITGA4/FN1/NID1/CCN2/ITGB1BP1/TEK/LRP1/RRAS/KDR/PPFIA1/NINJ1/ITGB4/CD63/ITGA7/RAC1/THBS1/EMILIN1/IQGAP1/PDPK1/SKAP1/MINK1/ADAM15/MUC4/EPHA1/TAOK2/CD96/THY1/MMP14/DMTN/VCAM1/JAM3/DAPK3/COL3A1/NPNT/THBS3/LIMS1/FGG/DAG1/RCC2/ACTG1/CIB1/NF2/APOD/AJAP1/COL13A1/S100A10	65
MF	GO:0003735	structural constituent of ribosome	59/3137	202/20692	2.50501e-07	5.01857e-05	4.25883e-05	RPS20/RPL18/RPL31/RPS5/RPL6/RPLP0/RPL3/MRPS31/RPS16/RPS19/RPL18A/MRPL32/RPL34/RPS12/MRPS30/RPL24/RPS15/RPL22/MRPS15/RPL23/RPL36/MRPS25/RPS6/RPLP1/RPS24/RPS2/RPS11/RPL13A/RPL11/RPS8/RPS27A/RPL32/RPS3A/RPL37/RPL10/RPL7A/RPS14/RPL13/RPSA/RPS7/MRPL52/RPL38/MRPL57/RPL4/RPL15/MRPS22/RPL35A/RPS27L/RPS23/RPL14/RPL37A/RPL12/RPL23A/RPL10A/RPS29/UBA52/RPL41/RPS28/MRPS21	59
BP	GO:0032386	regulation of intracellular transport	90/3137	358/20692	4.9363e-07	9.654e-05	8.19253e-05	BID/EHD2/NSUN2/SP100/DERL2/PTGS2/RBM22/PPP1R13B/MAVS/EZR/AAAS/HSP90AB1/NDRG4/CEMIP/ZDHHC2/ZFAND1/OAZ1/GLI3/ABCA2/SUFU/SUPT6H/CRYAB/ZPR1/EHD1/CD81/MAPK14/SNX3/TMEM30A/WWC1/TFDP2/ECT2/DNAJC27/CHMP3/PARK7/ITGB1BP1/XPO5/IL1B/TBC1D20/NUP214/MAP2K2/TRIM28/ATP5IF1/RAN/EDEM1/OS9/TXN/ANP32B/CTDSPL2/BARD1/NPEPPS/TP53/ERBB2/ARF1/MSN/FEZ1/BAG3/SAR1B/LDLRAP1/DMTN/VPS11/TRIM58/IWS1/FZD5/TRIM46/ZC3H12A/BAP1/BOR…	90
CC	GO:0005788	endoplasmic reticulum lumen	80/3137	308/20692	5.16919e-07	9.87436e-05	8.37953e-05	TMEM132A/TNC/HSPA5/CP/ARSF/MGAT4A/P4HA2/PTGS2/APLP2/ERP29/LAMB1/TF/LGALS1/CST3/STS/TIMP1/FKBP14/COL1A1/COL12A1/WNT5A/FN1/IGFBP5/QSOX1/TXNDC12/SIL1/CLU/COL21A1/C3/CANX/CLN6/PRKCSH/ENAM/GOLM1/OS9/THBS1/SERPINA10/MBTPS1/FKBP10/COL6A1/COL6A2/RCN3/ADAMTSL4/PDIA6/SUMF1/IGFBP3/GPC3/SERPINH1/P4HA3/DBI/PDIA4/MXRA8/FSTL1/MELTF/SHISA5/ERAP1/FBN1/PDIA3/CERCAM/COL3A1/TSPAN5/CRTAP/FGG/COL8A2/LAMB2/CES2/DAG1/FA…	80
BP	GO:0006457	protein folding	64/3137	230/20692	5.4154e-07	0.000101096	8.57914e-05	CD74/GRN/HSPA5/DNAJA1/ERP29/LTBP4/NUDC/HSP90AB1/ST13/PFDN4/CSNK2A1/SNRNP70/CDC37/FKBP8/DNAJC2/HSPB1/BAG1/RGS9/CRYAB/HSPA8/AIP/MLEC/PTGES3/PFDN1/GNAI2/GNB4/QSOX1/MESD/SIL1/CLU/FKBP9/PFDN5/HSPA2/CANX/PRKCSH/HSPBP1/DNAJB2/DERL1/PPIG/DNAJA4/PDIA6/HSPD1/CCT6A/SACS/BAG3/HSPA13/PDIA4/CCT8/CCT3/BAG5/CCT2/PDIA3/ENGASE/DNAJC7/PPIC/CRTAP/NUDCD2/DNAJC24/TBCA/RUVBL2/SELENOF/P4HB/POFUT2/PPIA	64
MF	GO:0003779	actin binding	105/3137	437/20692	6.1447e-07	0.000112161	9.51818e-05	LASP1/SCIN/MYH13/TMSB10/MYO16/CTNNA1/ACTN1/FSCN1/KLHL20/CAPZB/TNS1/CEACAM1/EPB41L3/COBLL1/SSH1/CTTN/ADD1/FXYD5/MYO15A/MYH7/TRPM7/EZR/PICK1/MYH9/NCALD/CORO2A/MYH3/TRPV4/PHACTR1/CCDC88A/WIPF1/MYOT/LDB3/DSTN/ACTN4/MAP1S/LSP1/CAP1/PDLIM4/AVIL/MICAL1/FHOD1/DBNL/MYO1G/ARPC5L/SPTBN5/ITPRID2/TMOD3/SHROOM3/IQGAP1/CGN/VASH2/TPM3/GC/SNCA/MYO10/KLHL3/DAAM2/MSN/ZNF185/MSRB2/ALDOA/KLHL1/DIXDC1/TWF1/DST/PSTPIP2…	105
CC	GO:0042788	polysomal ribosome	17/3137	32/20692	6.46958e-07	0.000115524	9.80357e-05	RPL18/RPL31/RPL6/RPL18A/RPL24/RPL36/RPL11/RPL32/RPL7A/LARP1/EEF2/RPL38/RPS23/RPL10A/RPS29/RPL41/RPS28	17
MF	GO:0019838	growth factor binding	43/3137	136/20692	1.02273e-06	0.000178738	0.00015168	FLT4/CCN5/ERBB3/LTBP4/ITGA6/SRPX2/FLT1/RPS19/ENG/COL1A1/CCN6/LIFR/ACVR2B/IGFBP5/IL1R2/CCN2/LTBP2/TGFB3/DUSP1/TEK/KDR/PXDN/ITGB4/PDGFRA/IL11RA/FGFBP2/THBS1/NTRK3/RPS2/ERBB2/COL6A1/IGFBP3/SHC1/HTRA1/NLRP7/IGFBP6/LTBP3/COL3A1/HTRA4/FIBP/HAP1/COL4A1/PDGFA	43
CC	GO:0005840	ribosome	71/3137	270/20692	1.35971e-06	0.000232681	0.000197456	RPS20/RPL18/RPL31/RPS5/RPL6/RPLP0/RPL3/MTG2/RBM3/MRPS31/RPS16/RPS19/RPL18A/MRPL32/RPL34/RPS12/MRPS30/RPL24/RPS15/RPL22/MRPS15/SERP1/RPL23/RRBP1/CANX/RPL36/MRPS25/RPS6/RPLP1/RPS24/RPS2/RPS11/RPL13A/RPL11/RPS8/EIF2D/RPS27A/RPL32/RPS3A/RPL37/RPL10/RPL7A/LARP1/RPS14/RPL13/EEF2/SRP68/RPSA/RPS7/MRPL52/RPL38/MRPL57/RPL4/RPL15/MRPS22/MRPL48/RPL35A/RPS27L/RPS23/RPL14/APOD/RPL37A/RPL12/RPL23A/RPL10A/RACK1/…	71
BP	GO:0007044	cell-substrate junction assembly	34/3137	99/20692	1.69259e-06	0.000283733	0.00024078	RHOA/MAP4K4/ACTN1/TNS1/CTTN/TRIP6/ITGA6/PPM1F/DUSP22/VEGFA/FN1/ITGB1BP1/TEK/LRP1/KDR/ITGB4/RAC1/THBS1/IQGAP1/PDPK1/TAOK2/DST/THY1/MMP14/DMTN/ITGA5/DAPK3/LIMS1/CD151/PLEC/RCC2/ACTG1/APOD/S100A10	34
BP	GO:0010811	positive regulation of cell-substrate adhesion	39/3137	122/20692	2.35765e-06	0.000387315	0.000328682	MAP4K4/CASS4/ITGA6/PPM1F/STK4/ECM2/C1QBP/SMOC2/VEGFA/FN1/NID1/ITGB1BP1/TEK/PREX1/RREB1/RRAS/KDR/NINJ1/RAC1/EMILIN1/IQGAP1/SKAP1/EPHA1/HSD17B12/THY1/DMTN/ITGA5/FBLN2/EDIL3/NPNT/LIMS1/HAS2/FGG/DAG1/MYADM/CIB1/P4HB/S100A10/VIT	39
BP	GO:0006986	response to unfolded protein	52/3137	183/20692	3.09325e-06	0.000498195	0.000422776	DDX11/HSPA5/JKAMP/PPP2R5B/ACADVL/DERL2/DNAJA1/ADD1/HSP90AB1/XBP1/BFAR/COMP/FKBP14/HSPB1/TBL2/CREB3/GOSR2/CDK5RAP3/HSPA8/THBS4/CTH/SERP1/COPS5/KLHDC3/HSPA2/CANX/SELENOS/EIF2S1/EDEM1/ERN2/DNAJB2/DERL1/THBS1/MBTPS1/PDIA6/HSPD1/SRPRB/SERPINH1/BAG3/HSPB8/HSPA13/CREB3L1/ATP6V0D1/SHC1/LMNA/TMEM129/YIF1A/CTDSP2/PTPN2/SRPRA/TSPYL2/RACK1	52
CC	GO:0031252	cell leading edge	99/3137	421/20692	3.49652e-06	0.000552315	0.000468703	PLXND1/VIM/CD44/CTNNA1/BCAR1/PDE4A/RHOA/RASGRP2/PABPC1/ACTN1/FSCN1/ACTB/AMPH/EPB41L3/SSH1/CTTN/ASAP3/SNX5/PXN/TRPM7/EZR/PACSIN2/MYH9/FGD1/PIEZO1/STX4/DOCK8/KANK1/SLC1A2/TRPV4/RIPOR2/DUSP22/WWC1/DPYSL3/CCDC88A/WIPF1/WLS/EXOC8/PKD2/ITGB1BP1/PLCG1/PODXL/PDLIM4/ARFIP2/ITGB4/AVIL/RAC1/DBNL/MYO1G/DUOX2/IQGAP1/SLC39A6/LMO4/KCNH1/RAB13/ARF1/MYO10/GABRA6/TIAM2/TWF1/DST/THY1/EEF1A1/APPL1/WASF2/IGF2BP1/THEM…	99
BP	GO:0150115	cell-substrate junction organization	34/3137	102/20692	3.63111e-06	0.000562753	0.000477561	RHOA/MAP4K4/ACTN1/TNS1/CTTN/TRIP6/ITGA6/PPM1F/DUSP22/VEGFA/FN1/ITGB1BP1/TEK/LRP1/KDR/ITGB4/RAC1/THBS1/IQGAP1/PDPK1/TAOK2/DST/THY1/MMP14/DMTN/ITGA5/DAPK3/LIMS1/CD151/PLEC/RCC2/ACTG1/APOD/S100A10	34
BP	GO:0055076	transition metal ion homeostasis	42/3137	138/20692	4.07864e-06	0.000618084	0.000524516	HFE/LTF/SLC11A1/CP/CUL1/AP3D1/CYBRD1/EIF2AK1/FTL/TF/HIF1A/SLC39A14/SLC11A2/SKP1/STEAP3/SLC30A3/FBXL5/ATP7B/MT2A/NEDD8/ISCU/CCDC115/SLC31A1/SLC40A1/SLC39A6/SOD1/ARF1/SLC25A37/STEAP2/ATP6V0D1/MELTF/BDH2/STEAP1/SLC39A13/EPB42/FTH1/SCARA5/MT1E/SLC30A1/SLC30A10/COX19/NCOA4	42
BP	GO:0001503	ossification	97/3137	412/20692	4.13862e-06	0.000618084	0.000524516	LTF/ALOX5/CASR/TNC/FOXC1/SBNO2/RHOA/HDAC4/PTGS2/GLI2/MMP2/GNAS/CHRD/HNRNPC/HIF1A/RASSF2/JAG1/SMAD7/PHEX/XYLT1/COMP/GLI3/ASPN/SUFU/COL1A1/TCIRG1/ATP5F1B/GLI1/MGP/MAPK14/SPARC/WNT5A/ACVR2B/RPS15/IGFBP5/ID2/MEF2D/MESD/CCN2/TGFB3/TEK/TNFSF11/SRGN/RUNX2/SOX9/RRBP1/SBDS/OMD/CHSY1/LRP4/GPNMB/ATRAID/TNFRSF11A/COL6A1/ECM1/CTSK/LIMD1/IGFBP3/GPC3/CSGALNACT1/NOTCH1/BMP3/ANKH/MMP14/CREB3L1/SKI/STC1/NPR2/ADAR/…	97
BP	GO:0060348	bone development	56/3137	204/20692	4.24171e-06	0.000622167	0.000527981	LTF/FOXC1/RHOA/TULP3/GNAS/TRIP11/PHEX/XYLT1/COMP/GLI3/ENG/KAT2A/COL1A1/TRPV4/SPARC/FOXP1/PAPPA2/MEF2D/TGFB3/GPR68/TEK/SLC10A7/TNFSF11/RUNX2/SOX9/PAX1/SBDS/CHSY1/TRIM45/TP53/CSGALNACT1/SERPINH1/GJA1/MMP14/SKI/WASF2/STC1/NPR2/ZNF385A/DHRS3/FBN1/RPL13/LTBP3/AXIN2/THBS3/AKAP13/HAS2/PTGER4/RARG/LEP/SH3PXD2B/FAM20C/CTC1/RYR1/SULF2/COL13A1	56
CC	GO:0030867	rough endoplasmic reticulum membrane	15/3137	29/20692	4.61506e-06	0.000665055	0.000564375	SEC61A1/DERL2/PLOD1/TMEM97/UBA1/DERL1/PI4KB/SRPRB/ZC3H12A/ARL6IP1/SSR4/SRPRA/MACO1/RPS29/RPS28	15
BP	GO:0046822	regulation of nucleocytoplasmic transport	36/3137	112/20692	4.92983e-06	0.000695672	0.000590358	NSUN2/SP100/PTGS2/RBM22/MAVS/AAAS/HSP90AB1/GLI3/SUFU/SUPT6H/ZPR1/MAPK14/ECT2/DNAJC27/PARK7/XPO5/IL1B/NUP214/TRIM28/RAN/TXN/ANP32B/CTDSPL2/BARD1/TP53/BAG3/IWS1/ZC3H12A/IFI27/NOLC1/HDAC3/LEP/DMAP1/CHP1/APOD/NUP62	36
MF	GO:0045182	translation regulator activity	42/3137	139/20692	4.99691e-06	0.000695672	0.000590358	SAMD4A/PABPC1/EIF3I/EIF2AK1/AARS1/CIRBP/GTPBP1/EIF3D/EIF3B/EIF4H/C1QBP/ABTB1/EIF1B/EIF4G1/EEF1B2/EIF2B2/ETF1/COPS5/PAIP2B/EIF2S2/EIF3G/EEFSEC/EIF2S1/DENR/EIF2D/EIF2B5/RPL10/EIF4EBP2/LARP1/EEF1A1/IGF2BP1/EIF5A2/RPS14/EEF2/GTPBP2/EIF3F/TUFM/EIF3K/SAMD4B/SHMT2/RPS27L/CYFIP1	42
CC	GO:0015935	small ribosomal subunit	27/3137	74/20692	5.3002e-06	0.000725598	0.000615754	RPS20/RPS5/MRPS31/RPS16/RPS19/RPS12/RPS15/MRPS15/RPS6/RPS24/RPS2/RPS11/RPS8/EIF2D/RPS27A/RPS3A/RPS14/RPSA/RPS7/MRPS22/RPS27L/RPS23/RACK1/RPS29/UBA52/RPS28/MRPS21	27
BP	GO:0007162	negative regulation of cell adhesion	75/3137	301/20692	6.03427e-06	0.000812549	0.000689541	MAD1L1/PLXND1/CD9/HFE/CD74/TNC/ERBB3/RHOA/MAP4K4/PLXNA2/IL4R/FBLN1/CEACAM1/FXYD5/LAG3/PPM1F/LGALS1/JAG1/SMAD7/RGCC/JAK3/CBLL1/SERPINE1/GLI3/AKNA/KANK1/CXCL12/VSIR/COL1A1/ATP5F1B/TRPV4/ADTRP/RIPOR2/DUSP22/VEGFA/BCL6/TNR/ITGB1BP1/DUSP1/LRP1/PODXL/ACTN4/ANXA1/SERPINE2/PLXNC1/GPNMB/KLF4/THBS1/ERBB2/ADAM15/NOTCH1/DLG5/SPOCK1/MMP14/TNFRSF14/DMTN/ZC3H12A/MELTF/JAM3/B4GALNT2/SPINT2/CD300A/LGALS9/FGG/DSCA…	75
BP	GO:0055072	iron ion homeostasis	30/3137	87/20692	6.16161e-06	0.000816314	0.000692737	HFE/LTF/SLC11A1/CP/CUL1/CYBRD1/EIF2AK1/FTL/TF/HIF1A/SLC39A14/SLC11A2/SKP1/STEAP3/FBXL5/NEDD8/ISCU/CCDC115/SLC40A1/SOD1/SLC25A37/STEAP2/ATP6V0D1/MELTF/BDH2/STEAP1/EPB42/FTH1/SCARA5/NCOA4	30
CC	GO:0005765	lysosomal membrane	89/3137	375/20692	7.24656e-06	0.000930051	0.000789256	M6PR/CLCN6/CD74/GRN/ATP6V0A1/CP/GOPC/FNIP2/MCOLN3/CTSA/AP3D1/ATP11A/LAPTM4A/CYBRD1/AP1M1/B4GALT1/CMTM6/HSP90AB1/SNAP29/MAGT1/WDR59/NPRL3/OCA2/SLC39A14/PLD3/ABCA2/LAMTOR3/HSPA8/TCIRG1/SLC11A2/ITFG2/TMEM30A/GNB4/SLC30A3/TMEM9/CTSD/MREG/IRAG2/ABCD4/LRP1/SLC36A1/SLC12A4/ABCC10/AHNAK/SLC44A2/PGAP6/LDLR/UBA1/CD63/DRAM1/ARRB1/ATRAID/IFITM3/COL6A1/TRPM2/AP1S3/LPCAT1/PIP4P2/PI4K2A/EEF1A1/SEC13/ATP6V0D1/VP…	89
CC	GO:0098852	lytic vacuole membrane	89/3137	375/20692	7.24656e-06	0.000930051	0.000789256	M6PR/CLCN6/CD74/GRN/ATP6V0A1/CP/GOPC/FNIP2/MCOLN3/CTSA/AP3D1/ATP11A/LAPTM4A/CYBRD1/AP1M1/B4GALT1/CMTM6/HSP90AB1/SNAP29/MAGT1/WDR59/NPRL3/OCA2/SLC39A14/PLD3/ABCA2/LAMTOR3/HSPA8/TCIRG1/SLC11A2/ITFG2/TMEM30A/GNB4/SLC30A3/TMEM9/CTSD/MREG/IRAG2/ABCD4/LRP1/SLC36A1/SLC12A4/ABCC10/AHNAK/SLC44A2/PGAP6/LDLR/UBA1/CD63/DRAM1/ARRB1/ATRAID/IFITM3/COL6A1/TRPM2/AP1S3/LPCAT1/PIP4P2/PI4K2A/EEF1A1/SEC13/ATP6V0D1/VP…	89
BP	GO:0022613	ribonucleoprotein complex biogenesis	109/3137	482/20692	7.729e-06	0.000976708	0.000828849	RBM5/LUC7L/DDX20/DDX1/DIS3/RPS5/EIF3I/DIMT1/NOP14/RPL6/RPLP0/HSP90AB1/SNRPD3/SNU13/RPL3/EIF3D/PRMT5/PRPF6/MTG2/RIOK3/ERI1/POP4/RPS16/RPS19/NOP53/PRPF31/EIF3B/EIF4H/EXOSC3/C1QBP/FTSJ3/PRPF19/PTGES3/NOP2/RPL24/RPS15/SF3B1/NOL10/ERI3/RCL1/WDR55/GTF3A/SNRPC/DDX31/SNRPD2/EIF2S2/SBDS/NGDN/LSM4/EIF3G/DKC1/RAN/ERAL1/WDR74/AGO4/URB2/PWP1/DDX56/NCBP1/RPS6/RPS24/DENR/RPS2/RPL13A/RPL11/RPS8/ISG20L2/EIF2D/SHQ…	109
CC	GO:0005770	late endosome	70/3137	278/20692	8.28093e-06	0.0010306	0.000874583	M6PR/VTA1/SLC11A1/CD74/GRN/RAB27B/MCOLN3/STOML1/LAPTM4A/RAB27A/CLTCL1/DERL2/PIK3C3/CHMP5/TF/LGMN/CST3/ZP2/SNX16/SLC39A14/PLD3/SLC1A1/GOSR2/LAMTOR3/HSPA8/TCIRG1/SLC11A2/WDR48/STEAP3/SLC30A3/CHMP3/TMEM9/EXOC8/MREG/ATP7B/MAP2K2/LDLR/CHMP2A/VPS4A/RNF128/CTSL/CD63/DYNC1LI2/SLC31A1/DERL1/OSBPL1A/MVB12A/IFITM3/ARF1/CHMP7/VTI1A/GFRA1/GJA1/PIP4P2/MITD1/VPS11/FYCO1/MARCHF8/UBXN6/SFTPB/CHID1/SFTPA2/HGS/BACE…	70
BP	GO:0033157	regulation of intracellular protein transport	67/3137	264/20692	9.69258e-06	0.00118828	0.00100839	BID/NSUN2/SP100/DERL2/PTGS2/RBM22/PPP1R13B/MAVS/HSP90AB1/CEMIP/ZDHHC2/ZFAND1/OAZ1/GLI3/SUFU/SUPT6H/ZPR1/CD81/MAPK14/SNX3/TMEM30A/TFDP2/ECT2/DNAJC27/PARK7/ITGB1BP1/XPO5/IL1B/TRIM28/ATP5IF1/RAN/EDEM1/OS9/TXN/ANP32B/CTDSPL2/BARD1/NPEPPS/TP53/ERBB2/BAG3/SAR1B/DMTN/VPS11/IWS1/FZD5/ZC3H12A/BAP1/IFI27/NOLC1/YWHAB/ITGAM/YWHAG/TCAF2/HDAC3/LEP/DMAP1/TMEM30B/CIB1/CHP1/APOD/TOMM7/MYO1C/SREBF2/GDI1/NUP62/FIS1	67
BP	GO:0000041	transition metal ion transport	39/3137	129/20692	1.05505e-05	0.00127444	0.00108151	HFE/LTF/SLC11A1/SLC39A9/ATP6V0A1/CP/FTL/TF/SLC39A14/ATP13A1/NECTIN1/TCIRG1/SLC11A2/STEAP3/SLC30A3/ATP7B/SLC39A11/CBLIF/TCN1/ISCU/SLC31A1/SLC40A1/COX17/SLC39A6/TRPM2/SLC25A37/TMEM163/STEAP2/ATP6V0D1/MELTF/SFXN1/SLC39A13/FTH1/SCARA5/MMGT1/SLC30A1/RAB11B/SLC30A10/SLC48A1	39
BP	GO:0030098	lymphocyte differentiation	87/3137	368/20692	1.07095e-05	0.0012749	0.0010819	CD74/POU2F2/AP3D1/KLF6/RHOA/HDAC4/BCL3/GLI2/TPD52/IL4R/TCF7/LAG3/PPP2R3C/TYRO3/MSH2/LGALS1/XBP1/NFATC2/SMAD7/NKAP/RIPK2/CLPTM1/KDELR1/JAK3/LFNG/GLI3/VSIR/ZMIZ1/KAT2A/HDAC5/TCIRG1/ITFG2/BCL6/FOXP1/ZAP70/ITGA4/ID2/SOS1/LEPR/PREX1/RUNX2/IL1B/PAX1/DLL4/RSAD2/DOCK2/ANXA1/CTSL/KAT7/LMBR1L/TP53/ERBB2/SOD1/RORC/DUSP10/ITPKB/NFKBIZ/RABL3/ZEB1/ZFP36L2/MS4A1/MMP14/CD3G/PGLYRP2/VCAM1/NLRP3/SLAMF6/FZD5/ZC3H12…	87
CC	GO:0005774	vacuolar membrane	98/3137	427/20692	1.15377e-05	0.00135386	0.00114891	M6PR/CLCN6/CD74/GRN/ATP6V0A1/GABARAPL2/CP/GOPC/FNIP2/MCOLN3/CTSA/AP3D1/ATP11A/LAPTM4A/CYBRD1/AP1M1/B4GALT1/CMTM6/HSP90AB1/SNAP29/MAGT1/WDR59/NPRL3/OCA2/SLC39A14/PLD3/ABCA2/LAMTOR3/HSPA8/TCIRG1/SLC11A2/ITFG2/TMEM30A/GNB4/SLC30A3/TMEM9/CTSD/MREG/IRAG2/ABCD4/LRP1/SLC36A1/SLC12A4/ABCC10/AHNAK/ATG14/SLC44A2/PGAP6/LDLR/UBA1/VPS4A/CD63/DRAM1/CALCOCO2/CCDC115/ARRB1/ATRAID/MAP1LC3B/IFITM3/COL6A1/TRPM2/AP1…	98
CC	GO:0015934	large ribosomal subunit	36/3137	116/20692	1.19544e-05	0.00138301	0.00117364	RPL18/RPL31/RPL6/RPLP0/RPL3/RBM3/RPL18A/MRPL32/RPL34/MRPS30/RPL24/RPL22/RPL23/RPL36/RPLP1/RPL13A/RPL11/RPL32/RPL37/RPL10/RPL7A/RPL13/MRPL52/RPL38/MRPL57/RPL4/RPL15/MRPL48/RPL35A/RPL14/RPL37A/RPL12/RPL23A/RPL10A/UBA52/RPL41	36
BP	GO:0006913	nucleocytoplasmic transport	84/3137	354/20692	1.30183e-05	0.00148517	0.00126034	PKD1/NSUN2/DDX20/ELAVL1/SP100/SMG6/CPSF1/PTGS2/RBM22/MAVS/AAAS/NUP188/HSP90AB1/SNRPD3/ANKRD54/THOC5/NFKBIA/NXT2/TSC2/GLI3/LZTS2/SUFU/SUPT6H/HTATIP2/ZPR1/MAGOHB/DUSP16/MAPK14/E2F3/ECT2/DNAJC27/RPS15/SRSF7/PARK7/SRSF4/SRSF11/XPO5/CDKN1A/IL1B/RPL23/SNRPD2/SYMPK/NUP214/TRIM28/RAN/HNRNPA1/TXN/NCBP1/ANP32B/CTDSPL2/BARD1/SSB/ANP32A/PML/MBTPS1/TP53/BAG3/SEC13/APPL1/MCM3AP/LMNA/NUP35/IWS1/ZC3H12A/SLBP/NOL…	84
BP	GO:0034504	protein localization to nucleus	69/3137	277/20692	1.40774e-05	0.00158399	0.0013442	PAF1/ELAVL1/SP100/BCL3/PTGS2/RBM22/MAVS/NUP188/HSP90AB1/CARD10/NFKBIA/NXT2/TSC2/NOP53/GLI3/LZTS2/SUFU/CDK5RAP3/COL1A1/ZPR1/MAPK14/E2F3/SKP1/ECT2/PARK7/CDKN1A/SOX9/RPL23/NUP214/PIN1/TRIM28/DKC1/RAN/KAT7/TXN/XPA/BARD1/PML/MBTPS1/TP53/RPL11/TOR1AIP1/CCT6A/BAG3/CCT8/APPL1/LMNA/GBP2/NUP35/CCT3/DTX3L/ZC3H12A/SUN1/NOLC1/CCT2/TOR1AIP2/HDAC3/LEP/DMAP1/SUMO3/NPAP1/NF2/CHP1/APOD/ILRUN/IPO9/NUP62/TXNIP/POM12…	69
CC	GO:0005775	vacuolar lumen	48/3137	173/20692	1.46367e-05	0.00162468	0.00137873	CD74/GRN/GDI2/CTSA/FTL/CYB5R3/LGMN/CPPED1/PLD3/IMPDH1/OGN/VAT1/HSPA8/PADI2/CTSD/FMOD/C3/OMD/NCAN/CAP1/PPT1/ACLY/CBLIF/CTSL/LUM/HSPG2/CTSK/GC/GPC3/PTGES2/DSN1/CCT8/ACAN/FABP5/CTSB/CCT2/PA2G4/GAA/CSPG4/CTSF/DPP7/CHID1/FUCA1/PRELP/DYNC1H1/SERPINB13/PSAP/HEXA	48
BP	GO:0032388	positive regulation of intracellular transport	58/3137	222/20692	1.49087e-05	0.0016328	0.00138562	BID/EHD2/PTGS2/RBM22/PPP1R13B/MAVS/EZR/HSP90AB1/CEMIP/ZDHHC2/ZFAND1/OAZ1/GLI3/ZPR1/EHD1/CD81/MAPK14/TMEM30A/TFDP2/ECT2/ITGB1BP1/IL1B/TBC1D20/TRIM28/RAN/EDEM1/ANP32B/CTDSPL2/NPEPPS/TP53/ERBB2/ARF1/MSN/FEZ1/BAG3/SAR1B/LDLRAP1/VPS11/FZD5/TRIM46/ZC3H12A/BAP1/BORCS5/YWHAB/ITGAM/YWHAG/TCAF2/HDAC3/LEP/DMAP1/TMEM30B/CIB1/CHP1/TOMM7/DYNC1H1/MYO1C/SREBF2/FIS1	58
CC	GO:0071005	U2-type precatalytic spliceosome	20/3137	50/20692	1.8106e-05	0.0019011	0.0016133	SNRPD3/SNU13/PRPF6/PRPF31/LSM5/MAGOHB/IK/SF3B1/WBP4/SMU1/SNRPD2/LSM4/BUD13/MFAP1/CWC22/LSM6/SRRM2/LSM3/PRPF8/SF3B3	20
BP	GO:0051169	nuclear transport	84/3137	357/20692	1.81603e-05	0.0019011	0.0016133	PKD1/NSUN2/DDX20/ELAVL1/SP100/SMG6/CPSF1/PTGS2/RBM22/MAVS/AAAS/NUP188/HSP90AB1/SNRPD3/ANKRD54/THOC5/NFKBIA/NXT2/TSC2/GLI3/LZTS2/SUFU/SUPT6H/HTATIP2/ZPR1/MAGOHB/DUSP16/MAPK14/E2F3/ECT2/DNAJC27/RPS15/SRSF7/PARK7/SRSF4/SRSF11/XPO5/CDKN1A/IL1B/RPL23/SNRPD2/SYMPK/NUP214/TRIM28/RAN/HNRNPA1/TXN/NCBP1/ANP32B/CTDSPL2/BARD1/SSB/ANP32A/PML/MBTPS1/TP53/BAG3/SEC13/APPL1/MCM3AP/LMNA/NUP35/IWS1/ZC3H12A/SLBP/NOL…	84
MF	GO:0051082	unfolded protein binding	36/3137	118/20692	1.81898e-05	0.0019011	0.0016133	HSPA5/DNAJA1/NUDC/HSP90AB1/ST13/PFDN4/CDC37/CRYAB/HSPA8/AIP/PTGES3/PFDN1/SCAP/SIL1/CLU/PFDN5/HSPA2/CANX/ERN2/DNAJB2/CCDC115/DNAJA4/HSPD1/SHQ1/CCT6A/SERPINH1/HSPA13/CCT8/CCT3/CCT2/CHAF1A/NUDCD2/RUVBL2/PPIA/SPG7/NAP1L4	36
BP	GO:0042254	ribosome biogenesis	75/3137	310/20692	1.82843e-05	0.0019011	0.0016133	DIS3/RPS5/DIMT1/NOP14/RPL6/RPLP0/SNU13/RPL3/MTG2/RIOK3/ERI1/POP4/RPS16/RPS19/NOP53/EXOSC3/C1QBP/FTSJ3/NOP2/RPL24/RPS15/NOL10/ERI3/RCL1/WDR55/GTF3A/DDX31/SBDS/NGDN/DKC1/RAN/ERAL1/WDR74/URB2/PWP1/DDX56/RPS6/RPS24/RPS2/RPL11/RPS8/ISG20L2/SHQ1/LYAR/RPL10/SURF6/RPL7A/LTO1/SRFBP1/TSR2/RRP1B/RRP1/LSM6/NSA2/RPS14/NOL6/RPUSD4/NOLC1/RPSA/PA2G4/RSL1D1/RPS7/RPL38/DDX10/RPL35A/RPS27L/RPL14/RRP7A/ERI2/RPL12/RP…	75
BP	GO:0032147	activation of protein kinase activity	79/3137	331/20692	1.86523e-05	0.00191151	0.00162214	GPRC5A/SLC11A1/CD74/MAP2K3/TAB2/MAP2K4/MAP4K4/MARK2/ERP29/TF/PPP2R3C/CARD10/STK4/ADNP/RGCC/RIPK2/MAP4K1/PRKAG2/LAMTOR3/MADD/CD81/MAPK14/VEGFA/FGF1/WNT5A/ECT2/ACVR2B/CCDC88A/PARK7/ITGB1BP1/TGFB3/TNFSF11/PKN1/IL1B/MAP2K2/ADCY4/PAK4/RAF1/ERN2/CAB39/DBNL/TXN/RIPK1/ARRB1/THBS1/RPLP1/FGF2/DUSP6/NTRK3/PDPK1/MINK1/SOD1/MAP3K6/RPS27A/DGKQ/TAOK2/GRM1/SHC1/ADCY9/PEA15/MAPKAPK2/PROK2/ADCY1/IGFBP6/CD300A/MAP4…	79
BP	GO:0034620	cellular response to unfolded protein	42/3137	146/20692	1.90577e-05	0.00191151	0.00162214	DDX11/HSPA5/PPP2R5B/ACADVL/DERL2/ADD1/XBP1/BFAR/FKBP14/TBL2/CREB3/GOSR2/CDK5RAP3/HSPA8/CTH/SERP1/COPS5/KLHDC3/HSPA2/CANX/SELENOS/EIF2S1/EDEM1/ERN2/DERL1/MBTPS1/PDIA6/HSPD1/SRPRB/BAG3/HSPB8/HSPA13/CREB3L1/ATP6V0D1/SHC1/LMNA/YIF1A/CTDSP2/PTPN2/SRPRA/TSPYL2/RACK1	42
BP	GO:0070646	protein modification by small protein removal	73/3137	300/20692	1.90825e-05	0.00191151	0.00162214	PSMC4/BIRC3/PSMA4/RHOA/OTUD5/ACTB/PSMC5/USP48/PSME1/PSMA3/HIF1A/NFKBIA/SMAD7/USP11/NOP53/KAT2A/USP46/COPS7A/SNX3/USP9Y/WDR48/IFIH1/PARK7/UCHL5/USP35/UCHL3/COPS5/STAMBP/NEDD8/TRAF3/PSME3/USPL1/RNF128/DDB2/RIPK1/BARD1/COPS4/WDR20/COPS3/TP53/FOXK2/PSMB6/RPS27A/ASXL2/SKP2/USP12/INO80C/USP43/PSMD4/PSMB4/USP1/NLRP3/ABRAXAS1/ZC3H12A/SENP2/BAP1/RNF123/OTUD4/FOXK1/KDM1B/PSMC3/USP54/AR/GPS1/USP19/PSMD2/EIF…	73
BP	GO:0000187	activation of MAPK activity	44/3137	156/20692	2.09766e-05	0.00207593	0.00176166	CD74/MAP2K3/TAB2/MAP2K4/ERP29/TF/RIPK2/MAP4K1/MADD/CD81/MAPK14/FGF1/WNT5A/TGFB3/TNFSF11/PKN1/IL1B/MAP2K2/ERN2/DBNL/RIPK1/ARRB1/THBS1/FGF2/DUSP6/NTRK3/SOD1/MAP3K6/RPS27A/TAOK2/GRM1/SHC1/PEA15/MAPKAPK2/PROK2/IGFBP6/MAP4K2/MAP3K11/CSPG4/C5AR1/MAP3K5/LPAR1/UBA52/S1PR2	44
CC	GO:0005911	cell-cell junction	109/3137	493/20692	2.18055e-05	0.00210312	0.00178474	CLDN11/ATP1A2/CTNNA1/TNK2/RHOA/CDH19/ACTN1/ABCB11/FSCN1/ACTB/CEACAM1/MPP4/EPB41L3/B4GALT1/ADD1/PXN/SLC5A1/PACSIN2/MYH9/PNN/JAG1/SMAD7/NDRG1/CYTH2/SCN1B/DNMBP/CYTH1/PMP22/NECTIN1/TRPV4/PERP/PTK7/VEGFA/CLDN16/ECT2/ZAP70/STRN/PARK7/PKD2/PPL/UBN1/TEK/PDZD11/LDB3/PLCG1/AHNAK/SYMPK/MAP2K2/PODXL/ACTN4/PAK4/UBA1/PDLIM4/PDZD2/ANXA1/FHOD1/NIBAN2/TMOD3/SHROOM3/TCHP/IQGAP1/KIFC3/SKAP1/WTIP/CGN/ADAM15/RAB13/N…	109
BP	GO:0045785	positive regulation of cell adhesion	97/3137	428/20692	2.18151e-05	0.00210312	0.00178474	ALOX5/CD74/CD44/AP3D1/PRKCQ/RHOA/MAP4K4/GLI2/IL4R/CASS4/CHRD/ITGA6/PPM1F/LGALS1/XBP1/STK4/SMAD7/NKAP/PIEZO1/STX4/RIPK2/JAK3/GLI3/ECM2/DOCK8/CXCL12/VSIR/ZMIZ1/C1QBP/CD81/SMOC2/VEGFA/SELENOK/BCL6/WNT5A/ZAP70/ITGA4/FN1/NID1/ITGB1BP1/NR4A3/TEK/TNFSF11/PREX1/RREB1/IL1B/RRAS/KDR/PODXL/NINJ1/ETS1/ANXA1/RAC1/EMILIN1/SLC7A1/IQGAP1/PDPK1/SKAP1/ERBB2/DUSP10/ITPKB/HSPD1/NFKBIZ/MYO10/EPHA1/HSD17B12/MAGI1/CYRI…	97
BP	GO:0035966	response to topologically incorrect protein	54/3137	205/20692	2.253e-05	0.00210312	0.00178474	DDX11/HSPA5/JKAMP/PPP2R5B/ACADVL/DERL2/DNAJA1/ADD1/HSP90AB1/XBP1/BFAR/COMP/FKBP14/HSPB1/TBL2/CREB3/GOSR2/CDK5RAP3/HSPA8/THBS4/CTH/SERP1/CLU/COPS5/KLHDC3/HSPA2/CANX/SELENOS/EIF2S1/EDEM1/ERN2/DNAJB2/DERL1/THBS1/MBTPS1/PDIA6/HSPD1/SRPRB/SERPINH1/BAG3/HSPB8/HSPA13/CREB3L1/ATP6V0D1/SHC1/LMNA/ANKZF1/TMEM129/YIF1A/CTDSP2/PTPN2/SRPRA/TSPYL2/RACK1	54
BP	GO:0009408	response to heat	46/3137	166/20692	2.26011e-05	0.00210312	0.00178474	GCLC/PTGS2/CPB2/DNAJA1/NOS1/AAAS/NUP188/HSP90AB1/DNAJC2/BAG1/CXCL12/CRYAB/HSPA8/PTGES3/TRPV4/FGF1/RPA2/EIF2B2/LRP11/CDKN1A/HSPA2/NUP214/EIF2S1/THBS1/DNAJA4/TGFB1I1/SOD1/HSPD1/EIF2B5/BAG3/HSPB8/SEC13/CCAR2/MAPKAPK2/NUP35/BAG5/SCARA5/DNAJC7/MAPT/TRPV2/NUP62/HSBP1/PIRT/PDCD6/LYN/POM121C	46
BP	GO:1903829	positive regulation of cellular protein localization	80/3137	338/20692	2.27541e-05	0.00210312	0.00178474	MARK4/BID/PTGS2/SSH1/RBM22/PPP1R13B/MAVS/EZR/HSP90AB1/ZDHHC8/CARD10/STX4/CEMIP/ZDHHC2/ZFAND1/OAZ1/GLI3/CDK5RAP3/ZPR1/CD81/MAPK14/TMEM30A/TFDP2/ECT2/CCDC88A/PARK7/MESD/ITGB1BP1/LRP1/ACSL3/IL1B/TRIM28/DKC1/RAN/EPHB2/EDEM1/LRP4/KAT7/ANP32B/CTDSPL2/IQGAP1/PDPK1/NPEPPS/TP53/ERBB2/CCT6A/MSN/BAG3/SAR1B/CCT8/ZDHHC5/VPS11/FZD5/CCT3/DTX3L/ZC3H12A/BAP1/GNL3/CCT2/STX3/YWHAB/MAP1A/ITGAM/YWHAG/TCAF2/HDAC3/TRAP…	80
MF	GO:0005085	guanyl-nucleotide exchange factor activity	56/3137	215/20692	2.27877e-05	0.00210312	0.00178474	FARP2/ARHGEF5/RASGRF1/NGEF/RASGRP2/DIS3/PLEKHG2/SBF1/RIN3/FGD1/CYTH2/DOCK8/DNMBP/CYTH1/LAMTOR3/MADD/ARFGEF3/RASGRF2/ECT2/EEF1B2/CCDC88A/SOS1/EIF2B2/PREX1/PLEKHG3/SERGEF/SH3BP5/DOCK2/RAPGEF5/RALGPS1/BCAR3/EIF2B5/TIAM2/PLEKHG4B/RPGR/ABR/RALGDS/TAGAP/GAPVD1/ARHGEF40/RAB3IL1/ARF4/AKAP13/KNDC1/EPS8L2/RIC8A/RCC2/ARHGEF37/GDPGP1/DENND5A/RINL/LAMTOR4/PLEKHG4/DENND4B/ECT2L/ITSN1	56
MF	GO:0043021	ribonucleoprotein complex binding	39/3137	133/20692	2.30693e-05	0.00210546	0.00178673	HSPA5/LETMD1/SEC61A1/SMG6/SNRPD3/PRMT5/PRPF6/NAA10/RBM3/ERI1/TIMM50/PRPF31/EIF4H/C1QBP/EIF1B/IFIH1/ETF1/SNRPC/XPO5/PIWIL1/SBDS/EEFSEC/ERAL1/IGHMBP2/EIF2S1/RPLP1/LARP1/EIF5A2/ZC3H12A/NOLC1/EEF2/SRP68/RPSA/CD2BP2/EIF3K/SRPRA/YTHDF3/SND1/RACK1	39
BP	GO:1904951	positive regulation of establishment of protein localization	86/3137	370/20692	2.35921e-05	0.00212951	0.00180714	CD38/BID/CASR/ARHGEF5/PTGS2/RBM22/PPP1R13B/MAVS/EZR/HSP90AB1/XBP1/HIF1A/RGCC/STX4/CEMIP/ZDHHC2/ZFAND1/KCNN4/OAZ1/GPI/GLI3/ZPR1/CD81/EXPH5/GAPDH/MAPK14/TMEM30A/GOLPH3/TFDP2/ECT2/WLS/ITGB1BP1/TGFB3/GPR68/SERP1/LRP1/ACSL3/IL1B/IRF3/TRIM28/DKC1/RAN/EDEM1/RAC1/ANP32B/TLR2/ARRB1/CTDSPL2/NPEPPS/TP53/ERBB2/MPC2/ARF1/CCT6A/BAG3/GJA1/SAR1B/CCT8/VPS11/FZD5/CCT3/ZC3H12A/BAP1/CCT2/APBB1/YWHAB/ITGAM/YWHAG/TCAF…	86
BP	GO:0034446	substrate adhesion-dependent cell spreading	33/3137	106/20692	2.52472e-05	0.00225414	0.0019129	RHOA/FBLN1/CASS4/PXN/LAMB1/TYRO3/KANK1/C1QBP/ITGA4/FN1/ITGB1BP1/TEK/PREX1/RREB1/ACTN4/LAMA5/RAC1/EPHA1/DMTN/MELTF/AKIP1/LIMS1/HAS2/FGG/LAMB2/RCC2/MYADM/CIB1/P4HB/PARVB/NTNG2/PARVA/S100A10	33
BP	GO:0002576	platelet degranulation	38/3137	129/20692	2.60817e-05	0.00230361	0.00195488	ITGA2B/CD9/RAB27B/ACTN1/APLP2/TF/BRPF3/TIMP1/MAGED2/SERPINE1/LGALS3BP/VEGFA/SPARC/FN1/QSOX1/TGFB3/CLU/SRGN/F13A1/ABCC4/ACTN4/CD63/THBS1/SOD1/ECM1/SERPING1/ALDOA/CYRIB/APOOL/TAGLN2/DMTN/FGG/GTPBP2/CHID1/SERPINA1/PDGFA/PSAP/LYN	38
CC	GO:0005684	U2-type spliceosomal complex	30/3137	93/20692	2.72377e-05	0.00235506	0.00199854	LUC7L/RBM22/SNRPD3/TFIP11/SNU13/SNW1/PRPF6/SNRNP70/YJU2/PRPF31/LSM5/PRPF19/MAGOHB/IK/SF3B1/WBP4/SMU1/SNRPC/SNRPD2/LSM4/BUD13/MFAP1/CWC15/CWC22/LSM6/SRRM2/LSM3/PRPF8/SF3B3/RBM8A	30
BP	GO:0045185	maintenance of protein location	30/3137	93/20692	2.72377e-05	0.00235506	0.00199854	SCIN/PKD1/TMSB10/HSPA5/GOPC/SP100/BCL3/TSPO/NFKBIA/KDELR1/SUFU/GOLPH3/SKP1/CCDC88A/PARK7/PKD2/SRGN/OS9/TXN/BARD1/PML/TWF1/GJA1/HK1/NBL1/TONSL/SUN1/FBN1/YWHAB/DAND5	30
BP	GO:0030099	myeloid cell differentiation	97/3137	431/20692	2.92109e-05	0.00249936	0.00212099	ITGA2B/FARP2/PAF1/SCIN/LTF/CD74/SBNO2/PRKCQ/ADGRF5/ACTN1/TNRC6C/CEACAM1/KAT6A/EIF2AK1/ADD1/GNAS/PABPC4/TF/SETD1A/ANKRD54/THOC5/MYH9/BRD1/HIF1A/NFKBIA/RASSF2/MYL9/JAG1/NKAP/KAT8/RPS19/JAK3/CDK5RAP3/DHRS7B/CD81/TCIRG1/SLC11A2/MAPK14/VEGFA/BCL6/FOXP1/STAT1/ID2/HDAC1/RBBP5/PTBP3/NR4A3/GPR68/TNFSF11/PDE1B/FAM210B/GLO1/ASH2L/ATP5IF1/CASP9/TSPAN2/AGO4/ETS1/KAT7/RIPK1/TLR2/THBS1/TMOD3/PML/IRF8/TNFRSF11A/…	97
BP	GO:0010812	negative regulation of cell-substrate adhesion	24/3137	68/20692	3.28655e-05	0.00275584	0.00233865	RHOA/MAP4K4/FBLN1/LGALS1/JAG1/SERPINE1/KANK1/COL1A1/DUSP22/BCL6/ITGB1BP1/LRP1/ACTN4/THBS1/ADAM15/NOTCH1/SPOCK1/MMP14/DMTN/MELTF/RCC2/NF2/APOD/AJAP1	24
BP	GO:0030217	T cell differentiation	63/3137	253/20692	3.28796e-05	0.00275584	0.00233865	CD74/AP3D1/RHOA/BCL3/GLI2/IL4R/TCF7/LAG3/XBP1/NFATC2/SMAD7/NKAP/RIPK2/CLPTM1/KDELR1/JAK3/LFNG/GLI3/VSIR/ZMIZ1/KAT2A/TCIRG1/BCL6/FOXP1/ZAP70/SOS1/LEPR/PREX1/RUNX2/IL1B/PAX1/DLL4/RSAD2/DOCK2/ANXA1/CTSL/LMBR1L/TP53/ERBB2/SOD1/RORC/DUSP10/ITPKB/NFKBIZ/RABL3/ZEB1/ZFP36L2/CD3G/NLRP3/SLAMF6/FZD5/ZC3H12A/LGALS9/PTGER4/STAT5B/LEP/PTPN2/FZD8/SPN/PSAP/PNP/MAFB/PIK3R6	63
BP	GO:0031098	stress-activated protein kinase signaling cascade	72/3137	300/20692	3.52496e-05	0.00292465	0.0024819	ZMYND11/MAP2K3/CASR/FLT4/ARHGEF5/CUL1/TAB2/MAP2K4/RHOA/MAP4K4/GSTP1/DNAJA1/TF/EZR/STK4/RASSF2/RIPK2/IKBKB/MAP4K1/CRYAB/TRPV4/FOXM1/TPD52L1/MAPK14/DUSP22/VEGFA/SKP1/WNT5A/STK25/CCN2/DUSP1/TNFSF11/COPS5/PKN1/IL1B/MAP2K2/PAK4/TRAF3/ERN2/DBNL/CCM2/KAT7/RIPK1/MINK1/TNFRSF11A/MAP3K6/DUSP10/RPS27A/ARL6IP5/TAOK2/SH3RF2/EMC10/SCIMP/VANGL2/MAPKAPK2/FZD5/ZC3H12A/MAP4K2/LGALS9/GPS1/PTGER4/HDAC3/QARS1/MAP3K11…	72
BP	GO:0070482	response to oxygen levels	90/3137	396/20692	3.80098e-05	0.00312212	0.00264948	CD38/NOS2/PSMC4/CASR/PSMA4/PKM/RHOA/PTGS2/ENO1/PLOD1/PSMC5/MMP2/NOS1/PSME1/PICK1/PSMA3/HIF1A/CST3/RGCC/PLAT/NDRG1/NOP53/TBL2/CXCL12/COL1A1/SOD3/CRYAB/SLC11A2/VEGFA/SLC29A1/FAM162A/SCAP/CCN2/TGFB3/DNMT3A/TEK/PTGIS/CDKN1A/PIN1/ACTN4/PSME3/RAF1/LOXL2/LDHA/ETS1/HILPDA/CCDC115/TLR2/THBS1/PML/POLG/NPEPPS/TP53/WTIP/PSMB6/ADAM15/RPS27A/HSPD1/LIMD1/PAM/KCNMB1/NOTCH1/DDAH1/ELOC/AIFM1/MMP14/STC1/PSMD4/PSMB4…	90
BP	GO:0060831	smoothened signaling pathway involved in dorsal/ventral neural tube patterning	9/3137	14/20692	4.04587e-05	0.00329037	0.00279226	MKS1/GLI2/TULP3/GLI3/SUFU/GORAB/GPR161/WDR19/IFT122	9
MF	GO:0031072	heat shock protein binding	37/3137	127/20692	4.30829e-05	0.00346944	0.00294422	PPP5C/TOMM34/HSPA5/METTL22/DNAJA1/HSP90AB1/ST13/HIF1A/CSNK2A1/TSC2/CDC37/DNAJC2/BAG1/TFAM/HSPA8/PTGES3/FGF1/EEF1AKMT3/HSPA2/KDR/DNAJB2/DNAJA4/SNCA/SACS/BAG3/HSPA13/GMEB1/BAG5/MVD/DNAJC7/LMAN2/ITGAM/USP19/BCOR/MAPT/SPN/NUP62	37
BP	GO:0017038	protein import	52/3137	200/20692	4.61295e-05	0.003656	0.00310254	ARHGEF5/ELAVL1/PTGS2/TIMM21/RBM22/MAVS/NUP188/HSP90AB1/SAMM50/NFKBIA/NXT2/TSC2/TIMM50/GLI3/SUFU/ZPR1/HSPA8/MAPK14/E2F3/ECT2/CLU/PEX6/CDKN1A/RPL23/NUP214/TOMM40/TRIM28/RAN/PML/MBTPS1/TP53/HSPD1/BAG3/AIFM1/APPL1/LMNA/NUP35/ZC3H12A/NOLC1/HDAC3/SNX33/LEP/DMAP1/NPAP1/CHP1/APOD/TOMM7/IPO9/NUP62/PEX26/TXNIP/POM121C	52
CC	GO:0031300	intrinsic component of organelle membrane	90/3137	398/20692	4.62898e-05	0.003656	0.00310254	AGK/BID/CD74/RAB27B/HSPA5/SEC61A1/DGAT2/DERL2/SLC27A5/PIGS/SLC8B1/SLC17A6/TECR/HM13/PIGU/BFAR/FKBP8/BET1/LFNG/CHCHD3/TBL2/SFXN3/ERGIC1/SPCS1/SLC30A3/QSOX1/WLS/VAMP4/MAN1C1/STX12/MREG/PKD2/STX16/RRBP1/TBC1D20/CANX/EMC4/TOMM40/SELENOS/IMMT/SARAF/EDEM1/DNAJB2/CHST12/DERL1/SLC35A5/ESYT1/MPC2/GALNT2/MARCHF6/CSGALNACT1/GOLGA7/TMEM163/VOPP1/APOOL/SAMD8/STEAP2/SPPL3/EMC10/COX18/SYNPR/SFXN1/SUN1/RNF183/SL…	90
BP	GO:0008360	regulation of cell shape	43/3137	156/20692	4.71497e-05	0.00368845	0.00313008	PLXND1/RHOA/RHOBTB1/MARK2/PLXNA2/EPB41L3/EZR/PALMD/MYH9/FGD1/DNMBP/VEGFA/FN1/RHOQ/RHOJ/KDR/STRIP2/ANXA1/ITGA7/PLXNC1/RAC1/SHROOM3/LIMD1/MYO10/MSN/ALDOA/TAOK2/CFDP1/DMTN/ARHGAP35/S100B/RHOBTB3/EPB42/DAPK3/P2RY1/DAG1/FMNL1/PARVB/PLXNB2/PARVA/LPAR1/ATP10A/CYFIP1	43
CC	GO:0071011	precatalytic spliceosome	20/3137	53/20692	4.9158e-05	0.00380253	0.00322688	SNRPD3/SNU13/PRPF6/PRPF31/LSM5/MAGOHB/IK/SF3B1/WBP4/SMU1/SNRPD2/LSM4/BUD13/MFAP1/CWC22/LSM6/SRRM2/LSM3/PRPF8/SF3B3	20
BP	GO:0051235	maintenance of location	76/3137	324/20692	4.95337e-05	0.00380253	0.00322688	SCIN/PKD1/ATP1A2/NR1H3/TMSB10/HSPA5/GOPC/MCOLN3/SOAT1/DGAT2/AP3D1/SP100/BCL3/FTL/SLC8B1/NOS1/ITPR3/TSPO/NFKBIA/CDS2/CEMIP/JPH1/KDELR1/ARHGAP21/SUFU/EHD1/GOLPH3/SKP1/SLC30A3/CCDC88A/PARK7/PKD2/SRGN/ATP7B/PLCG1/IL1B/SLC25A23/ALKBH7/C3/F2RL3/HILPDA/OS9/TXN/BARD1/FGF2/PML/PDPK1/TRPM2/ASXL2/SNCA/HTR2C/TWF1/GJA1/THY1/HK1/NBL1/TONSL/ZC3H12A/SUN1/ZFYVE1/FBN1/YWHAB/FTH1/GAA/STAT5B/HAP1/LEP/PTPN2/MTLN/DAND…	76
CC	GO:0030135	coated vesicle	71/3137	298/20692	5.10491e-05	0.00388257	0.00329481	M6PR/COPZ2/CD9/CD74/RAB27B/GOPC/TNK2/RAB27A/CLTCL1/AP1M1/DDHD2/TF/PITPNM3/ARCN1/CNIH1/SEC23A/AP3B2/CEMIP/NCALD/KDELR1/COPE/GOSR2/HSPA8/COPZ1/SNX3/CLINT1/ERGIC1/WNT5A/SCAP/CCDC88A/KLHL12/VAMP4/COPA/LRP1/LDLR/DBNL/CCDC115/SLC28A2/STON2/CLBA1/RAB13/ARF1/CNIH4/HSPD1/GPR107/VTI1A/SAR1B/SEC13/NECAP2/STEAP2/LDLRAP1/CD3G/VPS11/AP2M1/VANGL2/FZD5/GOLGA2/LMBRD1/SFTPB/LMAN2/YIF1A/YIPF6/DIPK2A/COPG1/TMED9/SFT…	71
CC	GO:0031301	integral component of organelle membrane	84/3137	367/20692	5.21693e-05	0.00389391	0.00330443	AGK/BID/CD74/HSPA5/SEC61A1/DGAT2/DERL2/SLC27A5/PIGS/SLC8B1/SLC17A6/TECR/HM13/PIGU/BFAR/FKBP8/BET1/LFNG/CHCHD3/TBL2/SFXN3/ERGIC1/SPCS1/SLC30A3/QSOX1/WLS/VAMP4/MAN1C1/STX12/PKD2/STX16/RRBP1/TBC1D20/CANX/EMC4/TOMM40/SELENOS/IMMT/SARAF/EDEM1/CHST12/DERL1/SLC35A5/ESYT1/MPC2/GALNT2/MARCHF6/CSGALNACT1/TMEM163/VOPP1/APOOL/SAMD8/STEAP2/SPPL3/EMC10/COX18/SYNPR/SFXN1/SUN1/RNF183/SLC39A13/PDIA3/B4GALNT2/MMGT…	84
CC	GO:0030027	lamellipodium	52/3137	201/20692	5.31883e-05	0.00389391	0.00330443	PLXND1/CD44/CTNNA1/BCAR1/RHOA/PABPC1/FSCN1/ACTB/SSH1/CTTN/PXN/FGD1/PIEZO1/STX4/DOCK8/TRPV4/DUSP22/DPYSL3/CCDC88A/PKD2/ITGB1BP1/PLCG1/PODXL/PDLIM4/AVIL/RAC1/DBNL/MYO1G/SLC39A6/RAB13/MYO10/TIAM2/WASF2/IGF2BP1/AMOTL1/APBB1/STX3/RAPH1/DAG1/PTPRM/CSPG4/SCRIB/UNC5C/CIB1/P4HB/NF2/PARVB/EVL/PARVA/CTNND1/ITSN1/CYFIP1	52
BP	GO:0006735	NADH regeneration	13/3137	27/20692	5.35686e-05	0.00389391	0.00330443	PKM/ENO1/GPI/GAPDH/TPI1/ENO2/FOXK2/PFKL/ALDOA/HK1/ADPGK/FOXK1/PGAM1	13
BP	GO:0061621	canonical glycolysis	13/3137	27/20692	5.35686e-05	0.00389391	0.00330443	PKM/ENO1/GPI/GAPDH/TPI1/ENO2/FOXK2/PFKL/ALDOA/HK1/ADPGK/FOXK1/PGAM1	13
BP	GO:0061718	glucose catabolic process to pyruvate	13/3137	27/20692	5.35686e-05	0.00389391	0.00330443	PKM/ENO1/GPI/GAPDH/TPI1/ENO2/FOXK2/PFKL/ALDOA/HK1/ADPGK/FOXK1/PGAM1	13
BP	GO:0044272	sulfur compound biosynthetic process	50/3137	192/20692	6.112e-05	0.004382	0.00371863	GCLC/ST3GAL1/GCLM/GSTO2/GSTP1/B4GALT1/TECR/MTAP/GSTZ1/GSS/MLYCD/XYLT1/OGN/UGDH/ST3GAL4/CTH/AKR1A1/SLC10A7/FMOD/CHST3/ACSL3/ST3GAL3/OMD/MPST/CDO1/NCAN/PPT1/ACLY/PDHA1/CHSY1/GSTM5/GSTM3/CHST12/LUM/MPC2/CSGALNACT1/HSD17B12/ACSL1/CHST9/ACSS1/ACAN/B4GALT3/PDHB/GSTM4/ELOVL6/CHST11/CSPG4/PRELP/GSTK1/HACD2	50
BP	GO:0000422	autophagy of mitochondrion	26/3137	79/20692	6.23942e-05	0.004382	0.00371863	GABARAPL2/MARK2/CTTN/TSPO/HIF1A/TSC2/CDC37/ATG2A/AMBRA1/CAMKK2/PARK7/ATG14/ATP5IF1/MAP1LC3B/TP53/CTSK/CISD2/WIPI2/FZD5/ATG9B/TOMM7/SMURF1/SREBF2/ATG9A/VDAC1/FIS1	26
BP	GO:0061726	mitochondrion disassembly	26/3137	79/20692	6.23942e-05	0.004382	0.00371863	GABARAPL2/MARK2/CTTN/TSPO/HIF1A/TSC2/CDC37/ATG2A/AMBRA1/CAMKK2/PARK7/ATG14/ATP5IF1/MAP1LC3B/TP53/CTSK/CISD2/WIPI2/FZD5/ATG9B/TOMM7/SMURF1/SREBF2/ATG9A/VDAC1/FIS1	26
BP	GO:0006023	aminoglycan biosynthetic process	34/3137	115/20692	6.24277e-05	0.004382	0.00371863	ST3GAL1/B4GALT1/XYLT1/CEMIP/OGN/UGDH/ST3GAL4/SLC10A7/FMOD/CHST3/IL1B/ST3GAL3/OMD/NCAN/CHSY1/CHST12/LUM/HSPG2/GPC3/CSGALNACT1/HS2ST1/CHST9/PXYLP1/ACAN/B4GALT3/B3GALNT1/HAS2/CHST11/CSPG4/EXT1/B3GALT5/PRELP/AP2A1/HEXA	34
BP	GO:1904589	regulation of protein import	22/3137	62/20692	6.29505e-05	0.004382	0.00371863	ARHGEF5/PTGS2/RBM22/MAVS/HSP90AB1/GLI3/SUFU/ZPR1/HSPA8/MAPK14/ECT2/TRIM28/RAN/BAG3/ZC3H12A/NOLC1/HDAC3/LEP/DMAP1/CHP1/APOD/NUP62	22
BP	GO:0019674	NAD metabolic process	19/3137	50/20692	6.74844e-05	0.00463536	0.00393364	CD38/MDH1/PKM/ENO1/GPI/GAPDH/TPI1/ENO2/GPD2/LDHA/NT5E/TP53/FOXK2/PFKL/ALDOA/HK1/ADPGK/FOXK1/PGAM1	19
BP	GO:0042274	ribosomal small subunit biogenesis	25/3137	75/20692	6.7719e-05	0.00463536	0.00393364	RPS5/NOP14/SNU13/RIOK3/RPS16/RPS19/RPS15/NOL10/RCL1/NGDN/ERAL1/RPS6/RPS24/RPS8/SURF6/SRFBP1/TSR2/LSM6/RPS14/RPSA/RPS7/RPL38/RPS27L/RRP7A/RPS28	25
BP	GO:0030968	endoplasmic reticulum unfolded protein response	36/3137	125/20692	7.07447e-05	0.00478452	0.00406022	DDX11/HSPA5/PPP2R5B/ACADVL/DERL2/ADD1/XBP1/BFAR/FKBP14/TBL2/CREB3/GOSR2/CDK5RAP3/CTH/SERP1/COPS5/KLHDC3/CANX/SELENOS/EIF2S1/EDEM1/ERN2/DERL1/MBTPS1/PDIA6/SRPRB/CREB3L1/ATP6V0D1/SHC1/LMNA/YIF1A/CTDSP2/PTPN2/SRPRA/TSPYL2/RACK1	36
BP	GO:0051222	positive regulation of protein transport	81/3137	354/20692	7.1063e-05	0.00478452	0.00406022	CD38/BID/CASR/ARHGEF5/PTGS2/RBM22/PPP1R13B/MAVS/EZR/HSP90AB1/XBP1/HIF1A/RGCC/STX4/CEMIP/ZDHHC2/ZFAND1/KCNN4/OAZ1/GPI/GLI3/ZPR1/CD81/EXPH5/GAPDH/MAPK14/TMEM30A/GOLPH3/TFDP2/ECT2/WLS/ITGB1BP1/TGFB3/GPR68/SERP1/LRP1/ACSL3/IL1B/IRF3/TRIM28/RAN/EDEM1/RAC1/ANP32B/TLR2/ARRB1/CTDSPL2/NPEPPS/TP53/ERBB2/MPC2/ARF1/BAG3/GJA1/SAR1B/VPS11/FZD5/ZC3H12A/BAP1/APBB1/YWHAB/ITGAM/YWHAG/TCAF2/PTGER4/FGG/HDAC3/LEP/DMA…	81
BP	GO:0002262	myeloid cell homeostasis	42/3137	154/20692	7.4835e-05	0.00499752	0.00424097	ADGRF5/ADD1/ANKRD54/BRD1/HIF1A/RPS19/JAK3/CDK5RAP3/SLC11A2/MAPK14/VEGFA/BCL6/STAT1/ID2/PTBP3/FAM210B/ATP5IF1/ETS1/ANXA1/KAT7/RPS24/TMOD3/SOD1/ITPKB/LYAR/DMTN/ADAR/TRIM58/NCSTN/BAP1/SFXN1/RPS14/JAM3/EPB42/KLF13/STAT5B/PTPN2/P4HTM/CXCR2/IKZF1/MAFB/LYN	42
BP	GO:0046916	cellular transition metal ion homeostasis	34/3137	116/20692	7.5602e-05	0.00500803	0.00424989	HFE/LTF/SLC11A1/CP/CUL1/AP3D1/CYBRD1/FTL/TF/HIF1A/SLC39A14/SLC11A2/SKP1/SLC30A3/FBXL5/ATP7B/MT2A/NEDD8/ISCU/CCDC115/SLC31A1/SLC40A1/SLC39A6/SOD1/ARF1/ATP6V0D1/SLC39A13/FTH1/SCARA5/MT1E/SLC30A1/SLC30A10/COX19/NCOA4	34
BP	GO:0070278	extracellular matrix constituent secretion	8/3137	12/20692	7.70769e-05	0.00501805	0.00425839	TNFRSF1A/CPB2/RGCC/ENG/ADTRP/CCN2/NOTCH1/CREB3L1	8
BP	GO:0006790	sulfur compound metabolic process	84/3137	371/20692	7.77921e-05	0.00501805	0.00425839	GCLC/ST3GAL1/GCLM/DGAT2/GSTO2/GSTP1/B4GALT1/TECR/MTAP/GSTZ1/GSS/MLYCD/XYLT1/OGN/BLMH/UGDH/ST3GAL4/MVK/ACOT13/HMGCS1/PARK7/CTH/AKR1A1/DLST/PDZD11/SLC10A7/FMOD/CHST3/ACOT9/ACSL3/GLO1/ST3GAL3/OMD/MPST/CDO1/NCAN/PPT1/ACLY/PDHA1/CHSY1/MMACHC/GSTM5/GSTM3/HMGCS2/ISCA1/MICAL1/ISCU/CHST12/LUM/SUOX/SOD1/MPC2/MMUT/CSGALNACT1/HSD17B12/ACSL1/CHST9/ACSS1/DBI/ACAN/B4GALT3/THEM4/CIAO2B/MVD/PDHB/GSTM4/NFU1/TPST1/…	84
BP	GO:0036293	response to decreased oxygen levels	84/3137	371/20692	7.77921e-05	0.00501805	0.00425839	CD38/NOS2/PSMC4/CASR/PSMA4/PKM/RHOA/PTGS2/ENO1/PLOD1/PSMC5/MMP2/NOS1/PSME1/PICK1/PSMA3/HIF1A/CST3/RGCC/PLAT/NDRG1/NOP53/TBL2/CXCL12/SOD3/CRYAB/SLC11A2/VEGFA/SLC29A1/FAM162A/SCAP/CCN2/TGFB3/DNMT3A/TEK/PTGIS/PIN1/ACTN4/PSME3/RAF1/LOXL2/LDHA/ETS1/HILPDA/TLR2/THBS1/PML/NPEPPS/TP53/WTIP/PSMB6/ADAM15/RPS27A/HSPD1/LIMD1/PAM/KCNMB1/NOTCH1/DDAH1/ELOC/AIFM1/MMP14/STC1/PSMD4/PSMB4/S100B/LMNA/ERCC3/PSMC3/ACA…	84
BP	GO:0036498	IRE1-mediated unfolded protein response	23/3137	67/20692	7.8197e-05	0.00501805	0.00425839	DDX11/HSPA5/PPP2R5B/ACADVL/ADD1/XBP1/BFAR/FKBP14/GOSR2/SERP1/COPS5/KLHDC3/EDEM1/ERN2/PDIA6/SRPRB/ATP6V0D1/SHC1/LMNA/YIF1A/CTDSP2/SRPRA/TSPYL2	23
CC	GO:0005769	early endosome	85/3137	377/20692	8.25993e-05	0.00525946	0.00446326	NISCH/HFE/LTF/EHD2/INPP4A/MCOLN3/ATP11A/DERL2/SNX5/CMTM6/TF/WASHC2A/GGA1/PICK1/SLC5A1/PACSIN2/RIN3/LIPG/SNX16/SLC39A14/PLD3/SLC1A1/EHD1/SLC11A2/PTP4A1/SNX3/ARRDC3/WLS/STX12/WASHC3/LRP1/PMEPA1/STAMBP/GGA3/CCDC93/MAP2K2/KDR/CLN6/SNX6/LDLR/RFTN1/PDLIM4/AOC3/LLGL1/VPS4A/ANXA1/RAB11FIP5/GPNMB/DBNL/DERL1/PML/ERBB2/KCNH1/HSPD1/ACKR2/GPR107/TMEM163/GJA1/PI4K2A/STEAP2/APPL1/LDLRAP1/WASF2/ATP6V0D1/VPS11/VC…	85
BP	GO:0061620	glycolytic process through glucose-6-phosphate	13/3137	28/20692	8.61451e-05	0.00544304	0.00461905	PKM/ENO1/GPI/GAPDH/TPI1/ENO2/FOXK2/PFKL/ALDOA/HK1/ADPGK/FOXK1/PGAM1	13
BP	GO:0030199	collagen fibril organization	20/3137	55/20692	9.04291e-05	0.00567011	0.00481174	FOXC1/ADAMTS2/COMP/AEBP1/COL1A1/COL12A1/FMOD/PXDN/LOXL2/EMILIN1/LUM/P3H4/DPT/SERPINH1/ACAN/COL3A1/CRTAP/FOXC2/COL14A1/COL13A1	20
CC	GO:0055037	recycling endosome	49/3137	190/20692	9.3555e-05	0.00582167	0.00494036	NISCH/HFE/LTF/EHD2/INPP4A/ATP11A/ACAP1/ABCB11/CMTM6/TF/PACSIN2/ZDHHC2/NDRG1/TBC1D17/AVL9/SLC1A1/TBC1D12/EHD1/SLC11A2/PLEKHB2/SCAMP3/STX12/GGA3/PDLIM4/RAN/RAB11FIP5/RAC1/SLC31A1/RAB15/SCAMP2/VPS53/GPR161/RAB13/ACKR2/ADPRH/RAB11FIP1/LDLRAP1/MELTF/PDIA3/MYO5B/RAB4B/RAB11B/BACE1/SLC30A10/FCHSD1/SLC9A6/ATG9A/ITSN1/SCAMP4	49
BP	GO:0006024	glycosaminoglycan biosynthetic process	32/3137	108/20692	9.66966e-05	0.00593165	0.00503369	ST3GAL1/B4GALT1/XYLT1/CEMIP/OGN/UGDH/ST3GAL4/SLC10A7/FMOD/CHST3/IL1B/ST3GAL3/OMD/NCAN/CHSY1/CHST12/LUM/HSPG2/GPC3/CSGALNACT1/HS2ST1/CHST9/PXYLP1/ACAN/B4GALT3/HAS2/CHST11/CSPG4/EXT1/PRELP/AP2A1/HEXA	32
BP	GO:0052547	regulation of peptidase activity	101/3137	466/20692	9.67666e-05	0.00593165	0.00503369	TFPI/LTF/BID/SERPINB1/BIRC3/CD44/GRN/TIMP2/RHOA/PDCD2/PTGS2/PAX2/FBLN1/APLP2/PEBP1/TFAP4/PSME1/PPM1F/PSMA3/LGMN/PAPLN/CSNK2A1/CST3/TIMP1/ITIH6/RIPK2/PCOLCE/SERPINE1/ABCA2/VSIR/CRYAB/GAPDH/MAPK14/PERP/VEGFA/DAP/FAM162A/FN1/PARK7/HDAC1/UCHL5/CTSD/CCN2/LRP1/SERPINB6/C3/IFI6/PSME3/RAF1/CASP9/MICAL1/SERPINE2/KLF4/ANP32B/RIPK1/ARRB1/THBS1/SERPINA10/PML/NLRP12/RCN3/ECM1/HSPD1/ARL6IP5/SNCA/GPC3/SERPING1/…	101
BP	GO:1900180	regulation of protein localization to nucleus	36/3137	127/20692	0.000101262	0.00616121	0.0052285	PTGS2/RBM22/MAVS/HSP90AB1/CARD10/GLI3/LZTS2/SUFU/CDK5RAP3/ZPR1/MAPK14/ECT2/PARK7/PIN1/TRIM28/DKC1/RAN/KAT7/CCT6A/BAG3/CCT8/LMNA/CCT3/DTX3L/ZC3H12A/NOLC1/CCT2/HDAC3/LEP/DMAP1/SUMO3/NF2/CHP1/APOD/ILRUN/NUP62	36
MF	GO:0016853	isomerase activity	42/3137	156/20692	0.000102785	0.00620794	0.00526815	PGM3/PGM1/PUS7/PMM1/GSTZ1/GPI/FKBP8/FKBP14/AIP/PTGES3/TPI1/HMGCS1/GNPDA1/QSOX1/GALE/FKBP9/PTGIS/PIN1/DKC1/FKBP11/PPIG/FKBP10/PDIA6/GALM/HSPD1/MMUT/PTGES2/PDIA4/GNE/RPUSD4/PDIA3/TRUB2/PPIC/PGM2/PGAM1/FKBP2/PUS1/TOP1MT/P4HB/KATNA1/PPIA/RPE	42
BP	GO:0010595	positive regulation of endothelial cell migration	37/3137	132/20692	0.000105567	0.00632938	0.00537121	GRN/MAP2K3/FLT4/BCAR1/PTGS2/LGMN/HIF1A/SRPX2/GPI/HSPB1/ATP5F1B/SMOC2/VEGFA/SPARC/FGF1/WNT5A/FOXP1/ITGB1BP1/TEK/PLCG1/RRAS/RHOJ/AAMP/KDR/ETS1/ANXA1/THBS1/FGF2/PDPK1/EMC10/ZC3H12A/JCAD/AMOTL1/FOXC2/PRKD1/CIB1/PDCD6	37
MF	GO:0002020	protease binding	38/3137	137/20692	0.000109393	0.00648441	0.00550277	TIMP2/DERL2/CST3/RIOK3/TIMP1/BFAR/RIPK2/COMP/SERPINE1/COL1A1/FN1/CHMP3/PARK7/LRP1/SERPINB6/LDLR/SELENOS/OS9/DERL1/BRCA2/POLG/TP53/ECM1/ADAMTSL4/HSPD1/MARCHF6/TYSND1/ADAMTS4/CSTB/NLRP7/COL3A1/CRADD/THAP5/RAD23A/RYR1/SERPINA1/SERPINB13/PSAP	38
CC	GO:0005884	actin filament	34/3137	118/20692	0.000109731	0.00648441	0.00550277	ACTN1/MARK2/ACTB/CTTN/EZR/DUSP22/DPYSL3/WIPF1/PKD2/RHOQ/TEK/LDB3/SPECC1/PDLIM4/ANXA1/AVIL/RAC1/DBNL/IQGAP1/TPM3/ACKR2/TWF1/PSTPIP2/DMTN/JAM3/DAPK3/ACTBL2/AKAP13/GNG12/EHBP1L1/YES1/ACTG1/MYO1C/TPM2	34
BP	GO:0001666	response to hypoxia	81/3137	359/20692	0.000116827	0.00682906	0.00579525	CD38/NOS2/PSMC4/CASR/PSMA4/PKM/RHOA/PTGS2/ENO1/PLOD1/PSMC5/MMP2/NOS1/PSME1/PSMA3/HIF1A/CST3/RGCC/PLAT/NDRG1/NOP53/TBL2/CXCL12/SOD3/CRYAB/SLC11A2/VEGFA/SLC29A1/FAM162A/SCAP/TGFB3/DNMT3A/TEK/PTGIS/PIN1/ACTN4/PSME3/RAF1/LOXL2/LDHA/ETS1/HILPDA/TLR2/THBS1/PML/NPEPPS/TP53/WTIP/PSMB6/ADAM15/RPS27A/HSPD1/LIMD1/PAM/KCNMB1/NOTCH1/DDAH1/ELOC/MMP14/STC1/PSMD4/PSMB4/S100B/LMNA/ERCC3/PSMC3/ACAA2/ANGPTL4/MECP2/…	81
MF	GO:0090079	translation regulator activity, nucleic acid binding	32/3137	109/20692	0.000117226	0.00682906	0.00579525	PABPC1/EIF3I/GTPBP1/EIF3D/EIF3B/EIF4H/C1QBP/ABTB1/EIF1B/EIF4G1/EEF1B2/EIF2B2/ETF1/COPS5/PAIP2B/EIF2S2/EIF3G/EEFSEC/EIF2S1/DENR/EIF2D/EIF2B5/LARP1/EEF1A1/EIF5A2/EEF2/GTPBP2/EIF3F/TUFM/EIF3K/SHMT2/RPS27L	32
BP	GO:0090316	positive regulation of intracellular protein transport	47/3137	182/20692	0.000124158	0.00716058	0.00607658	BID/PTGS2/RBM22/PPP1R13B/MAVS/HSP90AB1/CEMIP/ZDHHC2/ZFAND1/OAZ1/GLI3/ZPR1/CD81/MAPK14/TMEM30A/TFDP2/ECT2/ITGB1BP1/IL1B/TRIM28/RAN/EDEM1/ANP32B/CTDSPL2/NPEPPS/TP53/ERBB2/BAG3/SAR1B/VPS11/FZD5/ZC3H12A/BAP1/YWHAB/ITGAM/YWHAG/TCAF2/HDAC3/LEP/DMAP1/TMEM30B/CIB1/CHP1/TOMM7/MYO1C/SREBF2/FIS1	47
BP	GO:0016072	rRNA metabolic process	58/3137	238/20692	0.000124661	0.00716058	0.00607658	DIS3/DIMT1/NOP14/SNU13/RIOK3/ERI1/POP4/RPS16/RPS19/NOP53/EXOSC3/FTSJ3/NOP2/XRN1/RPS15/NOL10/ERI3/RCL1/WDR55/SBDS/NGDN/DKC1/WDR74/ERN2/DDX56/RPS6/RPS24/RPS2/RPL11/RPS8/ISG20L2/SHQ1/LYAR/RPL7A/SRFBP1/PELO/TSR2/RRP1B/RRP1/LSM6/NSA2/RPS14/NOL6/RPUSD4/NOLC1/PA2G4/RSL1D1/RPS7/SLFN11/DDX10/RPL35A/MAPT/RPL14/RRP7A/ERI2/RPL10A/DDX47/RPS28	58
BP	GO:1903311	regulation of mRNA metabolic process	78/3137	344/20692	0.000130763	0.00741241	0.00629028	RBM5/PAF1/PTBP1/PSMC4/SLC11A1/SAMD4A/VIM/PSMA4/PTCD2/PUM2/ELAVL1/PABPC1/DAZAP1/TNRC6C/DIS3/PSMC5/PABPC4/PSME1/HNRNPC/CIRBP/GTPBP1/RBM23/PSMA3/SNW1/RBM3/SNRNP70/HSPB1/EXOSC3/C1QBP/SUPT6H/HSPA8/PRPF19/MAPK14/RBM24/TENT4A/IK/FAM172A/XRN1/EIF4G1/SRSF7/SRSF4/PTBP3/SMU1/NUP214/PSME3/HNRNPA1/NCBP1/BARD1/FASTKD1/SRRM4/ANP32A/PSMB6/RPS27A/SAP18/ZFP36L2/CARHSP1/LARP1/IGF2BP1/PSMD4/PSMB4/BTG2/MAPKAPK2/IWS1/…	78
BP	GO:0009235	cobalamin metabolic process	11/3137	22/20692	0.000132356	0.00741241	0.00629028	ABCC1/ABCD4/CLYBL/MMACHC/CBLIF/TCN1/MMUT/MMAA/CTRC/CD320/LMBRD1	11
CC	GO:0042470	melanosome	31/3137	105/20692	0.000132655	0.00741241	0.00629028	ATP6V0A1/RAB27B/HSPA5/ATP1B3/RAB27A/ERP29/HSP90AB1/OCA2/SLC1A5/HSPA8/CTSD/MREG/CANX/RAN/CD63/GPNMB/RAC1/SGSM2/PDIA6/PDIA4/MMP14/NCSTN/CTSB/STX3/YWHAB/PDIA3/CNP/P4HB/TRPV2/SLC24A5/SND1	31
CC	GO:0048770	pigment granule	31/3137	105/20692	0.000132655	0.00741241	0.00629028	ATP6V0A1/RAB27B/HSPA5/ATP1B3/RAB27A/ERP29/HSP90AB1/OCA2/SLC1A5/HSPA8/CTSD/MREG/CANX/RAN/CD63/GPNMB/RAC1/SGSM2/PDIA6/PDIA4/MMP14/NCSTN/CTSB/STX3/YWHAB/PDIA3/CNP/P4HB/TRPV2/SLC24A5/SND1	31
BP	GO:0061615	glycolytic process through fructose-6-phosphate	13/3137	29/20692	0.000134535	0.00746671	0.00633636	PKM/ENO1/GPI/GAPDH/TPI1/ENO2/FOXK2/PFKL/ALDOA/HK1/ADPGK/FOXK1/PGAM1	13
CC	GO:0043202	lysosomal lumen	29/3137	96/20692	0.000138407	0.00763003	0.00647496	CD74/CTSA/LGMN/PLD3/OGN/HSPA8/CTSD/FMOD/OMD/NCAN/PPT1/CBLIF/CTSL/LUM/HSPG2/CTSK/GC/GPC3/ACAN/CTSB/GAA/CSPG4/CTSF/CHID1/FUCA1/PRELP/SERPINB13/PSAP/HEXA	29
BP	GO:0051403	stress-activated MAPK cascade	67/3137	286/20692	0.00013947	0.00763736	0.00648118	ZMYND11/MAP2K3/CASR/FLT4/ARHGEF5/CUL1/TAB2/MAP2K4/MAP4K4/GSTP1/DNAJA1/TF/EZR/RASSF2/RIPK2/IKBKB/MAP4K1/CRYAB/TRPV4/FOXM1/TPD52L1/MAPK14/DUSP22/VEGFA/SKP1/WNT5A/STK25/CCN2/DUSP1/TNFSF11/COPS5/PKN1/IL1B/MAP2K2/TRAF3/ERN2/DBNL/CCM2/RIPK1/MINK1/TNFRSF11A/MAP3K6/DUSP10/RPS27A/ARL6IP5/TAOK2/SH3RF2/EMC10/SCIMP/VANGL2/MAPKAPK2/FZD5/ZC3H12A/MAP4K2/LGALS9/GPS1/PTGER4/HDAC3/QARS1/MAP3K11/LEP/FZD8/PER1/RELL1…	67
CC	GO:0030133	transport vesicle	90/3137	410/20692	0.000142294	0.00769308	0.00652846	M6PR/COPZ2/CD74/APBA2/RAB27B/GOPC/GOLGA5/RAB27A/CLTCL1/AMPH/CEACAM1/ERP29/SLC17A6/ARCN1/STX1B/PICK1/CNIH1/TRIP11/SEC23A/CDK16/CRISPLD2/STX4/NCALD/RABAC1/KDELR1/COPE/BET1/DNM1/GOSR2/SYT10/COPZ1/ARFGEF3/TMEM30A/DPYSL3/SCAP/OTOF/SLC30A3/CCDC88A/KLHL12/VAMP4/STX12/COPS5/COPA/STX16/PPT1/DLG4/SYT6/RAB11FIP5/VPS45/SLC40A1/COPS4/RAB15/STON2/CLBA1/SCAMP2/RAB13/ECE2/PAM/VTI1A/TMEM163/SAR1B/PI4K2A/SEC13/STE…	90
CC	GO:0098562	cytoplasmic side of membrane	48/3137	188/20692	0.00014236	0.00769308	0.00652846	STYK1/TNK2/RHOA/DNAJA1/GNAS/SNX5/EZR/HM13/CDK16/IKBKB/PLEKHA4/CYTH1/PTP4A1/GNAI2/GNB4/ZAP70/ERRFI1/PKD2/MAP2K2/GNG11/OSBPL2/TRAF3/DLG4/ESYT1/IQGAP1/GNAL/ACP1/PTPN7/PKP4/FRMD1/EEF1A1/SPPL3/LDLRAP1/BORCS5/GNG4/GNG12/TNK1/GRAMD2A/YES1/DIABLO/GNB1L/RASA3/LITAF/AJAP1/S100A6/RPS29/RPS28/LYN	48
BP	GO:0075522	IRES-dependent viral translational initiation	7/3137	10/20692	0.000143592	0.0077089	0.00654189	PTBP1/EIF3D/EIF3B/SSB/DENR/EIF2D/EIF3F	7
BP	GO:0034660	ncRNA metabolic process	105/3137	493/20692	0.000144977	0.00773275	0.00656213	ELAC2/LARS2/NSUN2/GATB/IARS2/FTSJ1/CPSF1/TRNT1/DDX1/DIS3/DIMT1/SRRT/NOP14/METTL2A/AARS1/PUS7/OSGEP/SNU13/RTCB/RIOK3/INTS9/POP1/ERI1/TRMT1/POP4/RPS16/RPS19/NOP53/EXOSC3/FTSJ3/CARS1/NOP2/TENT4A/XRN1/RPS15/NOL10/ERI3/RCL1/WDR55/XPO5/PIWIL1/SBDS/INTS11/NGDN/QRSL1/DKC1/RAN/WDR74/ERN2/YARS1/AGO4/DDX56/RPS6/RPS24/SSB/INTS14/RPS2/RPL11/RPS8/ISG20L2/INTS3/SHQ1/LYAR/RPL7A/SRFBP1/PELO/ASZ1/DPH3/TSR2/RRP1B/R…	105
BP	GO:0042273	ribosomal large subunit biogenesis	24/3137	74/20692	0.000152405	0.00807647	0.00685381	RPL6/RPLP0/SNU13/RPL3/NOP53/FTSJ3/NOP2/RPL24/GTF3A/WDR74/RPL11/RPL10/SURF6/RPL7A/LTO1/NSA2/RSL1D1/RPL38/RPL35A/RPL14/RPL12/RPL23A/SDAD1/RPL10A	24
BP	GO:0048041	focal adhesion assembly	26/3137	83/20692	0.000156774	0.00825473	0.00700509	RHOA/MAP4K4/ACTN1/CTTN/TRIP6/PPM1F/DUSP22/VEGFA/ITGB1BP1/TEK/LRP1/KDR/RAC1/THBS1/IQGAP1/PDPK1/TAOK2/THY1/MMP14/DMTN/DAPK3/LIMS1/RCC2/ACTG1/APOD/S100A10	26
BP	GO:0071826	ribonucleoprotein complex subunit organization	58/3137	240/20692	0.000158543	0.00829475	0.00703905	RBM5/LUC7L/DDX20/DDX1/RPS5/EIF3I/RPL6/RPLP0/HSP90AB1/SNRPD3/TFIP11/SNU13/RPL3/EIF3D/PRMT5/PRPF6/ZFAND1/RPS19/NOP53/PRPF31/EIF3B/EIF4H/PRPF19/PTGES3/NOP2/RPL24/RPS15/SF3B1/SNRPC/SNRPD2/EIF2S2/LSM4/EIF3G/ERAL1/AGO4/NCBP1/DENR/RPL13A/RPL11/EIF2D/SHQ1/RPL10/ADAR/RPS14/RPSA/CD2BP2/RPL38/PRPF8/DDX23/EIF3F/RUVBL1/EIF3K/RUVBL2/RPS27L/RRP7A/RPL12/RPL23A/RPS28	58
BP	GO:0022407	regulation of cell-cell adhesion	95/3137	439/20692	0.000162718	0.00845928	0.00717868	MAD1L1/CD9/HFE/ALOX5/CD74/CD44/AP3D1/PRKCQ/RHOA/GLI2/IL4R/CEACAM1/FXYD5/LAG3/ITGA6/PPM1F/LGALS1/XBP1/JAG1/SMAD7/NKAP/RGCC/PIEZO1/ZDHHC2/RIPK2/JAK3/GLI3/AKNA/DOCK8/CXCL12/VSIR/ZMIZ1/CD81/TRPV4/ADTRP/RIPOR2/MAPK14/DUSP22/VEGFA/SELENOK/BCL6/WNT5A/ZAP70/ITGA4/TNR/NR4A3/TNFSF11/IL1B/PODXL/ETS1/ANXA1/SERPINE2/GPNMB/RAC1/KLF4/SLC7A1/PDPK1/SKAP1/MINK1/ERBB2/DUSP10/ITPKB/HSPD1/NFKBIZ/MYO10/NOTCH1/DLG5/MAG…	95
CC	GO:0001726	ruffle	46/3137	179/20692	0.000164655	0.00848926	0.00720411	BCAR1/PDE4A/RHOA/RASGRP2/ACTN1/FSCN1/CTTN/ASAP3/SNX5/TRPM7/EZR/PACSIN2/MYH9/FGD1/KANK1/TRPV4/WWC1/WIPF1/ITGB1BP1/PLCG1/PODXL/ARFIP2/RAC1/DBNL/IQGAP1/MYO10/TWF1/EEF1A1/APPL1/WASF2/THEM4/S100B/ITGA5/SCIMP/JCAD/ARF4/CSPG4/EPS8L2/MYADM/CIB1/NF2/RINL/MYO1C/S100A6/LAYN/CYFIP1	46
MF	GO:0005518	collagen binding	23/3137	70/20692	0.00016669	0.00848926	0.00720411	CD44/SMAD7/COMP/PCOLCE/AEBP1/ASPN/ECM2/SPARC/FN1/NID1/CTSL/THBS1/LUM/P3H4/COL6A1/COL6A2/CTSK/HSD17B12/SERPINH1/CTSB/CRTAP/COL14A1/PDGFA	23
MF	GO:0046915	transition metal ion transmembrane transporter activity	15/3137	37/20692	0.000167035	0.00848926	0.00720411	SLC11A1/SLC39A14/ATP13A1/SLC11A2/SLC30A3/ATP7B/SLC39A11/SLC31A1/SLC40A1/SLC39A6/SLC25A37/SLC39A13/MMGT1/SLC30A1/SLC30A10	15
BP	GO:1900024	regulation of substrate adhesion-dependent cell spreading	19/3137	53/20692	0.000167429	0.00848926	0.00720411	FBLN1/CASS4/KANK1/C1QBP/ITGB1BP1/PREX1/RREB1/ACTN4/RAC1/DMTN/MELTF/LIMS1/HAS2/FGG/RCC2/MYADM/CIB1/P4HB/S100A10	19
BP	GO:0009150	purine ribonucleotide metabolic process	88/3137	401/20692	0.000169308	0.00853189	0.00724029	AK2/GUCY1B1/DGAT2/PDE4A/PKM/RHOA/HDAC4/ENO1/NT5C2/PGM1/AAAS/NUP188/TECR/GTPBP1/GSTZ1/HIF1A/GMPR2/MLYCD/GPI/IMPDH1/PRKAG2/AK1/MVK/ATP5F1B/GAPDH/TPI1/ENO2/ACOT13/HMGCS1/PDE1A/AMPD2/ATP5PB/DLST/RHOQ/ACOT9/ACSL3/ATP5F1E/ITPA/NUP214/ADCY4/PPT1/ACLY/PDHA1/RAN/HMGCS2/LDHA/NT5E/ATP5MC2/PPCDC/FOXK2/PFKL/MPC2/GUK1/HSD17B12/ALDOA/ACSL1/PID1/ACSS1/DBI/HKDC1/HK1/SEC13/ADPGK/THEM4/NPR2/ADCY9/NUP35/ADCY1/FOXK1/…	88
BP	GO:1903008	organelle disassembly	32/3137	111/20692	0.000170391	0.0085341	0.00724217	GABARAPL2/MARK2/CTTN/KIF9/TSPO/HIF1A/TSC2/ZFAND1/CDC37/ATG2A/AMBRA1/CAMKK2/PARK7/ATG14/ATP5IF1/DENR/MAP1LC3B/TP53/CTSK/EIF2D/CISD2/PELO/WIPI2/FZD5/GOLGA2/ATG9B/TOMM7/SMURF1/SREBF2/ATG9A/VDAC1/FIS1	32
BP	GO:0061684	chaperone-mediated autophagy	9/3137	16/20692	0.000173029	0.0085461	0.00725235	CTSA/SNRNP70/HSPA8/CLU/GFAP/SNCA/BAG3/EEF1A1/SYNPO2	9
BP	GO:0006734	NADH metabolic process	16/3137	41/20692	0.000173752	0.0085461	0.00725235	MDH1/PKM/ENO1/GPI/GAPDH/TPI1/ENO2/GPD2/TP53/FOXK2/PFKL/ALDOA/HK1/ADPGK/FOXK1/PGAM1	16
BP	GO:0046825	regulation of protein export from nucleus	16/3137	41/20692	0.000173752	0.0085461	0.00725235	NSUN2/SP100/RBM22/SUPT6H/DNAJC27/PARK7/XPO5/IL1B/TXN/ANP32B/CTDSPL2/BARD1/TP53/BAG3/IWS1/IFI27	16
BP	GO:0006631	fatty acid metabolic process	87/3137	396/20692	0.000176596	0.00863427	0.00732718	ALOX5/CD74/NR1H3/MSMO1/DGAT2/TNFRSF1A/ACADVL/ABCB11/PTGS2/MGLL/CEACAM1/SLC27A5/GSTP1/ACOX3/CRAT/TECR/XBP1/PNPLA3/GSTZ1/LPIN2/LIPG/MLYCD/PON3/PON2/PRKAG2/PTGR1/PHYH/ERLIN1/ACBD5/PTGES3/ACAD10/PRKAB1/ADTRP/MAPK14/SCAP/PECR/NR4A3/ABCD4/LYPLA1/ECHDC2/FABP3/LPGAT1/ACSL3/PTGIS/SOX9/IL1B/ALKBH7/C3/HACL1/ACLY/PER2/LPIN3/ANXA1/CYP2C9/ABHD2/PAM/MMUT/AIG1/ERLIN2/PTGES2/HSD17B12/MMAA/AKR1C2/ACSL1/ACSS1/CYP2U…	87
BP	GO:0016579	protein deubiquitination	66/3137	283/20692	0.000178648	0.00868292	0.00736846	PSMC4/BIRC3/PSMA4/RHOA/OTUD5/ACTB/PSMC5/USP48/PSME1/PSMA3/HIF1A/NFKBIA/SMAD7/USP11/NOP53/KAT2A/USP46/SNX3/USP9Y/WDR48/IFIH1/PARK7/UCHL5/USP35/UCHL3/COPS5/STAMBP/NEDD8/TRAF3/PSME3/RNF128/DDB2/RIPK1/BARD1/WDR20/TP53/FOXK2/PSMB6/RPS27A/ASXL2/SKP2/USP12/INO80C/USP43/PSMD4/PSMB4/USP1/NLRP3/ABRAXAS1/ZC3H12A/BAP1/RNF123/OTUD4/FOXK1/KDM1B/PSMC3/USP54/AR/USP19/PSMD2/EIF3F/RUVBL1/RAD23A/SHMT2/HGS/UBA52	66
BP	GO:0030218	erythrocyte differentiation	34/3137	121/20692	0.000187154	0.00904284	0.00767389	ADGRF5/ADD1/ANKRD54/BRD1/HIF1A/RPS19/JAK3/CDK5RAP3/SLC11A2/MAPK14/VEGFA/BCL6/STAT1/ID2/PTBP3/FAM210B/ATP5IF1/ETS1/KAT7/TMOD3/LYAR/DMTN/ADAR/TRIM58/SFXN1/RPS14/EPB42/KLF13/STAT5B/PTPN2/P4HTM/IKZF1/MAFB/LYN	34
MF	GO:0008135	translation factor activity, RNA binding	26/3137	84/20692	0.00019468	0.00935148	0.00793581	EIF3I/GTPBP1/EIF3D/EIF3B/EIF4H/ABTB1/EIF1B/EIF4G1/EEF1B2/EIF2B2/ETF1/COPS5/EIF2S2/EIF3G/EEFSEC/EIF2S1/DENR/EIF2D/EIF2B5/EEF1A1/EIF5A2/EEF2/GTPBP2/EIF3F/TUFM/EIF3K	26
MF	GO:0051015	actin filament binding	51/3137	206/20692	0.000205106	0.00979499	0.00831218	LASP1/SCIN/MYH13/MYO16/CTNNA1/ACTN1/FSCN1/CAPZB/CTTN/ADD1/MYO15A/MYH7/EZR/PICK1/MYH9/CORO2A/MYH3/TRPV4/DSTN/ACTN4/MAP1S/AVIL/MICAL1/FHOD1/DBNL/MYO1G/ARPC5L/ITPRID2/SHROOM3/IQGAP1/TPM3/MYO10/ZNF185/TWF1/PSTPIP2/DMTN/CFL2/CACNB2/MYO5B/EEF2/MYO7B/FLII/FMNL1/MYO18A/SVIL/MYO1C/NRAP/TPM2/MACO1/CYFIP1/MYO19	51
BP	GO:0002831	regulation of response to biotic stimulus	89/3137	409/20692	0.000211388	0.0100367	0.00851726	LTF/PSMC4/MATR3/BIRC3/NR1H3/IFNGR1/GRN/PSMA4/CUL1/TAB2/PUM2/FAM3A/CEACAM1/PSMC5/MAVS/LAG3/PSME1/PPP2R3C/TYRO3/PGC/HSP90AB1/PSMA3/SAMHD1/RIOK3/RIPK2/IKBKB/RPS19/NOP53/CDC37/C1QBP/SKP1/SELENOK/WNT5A/FOXP1/STAT1/MUC5B/NMI/IL1B/IRF3/SEC14L1/TRAF3/PSME3/RAF1/CD180/MAPKBP1/HERC5/NLRC5/PDPK1/PSMB6/DUSP10/HSPD1/MUC4/SERPING1/CD226/CD96/GBP5/APPL1/PSMD4/PSMB4/ADAR/SCIMP/JAK1/SLAMF6/IFI16/AIM2/DTX3L/ZC3H12…	89
CC	GO:0005798	Golgi-associated vesicle	46/3137	181/20692	0.000216932	0.0100495	0.00852816	COPZ2/PKD1/CD74/RAB27B/GOPC/CLTCL1/DDHD2/PITPNM3/ARCN1/CNIH1/SEC23A/NCALD/KDELR1/COPE/GOSR2/COPZ1/ERGIC1/SCAP/CCDC88A/KLHL12/RHOQ/COPA/CCDC115/CLBA1/RAB13/ARF1/CNIH4/VTI1A/GJA1/SAR1B/SEC13/STEAP2/SPPL3/VANGL2/GOLGA2/LMAN2/YIF1A/YIPF6/DIPK2A/COPG1/TMED9/BACE1/AP2A1/SERPINA1/SREBF2/PDCD6	46
BP	GO:1900182	positive regulation of protein localization to nucleus	25/3137	80/20692	0.000216989	0.0100495	0.00852816	PTGS2/RBM22/MAVS/HSP90AB1/CARD10/GLI3/CDK5RAP3/ZPR1/MAPK14/ECT2/PARK7/TRIM28/DKC1/RAN/KAT7/CCT6A/BAG3/CCT8/CCT3/DTX3L/ZC3H12A/CCT2/HDAC3/LEP/DMAP1	25
BP	GO:0051170	import into nucleus	44/3137	171/20692	0.000218762	0.0100495	0.00852816	DDX20/ELAVL1/PTGS2/RBM22/MAVS/NUP188/HSP90AB1/SNRPD3/NFKBIA/NXT2/TSC2/GLI3/SUFU/HTATIP2/ZPR1/MAPK14/E2F3/ECT2/CDKN1A/RPL23/SNRPD2/NUP214/TRIM28/RAN/HNRNPA1/PML/MBTPS1/TP53/BAG3/APPL1/LMNA/NUP35/ZC3H12A/NOLC1/HDAC3/LEP/DMAP1/NPAP1/CHP1/APOD/IPO9/NUP62/TXNIP/POM121C	44
CC	GO:0005912	adherens junction	43/3137	166/20692	0.000218875	0.0100495	0.00852816	CTNNA1/TNK2/CDH19/ACTB/CEACAM1/MPP4/ADD1/MYH9/JAG1/SMAD7/NDRG1/CYTH2/CYTH1/NECTIN1/TRPV4/VEGFA/PARK7/PDZD11/LDB3/PAK4/PDLIM4/ANXA1/NIBAN2/TMOD3/SHROOM3/KIFC3/WTIP/ADAM15/NPHP1/PKP4/LIMD1/NOTCH1/LIN7C/DLG5/MAGI1/JCAD/PTPRM/CDH5/SCRIB/NF2/AJAP1/CTNND1/CCDC85C	43
BP	GO:0035967	cellular response to topologically incorrect protein	43/3137	166/20692	0.000218875	0.0100495	0.00852816	DDX11/HSPA5/PPP2R5B/ACADVL/DERL2/ADD1/XBP1/BFAR/FKBP14/TBL2/CREB3/GOSR2/CDK5RAP3/HSPA8/CTH/SERP1/COPS5/KLHDC3/HSPA2/CANX/SELENOS/EIF2S1/EDEM1/ERN2/DERL1/MBTPS1/PDIA6/HSPD1/SRPRB/BAG3/HSPB8/HSPA13/CREB3L1/ATP6V0D1/SHC1/LMNA/ANKZF1/YIF1A/CTDSP2/PTPN2/SRPRA/TSPYL2/RACK1	43
BP	GO:1902410	mitotic cytokinetic process	11/3137	23/20692	0.000218999	0.0100495	0.00852816	RHOA/CHMP5/CHMP3/CHMP2A/VPS4A/ARF1/CHMP7/MITD1/CNTROB/NUP62/CHMP1B	11
CC	GO:0031093	platelet alpha granule lumen	22/3137	67/20692	0.000231606	0.0105014	0.00891166	ACTN1/TIMP1/MAGED2/SERPINE1/VEGFA/SPARC/FN1/QSOX1/TGFB3/CLU/SRGN/F13A1/ACTN4/THBS1/SERPING1/ALDOA/CYRIB/APOOL/FGG/GTPBP2/SERPINA1/PDGFA	22
BP	GO:0042255	ribosome assembly	22/3137	67/20692	0.000231606	0.0105014	0.00891166	RPS5/RPL6/RPLP0/RPL3/RPS19/NOP53/C1QBP/NOP2/RPL24/RPS15/SBDS/ERAL1/RPL11/RPL10/RPS14/RPSA/RPL38/RPS27L/RRP7A/RPL12/RPL23A/RPS28	22
BP	GO:0060349	bone morphogenesis	28/3137	94/20692	0.000232683	0.0105014	0.00891166	LTF/FOXC1/GNAS/TRIP11/COMP/GLI3/COL1A1/TRPV4/PAPPA2/MEF2D/TGFB3/TEK/RUNX2/SOX9/PAX1/CHSY1/CSGALNACT1/SERPINH1/MMP14/SKI/STC1/DHRS3/LTBP3/AXIN2/THBS3/HAS2/RARG/COL13A1	28
BP	GO:0022618	ribonucleoprotein complex assembly	56/3137	233/20692	0.000236786	0.0106282	0.00901924	RBM5/LUC7L/DDX20/DDX1/RPS5/EIF3I/RPL6/RPLP0/HSP90AB1/SNRPD3/SNU13/RPL3/EIF3D/PRMT5/PRPF6/RPS19/NOP53/PRPF31/EIF3B/EIF4H/PRPF19/PTGES3/NOP2/RPL24/RPS15/SF3B1/SNRPC/SNRPD2/EIF2S2/LSM4/EIF3G/ERAL1/AGO4/NCBP1/DENR/RPL13A/RPL11/EIF2D/SHQ1/RPL10/ADAR/RPS14/RPSA/CD2BP2/RPL38/PRPF8/DDX23/EIF3F/RUVBL1/EIF3K/RUVBL2/RPS27L/RRP7A/RPL12/RPL23A/RPS28	56
BP	GO:1904591	positive regulation of protein import	16/3137	42/20692	0.000241463	0.0107792	0.00914741	ARHGEF5/PTGS2/RBM22/MAVS/HSP90AB1/GLI3/ZPR1/MAPK14/ECT2/TRIM28/RAN/BAG3/ZC3H12A/HDAC3/LEP/DMAP1	16
BP	GO:0006022	aminoglycan metabolic process	44/3137	172/20692	0.000251478	0.0110688	0.00939312	ST3GAL1/CD44/FOXC1/CHI3L2/B4GALT1/ITIH6/XYLT1/CEMIP/OGN/UGDH/ST3GAL4/SLC10A7/FMOD/CHST3/IL1B/ST3GAL3/OMD/CLN6/NCAN/CHSY1/CHST12/FGF2/LUM/HSPG2/GPC3/CSGALNACT1/HS2ST1/CHST9/PXYLP1/ACAN/B4GALT3/PGLYRP2/HGSNAT/B3GALNT1/HAS2/CHST11/CSPG4/FUCA1/EXT1/B3GALT5/CHP1/PRELP/AP2A1/HEXA	44
BP	GO:0051893	regulation of focal adhesion assembly	21/3137	63/20692	0.000251992	0.0110688	0.00939312	RHOA/MAP4K4/PPM1F/DUSP22/VEGFA/ITGB1BP1/TEK/LRP1/KDR/RAC1/THBS1/IQGAP1/THY1/MMP14/DMTN/DAPK3/LIMS1/RCC2/ACTG1/APOD/S100A10	21
BP	GO:0090109	regulation of cell-substrate junction assembly	21/3137	63/20692	0.000251992	0.0110688	0.00939312	RHOA/MAP4K4/PPM1F/DUSP22/VEGFA/ITGB1BP1/TEK/LRP1/KDR/RAC1/THBS1/IQGAP1/THY1/MMP14/DMTN/DAPK3/LIMS1/RCC2/ACTG1/APOD/S100A10	21
MF	GO:0001968	fibronectin binding	12/3137	27/20692	0.00026899	0.0117526	0.00997343	FBLN1/VEGFA/ITGA4/IGFBP5/CCN2/CTSL/THBS1/CTSK/IGFBP3/HSD17B12/IGFBP6/SSC5D	12
MF	GO:0016627	oxidoreductase activity, acting on the CH-CH group of donors	20/3137	59/20692	0.000272161	0.0117659	0.00998475	COX15/ACADVL/SDHA/ACOX3/CRAT/TECR/PTGR1/ACAD10/PECR/RSAD1/SDHC/ACAD8/AKR1C2/BDH2/DUS2/ACOX2/DUS1L/DHCR7/AKR1C1/ACADSB	20
BP	GO:0042306	regulation of protein import into nucleus	20/3137	59/20692	0.000272161	0.0117659	0.00998475	PTGS2/RBM22/MAVS/HSP90AB1/GLI3/SUFU/ZPR1/MAPK14/ECT2/TRIM28/RAN/BAG3/ZC3H12A/NOLC1/HDAC3/LEP/DMAP1/CHP1/APOD/NUP62	20
BP	GO:0098781	ncRNA transcription	31/3137	109/20692	0.000278665	0.011984	0.0101698	DDX11/SNAPC1/POU2F2/TAF11/GTF3C1/SRRT/POLR2C/INTS9/NOP53/TAF6/TBP/GTF3C2/ELL2/GTF3A/GTF2F1/INTS11/SMARCA4/USPL1/PWP1/NCBP1/INTS14/NABP2/TP53/INTS3/TAF5/GTF2E1/POLR2H/ZNF143/CAVIN1/BRF1/GTF2E2	31
BP	GO:0030203	glycosaminoglycan metabolic process	41/3137	158/20692	0.000290763	0.0124392	0.0105561	ST3GAL1/CD44/FOXC1/B4GALT1/ITIH6/XYLT1/CEMIP/OGN/UGDH/ST3GAL4/SLC10A7/FMOD/CHST3/IL1B/ST3GAL3/OMD/CLN6/NCAN/CHSY1/CHST12/FGF2/LUM/HSPG2/GPC3/CSGALNACT1/HS2ST1/CHST9/PXYLP1/ACAN/B4GALT3/PGLYRP2/HGSNAT/HAS2/CHST11/CSPG4/FUCA1/EXT1/CHP1/PRELP/AP2A1/HEXA	41
BP	GO:0008589	regulation of smoothened signaling pathway	26/3137	86/20692	0.000295616	0.0125813	0.0106767	MKS1/CTNNA1/EVC/GLI2/TULP3/GLI3/SUFU/GLI1/PRRX1/UCHL5/PTCH2/GORAB/RUNX2/CHSY1/SERPINE2/ARMC9/GPR161/SCUBE3/GPC3/DLG5/SCUBE1/STK36/IFT122/KCTD6/GPR37L1/CIBAR1	26
CC	GO:0008305	integrin complex	13/3137	31/20692	0.000303726	0.0128046	0.0108662	ITGAL/ITGA2B/ITGB5/ITGA6/ITGA4/ITGB4/ITGA7/EMILIN1/ITGAX/ITGA5/NPNT/ITGAM/LYN	13
BP	GO:0051168	nuclear export	50/3137	204/20692	0.000303981	0.0128046	0.0108662	PKD1/NSUN2/SP100/SMG6/CPSF1/RBM22/AAAS/NUP188/THOC5/LZTS2/SUPT6H/MAGOHB/DUSP16/DNAJC27/RPS15/SRSF7/PARK7/SRSF4/SRSF11/XPO5/IL1B/SYMPK/NUP214/RAN/HNRNPA1/TXN/NCBP1/ANP32B/CTDSPL2/BARD1/SSB/TP53/BAG3/SEC13/MCM3AP/NUP35/IWS1/SLBP/NOL6/IFI27/AKAP13/EIF4ENIF1/NPAP1/CHP1/SDAD1/SMURF1/RNPS1/NUP62/RBM8A/POM121C	50
CC	GO:0009925	basal plasma membrane	18/3137	51/20692	0.000308483	0.0129279	0.0109709	ERBB3/CEACAM1/SLC27A5/ITGA6/TF/ABCC1/SLC1A5/CD81/OSCP1/PKD2/TEK/SLC7A1/ERBB2/DST/LDLRAP1/DAG1/SLC6A9/MYO1C	18
BP	GO:0072331	signal transduction by p53 class mediator	62/3137	267/20692	0.000311669	0.0129952	0.0110279	CD74/MRE11/PHF20/CD44/TAF11/SP100/BCL3/MBD3/NUAK1/KAT6A/PPP1R13B/TFAP4/SUPT16H/MSH2/PRMT5/SNW1/CSNK2A1/RBBP8/RGCC/NDRG1/PPP1R13L/YJU2/NOP53/TAF6/PRKAG2/CDK5RAP3/FOXM1/NOP2/ING4/PRKAB1/MAPK14/PERP/TBP/TFDP2/HDAC1/RPA2/PLAGL1/CDKN1A/RPL23/DYRK2/PIN1/BARD1/BRCA2/PML/TP53/RPL11/TAF5/MTA2/CNOT11/BTG2/ZNF385A/IFI16/MEAF6/RFC4/SHISA5/BRD7/CRADD/RNF34/RPS7/PIDD1/RPS27L/WWOX	62
BP	GO:0034101	erythrocyte homeostasis	35/3137	129/20692	0.000317751	0.0130783	0.0110984	ADGRF5/ADD1/ANKRD54/BRD1/HIF1A/RPS19/JAK3/CDK5RAP3/SLC11A2/MAPK14/VEGFA/BCL6/STAT1/ID2/PTBP3/FAM210B/ATP5IF1/ETS1/KAT7/RPS24/TMOD3/LYAR/DMTN/ADAR/TRIM58/SFXN1/RPS14/EPB42/KLF13/STAT5B/PTPN2/P4HTM/IKZF1/MAFB/LYN	35
BP	GO:0006978	DNA damage response, signal transduction by p53 class mediator resulting in transcription of p21 class mediator	9/3137	17/20692	0.000318223	0.0130783	0.0110984	SP100/TFAP4/FOXM1/ING4/CDKN1A/BRCA2/TP53/ZNF385A/RPS27L	9
BP	GO:0016236	macroautophagy	70/3137	310/20692	0.000318798	0.0130783	0.0110984	POLDIP2/VTA1/CAPN1/ATP6V0A1/GABARAPL2/PIK3C3/SNX5/SNAP29/SPTLC2/HIF1A/CSNK2A1/NPRL3/TSC2/RIPK2/CDC37/PRKAG2/TBC1D12/LAMTOR3/ATG2A/AMBRA1/TCIRG1/GAPDH/PRKAB1/CHMP3/QSOX1/EXOC8/STX12/ATG14/KDR/SNX6/TOMM40/CHMP2A/VPS25/VPS4A/PIK3C2B/CALCOCO2/MAP1LC3B/TP53/MVB12A/ADPRH/KLHL3/FEZ1/BAG3/HSPB8/ATG10/TOMM70/LARP1/WIPI2/ATP6V0D1/GPSM1/FYCO1/MFSD8/ZFYVE1/UBXN6/PAFAH1B2/SYNPO2/PACS2/ATG9B/EXOC7/HGS/LAMTOR4/…	70
CC	GO:0031091	platelet alpha granule	27/3137	91/20692	0.000320031	0.0130783	0.0110984	ITGA2B/CD9/ACTN1/APLP2/TIMP1/MAGED2/SERPINE1/VEGFA/SPARC/FN1/QSOX1/TGFB3/CLU/SRGN/F13A1/ACTN4/SERPINE2/THBS1/SNCA/SERPING1/ALDOA/CYRIB/APOOL/FGG/GTPBP2/SERPINA1/PDGFA	27
BP	GO:0061448	connective tissue development	61/3137	262/20692	0.000321887	0.013089	0.0111075	SCIN/PKD1/CD44/CASR/DGAT2/EVC/GLI2/GNAS/XBP1/SPTLC2/HIF1A/TRIP11/SMAD7/TIMP1/SLC39A14/COMP/GLI3/KAT2A/COL1A1/TRPV4/MGP/MAPK14/ARRDC3/WNT5A/EFEMP1/ID2/PRRX1/MEF2D/CCN2/RUNX2/BBS2/SOX9/CHSY1/SPART/LOXL2/SOX5/FGF2/LUM/RORC/ECM1/CTSK/CSGALNACT1/NOTCH1/ZEB1/SERPINH1/ARID5B/BMP3/ACAN/STC1/SLC39A13/LTBP3/AXIN2/THBS3/CHST11/RARG/LEP/SH3PXD2B/FOXC2/UMODL1/SULF2/SELENOM	61
BP	GO:0006163	purine nucleotide metabolic process	94/3137	442/20692	0.000330857	0.0133224	0.0113056	AK2/NOS2/GUCY1B1/DGAT2/PDE4A/PKM/RHOA/HDAC4/ENO1/NT5C2/PGM1/NOS1/AAAS/NUP188/TECR/GTPBP1/GSTZ1/HIF1A/GMPR2/SAMHD1/MLYCD/GPI/IMPDH1/PRKAG2/AK1/MVK/ATP5F1B/GAPDH/TPI1/ENO2/ACOT13/HMGCS1/PDE1A/AMPD2/ATP5PB/DLST/RHOQ/ACOT9/ACSL3/ATP5F1E/ITPA/NUP214/ADCY4/PPT1/ACLY/PDHA1/RAN/HMGCS2/LDHA/NT5E/ATP5MC2/PPCDC/AK7/FOXK2/PFKL/MPC2/GUK1/HSD17B12/ALDOA/ACSL1/PID1/ACSS1/DBI/HKDC1/HK1/SEC13/ADPGK/THEM4/NPR2/ADC…	94
BP	GO:0032506	cytokinetic process	15/3137	39/20692	0.000332299	0.0133224	0.0113056	RHOA/CHMP5/MYH9/ECT2/CHMP3/CHMP2A/VPS4A/ARF1/CHMP7/MITD1/CNTROB/SNX33/SPIRE2/NUP62/CHMP1B	15
BP	GO:1903706	regulation of hemopoiesis	104/3137	498/20692	0.000332493	0.0133224	0.0113056	ITGA2B/PAF1/SCIN/LTF/PSMC4/CD74/PSMA4/FOXC1/AP3D1/PRKCQ/RHOA/PDCD2/GLI2/IL4R/TNRC6C/CEACAM1/TCF7/PSMC5/GNAS/LAG3/PUS7/PSME1/PPP2R3C/SETD1A/ANKRD54/XBP1/BRD1/PSMA3/HIF1A/NFKBIA/NFATC2/RASSF2/MYL9/JAG1/SMAD7/NKAP/RIPK2/CLPTM1/JAK3/GLI3/VSIR/ZMIZ1/KAT2A/MAPK14/BCL6/FOXP1/ZAP70/STAT1/ID2/SOS1/HDAC1/RBBP5/NR4A3/GPR68/TNFSF11/FAM210B/IL1B/ASH2L/PSME3/DPF2/AGO4/ETS1/ANXA1/KAT7/RIPK1/THBS1/ERBB2/SOD1/PSM…	104
MF	GO:0005522	profilin binding	7/3137	11/20692	0.000342977	0.0136758	0.0116055	CTTN/WIPF1/RHOQ/ACTG1/FMNL1/PCLO/EVL	7
BP	GO:0090161	Golgi ribbon formation	8/3137	14/20692	0.000351273	0.0139389	0.0118288	PRMT5/TRIP11/GOLPH3/VAMP4/STX16/VTI1A/GOLGA2/MYO18A	8
BP	GO:0043487	regulation of RNA stability	48/3137	195/20692	0.000356959	0.0140965	0.0119625	PSMC4/SLC11A1/SAMD4A/VIM/NSUN2/PSMA4/PUM2/ELAVL1/PABPC1/DIS3/PSMC5/PABPC4/PSME1/HNRNPC/CIRBP/PSMA3/HSPB1/EXOSC3/HSPA8/MAPK14/RBM24/TENT4A/XRN1/EIF4G1/NUP214/DKC1/PSME3/FASTKD1/ANP32A/PSMB6/RPS27A/ZFP36L2/CARHSP1/LARP1/IGF2BP1/PSMD4/PSMB4/MAPKAPK2/ZC3H12A/PSMC3/YWHAB/AXIN2/MYD88/PSMD2/ZC3H12D/SAMD4B/YTHDF3/UBA52	48
BP	GO:0001952	regulation of cell-matrix adhesion	34/3137	125/20692	0.000365043	0.0143467	0.0121748	RHOA/MAP4K4/PPM1F/JAG1/SERPINE1/DUSP22/VEGFA/BCL6/ITGB1BP1/TEK/LRP1/RRAS/KDR/NINJ1/RAC1/THBS1/IQGAP1/SKAP1/MINK1/ADAM15/EPHA1/THY1/MMP14/DMTN/DAPK3/LIMS1/DAG1/RCC2/ACTG1/CIB1/NF2/APOD/AJAP1/S100A10	34
CC	GO:0005844	polysome	22/3137	69/20692	0.000370403	0.014488	0.0122948	VIM/RPL18/RPL31/RPL6/RPL18A/RPL24/EIF4G1/RPL36/EIF2S1/RPL11/RPL32/RPL7A/LARP1/EEF2/RPL38/NAA38/DRG1/RPS23/RPL10A/RPS29/RPL41/RPS28	22
CC	GO:0005793	endoplasmic reticulum-Golgi intermediate compartment	35/3137	130/20692	0.000372361	0.0144956	0.0123012	COPZ2/HSPA5/MGAT4A/SLC35C2/DDHD2/CNIH1/TRIP11/PIEZO1/KDELR1/BET1/GOSR2/ERGIC1/FN1/TBC1D20/PRRG4/CCDC115/CNIH4/PDIA6/SERPINH1/SPPL3/GOLGA2/LMAN2/TRAPPC12/YIF1A/PTPN2/TRAPPC5/COPG1/CLN8/TMED9/P4HB/CHP1/CD55/MYO18A/SERPINA1/INPP5B	35
CC	GO:0030120	vesicle coat	19/3137	56/20692	0.00037892	0.0146294	0.0124147	COPZ2/CLTCL1/ARCN1/SEC23A/NCALD/COPE/COPZ1/CLINT1/KLHL12/COPA/CLBA1/SAR1B/SEC13/NECAP2/AP2M1/DIPK2A/COPG1/AP2A1/PDCD6	19
BP	GO:0019693	ribose phosphate metabolic process	91/3137	427/20692	0.000379359	0.0146294	0.0124147	AK2/GUCY1B1/DGAT2/PDE4A/PKM/RHOA/HDAC4/ENO1/NT5C2/PGM1/AAAS/NUP188/TECR/GTPBP1/GSTZ1/HIF1A/GMPR2/MLYCD/GPI/IMPDH1/PRKAG2/AK1/MVK/ATP5F1B/GAPDH/TPI1/ENO2/ACOT13/HMGCS1/UMPS/PDE1A/AMPD2/ATP5PB/DLST/RHOQ/ACOT9/ACSL3/ATP5F1E/ITPA/NUP214/ADCY4/PPT1/ACLY/PDHA1/RAN/HMGCS2/LDHA/NT5E/ATP5MC2/PPCDC/FOXK2/PFKL/MPC2/GUK1/HSD17B12/ALDOA/ACSL1/PID1/ACSS1/DBI/HKDC1/HK1/SEC13/ADPGK/THEM4/NPR2/ADCY9/NUP35/TKT/ADC…	91
BP	GO:0009259	ribonucleotide metabolic process	89/3137	416/20692	0.000382674	0.0146882	0.0124647	AK2/GUCY1B1/DGAT2/PDE4A/PKM/RHOA/HDAC4/ENO1/NT5C2/PGM1/AAAS/NUP188/TECR/GTPBP1/GSTZ1/HIF1A/GMPR2/MLYCD/GPI/IMPDH1/PRKAG2/AK1/MVK/ATP5F1B/GAPDH/TPI1/ENO2/ACOT13/HMGCS1/UMPS/PDE1A/AMPD2/ATP5PB/DLST/RHOQ/ACOT9/ACSL3/ATP5F1E/ITPA/NUP214/ADCY4/PPT1/ACLY/PDHA1/RAN/HMGCS2/LDHA/NT5E/ATP5MC2/PPCDC/FOXK2/PFKL/MPC2/GUK1/HSD17B12/ALDOA/ACSL1/PID1/ACSS1/DBI/HKDC1/HK1/SEC13/ADPGK/THEM4/NPR2/ADCY9/NUP35/ADCY1/F…	89
BP	GO:0006606	protein import into nucleus	39/3137	150/20692	0.000386422	0.0147631	0.0125282	ELAVL1/PTGS2/RBM22/MAVS/NUP188/HSP90AB1/NFKBIA/NXT2/TSC2/GLI3/SUFU/ZPR1/MAPK14/E2F3/ECT2/CDKN1A/RPL23/NUP214/TRIM28/RAN/PML/MBTPS1/TP53/BAG3/APPL1/LMNA/NUP35/ZC3H12A/NOLC1/HDAC3/LEP/DMAP1/NPAP1/CHP1/APOD/IPO9/NUP62/TXNIP/POM121C	39
BP	GO:0005996	monosaccharide metabolic process	67/3137	296/20692	0.000393979	0.0149821	0.0127141	GCLC/NISCH/MDH1/SLC2A3/DGAT2/GSTO2/PKM/FAM3A/ENO1/PGM1/B4GALT1/CYB5R3/PMM1/MLYCD/SLC39A14/GPI/BRAT1/KAT2A/GAPDH/TPI1/ENO2/MAPK14/GPD2/LEPR/GALE/AKR1A1/SERP1/DYRK2/PDHA1/SELENOS/PER2/MAN2C1/G6PC3/TP53/FOXK2/PFKL/RORC/GALM/DGKQ/IGFBP3/SOGA1/ALDOA/HKDC1/HK1/ADPGK/ADIPOR1/TKT/FABP5/FOXK1/NUDT5/PDHB/PGM2/GAA/PGAM1/FGGY/PPP1R3B/PC/LEP/PTPN2/TALDO1/FUCA1/GDPGP1/POFUT2/APOD/MAN2A2/RPE/PPP1R3E	67
BP	GO:0071902	positive regulation of protein serine/threonine kinase activity	76/3137	345/20692	0.000401916	0.0152136	0.0129105	DBF4/PKD1/LTF/CD74/MNAT1/MAP2K3/ARHGEF5/TAB2/MAP2K4/RHOA/ERP29/TF/HSP90AB1/STK4/FLT1/RGCC/CEMIP/RIPK2/MAP4K1/LAMTOR3/MADD/CD81/TPD52L1/MAPK14/VEGFA/FGF1/WNT5A/PKD2/CCND2/TGFB3/TNFSF11/PKN1/IL1B/MAP2K2/RAF1/ERN2/CAB39/DBNL/RIPK1/ARRB1/THBS1/FGF2/DUSP6/NTRK3/IQGAP1/TNFRSF11A/ERBB2/SOD1/MAP3K6/RPS27A/SNCA/TAOK2/ACSL1/GRM1/SHC1/PEA15/VANGL2/MAPKAPK2/CCNYL1/FZD5/PROK2/IGFBP6/MAP4K2/AKAP13/MAP3K11/CSPG…	76
CC	GO:0030427	site of polarized growth	47/3137	191/20692	0.000411777	0.0155153	0.0131665	TIMP2/RASGRF1/NGEF/FSCN1/SSH1/WDR47/CTTN/CRTAC1/HSP90AB1/CYTH2/ZPR1/NECTIN1/TRPV4/DPYSL3/ITGA4/KIF21B/EXOC8/COPA/LRP1/PREX1/ACAP3/IGHMBP2/TRPM1/DBNL/IQGAP1/BOC/SNCA/TIAM2/FEZ1/TAOK2/THY1/PI4K2A/GDPD5/IGF2BP1/ORAI2/SHANK2/APBB1/STX3/DSCAM/HAP1/UNC5C/EXOC7/CIB1/MAPT/TRPV2/CTNND1/CYFIP1	47
BP	GO:0043488	regulation of mRNA stability	46/3137	186/20692	0.00041872	0.0157049	0.0133274	PSMC4/SLC11A1/SAMD4A/VIM/PSMA4/PUM2/ELAVL1/PABPC1/DIS3/PSMC5/PABPC4/PSME1/HNRNPC/CIRBP/PSMA3/HSPB1/EXOSC3/HSPA8/MAPK14/RBM24/TENT4A/XRN1/EIF4G1/NUP214/PSME3/FASTKD1/ANP32A/PSMB6/RPS27A/ZFP36L2/CARHSP1/LARP1/IGF2BP1/PSMD4/PSMB4/MAPKAPK2/ZC3H12A/PSMC3/YWHAB/AXIN2/MYD88/PSMD2/ZC3H12D/SAMD4B/YTHDF3/UBA52	46
MF	GO:0016887	ATPase activity	90/3137	423/20692	0.000430653	0.0160116	0.0135877	DNAH9/PSMC4/DDX11/ATP1A2/MRE11/HSPA5/DDX20/DDX3Y/ABCB11/MLH1/DDX1/PSMC5/KIF9/DDX24/MYO15A/MYH7/MYL6/MSH2/BTAF1/MCM5/MYH9/ABCC1/ATP13A1/ABCA2/RECQL5/MYH3/HSPA8/ATP5F1B/MCM9/MCM3/IFIH1/TTF2/KIF21B/KIF17/DDX59/ABCD4/ZRANB3/ATP5F1E/ABCC10/PEX6/ABCC4/DDX31/HSPA2/CHTF18/SMARCA4/CHD1L/VPS4A/IGHMBP2/ANXA1/DDX56/MYO1G/YME1L1/DYNC2LI1/ABCG5/ABCC12/KIFC3/HSPD1/MYO10/HSPA13/CCT8/SUPV3L1/ABCF3/ERCC3/RFC4/RAD5…	90
BP	GO:0010634	positive regulation of epithelial cell migration	44/3137	176/20692	0.000430797	0.0160116	0.0135877	GRN/MAP2K3/FLT4/BCAR1/MAP4K4/PTGS2/PPM1F/LGMN/HIF1A/SRPX2/GPI/HSPB1/ATP5F1B/SMOC2/VEGFA/SPARC/FGF1/WNT5A/FOXP1/ITGB1BP1/TEK/GLIPR2/PLCG1/RREB1/SOX9/RRAS/RHOJ/AAMP/KDR/ETS1/ANXA1/THBS1/FGF2/FGF7/PDPK1/EMC10/ZC3H12A/JCAD/AMOTL1/HAS2/FOXC2/PRKD1/CIB1/PDCD6	44
BP	GO:0000028	ribosomal small subunit assembly	10/3137	21/20692	0.000444753	0.0164559	0.0139647	RPS5/RPS19/RPS15/ERAL1/RPS14/RPSA/RPL38/RPS27L/RRP7A/RPS28	10
BP	GO:0033013	tetrapyrrole metabolic process	20/3137	61/20692	0.000448226	0.01651	0.0140106	COX15/EIF2AK1/TSPO/ABCC1/SLC11A2/ABCD4/CLYBL/ATP5IF1/MMACHC/CBLIF/TCN1/RSAD1/MMUT/MMAA/CTRC/BDH2/CD320/LMBRD1/IBA57/HMBS	20
BP	GO:0006007	glucose catabolic process	14/3137	36/20692	0.000456903	0.016638	0.0141192	PKM/ENO1/GPI/GAPDH/TPI1/ENO2/TP53/FOXK2/PFKL/ALDOA/HK1/ADPGK/FOXK1/PGAM1	14
CC	GO:0098636	protein complex involved in cell adhesion	14/3137	36/20692	0.000456903	0.016638	0.0141192	ITGAL/ITGA2B/ITGB5/ITGA6/ITGA4/ITGB4/ITGA7/EMILIN1/ITGAX/ITGA5/JAM3/NPNT/ITGAM/LYN	14
BP	GO:0042307	positive regulation of protein import into nucleus	15/3137	40/20692	0.000457777	0.016638	0.0141192	PTGS2/RBM22/MAVS/HSP90AB1/GLI3/ZPR1/MAPK14/ECT2/TRIM28/RAN/BAG3/ZC3H12A/HDAC3/LEP/DMAP1	15
BP	GO:0006879	cellular iron ion homeostasis	22/3137	70/20692	0.000463772	0.0167816	0.0142411	HFE/LTF/SLC11A1/CP/CUL1/CYBRD1/FTL/TF/HIF1A/SLC39A14/SLC11A2/SKP1/FBXL5/NEDD8/ISCU/CCDC115/SLC40A1/SOD1/ATP6V0D1/FTH1/SCARA5/NCOA4	22
CC	GO:0005681	spliceosomal complex	47/3137	192/20692	0.000466422	0.0168035	0.0142597	RBM5/LUC7L/GPKOW/PABPC1/RBM22/HNRNPC/CWF19L1/CIRBP/SNRPD3/TFIP11/SNU13/SNW1/PNN/PRPF6/RBM3/SNRNP70/YJU2/PRPF31/LSM5/HSPA8/PRPF19/MAGOHB/IK/SF3B1/IVNS1ABP/TTF2/WBP4/SMU1/SNRPC/SNRPD2/LSM4/HNRNPA1/BUD13/MFAP1/CWC15/ADAR/CWC22/LSM6/TRA2A/SRRM2/HNRNPH1/LSM3/PRPF8/DDX23/DDX41/SF3B3/RBM8A	47
BP	GO:0045766	positive regulation of angiogenesis	50/3137	208/20692	0.000492942	0.0176813	0.0150047	GRN/PKM/PTGS2/XBP1/HIF1A/SRPX2/FLT1/HSPB1/SERPINE1/ENG/SMOC2/VEGFA/FGF1/WNT5A/TEK/PLCG1/PTGIS/IL1B/C3/RRAS/RHOJ/KDR/PAK4/ETS1/ANXA1/KLF4/THBS1/FGF2/ITGAX/PDPK1/ECM1/VASH2/EPHA1/DDAH1/ITGA5/EMC10/JAK1/ZC3H12A/AGGF1/ERAP1/JCAD/ANGPTL4/FOXC2/CDH5/CXCR2/PRKD1/CIB1/C5AR1/PDCD6/PIK3R6	50
CC	GO:0005791	rough endoplasmic reticulum	25/3137	84/20692	0.000498116	0.0177892	0.0150962	SEC61A1/RPL18/PKM/DERL2/PLOD1/RPL6/HM13/TMEM97/CANX/UBA1/DERL1/PI4KB/HSPD1/SRPRB/SPPL3/ZC3H12A/ARL6IP1/RPL4/SSR4/SRPRA/SFTPA2/RPS23/MACO1/RPS29/RPS28	25
BP	GO:0043405	regulation of MAP kinase activity	75/3137	342/20692	0.000502156	0.0178559	0.0151528	CD74/MAP2K3/ARHGEF5/TAB2/MAP2K4/GSTP1/DNAJA1/ERP29/TF/FLT1/RIPK2/MAP4K1/PPP2R1A/CDK5RAP3/LAMTOR3/MADD/CD81/DUSP16/TPD52L1/MAPK14/VEGFA/FGF1/WNT5A/TGFB3/DUSP1/TNFSF11/PKN1/IL1B/MAP2K2/RAF1/EPHB2/ERN2/DBNL/RIPK1/ARRB1/THBS1/FGF2/RGS3/DUSP6/NTRK3/IQGAP1/TNFRSF11A/ERBB2/SOD1/MAP3K6/DUSP10/RPS27A/TAOK2/GRM1/SHC1/PEA15/VANGL2/MAPKAPK2/FZD5/PAQR3/PROK2/CDK12/IGFBP6/CD300A/MAP4K2/GPS1/AKAP13/MAP3K11/CSPG…	75
BP	GO:0046365	monosaccharide catabolic process	21/3137	66/20692	0.000514672	0.0181439	0.0153972	PKM/ENO1/PGM1/GPI/GAPDH/TPI1/ENO2/GALE/AKR1A1/TP53/FOXK2/PFKL/GALM/ALDOA/HK1/ADPGK/FOXK1/NUDT5/PGM2/PGAM1/RPE	21
BP	GO:0150116	regulation of cell-substrate junction organization	21/3137	66/20692	0.000514672	0.0181439	0.0153972	RHOA/MAP4K4/PPM1F/DUSP22/VEGFA/ITGB1BP1/TEK/LRP1/KDR/RAC1/THBS1/IQGAP1/THY1/MMP14/DMTN/DAPK3/LIMS1/RCC2/ACTG1/APOD/S100A10	21
BP	GO:0071496	cellular response to external stimulus	72/3137	326/20692	0.000520141	0.0182583	0.0154943	GCLC/MYH13/HFE/ATP1A2/GABARAPL2/CASR/TNC/HSPA5/MAP2K4/TNFRSF1A/HDAC4/PTGS2/NUAK1/PIK3C3/CADPS2/GSTP1/ITGA6/PICK1/XBP1/SNW1/ADNP/PHEX/WDR59/NPRL3/PIEZO1/USF2/PRKAG2/TBL2/ENG/COL1A1/HSPA8/SLC1A2/AMBRA1/ITFG2/VDR/RIPOR2/DAP/EIF4G1/ITGA4/CDKN1A/SOX9/IL1B/ATG14/PIK3C2B/EIF2S1/HNRNPA1/RAC1/MAP1LC3B/TP53/SKP2/BAG3/GJA1/AIFM1/WIPI2/WNT9B/ARHGAP35/VCAM1/IFI16/ZC3H12A/ZFYVE1/CRADD/FOS/PTGER4/MYD88/DAG1/LEP…	72
BP	GO:0051894	positive regulation of focal adhesion assembly	11/3137	25/20692	0.000538415	0.0187396	0.0159027	MAP4K4/PPM1F/VEGFA/ITGB1BP1/TEK/KDR/RAC1/IQGAP1/THY1/LIMS1/S100A10	11
CC	GO:0101031	chaperone complex	11/3137	25/20692	0.000538415	0.0187396	0.0159027	PPP5C/HSP90AB1/CDC37/HSPA8/PTGES3/CCT6A/BAG3/HSPB8/CCT8/CCT3/CCT2	11
BP	GO:0034755	iron ion transmembrane transport	9/3137	18/20692	0.000550984	0.0189054	0.0160434	HFE/SLC11A1/SLC39A14/SLC11A2/ISCU/SLC40A1/SLC25A37/SCARA5/MMGT1	9
BP	GO:0042772	DNA damage response, signal transduction resulting in transcription	9/3137	18/20692	0.000550984	0.0189054	0.0160434	SP100/TFAP4/FOXM1/ING4/CDKN1A/BRCA2/TP53/ZNF385A/RPS27L	9
BP	GO:1903510	mucopolysaccharide metabolic process	31/3137	113/20692	0.000553067	0.0189054	0.0160434	ST3GAL1/CD44/B4GALT1/ITIH6/XYLT1/CEMIP/OGN/UGDH/ST3GAL4/SLC10A7/FMOD/CHST3/IL1B/ST3GAL3/OMD/NCAN/CHSY1/CHST12/FGF2/LUM/CSGALNACT1/CHST9/ACAN/B4GALT3/HAS2/CHST11/CSPG4/CHP1/PRELP/AP2A1/HEXA	31
BP	GO:0009612	response to mechanical stimulus	50/3137	209/20692	0.000554189	0.0189054	0.0160434	GCLC/PKD1/CLCN6/ATP1A2/TNC/MAP2K4/TNFRSF1A/RHOA/HDAC4/PTGS2/PKD2L2/NFKBIA/PIEZO1/ENG/CXCL12/COL1A1/TRPV4/KCNA1/RIPOR2/MAPK14/STAT1/PKD2/PPL/LRP11/SOX9/IL1B/RAF1/ATP8A2/ETS1/SERPINE2/RAC1/XPA/THBS1/BAG3/GJA1/MMP14/BTG2/SUN1/COL3A1/CRADD/P2RY1/FOS/PTGER4/MYD88/DAG1/SLITRK6/BACE1/TLR5/LHFPL5/TXNIP	50
BP	GO:0072330	monocarboxylic acid biosynthetic process	57/3137	246/20692	0.000562145	0.0189054	0.0160434	ALOX5/CD74/NR1H3/PKM/ACADVL/ABCB11/PTGS2/MGLL/CEACAM1/SLC27A5/GSTP1/TECR/XBP1/LIPG/MLYCD/PRKAG2/ERLIN1/OSBP/ACCS/PTGES3/PRKAB1/RBP1/SCAP/PECR/PARK7/LPGAT1/ACSL3/PTGIS/IL1B/GAMT/NCAN/OSBPL2/ACLY/PER2/ANXA1/CYP27A1/CHST12/CYP2C9/ABHD2/OSBPL1A/ERLIN2/PTGES2/HSD17B12/ACSS1/ABHD3/ADIPOR1/FABP5/ACOX2/GSTM4/ELOVL6/CSPG4/CYP8B1/ABAT/CES1/HACD2/ACSM4/FADS3	57
CC	GO:0030117	membrane coat	27/3137	94/20692	0.000564685	0.0189054	0.0160434	COPZ2/AP3D1/CLTCL1/AP1M1/ARCN1/SEC23A/AP3B2/NCALD/COPE/DNM1/COPZ1/CLINT1/KLHL12/COPA/CHMP2A/CLBA1/AP1S3/SAR1B/SEC13/NECAP2/AP2M1/DIPK2A/COPG1/AP2A1/AP5Z1/PDCD6/CHMP1B	27
CC	GO:0048475	coated membrane	27/3137	94/20692	0.000564685	0.0189054	0.0160434	COPZ2/AP3D1/CLTCL1/AP1M1/ARCN1/SEC23A/AP3B2/NCALD/COPE/DNM1/COPZ1/CLINT1/KLHL12/COPA/CHMP2A/CLBA1/AP1S3/SAR1B/SEC13/NECAP2/AP2M1/DIPK2A/COPG1/AP2A1/AP5Z1/PDCD6/CHMP1B	27
MF	GO:0044389	ubiquitin-like protein ligase binding	70/3137	316/20692	0.000564907	0.0189054	0.0160434	UQCRC1/BID/GABARAPL2/HSPA5/JKAMP/CUL1/TNK2/ERBB3/DNAJA1/PXN/HSP90AB1/PSMA3/HIF1A/NFKBIA/HM13/SMAD7/GPI/BAG1/ERLIN1/CDK5RAP3/HSPA8/AMBRA1/TPI1/STAT1/SCAMP3/RPA2/NEK6/SLF2/CLU/CDKN1A/RPL23/NEDD8/TRIM28/TRAF3/SPART/HSPBP1/DERL1/RIPK1/ARRB1/PML/MAP1LC3B/TP53/RPL11/RPS27A/HSPD1/ERLIN2/TNFRSF14/SKI/NDUFS2/JAK1/FZD5/DTX3L/ANKRA2/BAG5/CCT2/APBB1/AXIN2/PA2G4/RNF34/USP19/FZD8/PER1/ACTG1/SUMO3/UBOX5/HGS/DIO…	70
MF	GO:0060090	molecular adaptor activity	70/3137	316/20692	0.000564907	0.0189054	0.0160434	COX15/DDX20/BCL3/AP1M1/FSCN1/DLGAP4/EPB41L3/MAVS/STX1B/SNAP29/CARD10/MYH9/ST13/BFAR/STX4/BET1/EIF3B/CHCHD3/GOSR2/LAMTOR3/HSPA8/SKP1/WWC1/EIF4G1/STX12/SOCS2/STX16/MAP2K2/ISCU/ARRB1/STON2/IQGAP1/DLG5/MAGI1/VTI1A/SAV1/LDLRAP1/CD3G/SHC1/VPS11/AP2M1/SCIMP/SHANK2/TRAT1/OTUD4/SEPTIN8/SUN1/STX3/MAP1A/SEPTIN2/CRADD/DLGAP1/AKAP13/SPSB1/COL8A2/SYNPO2/STAP2/SH2B1/CIB1/SEPTIN10/MAPT/COL14A1/LAMTOR4/ZDHHC11/AP…	70
CC	GO:0005771	multivesicular body	20/3137	62/20692	0.000568496	0.0189054	0.0160434	VTA1/CD74/RAB27B/RAB27A/CHMP5/CST3/ZP2/STEAP3/CHMP3/CHMP2A/CTSL/CD63/CHMP7/GFRA1/GJA1/SFTPB/SFTPA2/HGS/BACE1/CHMP1B	20
BP	GO:0070527	platelet aggregation	20/3137	62/20692	0.000568496	0.0189054	0.0160434	ITGA2B/CD9/PRKCQ/ACTB/CEACAM1/GNAS/TYRO3/MYH9/MYL9/COMP/HSPB1/FN1/PDGFRA/SERPINE2/DMTN/FGG/FIBP/ABAT/ACTG1/LYN	20
BP	GO:0043254	regulation of protein-containing complex assembly	94/3137	449/20692	0.00057411	0.0189456	0.0160775	FARP2/SCIN/PSMC4/BID/TMSB10/HSPA5/ARHGEF5/FNIP2/RNF4/RHOA/PPP2R5B/GBA2/FSCN1/CAPZB/SSH1/CTTN/PSMC5/ADD1/KIF9/PLEKHG2/STX1B/TFIP11/PICK1/RIOK3/PIEZO1/NOP53/KANK1/CRYAB/HSPA8/VEGFA/EIF4G1/PARK7/RPA2/SLF2/CLU/PREX1/PMEPA1/GFAP/CHD1L/RAF1/ARFIP2/DDB2/AVIL/RAC1/DBNL/XPA/ARPC5L/SPTBN5/TMOD3/SKAP1/TP53/RPL13A/LMO4/ARF1/SNCA/GTF2H2/MSN/MMP3/TWF1/SAR1B/CYRIB/GBP5/WASF2/DMTN/TPPP3/VPS11/ERCC3/ANKRA2/SEPTIN…	94
BP	GO:0032956	regulation of actin cytoskeleton organization	78/3137	360/20692	0.000574319	0.0189456	0.0160775	SCIN/TMSB10/ARHGEF5/RHOA/GBA2/RHOBTB1/FSCN1/CAPZB/SSH1/CTTN/ADD1/ASAP3/PXN/PLEKHG2/PPM1F/PICK1/RGCC/KANK1/CXCL12/ECT2/CCDC88A/CCN2/ITGB1BP1/TGFB3/RHOQ/TEK/LRP1/PREX1/DSTN/PPFIA1/ARFIP2/PDGFRA/AVIL/FHOD1/RAC1/DBNL/ARPC5L/SPTBN5/TMOD3/NTRK3/IQGAP1/TRPM2/ARF1/PAM/EPHA1/TAOK2/DIXDC1/TWF1/CYRIB/WASF2/DMTN/ARHGAP35/VANGL2/RHOBTB3/CFL2/JAM3/DAPK3/AKAP13/PTGER4/SYNPO/SYNPO2/SPTBN2/SH3PXD2B/FLII/MYADM/KIR…	78
BP	GO:0007163	establishment or maintenance of cell polarity	52/3137	220/20692	0.000588511	0.0192598	0.0163441	PKD1/CTNNA1/RHOA/RHOBTB1/MARK2/FSCN1/ACTB/ZW10/HSP90AB1/MYH9/DOCK8/KANK1/CYTH1/TCIRG1/RIPOR2/PTK7/GOLPH3/WWC1/WNT5A/STK25/TEK/PDZD11/CAP1/LLGL1/DOCK2/KIAA1614/RAC1/MSN/LIN7C/FEZ1/DLG5/DST/GJA1/CYRIB/ARHGAP35/CD3G/LMNA/VANGL2/RHOBTB3/AMOTL1/JAM3/SPINT2/ARF4/CLIC4/CDH5/SCRIB/PARVB/MYO18A/SPN/PARVA/RACK1/UBXN2B	52
BP	GO:0046034	ATP metabolic process	69/3137	311/20692	0.000588532	0.0192598	0.0163441	AK2/UQCRC1/COX15/BID/ATP1A2/NDUFB4/PKM/RHOA/HDAC4/SDHA/ENO1/PGM1/MYH7/AAAS/MSH2/NUP188/TSPO/HIF1A/GPI/PRKAG2/AK1/MYH3/NDUFC1/HSPA8/ATP5F1B/GAPDH/TPI1/ENO2/PARK7/ATP5PB/ATP5F1E/NDUFA1/SLC25A23/COX6B1/NUP214/COX7C/ATP5IF1/COX4I1/LDHA/ATP5MC2/ISCU/UQCRC2/TP53/FOXK2/PFKL/SDHC/GUK1/SNCA/ALDOA/PID1/UQCRB/HKDC1/HK1/SEC13/NDUFS2/ADPGK/NDUFV3/NUP35/FOXK1/COX6C/NUDT5/ATP5MG/MECP2/PGAM1/FAM20C/DHTKD1/SHMT2/…	69
BP	GO:0010038	response to metal ion	79/3137	366/20692	0.000598733	0.0195158	0.0165614	GCLC/HFE/PPP5C/MNAT1/CASR/HSPA5/RASGRP2/CYBRD1/PTGS2/ADD1/TF/ITPR3/TSPO/LGMN/HIF1A/NFATC4/GSS/NDRG1/PPP2CB/SOD3/TCIRG1/SLC11A2/SYT10/KCNA1/SPARC/WNT5A/ECT2/SLC30A3/ID2/PARK7/PKD2/DNMT3A/DUSP1/ATP7B/CPNE5/MT2A/SLC25A23/DLG4/CASP9/EIF2S1/LOXL2/SYT6/THBS1/CARF/SLC40A1/IQGAP1/SOD1/TRPM2/KCNH1/ITPKB/EIF2B5/SNCA/PAM/KCNMB1/DMTN/NCSTN/ADCY1/TNFRSF11B/TRPV6/SLC39A13/APBB1/DTYMK/CLIC4/MT1E/FABP4/FOS/SLC30…	79
CC	GO:0045177	apical part of cell	91/3137	433/20692	0.00061158	0.0198558	0.0168499	CD9/HFE/CD44/CASR/RAB27B/ERBB3/ADGRF5/RAB27A/ABCB11/CEACAM1/PTPRH/ATP8B1/GNAS/SLC26A4/TF/EZR/HSP90AB1/ITPR3/SLC5A1/LGMN/JAG1/ABCC1/PLAT/SLC39A14/SLC1A1/TCIRG1/SLC11A2/TRPV4/KCNA1/SLC38A1/RIPOR2/TMEM30A/SLC29A1/CLIC5/FN1/PAPPA2/AKR1A1/MREG/ECRG4/TEK/LRP1/ABCC4/PODXL/LDLR/CBLIF/ANXA1/CTSL/KIAA1614/DYNC2LI1/ABCG5/SHROOM3/TCHP/SLC7A1/DUOX2/SLC16A3/ERBB2/SLC2A5/CTSK/MSN/NOTCH1/DRD3/GJA1/FRMD1/THY1/SLC…	91
BP	GO:0006611	protein export from nucleus	45/3137	184/20692	0.0006209	0.020079	0.0170394	PKD1/NSUN2/SP100/SMG6/CPSF1/RBM22/AAAS/NUP188/THOC5/SUPT6H/MAGOHB/DUSP16/DNAJC27/RPS15/SRSF7/PARK7/SRSF4/SRSF11/XPO5/IL1B/SYMPK/NUP214/RAN/TXN/NCBP1/ANP32B/CTDSPL2/BARD1/SSB/TP53/BAG3/SEC13/MCM3AP/NUP35/IWS1/SLBP/NOL6/IFI27/CHP1/SDAD1/SMURF1/RNPS1/NUP62/RBM8A/POM121C	45
BP	GO:0097193	intrinsic apoptotic signaling pathway	65/3137	290/20692	0.00062857	0.0202473	0.0171822	BID/IL20RA/CD74/CD44/FNIP2/CUL1/TNFRSF1A/BCL3/PTGS2/ENO1/MLH1/DNAJA1/PPP1R13B/ERP29/MSH2/PPM1F/XBP1/SNW1/HIF1A/NFATC4/GSDME/HSPB1/CREB3/CXCL12/PERP/SELENOK/STK25/PARK7/HDAC1/IVNS1ABP/TXNDC12/CLU/CDKN1A/IFI6/DYRK2/SELENOS/CASP9/ERN2/XPA/BRCA2/PML/TP53/SOD1/RPL11/ARL6IP5/NACC2/AIFM1/CREB3L1/CCAR2/ZNF385A/IFI16/SHISA5/RNF183/VDAC2/BAG5/RPS7/PTPN2/DIABLO/RPS27L/P4HB/WWOX/CASP4/MAP3K5/RACK1/FIS1	65
BP	GO:0019081	viral translation	8/3137	15/20692	0.000652739	0.0206983	0.0175649	PTBP1/EIF3D/EIF3B/EIF3G/SSB/DENR/EIF2D/EIF3F	8
BP	GO:1901550	regulation of endothelial cell development	8/3137	15/20692	0.000652739	0.0206983	0.0175649	TNFRSF1A/ADD1/IKBKB/VEGFA/IL1B/CDH5/S1PR3/S1PR2	8
BP	GO:1903140	regulation of establishment of endothelial barrier	8/3137	15/20692	0.000652739	0.0206983	0.0175649	TNFRSF1A/ADD1/IKBKB/VEGFA/IL1B/CDH5/S1PR3/S1PR2	8
BP	GO:1904874	positive regulation of telomerase RNA localization to Cajal body	8/3137	15/20692	0.000652739	0.0206983	0.0175649	DKC1/SHQ1/CCT6A/CCT8/CCT3/CCT2/RUVBL1/RUVBL2	8
BP	GO:2000377	regulation of reactive oxygen species metabolic process	48/3137	200/20692	0.000655169	0.0206983	0.0175649	ALOX5/RHOA/HDAC4/RAB27A/PTGS2/PAX2/GSTP1/HSP90AB1/TSPO/HIF1A/PON3/CRYAB/FOXM1/MAPK14/CCN6/GNAI2/PARK7/PKD2/CLU/PTGIS/NQO2/CDKN1A/IL1B/SELENOS/RAC1/KLF4/RIPK1/THBS1/TP53/SOD1/HSPD1/SNCA/MMP3/PID1/DDAH1/MPV17L/ZC3H12A/STK17A/COQ7/ARF4/ITGAM/FPR2/CLEC7A/LEP/ADGRB1/MAPT/SLC30A10/VDAC1	48
BP	GO:0052548	regulation of endopeptidase activity	91/3137	434/20692	0.000660847	0.0207977	0.0176492	TFPI/LTF/BID/SERPINB1/BIRC3/CD44/TIMP2/RHOA/PDCD2/PTGS2/PAX2/APLP2/PEBP1/TFAP4/PSME1/PPM1F/PSMA3/LGMN/PAPLN/CSNK2A1/CST3/TIMP1/ITIH6/RIPK2/SERPINE1/ABCA2/VSIR/CRYAB/GAPDH/PERP/VEGFA/DAP/FAM162A/PARK7/HDAC1/UCHL5/CTSD/CCN2/SERPINB6/C3/IFI6/PSME3/RAF1/CASP9/MICAL1/SERPINE2/KLF4/ANP32B/RIPK1/ARRB1/THBS1/SERPINA10/PML/NLRP12/HSPD1/ARL6IP5/SNCA/SERPING1/SERPINH1/SPOCK1/CAST/AIFM1/UBE2Z/CPAMD8/CSTB/NLR…	91
BP	GO:1905475	regulation of protein localization to membrane	47/3137	195/20692	0.000671253	0.0210226	0.0178401	BID/GOPC/ACTB/SSH1/PPP1R13B/EZR/ZDHHC8/STX4/CEMIP/ZDHHC2/CD81/TFDP2/MESD/ITGB1BP1/RHOQ/LYPLA1/LRP1/ACSL3/PPFIA1/VPS4A/EPHB2/LRP4/PDPK1/TP53/ERBB2/GPC3/PID1/ZDHHC5/MMP14/APPL1/LDLRAP1/DMTN/AP2M1/LZTFL1/STX3/YWHAB/AR/ITGAM/YWHAG/TCAF2/DAG1/CIB1/CHP1/MYO1C/GDI1/RACK1/FIS1	47
BP	GO:0022612	gland morphogenesis	33/3137	124/20692	0.000673112	0.0210226	0.0178401	PLXND1/CAPN1/TNC/NTN1/GLI2/SEMA3C/CEACAM1/CPB2/XBP1/GLI3/GLI1/VDR/FGF1/WNT5A/IGFBP5/TGFB3/SOX9/LAMA5/FGF7/PML/MSN/NOTCH1/ELF3/AR/RARG/DAG1/SCRIB/NRG3/RXRA/SULF2/PDGFA/SERPINB5/ETV5	33
BP	GO:0006364	rRNA processing	53/3137	227/20692	0.000712493	0.0217669	0.0184717	DIS3/DIMT1/NOP14/SNU13/RIOK3/ERI1/POP4/RPS16/RPS19/NOP53/EXOSC3/FTSJ3/NOP2/RPS15/NOL10/ERI3/RCL1/WDR55/SBDS/NGDN/DKC1/WDR74/DDX56/RPS6/RPS24/RPS2/RPL11/RPS8/ISG20L2/SHQ1/LYAR/RPL7A/SRFBP1/TSR2/RRP1B/RRP1/LSM6/NSA2/RPS14/NOL6/RPUSD4/NOLC1/PA2G4/RSL1D1/RPS7/DDX10/RPL35A/RPL14/RRP7A/ERI2/RPL10A/DDX47/RPS28	53
BP	GO:0061515	myeloid cell development	22/3137	72/20692	0.000713512	0.0217669	0.0184717	LTF/ADGRF5/PABPC4/BRD1/SLC11A2/BCL6/FOXP1/PTBP3/GPR68/TNFSF11/FAM210B/TSPAN2/TLR2/TMOD3/LYAR/WASF2/DMTN/ZNF385A/TRIM58/FBN1/EPB42/FAM20C	22
BP	GO:0042340	keratan sulfate catabolic process	7/3137	12/20692	0.000715238	0.0217669	0.0184717	OGN/FMOD/OMD/LUM/ACAN/PRELP/HEXA	7
CC	GO:0071006	U2-type catalytic step 1 spliceosome	7/3137	12/20692	0.000715238	0.0217669	0.0184717	RBM22/YJU2/PRPF19/MAGOHB/CWC22/PRPF8/RBM8A	7
CC	GO:0071012	catalytic step 1 spliceosome	7/3137	12/20692	0.000715238	0.0217669	0.0184717	RBM22/YJU2/PRPF19/MAGOHB/CWC22/PRPF8/RBM8A	7
BP	GO:1903332	regulation of protein folding	7/3137	12/20692	0.000715238	0.0217669	0.0184717	GRN/HSPA5/ST13/SNRNP70/DNAJB2/BAG5/POFUT2	7
MF	GO:0016746	transferase activity, transferring acyl groups	59/3137	259/20692	0.000715493	0.0217669	0.0184717	PHF20/SOAT1/DGAT2/CS/KAT6A/CERS4/OSGEP/CRAT/BRPF3/ZDHHC8/PNPLA3/BRD1/ABHD4/SPTLC2/NAA10/KAT8/ZDHHC2/ATE1/KAT2A/NAT9/HMGCS1/KANSL3/DLST/NAA60/LPGAT1/F13A1/CLYBL/HAT1/SAT1/ACLY/HMGCS2/KAT7/BRCA2/GOLGA7/TLCD3B/LPCAT1/GOLGA7B/ZDHHC5/MCM3AP/TGM4/ZDHHC3/MEAF6/HGSNAT/SPTSSA/MOGAT2/GLYATL1/EPB42/ACAA2/TMEM68/PAFAH1B2/ELOVL6/CERS6/ZDHHC14/CIITA/ZDHHC23/DGAT1/ZDHHC11/LCAT/ACSM4	59
BP	GO:0019318	hexose metabolic process	58/3137	254/20692	0.00074198	0.0224397	0.0190427	NISCH/MDH1/DGAT2/PKM/FAM3A/ENO1/PGM1/B4GALT1/PMM1/MLYCD/SLC39A14/GPI/BRAT1/KAT2A/GAPDH/TPI1/ENO2/MAPK14/GPD2/LEPR/GALE/AKR1A1/SERP1/DYRK2/PDHA1/SELENOS/PER2/MAN2C1/G6PC3/TP53/FOXK2/PFKL/RORC/GALM/DGKQ/IGFBP3/SOGA1/ALDOA/HKDC1/HK1/ADPGK/ADIPOR1/FABP5/FOXK1/PDHB/PGM2/GAA/PGAM1/PPP1R3B/PC/LEP/PTPN2/FUCA1/GDPGP1/POFUT2/APOD/MAN2A2/PPP1R3E	58
BP	GO:0007568	aging	70/3137	319/20692	0.000743073	0.0224397	0.0190427	GCLC/GCLM/TIMP2/CTNNA1/MBD3/PTGS2/NUAK1/PAX2/NFKB2/KAT6A/MSH2/TSPO/GSS/TIMP1/COMP/SERPINE1/ENG/DNMBP/ZMIZ1/CRYAB/SLC1A2/FOXM1/MAPK14/BCL6/SCAP/IGFBP5/ID2/CCN2/ECRG4/NEK6/TGFB3/DNMT3A/SERP1/ADRA1A/LRP1/CDKN1A/CANX/CASP9/ATP8A2/EIF2S1/LOXL2/BRCA2/PML/POLG/TP53/MBD1/SOD1/EIF2B5/CISD2/KCNMB1/SERPING1/LMNA/TPRA1/COQ7/EEF2/LIMS1/P2RY1/FOS/RSL1D1/DAG1/CNP/LEP/CTC1/ABAT/PRELP/APOD/LITAF/LONP1/SLC30A10/NU…	70
BP	GO:0006289	nucleotide-excision repair	30/3137	110/20692	0.000748464	0.0225197	0.0191106	RAD52/LIG3/MNAT1/PNKP/POLR2C/NEIL3/PRPF19/COPS7A/RPA2/COPS5/CHD1L/DDB2/KAT7/XPA/COPS4/BRCA2/COPS3/TP53/RPS27A/GTF2H2/RNF111/ERCC3/POLR2H/RFC4/GPS1/POLE/RAD23A/SLX4/COPS8/UBA52	30
BP	GO:0009266	response to temperature stimulus	54/3137	233/20692	0.000768199	0.0230291	0.0195429	GCLC/ACADVL/PTGS2/CPB2/WDR47/DNAJA1/NOS1/AAAS/NUP188/HSP90AB1/CIRBP/NFKBIA/DNAJC2/BAG1/CXCL12/CRYAB/HSPA8/PTGES3/TRPV4/FGF1/RPA2/EIF2B2/LRP11/CDKN1A/HSPA2/NUP214/EIF2S1/THBS1/DNAJA4/TGFB1I1/SOD1/TRPM2/HSPD1/EIF2B5/BAG3/HSPB8/SEC13/CCAR2/MAPKAPK2/NUP35/BAG5/SCARA5/DNAJC7/FOS/RNF34/UCP2/MAPT/TRPV2/NUP62/HSBP1/PIRT/PDCD6/LYN/POM121C	54
BP	GO:0042176	regulation of protein catabolic process	84/3137	397/20692	0.000782574	0.0233748	0.0198362	GCLC/NOS2/MYLIP/PKD1/HFE/PSMC4/NUB1/GABARAPL2/TIMP2/CTSA/DERL2/PSME1/EZR/HSP90AB1/GGA1/CSNK2A1/CST3/SMAD7/TIMP1/ZDHHC2/SNRNP70/OAZ1/NOP53/ABCA2/SUFU/FBXL20/CDK5RAP3/CD81/SNX3/CSNK1A1/WNT5A/PARK7/RNF19B/UCHL5/FBXL5/CLU/LRP1/SOX9/GGA3/IL1B/RPL23/PIN1/LDLR/DDA1/ATP5IF1/GFAP/PSME3/RNF128/HSPBP1/EDEM1/OS9/SERPINE2/DNAJB2/RNF144B/ATRAID/BARD1/HECW2/PML/RPL11/SNCA/MSN/GPC3/GJA1/LPCAT1/SH3RF2/EEF1A1/CCAR…	84
BP	GO:0046890	regulation of lipid biosynthetic process	49/3137	207/20692	0.000803511	0.0239067	0.0202876	CD74/NR1H3/DGAT2/DDX20/TNFRSF1A/ADGRF5/FAM3A/ACADVL/PTGS2/CEACAM1/FDFT1/TSPO/PRKAG2/ABCA2/ERLIN1/MVK/CREBL2/VDR/HMGCS1/FGF1/SCAP/FABP3/LPGAT1/ACSL3/IL1B/C3/LDLR/RAN/ANXA1/AVIL/MBTPS1/SOD1/DGKQ/HTR2C/ERLIN2/CCDC3/LPCAT1/SAMD8/ADIPOR1/FABP5/MVD/ELOVL6/FPR2/DHCR7/LEP/PDGFA/CES1/SREBF2/RACK1	49
MF	GO:0016866	intramolecular transferase activity	11/3137	26/20692	0.000806205	0.0239067	0.0202876	PGM3/PGM1/PUS7/PMM1/DKC1/MMUT/RPUSD4/TRUB2/PGM2/PGAM1/PUS1	11
BP	GO:2000116	regulation of cysteine-type endopeptidase activity	55/3137	239/20692	0.000825162	0.0243809	0.02069	LTF/BID/BIRC3/CD44/RHOA/PDCD2/PTGS2/PAX2/TFAP4/PPM1F/LGMN/CSNK2A1/RIPK2/CRYAB/PERP/VEGFA/DAP/FAM162A/PARK7/CTSD/CCN2/IFI6/RAF1/CASP9/MICAL1/KLF4/ANP32B/RIPK1/ARRB1/THBS1/PML/NLRP12/HSPD1/ARL6IP5/SNCA/CAST/AIFM1/NLRP3/IFI16/AIM2/PRDX3/LGALS9/CRADD/ARL6IP1/RNF34/CLEC7A/PIDD1/DIABLO/RPS27L/MAPT/NEK5/MAP3K5/RACK1/FIS1/PDCD6	55
CC	GO:0031227	intrinsic component of endoplasmic reticulum membrane	41/3137	166/20692	0.000857893	0.0251501	0.0213427	CD74/HSPA5/SEC61A1/DGAT2/DERL2/SLC27A5/PIGS/TECR/HM13/PIGU/BFAR/FKBP8/TBL2/ERGIC1/SPCS1/PKD2/RRBP1/CANX/EMC4/SELENOS/SARAF/EDEM1/DNAJB2/DERL1/ESYT1/MARCHF6/SAMD8/SPPL3/EMC10/RNF183/PDIA3/MMGT1/ELOVL6/ARL6IP1/DHCR7/PIGG/GRAMD2A/EXT1/SREBF2/HACD2/ALG3	41
BP	GO:2000379	positive regulation of reactive oxygen species metabolic process	29/3137	106/20692	0.000860388	0.0251501	0.0213427	HDAC4/RAB27A/PTGS2/GSTP1/HSP90AB1/TSPO/MAPK14/GNAI2/PARK7/PKD2/CLU/NQO2/CDKN1A/IL1B/KLF4/RIPK1/THBS1/TP53/SOD1/SNCA/PID1/DDAH1/ZC3H12A/ITGAM/FPR2/CLEC7A/LEP/ADGRB1/MAPT	29
BP	GO:0045880	positive regulation of smoothened signaling pathway	14/3137	38/20692	0.000864229	0.0251501	0.0213427	CTNNA1/EVC/GLI1/PRRX1/UCHL5/GORAB/CHSY1/ARMC9/SCUBE3/GPC3/DLG5/SCUBE1/STK36/CIBAR1	14
BP	GO:0072593	reactive oxygen species metabolic process	64/3137	288/20692	0.000870131	0.0251501	0.0213427	SLC7A2/NOS2/ALOX5/RHOA/HDAC4/RAB27A/PTGS2/PAX2/GSTP1/NOS1/HSP90AB1/TSPO/HIF1A/PON3/SOD3/CRYAB/FOXM1/MAPK14/CCN6/GNAI2/PARK7/NCF2/CCN2/PKD2/CLU/PREX1/PTGIS/NQO2/CDKN1A/IL1B/IFI6/PXDN/ATP5IF1/SELENOS/RAC1/KLF4/RIPK1/TLR2/THBS1/DUOX2/TP53/SOD1/HSPD1/SNCA/MMP3/PID1/DDAH1/MPV17L/ZC3H12A/STK17A/PRDX3/COQ7/ARF4/ITGAM/FPR2/CLEC7A/CCS/LEP/SH3PXD2B/ADGRB1/MAPT/SLC30A10/GPX3/VDAC1	64
BP	GO:0060350	endochondral bone morphogenesis	18/3137	55/20692	0.000870828	0.0251501	0.0213427	FOXC1/GNAS/TRIP11/COMP/COL1A1/TRPV4/MEF2D/TEK/RUNX2/SOX9/CSGALNACT1/SERPINH1/MMP14/STC1/AXIN2/THBS3/RARG/COL13A1	18
CC	GO:0005741	mitochondrial outer membrane	46/3137	192/20692	0.00087118	0.0251501	0.0213427	AGK/BID/TOMM34/AIFM2/LETMD1/VDAC3/MAVS/CYB5R3/TSPO/SAMM50/CHCHD3/VAT1/AMBRA1/SLC11A2/AKAP1/ACSL3/FAM210B/TOMM40/RAF1/IMMT/SPART/RSAD2/ATP5MC2/RAB11FIP5/RMDN3/PI4KB/RPS27A/CISD2/ACSL1/GJA1/TOMM70/APOOL/HK1/ANKZF1/VDAC2/IFI27/CNP/MICOS13/MLXIP/ARMCX2/PLA2G2A/TOMM7/VDAC1/FIS1/UBA52/MYO19	46
BP	GO:0016051	carbohydrate biosynthetic process	50/3137	213/20692	0.000872629	0.0251501	0.0213427	MDH1/GYG2/DGAT2/FAM3A/ENO1/PGM1/B4GALT1/NANS/SLC39A14/GPI/KAT2A/ST3GAL4/GAPDH/TPI1/ENO2/GPD2/LEPR/AKR1A1/CD244/DYRK2/SELENOS/PER2/CHST12/G6PC3/DGKQ/SNCA/CSGALNACT1/SOGA1/ALDOA/HS2ST1/CHST9/ST6GALNAC6/AGL/TKT/PHKG1/B3GALNT1/PGM2/P2RY1/HAS2/CHST11/PGAM1/PPP1R3B/PC/LEP/PTPN2/TALDO1/EXT1/B3GALT5/AP2A1/PPP1R3E	50
BP	GO:0042110	T cell activation	99/3137	483/20692	0.000879818	0.0252686	0.0214433	MAD1L1/ITGAL/HFE/SLC11A1/CD74/CD44/AP3D1/PRKCQ/RHOA/BCL3/RAB27A/GLI2/IL4R/CEACAM1/TCF7/LAG3/LGALS1/XBP1/MYH9/NFATC2/SMAD7/NKAP/RIPK2/CLPTM1/KDELR1/JAK3/LFNG/GLI3/DOCK8/VSIR/ZMIZ1/KAT2A/CD81/TCIRG1/RIPOR2/DUSP22/SELENOK/BCL6/FOXP1/ZAP70/SOS1/LEPR/TNFSF11/PREX1/RUNX2/IL1B/PAX1/DLL4/RSAD2/DOCK2/ANXA1/CTSL/GPNMB/RAC1/SLC7A1/LMBR1L/PDPK1/TP53/ERBB2/SOD1/RORC/DUSP10/ITPKB/HSPD1/NFKBIZ/RABL3/MSN/ZEB1/DL…	99
BP	GO:0032507	maintenance of protein location in cell	20/3137	64/20692	0.000894639	0.0255018	0.0216412	SCIN/TMSB10/HSPA5/SP100/BCL3/TSPO/KDELR1/GOLPH3/SKP1/CCDC88A/PARK7/SRGN/OS9/TXN/BARD1/PML/TWF1/GJA1/HK1/SUN1	20
BP	GO:0061013	regulation of mRNA catabolic process	49/3137	208/20692	0.000899221	0.0255018	0.0216412	PSMC4/SLC11A1/SAMD4A/VIM/PSMA4/PUM2/ELAVL1/PABPC1/TNRC6C/DIS3/PSMC5/PABPC4/PSME1/HNRNPC/CIRBP/GTPBP1/PSMA3/HSPB1/EXOSC3/HSPA8/MAPK14/RBM24/TENT4A/XRN1/EIF4G1/NUP214/PSME3/FASTKD1/ANP32A/PSMB6/RPS27A/ZFP36L2/CARHSP1/LARP1/IGF2BP1/PSMD4/PSMB4/BTG2/MAPKAPK2/ZC3H12A/PSMC3/YWHAB/AXIN2/MYD88/PSMD2/ZC3H12D/SAMD4B/YTHDF3/UBA52	49
BP	GO:0072521	purine-containing compound metabolic process	97/3137	472/20692	0.000901692	0.0255018	0.0216412	AK2/NOS2/GUCY1B1/DGAT2/PDE4A/PKM/RHOA/HDAC4/ENO1/NT5C2/PGM1/NOS1/AAAS/NUP188/TECR/MTAP/GTPBP1/GSTZ1/HIF1A/GMPR2/SAMHD1/MLYCD/GPI/IMPDH1/PRKAG2/AK1/MVK/ATP5F1B/GAPDH/TPI1/ENO2/ACOT13/HMGCS1/PDE1A/AMPD2/ATP5PB/DLST/RHOQ/ACOT9/ACSL3/ATP5F1E/ITPA/NUP214/ADCY4/PPT1/ACLY/PDHA1/RAN/HMGCS2/LDHA/NT5E/ATP5MC2/PPCDC/AK7/FOXK2/PFKL/MPC2/GUK1/HSD17B12/ALDOA/ACSL1/PID1/ACSS1/DBI/HKDC1/HK1/SEC13/ADPGK/THEM4/NPR…	97
BP	GO:0046631	alpha-beta T cell activation	37/3137	146/20692	0.000902166	0.0255018	0.0216412	HFE/AP3D1/PRKCQ/RHOA/BCL3/IL4R/TCF7/SMAD7/NKAP/RIPK2/JAK3/GLI3/VSIR/CD81/TCIRG1/BCL6/FOXP1/ZAP70/PAX1/RSAD2/DOCK2/ANXA1/CTSL/RORC/ITPKB/NFKBIZ/TNFRSF14/NLRP3/SLAMF6/ZC3H12A/CD300A/LGALS9/PTGER4/CD55/SPN/PSAP/PNP	37
MF	GO:0003746	translation elongation factor activity	9/3137	19/20692	0.000906565	0.0255018	0.0216412	GTPBP1/ABTB1/EEF1B2/EEFSEC/EEF1A1/EIF5A2/EEF2/GTPBP2/TUFM	9
BP	GO:0071800	podosome assembly	9/3137	19/20692	0.000906565	0.0255018	0.0216412	FARP2/ARHGEF5/RHOA/FSCN1/KIF9/BIN2/DBNL/MSN/SH3PXD2B	9
BP	GO:0016049	cell growth	100/3137	490/20692	0.000965616	0.0270702	0.0229722	CD38/SEMA3B/BCAR1/NTN1/MAP2K4/PRKCQ/RHOA/IP6K2/RASGRP2/DERL2/ENO1/SEMA3C/CEACAM1/EPB41L3/CTTN/LTBP4/HSP90AB1/ADNP/CSNK2A1/ADNP2/SMAD7/PPP2R1A/BRAT1/CXCL12/TMEM97/CRYAB/VEGFA/BCL6/WNT5A/EIF4G1/TTL/ITGA4/FN1/IGFBP5/TNR/PAPPA2/PTCH2/SOCS2/ADRA1A/ZNF639/LRP1/CDKN1A/CPNE5/SOX9/PIN1/SMARCA4/PAK4/PPT1/SPART/SERPINE2/DNAJB2/DBNL/NCBP1/TCHP/ESR2/PML/NTRK3/IQGAP1/TP53/ERBB2/ADAM15/IGFBP3/EBAG9/TAOK2/SPOCK1…	100
BP	GO:0006006	glucose metabolic process	50/3137	214/20692	0.000974066	0.0272142	0.0230944	NISCH/MDH1/DGAT2/PKM/FAM3A/ENO1/PGM1/MLYCD/SLC39A14/GPI/BRAT1/KAT2A/GAPDH/TPI1/ENO2/MAPK14/GPD2/LEPR/AKR1A1/SERP1/DYRK2/PDHA1/SELENOS/PER2/G6PC3/TP53/FOXK2/PFKL/RORC/GALM/DGKQ/IGFBP3/SOGA1/ALDOA/HK1/ADPGK/ADIPOR1/FABP5/FOXK1/PDHB/PGM2/GAA/PGAM1/PPP1R3B/PC/LEP/PTPN2/GDPGP1/APOD/PPP1R3E	50
BP	GO:0098657	import into cell	53/3137	230/20692	0.000981803	0.0273374	0.0231989	SLC7A2/HFE/LTF/ATP1A2/SLC2A3/ATP1B3/SLC24A1/ACTB/SLC27A5/NOS1/SLC5A1/SLC39A14/SLC1A5/ATP1A3/SLC1A1/DNM1/USP46/SLC1A2/SLC11A2/TRPV4/SLC38A1/SLC29A1/SLC12A7/ITGA4/PARK7/FABP3/SLC36A1/ACSL3/SLC12A4/PER2/ISCU/SLC31A1/THBS1/SLC7A1/SLC39A6/TRPM2/SLC2A5/ARL6IP5/SNCA/SLC12A9/SLC43A1/DRD3/ACSL1/KCNJ3/TRPV6/SLC30A1/ARL6IP1/SCRIB/KCNJ14/TRPV2/SLC6A9/SLC9A6/SLC12A8	53
CC	GO:0045178	basal part of cell	21/3137	69/20692	0.000988355	0.0274269	0.0232749	HFE/CLDN11/ERBB3/CEACAM1/SLC27A5/ITGA6/TF/ABCC1/SLC1A5/CD81/SLC11A2/OSCP1/PKD2/TEK/SLC7A1/ERBB2/DST/LDLRAP1/DAG1/SLC6A9/MYO1C	21
CC	GO:0019898	extrinsic component of membrane	67/3137	306/20692	0.00101067	0.027803	0.023594	EHD2/CTNNA1/STYK1/TNK2/RHOA/GBA2/CDH19/MGLL/PIK3C3/GNAS/SNX5/GOLGA3/TF/EZR/PACSIN2/SEC23A/SMAD7/CDK16/SNX16/PLEKHA4/CYTH1/ATG2A/GNAI2/GNB4/ZAP70/ERRFI1/SOCS2/COQ8B/ATG14/GNG11/OSBPL2/DLG4/PIK3C2B/SYT6/ANXA1/SERPINE2/CCDC115/ESYT1/PML/IQGAP1/GNAL/TAMM41/GFRA1/JAKMIP1/WIPI2/MITD1/SCUBE1/COQ8A/ZC3H12A/ZFYVE1/COQ7/UBXN6/HID1/GNG4/GNG12/SNX33/TNK1/GRAMD2A/YES1/CDH4/CDH5/SCRIB/S100A10/S100A6/CTNND1/LYN…	67
CC	GO:0030667	secretory granule membrane	67/3137	306/20692	0.00101067	0.027803	0.023594	CD38/ITGAL/ITGA2B/CD9/SLC11A1/CD44/ATP6V0A1/RAB27B/SLC2A3/RHOA/ATP11A/RAB27A/AP1M1/CEACAM1/APLP2/B4GALT1/CMTM6/ITPR3/SNAP29/TRIP11/MAGT1/LAMTOR3/TCIRG1/MLEC/TMEM30A/SPARC/IRAG2/CYSTM1/SERPINB6/ABCC4/CD93/SLC44A2/CD63/RAC1/TLR2/IQGAP1/ITGAX/TRPM2/SLC2A5/FCGR2A/SNCA/PAM/LPCAT1/NBEAL2/NCSTN/PIGR/FABP5/BRI3/HGSNAT/STX3/RAB4B/CD300A/ABCA3/RAB31/ITGAM/FPR2/GAA/CXCR2/RPH3AL/ADGRG3/DGAT1/TMEM63A/CD55/C5A…	67
BP	GO:0048524	positive regulation of viral process	29/3137	107/20692	0.00101206	0.027803	0.023594	CD74/TAF11/NUCKS1/PABPC1/TFAP4/LGALS1/SNW1/NELFCD/POLR2C/HSPA8/CHMP3/ZNF639/GTF2F1/TBC1D20/SMARCA4/CHMP2A/VPS4A/NOTCH1/LARP1/RRP1B/ADAR/POLR2H/LGALS9/PC/RAD23A/NELFA/P4HB/SUPT5H/PPIA	29
BP	GO:1903708	positive regulation of hemopoiesis	48/3137	204/20692	0.00103587	0.028362	0.0240684	SCIN/CD74/FOXC1/AP3D1/RHOA/PDCD2/GLI2/IL4R/GNAS/PPP2R3C/ANKRD54/XBP1/BRD1/HIF1A/JAG1/NKAP/RIPK2/GLI3/VSIR/ZMIZ1/MAPK14/BCL6/ZAP70/STAT1/ID2/GPR68/TNFSF11/FAM210B/IL1B/ETS1/ANXA1/KAT7/RIPK1/DUSP10/ITPKB/NFKBIZ/MMP14/NLRP3/TRIM58/LGALS9/FAXDC2/FOS/STAT5B/XRCC6/PNP/ATXN1L/N4BP2L2/PIK3R6	48
BP	GO:0021782	glial cell development	32/3137	122/20692	0.00104979	0.0285755	0.0242496	CD9/VIM/IFNGR1/GRN/GSTP1/PICK1/NDRG1/ABCA2/ASPA/ID2/EIF2B2/CLU/LRP1/MYRF/IL1B/LDLR/TSPAN2/TLR2/NTRK3/SOD1/EIF2B5/SKI/MXRA8/NCSTN/HDAC11/FPR2/LAMB2/DAG1/MAPT/C5AR1/LPAR1/LYN	32
CC	GO:0019867	outer membrane	51/3137	220/20692	0.00105062	0.0285755	0.0242496	AGK/BID/TOMM34/AIFM2/LETMD1/PTGS2/SLC24A1/VDAC3/MAVS/ITPR3/CYB5R3/TSPO/SAMM50/CHCHD3/VAT1/AMBRA1/SLC11A2/AKAP1/ACSL3/FAM210B/TOMM40/RAF1/IMMT/SPART/RSAD2/ATP5MC2/RAB11FIP5/RMDN3/PI4KB/RPS27A/CISD2/ACSL1/GJA1/ANKH/TOMM70/APOOL/HK1/ANKZF1/VDAC2/IFI27/DHCR7/CNP/MICOS13/MLXIP/ARMCX2/PLA2G2A/TOMM7/VDAC1/FIS1/UBA52/MYO19	51
BP	GO:0000715	nucleotide-excision repair, DNA damage recognition	10/3137	23/20692	0.00107899	0.0291541	0.0247407	COPS7A/COPS5/DDB2/XPA/COPS4/COPS3/RPS27A/GPS1/COPS8/UBA52	10
BP	GO:0042026	protein refolding	10/3137	23/20692	0.00107899	0.0291541	0.0247407	HSPA5/ST13/SNRNP70/HSPA8/HSPA2/DNAJB2/DNAJA4/HSPD1/HSPA13/BAG5	10
BP	GO:0044282	small molecule catabolic process	93/3137	452/20692	0.0010925	0.0292481	0.0248204	NOS2/TYMP/CD44/OAT/PKM/ACADVL/ABCB11/ENO1/PGM1/ACOX3/NOS1/CRAT/GSTZ1/LPIN2/MLYCD/CEMIP/GPI/BCAT2/PON3/HIBADH/PHYH/ACBD5/ASPA/BLMH/ACAD10/ALDH2/GAPDH/TPI1/ENO2/ADTRP/ALDH5A1/GNPDA1/GPD2/PECR/PARK7/CTH/GALE/AKR1A1/ABCD4/DLST/ECHDC2/NAGK/MPST/CDO1/HACL1/MGAT1/LPIN3/NT5E/CYP27A1/FGF2/ABHD2/TP53/FOXK2/PFKL/GALM/ALDH1L1/MMUT/AIG1/ADHFE1/ALDOA/ACAD8/MMAA/INPP1/DDAH1/HK1/TYSND1/ABHD3/ADPGK/ASRGL1/PPM1K/B…	93
BP	GO:0002532	production of molecular mediator involved in inflammatory response	26/3137	93/20692	0.00110075	0.0292481	0.0248204	SLC7A2/NOS2/ALOX5/GRN/IL4R/PLD3/RPS19/SERPINE1/MAPK14/IL1R2/DUSP10/CD96/GBP5/APPL1/IL17RC/ZC3H12A/BAP1/NLRP7/CLEC7A/MYD88/LEP/IL17RA/CHID1/PER1/APOD/LYN	26
BP	GO:0001953	negative regulation of cell-matrix adhesion	15/3137	43/20692	0.00110176	0.0292481	0.0248204	MAP4K4/JAG1/SERPINE1/DUSP22/BCL6/ITGB1BP1/LRP1/THBS1/ADAM15/MMP14/DMTN/RCC2/NF2/APOD/AJAP1	15
BP	GO:0071364	cellular response to epidermal growth factor stimulus	15/3137	43/20692	0.00110176	0.0292481	0.0248204	FOXC1/PAX2/GSTP1/COL1A1/ZPR1/DUSP22/ERRFI1/PLCG1/SOX9/IQGAP1/PDPK1/ERBB2/ZFP36L2/EEF1A1/STAT5B	15
BP	GO:0019320	hexose catabolic process	18/3137	56/20692	0.00110384	0.0292481	0.0248204	PKM/ENO1/PGM1/GPI/GAPDH/TPI1/ENO2/GALE/TP53/FOXK2/PFKL/GALM/ALDOA/HK1/ADPGK/FOXK1/PGM2/PGAM1	18
BP	GO:0043113	receptor clustering	18/3137	56/20692	0.00110384	0.0292481	0.0248204	ITGAL/SSH1/PICK1/ZDHHC2/GLRB/CD81/ITGA4/MESD/ITGB1BP1/DLG4/LRP4/SAV1/THY1/WDR19/PIGR/IFT122/SCRIB/ETV5	18
BP	GO:0090181	regulation of cholesterol metabolic process	20/3137	65/20692	0.00111067	0.0293344	0.0248937	DGAT2/ACADVL/FDFT1/ERLIN1/MVK/HMGCS1/FGF1/SCAP/LDLR/RAN/MBTPS1/SOD1/DGKQ/ERLIN2/LDLRAP1/MVD/ELOVL6/DHCR7/CES1/SREBF2	20
BP	GO:0021915	neural tube development	40/3137	163/20692	0.00112417	0.0295959	0.0251156	PKD1/MKS1/GLI2/SEMA3C/PAX2/PLXNA2/TULP3/TCF7/CHRD/HIF1A/STK4/SALL4/TSC2/FKBP8/GLI3/SUFU/KAT2A/AMBRA1/PTK7/NPHP3/WNT5A/PKD2/MTHFD1L/GORAB/STIL/SHROOM3/LMO4/GPR161/NOTCH1/WDR19/SKI/ARHGAP35/VANGL2/IFT122/SPINT2/RPS7/FOXB1/RARG/SCRIB/PLXNB2	40
BP	GO:0051014	actin filament severing	8/3137	16/20692	0.00113245	0.0297186	0.0252197	SCIN/MYH9/DSTN/AVIL/CFL2/FLII/FMNL1/SVIL	8
CC	GO:0030176	integral component of endoplasmic reticulum membrane	39/3137	158/20692	0.00114443	0.0298707	0.0253488	CD74/HSPA5/SEC61A1/DGAT2/DERL2/SLC27A5/PIGS/TECR/HM13/PIGU/BFAR/FKBP8/TBL2/ERGIC1/SPCS1/PKD2/RRBP1/CANX/EMC4/SELENOS/SARAF/EDEM1/DERL1/ESYT1/MARCHF6/SAMD8/SPPL3/EMC10/RNF183/PDIA3/MMGT1/ELOVL6/ARL6IP1/DHCR7/PIGG/EXT1/SREBF2/HACD2/ALG3	39
BP	GO:0006826	iron ion transport	23/3137	79/20692	0.00114552	0.0298707	0.0253488	HFE/LTF/SLC11A1/ATP6V0A1/CP/FTL/TF/SLC39A14/NECTIN1/TCIRG1/SLC11A2/STEAP3/ISCU/SLC40A1/SLC25A37/ATP6V0D1/MELTF/SFXN1/FTH1/SCARA5/MMGT1/RAB11B/SLC48A1	23
CC	GO:0030426	growth cone	44/3137	184/20692	0.001159	0.0301268	0.025566	TIMP2/RASGRF1/NGEF/FSCN1/SSH1/WDR47/CTTN/CRTAC1/HSP90AB1/CYTH2/ZPR1/NECTIN1/TRPV4/DPYSL3/ITGA4/KIF21B/EXOC8/COPA/LRP1/PREX1/ACAP3/IGHMBP2/IQGAP1/BOC/SNCA/TIAM2/FEZ1/TAOK2/THY1/GDPD5/IGF2BP1/ORAI2/SHANK2/APBB1/STX3/DSCAM/HAP1/UNC5C/EXOC7/CIB1/MAPT/TRPV2/CTNND1/CYFIP1	44
BP	GO:0043406	positive regulation of MAP kinase activity	59/3137	264/20692	0.00117065	0.0303334	0.0257414	CD74/MAP2K3/ARHGEF5/TAB2/MAP2K4/ERP29/TF/FLT1/RIPK2/MAP4K1/LAMTOR3/MADD/CD81/TPD52L1/MAPK14/VEGFA/FGF1/WNT5A/TGFB3/TNFSF11/PKN1/IL1B/MAP2K2/RAF1/ERN2/DBNL/RIPK1/ARRB1/THBS1/FGF2/DUSP6/NTRK3/IQGAP1/TNFRSF11A/ERBB2/SOD1/MAP3K6/RPS27A/TAOK2/GRM1/SHC1/PEA15/VANGL2/MAPKAPK2/FZD5/PROK2/IGFBP6/MAP4K2/AKAP13/MAP3K11/CSPG4/FZD8/C5AR1/MAP3K5/PDGFA/LPAR1/UBA52/S1PR2/PIK3R6	59
BP	GO:0034243	regulation of transcription elongation from RNA polymerase II promoter	11/3137	27/20692	0.00117554	0.0303644	0.0257677	ZMYND11/SUPT16H/NELFCD/RECQL5/SUPT6H/GTF2F1/ELOC/RNF168/CDK12/NELFA/BTBD18	11
BP	GO:0007229	integrin-mediated signaling pathway	29/3137	108/20692	0.00118648	0.0305509	0.025926	ITGAL/ITGA2B/CTNNA1/BCAR1/CEACAM1/ITGB5/ITGA6/MYH9/TIMP1/ITGA4/FN1/CCN2/ITGB1BP1/LAMA5/ITGB4/CD63/ITGA7/CCM2/ITGAX/ADAM15/DST/THY1/DMTN/ITGA5/COL3A1/LIMS1/ITGAM/RCC2/PRKD1	29
MF	GO:0031625	ubiquitin protein ligase binding	65/3137	297/20692	0.0012044	0.030826	0.0261594	UQCRC1/BID/GABARAPL2/HSPA5/JKAMP/CUL1/TNK2/ERBB3/DNAJA1/PXN/HSP90AB1/PSMA3/HIF1A/NFKBIA/HM13/SMAD7/GPI/BAG1/ERLIN1/HSPA8/AMBRA1/TPI1/SCAMP3/RPA2/NEK6/SLF2/CLU/CDKN1A/RPL23/NEDD8/TRIM28/TRAF3/SPART/HSPBP1/DERL1/RIPK1/ARRB1/PML/MAP1LC3B/TP53/RPL11/RPS27A/HSPD1/ERLIN2/TNFRSF14/SKI/NDUFS2/JAK1/FZD5/ANKRA2/BAG5/CCT2/APBB1/AXIN2/PA2G4/RNF34/USP19/FZD8/PER1/ACTG1/UBOX5/DIO2/UBA52/LYN/TXNIP	65
MF	GO:0005539	glycosaminoglycan binding	53/3137	232/20692	0.0012081	0.030826	0.0261594	STAB1/LTF/CD44/CCN5/APLP2/LTBP4/CHRD/LIPG/CRISPLD2/CEMIP/COMP/PCOLCE/ECM2/ENG/C1QBP/SOD3/SMOC2/VEGFA/CCN6/THBS4/FGF1/DPYSL3/FN1/RPL22/CCN2/LTBP2/AAMP/NCAN/SERPINE2/GPNMB/TLR2/THBS1/FGF2/SERPINA10/FGF7/RSPO3/HABP2/HSD17B12/HK1/ACAN/PGLYRP2/NLRP3/FSTL1/FBN1/THBS3/SUSD5/SLIT3/PRELP/SULF2/COL13A1/SMOC1/LAYN/VIT	53
BP	GO:0022604	regulation of cell morphogenesis	101/3137	499/20692	0.0012125	0.030826	0.0261594	PLXND1/ARHGAP33/SEMA3B/CD44/NTN1/NGEF/RHOA/RHOBTB1/MARK2/SEMA3C/PLXNA2/CAPZB/FBLN1/EPB41L3/CTTN/CASS4/EZR/PALMD/MYH9/NFATC4/ADNP/FGD1/KANK1/DNMBP/CXCL12/C1QBP/VEGFA/SPARC/WNT5A/TTL/FN1/STK25/TNR/ITGB1BP1/RHOQ/LRP1/PREX1/CPNE5/RREB1/RHOJ/KDR/STRIP2/ACTN4/ENAM/DLG4/SPART/EPHB2/LRP4/AGO4/ANXA1/ITGA7/PLXNC1/RAC1/DBNL/HECW2/SHROOM3/NTRK3/WTIP/LIMD1/MYO10/TIAM2/MSN/ALDOA/TAOK2/CFDP1/THY1/DMTN/ARHGAP35/…	101
BP	GO:0038066	p38MAPK cascade	17/3137	52/20692	0.00121593	0.030826	0.0261594	MAP2K3/EZR/MAPK14/VEGFA/DUSP1/IL1B/MINK1/DUSP10/EMC10/MAPKAPK2/ZC3H12A/LGALS9/LEP/PER1/RELL1/MAP3K5/PJA2	17
BP	GO:0051496	positive regulation of stress fiber assembly	17/3137	52/20692	0.00121593	0.030826	0.0261594	ARHGEF5/RHOA/PXN/PPM1F/RGCC/CCDC88A/CCN2/ITGB1BP1/TGFB3/FHOD1/RAC1/EPHA1/SH3PXD2B/NF2/EVL/S100A10/LPAR1	17
BP	GO:0010506	regulation of autophagy	74/3137	347/20692	0.00123938	0.031324	0.026582	POLDIP2/CAPN1/ATP6V0A1/TAB2/CTSA/CTTN/SNX5/XBP1/TSPO/SPTLC2/HIF1A/NPRL3/TSC2/KAT8/RIPK2/SNRNP70/CDC37/HSPB1/PRKAG2/TBC1D12/LAMTOR3/AMBRA1/CAMKK2/GAPDH/PRKAB1/DAP/EIF4G1/QSOX1/PARK7/LEPR/EXOC8/ADRA1A/KDR/SNX6/ATP5IF1/GFAP/DRAM1/CALCOCO2/XPA/TP53/FOXK2/ADPRH/SNCA/CISD2/FEZ1/SOGA1/BAG3/HSPB8/FBXL2/LARP1/EEF1A1/ATP6V0D1/GPSM1/FZD5/IFI16/FYCO1/ZC3H12A/MFSD8/FOXK1/DEPP1/GOLGA2/DAPK3/PAFAH1B2/LEP/EXOC7/…	74
BP	GO:0043393	regulation of protein binding	49/3137	211/20692	0.00124961	0.0314857	0.0267192	PLXND1/PKD1/HFE/DDX11/CDON/HDAC4/MARK2/ACTB/ADD1/CRTAC1/HSP90AB1/TFIP11/NFATC4/STK4/ADNP/RIPK2/PPP2CB/LFNG/HDAC5/RIPOR2/WNT5A/ITGA4/PARK7/ITGB1BP1/TNFSF11/LRP1/CDKN1A/GTF2F1/SYMPK/PIN1/RAN/EIF2S1/DNAJB2/DERL1/ARRB1/RPL11/ADAM15/SPPL3/LDLRAP1/MITD1/GPSM1/PBXIP1/DTX3L/SENP2/GOLGA2/RUVBL2/RACK1/CCPG1/SPON1	49
BP	GO:0001558	regulation of cell growth	87/3137	420/20692	0.00125752	0.0315804	0.0267996	CD38/SEMA3B/BCAR1/NTN1/PRKCQ/RHOA/IP6K2/RASGRP2/DERL2/ENO1/SEMA3C/CEACAM1/EPB41L3/CTTN/LTBP4/ADNP/CSNK2A1/ADNP2/SMAD7/PPP2R1A/BRAT1/CXCL12/TMEM97/CRYAB/VEGFA/BCL6/WNT5A/EIF4G1/TTL/FN1/IGFBP5/TNR/PAPPA2/PTCH2/SOCS2/ZNF639/LRP1/CDKN1A/CPNE5/PIN1/SMARCA4/PAK4/PPT1/SPART/SERPINE2/DNAJB2/DBNL/NCBP1/TCHP/ESR2/PML/NTRK3/TP53/ERBB2/ADAM15/IGFBP3/EBAG9/TAOK2/SPOCK1/GJA1/ING1/N6AMT1/SUPV3L1/MMP14/CCAR2/ADI…	87
MF	GO:0005543	phospholipid binding	93/3137	454/20692	0.00126106	0.0315804	0.0267996	ARHGAP33/SCIN/NISCH/GRAMD1B/SNX29/GSDMB/AMPH/TULP3/ATP8B1/SNX5/PEBP1/ITPR3/PICK1/PACSIN2/PNPLA3/JAG1/PIGU/SNX16/PLEKHA4/GSDME/HSPA8/ATG2A/OSBP/BIN2/SYT10/SNX3/CLINT1/GOLPH3/WNT5A/CCDC88A/CHMP3/PLEKHB2/EXOC8/MREG/TTPAL/PREX1/CPNE5/CLN6/SNX6/OSBPL2/CHMP2A/PPT1/ARFIP2/LANCL2/GPR12/PIK3C2B/SYT6/ANXA1/AVIL/MYO1G/THBS1/GLTP/ESYT1/IQGAP1/OSBPL1A/KCNH1/SNCA/MYO10/TWF1/THY1/PITPNC1/APPL1/WIPI2/LDLRAP1/PAF…	93
CC	GO:0009898	cytoplasmic side of plasma membrane	40/3137	164/20692	0.00127309	0.0317846	0.0269729	STYK1/TNK2/RHOA/GNAS/SNX5/EZR/CDK16/IKBKB/PLEKHA4/CYTH1/PTP4A1/GNAI2/GNB4/ZAP70/ERRFI1/MAP2K2/GNG11/OSBPL2/TRAF3/DLG4/ESYT1/IQGAP1/GNAL/ACP1/PTPN7/PKP4/FRMD1/LDLRAP1/GNG4/GNG12/TNK1/GRAMD2A/YES1/DIABLO/GNB1L/RASA3/LITAF/AJAP1/S100A6/LYN	40
BP	GO:0032784	regulation of DNA-templated transcription, elongation	16/3137	48/20692	0.00132953	0.0329311	0.0279458	ZMYND11/SUPT16H/THOC5/NELFCD/RECQL5/SUPT6H/GTF2F1/KAT7/ELOC/CCAR2/RNF168/CDK12/TCEA2/NELFA/SUPT5H/BTBD18	16
BP	GO:0010952	positive regulation of peptidase activity	47/3137	201/20692	0.00133286	0.0329311	0.0279458	BID/GRN/RHOA/PDCD2/FBLN1/TFAP4/PSME1/PPM1F/LGMN/RIPK2/PCOLCE/VSIR/MAPK14/PERP/DAP/FAM162A/FN1/CTSD/CCN2/PSME3/CASP9/ANP32B/RIPK1/ARRB1/PML/NLRP12/RCN3/HSPD1/ARL6IP5/SNCA/AIFM1/NLRP3/IFI16/AIM2/LGALS9/CRADD/CLEC7A/PIDD1/DIABLO/RPS27L/MAPT/NEK5/MAP3K5/RACK1/FIS1/PDCD6/LYN	47
MF	GO:0019903	protein phosphatase binding	37/3137	149/20692	0.00134378	0.0329311	0.0279458	MVP/FLT4/MYO16/ANAPC4/CEACAM1/PXN/KCNN4/VRK3/JAK3/KAT2A/MAPK14/PHACTR1/SNX3/STAT1/STRN/RPA2/GTF2F1/TRAF3/PDLIM4/DLG4/IQGAP1/SKAP1/TP53/ERBB2/SOD1/FBXL2/SH3RF2/JAK1/MYOZ2/PPP1R3B/CDH5/FCRL6/MAPT/ANAPC7/MAP3K5/RACK1/PPP1R3E	37
MF	GO:0015037	peptide disulfide oxidoreductase activity	7/3137	13/20692	0.00134707	0.0329311	0.0279458	GSTO2/TXNDC12/TXN/PDIA6/PDIA4/PDIA3/P4HB	7
CC	GO:0030126	COPI vesicle coat	7/3137	13/20692	0.00134707	0.0329311	0.0279458	COPZ2/ARCN1/COPE/COPZ1/COPA/DIPK2A/COPG1	7
BP	GO:0098974	postsynaptic actin cytoskeleton organization	7/3137	13/20692	0.00134707	0.0329311	0.0279458	ACTB/DBNL/ARF1/WASF2/ACTBL2/FRMPD4/ACTG1	7
BP	GO:1900025	negative regulation of substrate adhesion-dependent cell spreading	7/3137	13/20692	0.00134707	0.0329311	0.0279458	FBLN1/KANK1/ITGB1BP1/ACTN4/DMTN/MELTF/RCC2	7
BP	GO:0006637	acyl-CoA metabolic process	28/3137	104/20692	0.00136728	0.0332272	0.0281972	DGAT2/TECR/GSTZ1/MLYCD/MVK/ACOT13/HMGCS1/DLST/ACOT9/ACSL3/PPT1/ACLY/PDHA1/HMGCS2/MPC2/HSD17B12/ACSL1/ACSS1/DBI/THEM4/MVD/PDHB/ELOVL6/SUCLG2/ACOT12/DGAT1/HACD2/ACSM4	28
BP	GO:0035383	thioester metabolic process	28/3137	104/20692	0.00136728	0.0332272	0.0281972	DGAT2/TECR/GSTZ1/MLYCD/MVK/ACOT13/HMGCS1/DLST/ACOT9/ACSL3/PPT1/ACLY/PDHA1/HMGCS2/MPC2/HSD17B12/ACSL1/ACSS1/DBI/THEM4/MVD/PDHB/ELOVL6/SUCLG2/ACOT12/DGAT1/HACD2/ACSM4	28
MF	GO:0043022	ribosome binding	18/3137	57/20692	0.00138784	0.0336276	0.0285369	HSPA5/LETMD1/SEC61A1/NAA10/ERI1/C1QBP/ETF1/SBDS/IGHMBP2/EIF2S1/EIF5A2/ZC3H12A/EEF2/SRP68/RPSA/EIF3K/YTHDF3/RACK1	18
MF	GO:0003697	single-stranded DNA binding	30/3137	114/20692	0.00139862	0.033789	0.0286739	RAD52/DDX11/TDP1/NUCKS1/MLH1/MSH2/MCM5/SAMHD1/RBBP8/NEIL3/MCM9/MCM3/TSNAX/RPA2/IGHMBP2/ANXA1/HNRNPA1/NABP2/BRCA2/HSPD1/NUP35/POLR2H/CTC1/RAD23A/PCBP3/RAD51D/POLR3C/MAPT/LONP1/TSN	30
BP	GO:0022408	negative regulation of cell-cell adhesion	45/3137	191/20692	0.00141717	0.0341368	0.028969	MAD1L1/CD9/HFE/CD74/IL4R/CEACAM1/FXYD5/LAG3/PPM1F/JAG1/SMAD7/RGCC/JAK3/GLI3/AKNA/CXCL12/VSIR/TRPV4/ADTRP/RIPOR2/DUSP22/VEGFA/BCL6/TNR/PODXL/ANXA1/SERPINE2/GPNMB/KLF4/ERBB2/NOTCH1/DLG5/TNFRSF14/ZC3H12A/B4GALNT2/SPINT2/CD300A/LGALS9/FGG/PTPN2/MYADM/SCRIB/ABAT/NF2/SPN	45
BP	GO:1903053	regulation of extracellular matrix organization	15/3137	44/20692	0.00144021	0.0342792	0.0290899	TNFRSF1A/FSCN1/CPB2/CST3/RGCC/AEBP1/ADTRP/LRP1/SOX9/ETS1/EMILIN1/NOTCH1/MELTF/HAS2/DAG1	15
CC	GO:0005759	mitochondrial matrix	96/3137	473/20692	0.00144314	0.0342792	0.0290899	NDUFAF7/POLDIP2/ELAC2/LARS2/CS/OAT/IARS2/IDH3G/TRNT1/ACADVL/REXO2/DIMT1/GSTZ1/MTG2/IDH3B/MRPS31/MLYCD/BCAT2/HIBADH/MRPL32/PITRM1/TFAM/C1QBP/ATP5F1B/ACAD10/ALDH2/ALDH5A1/MRPS30/PARK7/ATP5PB/MRPS15/DLST/MTHFD1L/ACOT9/ATP5F1E/ALKBH7/MPST/PDHA1/ERAL1/HMGCS2/ISCA1/CYP27A1/ISCU/SUOX/MYG1/POLG/TP53/SOD1/HSPD1/MMUT/ADHFE1/ACAD8/MMAA/ACSS1/SUPV3L1/NDUFS2/CCAR2/THEM4/FLAD1/SHC1/ACP6/PPM1K/PRIMPOL/PDSS2/RPU…	96
BP	GO:0034502	protein localization to chromosome	24/3137	85/20692	0.00144604	0.0342792	0.0290899	ZW10/MSH2/CENPT/MCM9/IK/RPA2/SLF2/MAU2/DKC1/KNL1/NABP2/BRCA2/CCT6A/CHMP7/BUB3/CCT8/MRNIP/CCT3/GNL3/SPIDR/CCT2/TRAPPC12/RCC2/RUVBL2	24
BP	GO:0000338	protein deneddylation	6/3137	10/20692	0.00146064	0.0342792	0.0290899	COPS7A/COPS5/COPS4/COPS3/GPS1/COPS8	6
MF	GO:0005381	iron ion transmembrane transporter activity	6/3137	10/20692	0.00146064	0.0342792	0.0290899	SLC11A1/SLC39A14/SLC11A2/SLC40A1/SLC25A37/MMGT1	6
MF	GO:0031419	cobalamin binding	6/3137	10/20692	0.00146064	0.0342792	0.0290899	MMACHC/CBLIF/TCN1/MMUT/CD320/LMBRD1	6
BP	GO:0051409	response to nitrosative stress	6/3137	10/20692	0.00146064	0.0342792	0.0290899	GCLC/GCLM/DNAJA1/PARK7/DUSP6/ADH5	6
BP	GO:1904896	ESCRT complex disassembly	6/3137	10/20692	0.00146064	0.0342792	0.0290899	VTA1/CHMP5/CHMP2A/VPS4A/CHMP7/CHMP1B	6
BP	GO:1904903	ESCRT III complex disassembly	6/3137	10/20692	0.00146064	0.0342792	0.0290899	VTA1/CHMP5/CHMP2A/VPS4A/CHMP7/CHMP1B	6
BP	GO:0043044	ATP-dependent chromatin remodeling	25/3137	90/20692	0.00149983	0.0349413	0.0296518	MBD3/ACTR6/ACTB/HNRNPC/CECR2/CENPM/CENPI/CENPT/ZNHIT1/HDAC1/CENPL/PIWIL1/SMARCA4/KNL1/SMARCC2/MTA2/CENPU/SMARCC1/RUVBL1/DMAP1/SPTY2D1/PTMA/CENPP/H4C3/CENPW	25
BP	GO:0045619	regulation of lymphocyte differentiation	43/3137	181/20692	0.0015013	0.0349413	0.0296518	CD74/AP3D1/RHOA/GLI2/IL4R/TCF7/LAG3/PPP2R3C/XBP1/NFATC2/SMAD7/NKAP/RIPK2/CLPTM1/JAK3/GLI3/VSIR/ZMIZ1/KAT2A/BCL6/ZAP70/ID2/SOS1/IL1B/ANXA1/ERBB2/SOD1/DUSP10/ITPKB/NFKBIZ/ZEB1/ZFP36L2/MMP14/PGLYRP2/NLRP3/ZC3H12A/LGALS9/STAT5B/PTPN2/XRCC6/PNP/NFAM1/PIK3R6	43
CC	GO:0005938	cell cortex	66/3137	305/20692	0.00150162	0.0349413	0.0296518	LASP1/SCIN/NOS2/HFE/RHOA/FRMPD1/RHOBTB1/ENO1/FSCN1/ACTB/CTTN/PXN/EZR/MYH9/BIN2/TRPV4/CLIC5/FGF1/ECT2/EXOC8/CCN2/PKD2/GRK4/BFSP1/DSTN/ACTN4/CAP1/LLGL1/ARFIP2/LANCL2/DLG4/KIAA1614/RAC1/DBNL/SPTBN5/SHROOM3/TCHP/SNCA/MYO10/DST/EEF1A1/DMTN/GPSM1/BSN/RHOBTB3/SEPTIN8/CFL2/EPB42/MYO5B/SEPTIN2/AKAP13/SPTBN2/CTBP2/AGTRAP/MYADM/EXOC7/CRIP2/FMNL1/PCLO/SEPTIN10/NF2/RYR1/DYNC1H1/FCHSD1/CTNND1/SPIRE2	66
BP	GO:0051216	cartilage development	46/3137	197/20692	0.00153522	0.0354907	0.0301179	SCIN/PKD1/CD44/EVC/GLI2/GNAS/HIF1A/TRIP11/SMAD7/TIMP1/SLC39A14/COMP/GLI3/KAT2A/COL1A1/TRPV4/MGP/MAPK14/WNT5A/EFEMP1/PRRX1/MEF2D/CCN2/RUNX2/BBS2/SOX9/CHSY1/LOXL2/SOX5/FGF2/LUM/ECM1/CTSK/CSGALNACT1/ZEB1/SERPINH1/BMP3/ACAN/STC1/LTBP3/AXIN2/THBS3/CHST11/RARG/LEP/SULF2	46
BP	GO:0007257	activation of JUN kinase activity	14/3137	40/20692	0.00154137	0.0354907	0.0301179	MAP2K4/TF/RIPK2/MAP4K1/WNT5A/TNFSF11/PKN1/ERN2/DBNL/RIPK1/MAP3K6/MAP4K2/MAP3K11/MAP3K5	14
BP	GO:0019068	virion assembly	14/3137	40/20692	0.00154137	0.0354907	0.0301179	VTA1/CHMP5/SPCS1/CHMP3/TBC1D20/CHMP2A/VPS4A/MVB12A/RPS27A/CHMP7/PC/PPIA/UBA52/CHMP1B	14
BP	GO:0032233	positive regulation of actin filament bundle assembly	19/3137	62/20692	0.00154251	0.0354907	0.0301179	ARHGEF5/RHOA/PXN/PPM1F/RGCC/CCDC88A/CCN2/ITGB1BP1/TGFB3/FHOD1/RAC1/EPHA1/SYNPO/SYNPO2/SH3PXD2B/NF2/EVL/S100A10/LPAR1	19
BP	GO:0033077	T cell differentiation in thymus	22/3137	76/20692	0.00157566	0.0361521	0.0306792	CD74/GLI2/NKAP/CLPTM1/GLI3/ZAP70/SOS1/IL1B/DOCK2/TP53/ERBB2/SOD1/ITPKB/RABL3/ZEB1/ZFP36L2/CD3G/FZD5/STAT5B/PTPN2/FZD8/MAFB	22
BP	GO:0021904	dorsal/ventral neural tube patterning	10/3137	24/20692	0.00160034	0.0364133	0.0309009	MKS1/GLI2/TULP3/FKBP8/GLI3/SUFU/GORAB/GPR161/WDR19/IFT122	10
MF	GO:0030898	actin-dependent ATPase activity	10/3137	24/20692	0.00160034	0.0364133	0.0309009	MYO15A/MYH7/MYL6/MYH9/MYO1G/MYO10/MYO5B/MYO7B/MYO1C/MYO19	10
BP	GO:0070841	inclusion body assembly	10/3137	24/20692	0.00160034	0.0364133	0.0309009	PSMC5/CLU/HSPA2/DNAJB2/DNAJA4/SACS/BAG3/BAG5/MAPT/PSAP	10
BP	GO:0034605	cellular response to heat	32/3137	125/20692	0.00161895	0.0366366	0.0310904	PTGS2/AAAS/NUP188/HSP90AB1/DNAJC2/BAG1/CRYAB/HSPA8/PTGES3/TRPV4/FGF1/RPA2/CDKN1A/NUP214/EIF2S1/THBS1/HSPD1/BAG3/HSPB8/SEC13/CCAR2/MAPKAPK2/NUP35/BAG5/SCARA5/DNAJC7/MAPT/NUP62/HSBP1/PDCD6/LYN/POM121C	32
MF	GO:1901681	sulfur compound binding	58/3137	262/20692	0.00161908	0.0366366	0.0310904	LTF/SOAT1/CCN5/ACADVL/GSTP1/APLP2/CHRD/PNPLA3/GSS/LIPG/CRISPLD2/COMP/PCOLCE/ECM2/ACBD5/SOD3/SMOC2/VEGFA/CCN6/THBS4/FGF1/DPYSL3/FN1/CEP104/RPL22/CCN2/LTBP2/LRP1/AAMP/HACL1/MMACHC/KMT5C/GSTM3/SERPINE2/CHST12/GPNMB/TPMT/THBS1/FGF2/SERPINA10/FGF7/RSPO3/PTGES2/HSD17B12/DBI/N6AMT1/FSTL1/TKT/FBN1/GSTM4/THBS3/ACOT12/PC/DHTKD1/SLIT3/PRELP/COL13A1/SMOC1	58
BP	GO:1904018	positive regulation of vasculature development	53/3137	235/20692	0.00163386	0.0368695	0.031288	GRN/PKM/PTGS2/CEACAM1/XBP1/HIF1A/SRPX2/FLT1/HSPB1/SERPINE1/ENG/SMOC2/VEGFA/FGF1/WNT5A/CTH/TEK/PLCG1/PTGIS/IL1B/C3/RRAS/RHOJ/KDR/PAK4/ETS1/ANXA1/KLF4/THBS1/FGF2/ITGAX/PDPK1/ECM1/VASH2/EPHA1/NOTCH1/DDAH1/ITGA5/EMC10/JAK1/ZC3H12A/AGGF1/ERAP1/JCAD/ANGPTL4/FOXC2/CDH5/CXCR2/PRKD1/CIB1/C5AR1/PDCD6/PIK3R6	53
CC	GO:0016607	nuclear speck	83/3137	401/20692	0.0016395	0.0368955	0.0313101	PHF7/ATP6V0A1/HDAC4/GLI2/FAM76B/KAT6A/OSGEP/SETD1A/TFIP11/PACSIN2/BRD1/SNW1/HIF1A/TRIP11/PNN/NFATC4/PRPF6/HSF4/SNRNP70/TIMM50/PRPF31/CBLL1/GLI3/LHPP/HDAC5/PRPF19/MAPK14/IK/CSNK1A1/SF3B1/SRSF7/SRSF4/SRSF11/NEK6/WBP4/SMU1/RREB1/PIN1/RAF1/PNISR/SAP130/BARD1/PPIG/CIR1/COPS4/SETD1B/MBD1/PRCC/DUSP10/NFKBIZ/DGKQ/GTF2H2/CWC15/SAP18/ZC3H18/ADAMTS4/LMNA/MAML1/CWC22/IFI16/TKT/STK17A/FNDC1/APBB1/CDK12/SRRM2/…	83
BP	GO:0016126	sterol biosynthetic process	23/3137	81/20692	0.00165606	0.036952	0.031358	MSMO1/FDFT1/CYB5R3/PRKAG2/ERLIN1/MVK/HMGCS1/FGF1/SCAP/ACLY/RAN/HMGCS2/MBTPS1/SOD1/ERLIN2/CYB5R2/ACAA2/MVD/FAXDC2/ELOVL6/DHCR7/CES1/SREBF2	23
CC	GO:0031901	early endosome membrane	39/3137	161/20692	0.00166202	0.036952	0.031358	INPP4A/MCOLN3/SNX5/CMTM6/WASHC2A/GGA1/SNX16/SLC39A14/PLD3/SLC1A1/EHD1/SNX3/WLS/STX12/PMEPA1/GGA3/SNX6/PDLIM4/LLGL1/ANXA1/RAB11FIP5/GPNMB/PML/KCNH1/TMEM163/PI4K2A/APPL1/FZD5/DTX3L/MARCHF8/UBXN6/RAB31/MMGT1/RUFY1/RCC2/HGS/LITAF/SLC9A6/INPP5B	39
CC	GO:0016323	basolateral plasma membrane	55/3137	246/20692	0.00166472	0.036952	0.031358	CD38/PKD1/CD44/CASR/ERBB3/CEACAM1/SLC27A5/B4GALT1/ITGA6/TF/EZR/HSP90AB1/NDRG4/ABCC1/STX4/SLC39A14/SLC1A5/CD81/SLC38A1/SLCO1B3/SLC16A10/SLC29A1/OTOF/LEPR/OSCP1/PKD2/TEK/PDZD11/ATP7B/LRP1/ABCC4/LDLR/ANXA1/ARRB1/SLC40A1/SLC7A1/SLC16A3/ERBB2/MSN/LIN7C/DST/LDLRAP1/CNNM4/WASF2/VANGL2/MAP4K2/P2RY1/DAG1/SCRIB/SLC6A9/AJAP1/AP2A1/C5AR1/MYO1C/SLC26A6	55
BP	GO:0018146	keratan sulfate biosynthetic process	11/3137	28/20692	0.0016734	0.036952	0.031358	ST3GAL1/B4GALT1/OGN/ST3GAL4/FMOD/ST3GAL3/OMD/LUM/ACAN/B4GALT3/PRELP	11
CC	GO:0030137	COPI-coated vesicle	11/3137	28/20692	0.0016734	0.036952	0.031358	COPZ2/ARCN1/KDELR1/COPE/COPZ1/CCDC88A/COPA/CCDC115/ARF1/DIPK2A/COPG1	11
BP	GO:0002063	chondrocyte development	12/3137	32/20692	0.0016735	0.036952	0.031358	SMAD7/COMP/RUNX2/SOX9/CHSY1/ECM1/SERPINH1/ACAN/AXIN2/CHST11/RARG/SULF2	12
BP	GO:1901889	negative regulation of cell junction assembly	12/3137	32/20692	0.0016735	0.036952	0.031358	IKBKB/DUSP22/WNT5A/ITGB1BP1/LRP1/IL1B/TLR2/THBS1/MMP14/DMTN/RCC2/APOD	12
BP	GO:0010001	glial cell differentiation	52/3137	230/20692	0.00169793	0.0372388	0.0316014	CD9/VIM/IFNGR1/GRN/ERBB3/RHOA/PAX2/GSTP1/PICK1/PRMT5/NDRG1/GLI3/ABCA2/ASPA/PRPF19/ID2/HDAC1/EIF2B2/CLU/LRP1/MYRF/SOX9/IL1B/LDLR/TSPAN2/SERPINE2/TLR2/FGF5/NTRK3/MBD1/ERBB2/SOD1/DUSP10/EIF2B5/DAAM2/NOTCH1/DRD3/SKI/S100B/MXRA8/NCSTN/HDAC11/GPR37L1/FPR2/LAMB2/DAG1/CNP/GPR157/MAPT/C5AR1/LPAR1/LYN	52
BP	GO:0097191	extrinsic apoptotic signaling pathway	52/3137	230/20692	0.00169793	0.0372388	0.0316014	GCLC/ZMYND11/BID/GCLM/CTNNA1/ERBB3/SP100/TNFRSF1A/GSTP1/CTTN/ITGA6/ZC3HC1/STK4/STX4/PPP2R1A/SERPINE1/UNC5B/MADD/PARK7/IL1B/IFI6/PSME3/RAF1/CASP9/RIPK1/PPP2R1B/THBS1/PML/PDPK1/BAG3/APPL1/EYA3/FAIM/DEDD/LMNA/PEA15/ZDHHC3/IFI27/PDIA3/DAPK3/AR/CRADD/RNF34/FGG/TNFRSF10C/PIDD1/DIABLO/SIVA1/CIB1/WWOX/BLOC1S2/DDX47	52
BP	GO:0018198	peptidyl-cysteine modification	16/3137	49/20692	0.00170009	0.0372388	0.0316014	NOS2/NOS1/ZDHHC8/ZDHHC2/GAPDH/PARK7/TXN/GOLGA7/GOLGA7B/ZDHHC3/PRDX3/ZDHHC14/ZDHHC23/ZDHHC11/ADH5/HMBS	16
BP	GO:2001233	regulation of apoptotic signaling pathway	85/3137	413/20692	0.00172501	0.037684	0.0319792	GCLC/ZMYND11/BID/IL20RA/CD74/GCLM/CD44/CTNNA1/SP100/PTGS2/ENO1/GSTP1/CTTN/DNAJA1/PPP1R13B/ERP29/TFAP4/ITGA6/ZC3HC1/XBP1/HIF1A/NFATC4/STK4/CSNK2A1/STX4/PPP2R1A/GSDME/HSPB1/SERPINE1/CREB3/CXCL12/UNC5B/MADD/TPD52L1/FAM162A/TFDP2/GNAI2/PARK7/HDAC1/IVNS1ABP/CTH/TXNDC12/CLU/IL1B/IFI6/ATP5IF1/PSME3/SELENOS/RAF1/RIPK1/PPP2R1B/THBS1/PML/TP53/SOD1/RPL11/NACC2/MPV17L/CREB3L1/EYA3/FAIM/CCAR2/LMNA/ZNF385A/PEA…	85
BP	GO:2001056	positive regulation of cysteine-type endopeptidase activity	37/3137	151/20692	0.00173383	0.0377764	0.0320577	BID/RHOA/PDCD2/TFAP4/PPM1F/LGMN/RIPK2/PERP/DAP/FAM162A/CTSD/CCN2/CASP9/ANP32B/RIPK1/ARRB1/PML/NLRP12/HSPD1/ARL6IP5/SNCA/AIFM1/NLRP3/IFI16/AIM2/LGALS9/CRADD/CLEC7A/PIDD1/DIABLO/RPS27L/MAPT/NEK5/MAP3K5/RACK1/FIS1/PDCD6	37
BP	GO:0042063	gliogenesis	66/3137	307/20692	0.00178223	0.0386259	0.0327786	CD9/RNF10/VIM/IFNGR1/GRN/ERBB3/RHOA/PAX2/GSTP1/LAMB1/PICK1/TSPO/PRMT5/NDRG1/GLI3/ABCA2/ZMIZ1/ASPA/PRPF19/ID2/HDAC1/LEPR/EIF2B2/CLU/LRP1/MYRF/SOX9/IL1B/LDLR/TSPAN2/ANXA1/SERPINE2/TLR2/FGF5/NTRK3/MBD1/ERBB2/SOD1/DUSP10/EIF2B5/DAAM2/NOTCH1/DRD3/MMP14/SKI/S100B/MXRA8/NCSTN/HDAC11/SUN1/EEF2/P2RY1/GPR37L1/FPR2/LAMB2/DAG1/CSPG4/CNP/GPR157/SCRIB/NF2/MAPT/C5AR1/LPAR1/ETV5/LYN	66
BP	GO:0045088	regulation of innate immune response	66/3137	307/20692	0.00178223	0.0386259	0.0327786	PSMC4/MATR3/BIRC3/NR1H3/IFNGR1/GRN/PSMA4/CUL1/TAB2/FAM3A/CEACAM1/PSMC5/MAVS/LAG3/PSME1/TYRO3/HSP90AB1/PSMA3/SAMHD1/RIOK3/IKBKB/RPS19/CDC37/SKP1/WNT5A/STAT1/MUC5B/NMI/IRF3/PSME3/RAF1/NLRC5/PDPK1/PSMB6/DUSP10/MUC4/SERPING1/CD226/CD96/GBP5/APPL1/PSMD4/PSMB4/ADAR/JAK1/SLAMF6/IFI16/AIM2/ERAP1/RAET1E/PSMC3/LGALS9/MUC3A/FPR2/STAT5B/LEP/PSMD2/PTPN2/YTHDF3/POLR3C/NCR1/XRCC6/NRAS/ZCCHC3/LYN/PIK3R6	66
BP	GO:0031647	regulation of protein stability	64/3137	296/20692	0.00178934	0.038678	0.0328228	FBXL3/MYLIP/GRN/CTSA/ATP1B3/CMTM6/TF/HSP90AB1/XBP1/STK4/RASSF2/SMAD7/NOP53/CDC37/BAG1/KAT2A/CRYAB/HSPA8/CD81/PTGES3/CREBL2/GAPDH/PARK7/STX12/CLU/PEX6/CDKN1A/GGA3/RPL23/PIN1/QRSL1/RNF128/DERL1/TP53/RPL11/HSPD1/RABL3/SNCA/CCT6A/GOLGA7/A1CF/SAV1/BAG3/KDM8/CCT8/CCAR2/VPS11/LMNA/RNF149/CCT3/SENP2/BAG5/CCT2/CRTAP/HDAC3/RPS7/USP19/RAD23A/PRKD1/NF2/CHP1/TOMM7/CTNND1/HYPK	64
BP	GO:0019216	regulation of lipid metabolic process	88/3137	431/20692	0.00184998	0.0397832	0.0337607	CD74/NR1H3/DGAT2/MTMR1/DDX20/TNFRSF1A/ADGRF5/FAM3A/ACADVL/ABCB11/PTGS2/CEACAM1/FDFT1/TSPO/GSTZ1/FLT1/MLYCD/PRKAG2/EDF1/ABCA2/ERLIN1/AMBRA1/CD81/MVK/CREBL2/VDR/HMGCS1/FGF1/SCAP/ID2/NR4A3/TEK/SOCS2/FABP3/LPGAT1/ACSL3/SOX9/IL1B/C3/ATG14/LDLR/RAN/HMGCS2/PDGFRA/ANXA1/GOLM1/AVIL/KLF4/FGF2/CRTC3/MBTPS1/SOD1/RORC/ARF1/DGKQ/TIAM2/HTR2C/ERLIN2/CCDC3/DRD3/ACSL1/LPCAT1/TYSND1/SAMD8/LDLRAP1/ADIPOR1/FABP5/MVD/…	88
BP	GO:0042493	response to drug	82/3137	397/20692	0.00185188	0.0397832	0.0337607	CD38/NOS2/GCLM/TIMP2/HSPA5/PDE4A/RHOA/HDAC4/ABCB11/PTGS2/SEMA3C/CPB2/ATP8B1/RBM22/GNAS/NOS1/HSP90AB1/PPM1F/LGALS1/TSPO/NFATC2/CST3/ABCC1/RPL18A/PTGR1/ENG/ABCA2/RECQL5/BLMH/COL1A1/HDAC5/SLC1A2/TMEM30A/TENT4A/HMGCS1/UMPS/STAT1/DNMT3A/ADRA1A/FABP3/CDKN1A/MT2A/ABCC4/IL1B/LDHA/ANXA1/ARRB1/THBS1/BCAR3/ABCG5/CYP2C9/DUSP6/UQCRC2/TP53/MBD1/SOD1/HSPD1/PAM/HTR2C/DRD3/ACSL1/CYP2U1/RNF149/AIM2/ADCY1/TNFRSF11B…	82
MF	GO:0048156	tau protein binding	15/3137	45/20692	0.00186155	0.0397832	0.0337607	MARK4/PPP5C/MARK2/ACTB/HSP90AB1/LGMN/PPP2CB/CLU/HSPA2/PIN1/SNCA/TAOK2/S100B/APBB1/MAP1A	15
CC	GO:0030863	cortical cytoskeleton	28/3137	106/20692	0.00186469	0.0397832	0.0337607	LASP1/NOS2/HFE/ACTB/CTTN/EZR/MYH9/TRPV4/DSTN/ACTN4/CAP1/LLGL1/LANCL2/DLG4/DBNL/SPTBN5/SHROOM3/EEF1A1/DMTN/BSN/CFL2/EPB42/AKAP13/SPTBN2/MYADM/PCLO/NF2/FCHSD1	28
BP	GO:0046632	alpha-beta T cell differentiation	28/3137	106/20692	0.00186469	0.0397832	0.0337607	AP3D1/RHOA/BCL3/IL4R/TCF7/SMAD7/NKAP/RIPK2/JAK3/GLI3/BCL6/FOXP1/ZAP70/PAX1/RSAD2/ANXA1/CTSL/RORC/ITPKB/NFKBIZ/NLRP3/SLAMF6/ZC3H12A/LGALS9/PTGER4/SPN/PSAP/PNP	28
BP	GO:0045765	regulation of angiogenesis	83/3137	403/20692	0.00189921	0.0404148	0.0342966	PLXND1/STAB1/ALOX5/GRN/FOXC1/SP100/PKM/RHOA/PTGS2/CEACAM1/CARD10/XBP1/HIF1A/ISM1/SRPX2/FLT1/RGCC/HSPB1/SERPINE1/ENG/HDAC5/HTATIP2/SMOC2/VEGFA/CCN6/SPARC/THBS4/FGF1/WNT5A/STAT1/ITGB1BP1/TEK/PLCG1/PTGIS/IL1B/C3/RRAS/RHOJ/KDR/DLL4/PAK4/ETS1/ANXA1/GPNMB/KLF4/NIBAN2/THBS1/EMILIN1/FGF2/PML/ITGAX/PDPK1/ERBB2/HSPG2/ECM1/VASH2/EPHA1/NOTCH1/DDAH1/CREB3L1/ITGA5/EMC10/JAK1/PROK2/ZC3H12A/AGGF1/ERAP1/JCAD/ANGP…	83
BP	GO:0002064	epithelial cell development	50/3137	221/20692	0.00202528	0.0429861	0.0364787	VIM/TNFRSF1A/FOSL2/B4GALT1/ADD1/EZR/XBP1/HIF1A/JAG1/CST3/KLF5/IKBKB/C1GALT1/ENG/EXPH5/RIPOR2/VEGFA/WNT5A/CDKN1A/SOX9/IL1B/BFSP1/TBC1D20/PODXL/GSTM3/CCM2/SHROOM3/IQGAP1/PDPK1/SOD1/ADAMTSL4/RAB13/MSN/NOTCH1/STC1/SPINT2/AR/CLIC4/LAMB2/RARG/FOXC2/CDH5/MYADM/SCRIB/YIPF6/SLITRK6/PSAP/LHFPL5/S1PR3/S1PR2	50
BP	GO:0030879	mammary gland development	35/3137	142/20692	0.00204216	0.0432328	0.036688	CAPN1/NTN1/GLI2/XBP1/HIF1A/USF2/GLI3/VDR/VEGFA/SLC29A1/WNT5A/UMPS/IGFBP5/ID2/TGFB3/TNFSF11/SOCS2/ATP7B/RREB1/SOX9/CDO1/ELF5/BRCA2/PML/TNFRSF11A/PAM/ARHGAP35/ELF3/AR/FOXB1/STAT5B/SCRIB/NRG3/NCOR2/ETV5	35
BP	GO:0051651	maintenance of location in cell	49/3137	216/20692	0.00210377	0.0443746	0.0376569	SCIN/ATP1A2/TMSB10/HSPA5/MCOLN3/AP3D1/SP100/BCL3/FTL/SLC8B1/NOS1/ITPR3/TSPO/CEMIP/JPH1/KDELR1/ARHGAP21/GOLPH3/SKP1/SLC30A3/CCDC88A/PARK7/PKD2/SRGN/ATP7B/PLCG1/SLC25A23/F2RL3/OS9/TXN/BARD1/FGF2/PML/PDPK1/TRPM2/SNCA/HTR2C/TWF1/GJA1/THY1/HK1/SUN1/FTH1/GAA/HAP1/MTLN/RASA3/RYR1/LYN	49
BP	GO:0042476	odontogenesis	33/3137	132/20692	0.0021069	0.0443746	0.0376569	TNC/CTNNA1/FOXC1/RHOA/GLI2/LAMB1/ITGA6/PHEX/SERPINE1/GLI3/ASPN/COL1A1/NECTIN1/TCIRG1/PERP/ACVR2B/HDAC1/TGFB3/TNFSF11/RUNX2/LAMA5/ENAM/LRP4/PDGFRA/NFIC/PAM/CNNM4/TNFRSF11B/HTRA1/AXIN2/FAM20C/BCOR/NF2	33
BP	GO:0030705	cytoskeleton-dependent intracellular transport	46/3137	200/20692	0.00211813	0.0444969	0.0377608	RAB27B/AP3D1/RABL2B/MYO15A/HOOK2/HIF1A/TRIP11/AP3B2/HSPB1/ARHGAP21/HSPA8/CCDC88A/KIF17/MREG/DYNLRB1/ACTN4/MAP1S/MYO1G/DYNC2LI1/SOD1/MYO10/FEZ1/DST/BAG3/RPGR/LCA5L/WDR19/TRIM58/TRIM46/FYCO1/IFT122/SUN1/BORCS5/MAP1A/MYO5B/TTC21A/MYO7B/HAP1/COPG1/MAPT/BLOC1S2/DYNC1H1/MYO1C/SPG7/DYNLL2/MYO19	46
BP	GO:0031330	negative regulation of cellular catabolic process	58/3137	265/20692	0.00213163	0.0446662	0.0379045	POLDIP2/HFE/SLC11A1/GABARAPL2/TIMP2/NSUN2/TAB2/CTSA/ELAVL1/PABPC1/DERL2/HNRNPC/HSP90AB1/CIRBP/TSPO/CSNK2A1/CST3/TIMP1/TSC2/SNRNP70/NOP53/SUFU/CDK5RAP3/MAPK14/RBM24/TENT4A/DAP/EIF4G1/QSOX1/PARK7/LEPR/UCHL5/SLIRP/ADRA1A/RPL23/DKC1/OS9/ATRAID/PML/TP53/FOXK2/RPL11/SNCA/FEZ1/LARP1/CCAR2/IGF2BP1/MAPKAPK2/FOXK1/BAG5/MAP1A/GOLGA2/AXIN2/RPS7/USP19/MYD88/SMARCC1/LEP	58
MF	GO:0016667	oxidoreductase activity, acting on a sulfur group of donors	18/3137	59/20692	0.0021439	0.0448092	0.0380258	STAB1/GSTO2/QSOX1/TXNDC12/TXN/SUOX/PDIA6/SUMF1/PTGES2/MSRB2/PDIA4/PRDX3/ENOX2/PDIA3/CCS/MSRB3/P4HB/GSTK1	18
BP	GO:0042339	keratan sulfate metabolic process	12/3137	33/20692	0.00227126	0.0472306	0.0400806	ST3GAL1/B4GALT1/OGN/ST3GAL4/FMOD/ST3GAL3/OMD/LUM/ACAN/B4GALT3/PRELP/HEXA	12
BP	GO:0045879	negative regulation of smoothened signaling pathway	12/3137	33/20692	0.00227126	0.0472306	0.0400806	GLI2/TULP3/GLI3/SUFU/PTCH2/RUNX2/SERPINE2/GPR161/GPC3/IFT122/KCTD6/GPR37L1	12
BP	GO:0007015	actin filament organization	88/3137	434/20692	0.00228011	0.0472951	0.0401353	SCIN/TMSB10/ARHGEF5/BCAR1/RHOA/GBA2/ACTN1/RHOBTB1/FSCN1/CAPZB/ITGB5/SSH1/CTTN/ADD1/CASS4/ASAP3/PXN/PLEKHG2/TF/MYO15A/EZR/PPM1F/PICK1/RGCC/KANK1/CXCL12/TRPV4/PHACTR1/DPYSL3/CCDC88A/WIPF1/CCN2/ITGB1BP1/TGFB3/WASHC3/PREX1/DSTN/ACTN4/CAP1/PPFIA1/ARFIP2/AVIL/MICAL1/FHOD1/RAC1/DBNL/MYO1G/ARPC5L/ARRB1/SPTBN5/TMOD3/SHROOM3/TPM3/ARF1/EPHA1/MSRB2/ALDOA/TWF1/PSTPIP2/CYRIB/WASF2/DMTN/ARHGAP35/RHOBTB3/CFL2/MY…	88
BP	GO:0034470	ncRNA processing	82/3137	400/20692	0.00230332	0.0475196	0.0403259	ELAC2/NSUN2/FTSJ1/CPSF1/TRNT1/DDX1/DIS3/DIMT1/SRRT/NOP14/METTL2A/AARS1/PUS7/OSGEP/SNU13/RTCB/RIOK3/INTS9/POP1/ERI1/TRMT1/POP4/RPS16/RPS19/NOP53/EXOSC3/FTSJ3/NOP2/TENT4A/RPS15/NOL10/ERI3/RCL1/WDR55/SBDS/INTS11/NGDN/DKC1/WDR74/AGO4/DDX56/RPS6/RPS24/SSB/INTS14/RPS2/RPL11/RPS8/ISG20L2/INTS3/SHQ1/LYAR/RPL7A/SRFBP1/DPH3/TSR2/RRP1B/RRP1/ADAR/LSM6/NSA2/RPS14/NOL6/RPUSD4/TRMT61A/NOLC1/DUS2/DUS1L/PA2G4/RSL…	82
BP	GO:0016125	sterol metabolic process	40/3137	169/20692	0.00230584	0.0475196	0.0403259	MSMO1/SOAT1/DGAT2/GBA2/ACADVL/FDFT1/CYB5R3/PRKAG2/ERLIN1/MVK/HMGCS1/FGF1/SCAP/LEPR/CLN6/LDLR/ACLY/RAN/HMGCS2/CYP27A1/CYP2C9/MBTPS1/OSBPL1A/SOD1/DGKQ/ERLIN2/LDLRAP1/CYB5R2/ACAA2/MVD/FAXDC2/ELOVL6/DHCR7/LEP/CYP8B1/CLN8/RXRA/CES1/SREBF2/LCAT	40
BP	GO:2001026	regulation of endothelial cell chemotaxis	10/3137	25/20692	0.00230829	0.0475196	0.0403259	LGMN/HSPB1/SMOC2/VEGFA/FGF1/KDR/THBS1/FGF2/NOTCH1/PRKD1	10
BP	GO:0050792	regulation of viral process	49/3137	217/20692	0.00232547	0.0476225	0.0404132	LTF/CD74/TAF11/NUCKS1/PABPC1/MAVS/TFAP4/LGALS1/SNW1/NELFCD/POLR2C/TRIM35/HSPA8/SNX3/STAT1/CHMP3/HDAC1/ZNF639/GTF2F1/TBC1D20/SMARCA4/ILF3/CHMP2A/TRIM28/VPS4A/RSAD2/OASL/PML/IFITM3/NOTCH1/FBXL2/LARP1/RRP1B/ADAR/IFI16/ZC3H12A/POLR2H/PSMC3/IFI27/FAM111A/LGALS9/PC/RESF1/RAD23A/NELFA/IFITM2/P4HB/SUPT5H/PPIA	49
MF	GO:0000146	microfilament motor activity	11/3137	29/20692	0.00233069	0.0476225	0.0404132	MYH13/MYO15A/MYH7/MYH9/MYH3/MYO1G/MYO10/MYO5B/MYO7B/MYO1C/MYO19	11
BP	GO:0150117	positive regulation of cell-substrate junction organization	11/3137	29/20692	0.00233069	0.0476225	0.0404132	MAP4K4/PPM1F/VEGFA/ITGB1BP1/TEK/KDR/RAC1/IQGAP1/THY1/LIMS1/S100A10	11
BP	GO:0045176	apical protein localization	7/3137	14/20692	0.00234287	0.0477527	0.0405237	GOPC/ACTB/SHROOM3/DLG5/VANGL2/JAM3/ARF4	7
BP	GO:0071277	cellular response to calcium ion	23/3137	83/20692	0.00234932	0.0477657	0.0405347	HSPA5/RASGRP2/ADD1/LGMN/SYT10/WNT5A/ECT2/PKD2/CPNE5/SLC25A23/SYT6/CARF/IQGAP1/TRPM2/KCNH1/ITPKB/DMTN/NCSTN/ADCY1/CLIC4/FOS/JUNB/RYR1	23
CC	GO:0070820	tertiary granule	39/3137	164/20692	0.00237239	0.0481155	0.0408316	LTF/SLC11A1/ATP6V0A1/TIMP2/SLC2A3/RHOA/ATP11A/CEACAM1/PGM1/CST3/LAMTOR3/TCIRG1/NIT2/QSOX1/CTSD/CYSTM1/SERPINB6/CD93/TCN1/RAC1/DBNL/ITGAX/TRPM2/FLG2/ILF2/GOLGA7/ALDOA/CSTB/NBEAL2/HGSNAT/CD300A/FTH1/ITGAM/FPR2/GAA/TMEM63A/CD55/NRAS/CYFIP1	39
BP	GO:0042177	negative regulation of protein catabolic process	33/3137	133/20692	0.00240222	0.0485067	0.0411635	NOS2/HFE/GABARAPL2/TIMP2/CTSA/DERL2/HSP90AB1/CSNK2A1/CST3/TIMP1/SNRNP70/NOP53/SUFU/CDK5RAP3/SNX3/PARK7/UCHL5/RPL23/PIN1/OS9/SERPINE2/ATRAID/PML/RPL11/SNCA/CCAR2/BAG5/MAP1A/RPS7/USP19/SMARCC1/ADGRB1/SF3B3	33
CC	GO:0016324	apical plasma membrane	75/3137	361/20692	0.00240348	0.0485067	0.0411635	CD9/CD44/CASR/RAB27B/ERBB3/RAB27A/ABCB11/CEACAM1/PTPRH/ATP8B1/GNAS/SLC26A4/TF/EZR/HSP90AB1/SLC5A1/JAG1/ABCC1/SLC39A14/SLC1A1/TCIRG1/SLC11A2/TRPV4/KCNA1/SLC38A1/RIPOR2/TMEM30A/SLC29A1/CLIC5/FN1/PAPPA2/AKR1A1/MREG/ECRG4/TEK/ABCC4/PODXL/CBLIF/ANXA1/CTSL/KIAA1614/ABCG5/SHROOM3/SLC7A1/DUOX2/SLC16A3/ERBB2/SLC2A5/CTSK/MSN/NOTCH1/GJA1/FRMD1/THY1/SLC34A2/STC1/ATP6V0D1/SHANK2/VANGL2/PLB1/F2RL2/CTSB/AMOTL1/…	75
BP	GO:0001954	positive regulation of cell-matrix adhesion	17/3137	55/20692	0.00241205	0.0485602	0.0412089	MAP4K4/PPM1F/VEGFA/ITGB1BP1/TEK/RRAS/KDR/NINJ1/RAC1/IQGAP1/SKAP1/EPHA1/THY1/LIMS1/DAG1/CIB1/S100A10	17
CC	GO:0070382	exocytic vesicle	50/3137	223/20692	0.00246734	0.0494758	0.0419859	APBA2/RAB27B/RAB27A/AMPH/SLC17A6/STX1B/PICK1/CDK16/STX4/RABAC1/DNM1/SYT10/DPYSL3/OTOF/SLC30A3/VAMP4/STX12/COPS5/STX16/PPT1/DLG4/SYT6/VPS45/SLC40A1/COPS4/RAB15/STON2/RAB13/VTI1A/TMEM163/PI4K2A/ATP6V0D1/NCSTN/SYNPR/BSN/SEPTIN8/VDAC2/BORCS5/SVOP/STX3/RAB3IL1/SEPTIN2/RAB40A/HAP1/TMED9/RAB11B/BACE1/SLC6A9/VDAC1/STON1	50
BP	GO:0051098	regulation of binding	76/3137	367/20692	0.00246957	0.0494758	0.0419859	PLXND1/PKD1/HFE/DDX11/FOXC1/CDON/SP100/HDAC4/NUCKS1/BCL3/MARK2/ACTB/ADD1/TFAP4/BTAF1/CRTAC1/HSP90AB1/TFIP11/EIF3D/NFKBIA/NFATC4/STK4/ADNP/RIPK2/PPP2CB/LFNG/EDF1/HDAC5/RIPOR2/CSNK1A1/WNT5A/EIF4G1/ITGA4/ID2/PARK7/ITGB1BP1/TNFSF11/LRP1/CDKN1A/GTF2F1/SYMPK/PIN1/MAU2/TRIM28/PER2/RAN/EIF2S1/DNAJB2/TXN/KLF4/NIBAN2/NCBP1/DERL1/ARRB1/RPL11/ADAM15/DPH3/SPPL3/SKI/LDLRAP1/MITD1/GPSM1/PBXIP1/IFI16/DTX3L/SENP2…	76
BP	GO:0032963	collagen metabolic process	29/3137	113/20692	0.00250453	0.0499417	0.0423813	VIM/ADAMTS2/MMP2/HIF1A/CST3/RGCC/ENG/VSIR/COL1A1/P3H3/TNS2/ERRFI1/CTSD/CCN2/TGFB3/CTSL/EMILIN1/P3H4/RCN3/CTSK/ADAM15/SERPINH1/MMP3/MMP14/CREB3L1/CTSB/PHYKPL/CIITA/COL13A1	29
CC	GO:0005604	basement membrane	27/3137	103/20692	0.00250499	0.0499417	0.0423813	TNC/NTN1/FBLN1/LAMB1/ITGA6/CST3/TIMP1/SMOC2/SPARC/THBS4/FN1/NID1/LAMA5/LOXL2/TINAG/HSPG2/DST/ACAN/FBN1/NPNT/COL8A2/LAMB2/DAG1/CD151/COL4A1/NTNG2/SMOC1	27

## Sheet: SZ_up
ONTOLOGY	ID	Description	GeneRatio	BgRatio	p-value	adjusted P	qvalue	geneID	Count
CC	GO:0022626	cytosolic ribosome	42/1802	110/20692	2.39601e-17	9.77511e-14	8.94393e-14	RPL31/RPLP0/RPL3/RPS19/RPL18A/RPL34/RPS13/RPL22/RPL21/RPL23/EIF2AK4/RPL36/RPL35/RPLP1/RSL24D1/RPS2/RPS11/RPL13A/RPL11/RPS8/RPS27A/RPL32/EIF2A/RPS3A/RPL37/RPL10/RPS3/RPL8/LARP4/RPL13/RPSA/RPS21/RPL4/RPLP2/RPL35A/RPL14/RPL37A/RPL12/RPS4X/RPL23A/RACK1/RPL41	42
BP	GO:0045047	protein targeting to ER	44/1802	120/20692	2.53899e-17	9.77511e-14	8.94393e-14	HSPA5/RPL31/RPLP0/RPL3/PMM1/SRP54/RPS19/RPL18A/RPL34/RPS13/RPL22/SPCS2/RPL21/RPL23/SPCS3/RPL36/RPL35/RPLP1/RPS2/RPS11/RPL13A/RPL11/RPS8/RPS27A/RPL32/SRPRB/RPS3A/RPL37/RPL10/RPS3/RPL8/RPL13/RPSA/RPS21/RPL4/RPLP2/RPL35A/RPL14/RPL37A/SGTB/RPL12/RPS4X/RPL23A/RPL41	44
BP	GO:0072599	establishment of protein localization to endoplasmic reticulum	44/1802	124/20692	1.0639e-16	2.73069e-13	2.4985e-13	HSPA5/RPL31/RPLP0/RPL3/PMM1/SRP54/RPS19/RPL18A/RPL34/RPS13/RPL22/SPCS2/RPL21/RPL23/SPCS3/RPL36/RPL35/RPLP1/RPS2/RPS11/RPL13A/RPL11/RPS8/RPS27A/RPL32/SRPRB/RPS3A/RPL37/RPL10/RPS3/RPL8/RPL13/RPSA/RPS21/RPL4/RPLP2/RPL35A/RPL14/RPL37A/SGTB/RPL12/RPS4X/RPL23A/RPL41	44
BP	GO:0000184	nuclear-transcribed mRNA catabolic process, nonsense-mediated decay	43/1802	120/20692	1.56241e-16	3.00763e-13	2.75189e-13	SMG6/PABPC1/RPL31/RPLP0/RPL3/RPS19/RPL18A/CASC3/RPL34/RPS13/MAGOHB/RPL22/RPL21/UPF3B/RPL23/RPL36/RPL35/RPLP1/RPS2/RPS11/RPL13A/RPL11/RPS8/RPS27A/RPL32/RPS3A/RPL37/RPL10/RPS3/RPL8/RPL13/RPSA/RPS21/RPL4/RPLP2/RPL35A/RPL14/RPL37A/RPL12/RPS4X/RPL23A/RPL41/DCP1A	43
BP	GO:0070972	protein localization to endoplasmic reticulum	48/1802	152/20692	8.96061e-16	1.37993e-12	1.2626e-12	HSPA5/RPL31/RPLP0/RPL3/PMM1/SRP54/RPS19/RPL18A/GBF1/RPL34/RPS13/RPL22/SPCS2/RPL21/RPL23/SPCS3/RPL36/OS9/RPL35/RPLP1/RPS2/RPS11/RPL13A/RPL11/RPS8/RPS27A/RPL32/SRPRB/RPS3A/RPL37/RPL10/SEC16A/RPS3/RPL8/RPL13/RPSA/RPS21/RPL4/RPLP2/RPL35A/RPL14/RPL37A/SGTB/RPL12/RPS4X/DDRGK1/RPL23A/RPL41	48
BP	GO:0006614	SRP-dependent cotranslational protein targeting to membrane	38/1802	105/20692	6.15701e-15	7.9015e-12	7.22963e-12	RPL31/RPLP0/RPL3/SRP54/RPS19/RPL18A/RPL34/RPS13/RPL22/RPL21/RPL23/RPL36/RPL35/RPLP1/RPS2/RPS11/RPL13A/RPL11/RPS8/RPS27A/RPL32/RPS3A/RPL37/RPL10/RPS3/RPL8/RPL13/RPSA/RPS21/RPL4/RPLP2/RPL35A/RPL14/RPL37A/RPL12/RPS4X/RPL23A/RPL41	38
BP	GO:0000956	nuclear-transcribed mRNA catabolic process	56/1802	210/20692	1.46761e-14	1.61437e-11	1.4771e-11	MRTO4/SMG6/PABPC1/RPL31/CNOT4/DIS3/RPLP0/RPL3/RPS19/RPL18A/EXOSC3/CASC3/RPL34/RPS13/MAGOHB/CNOT6/RPL22/RPL21/EXOSC9/UPF3B/RPL23/RPL36/RPL35/RPLP1/SSB/RPS2/RPS11/RPL13A/RPL11/RPS8/RPS27A/DIS3L2/RPL32/RPS3A/RPL37/RPL10/RPS3/RPL8/RPL13/RPSA/LSM3/RPS21/GTPBP2/RPL4/RPLP2/EDC3/RPL35A/ZFP36L1/RPL14/RPL37A/RPL12/RPS4X/RPL23A/EXOSC6/RPL41/DCP1A	56
BP	GO:0006613	cotranslational protein targeting to membrane	38/1802	109/20692	2.49179e-14	2.39835e-11	2.19442e-11	RPL31/RPLP0/RPL3/SRP54/RPS19/RPL18A/RPL34/RPS13/RPL22/RPL21/RPL23/RPL36/RPL35/RPLP1/RPS2/RPS11/RPL13A/RPL11/RPS8/RPS27A/RPL32/RPS3A/RPL37/RPL10/RPS3/RPL8/RPL13/RPSA/RPS21/RPL4/RPLP2/RPL35A/RPL14/RPL37A/RPL12/RPS4X/RPL23A/RPL41	38
CC	GO:0022625	cytosolic large ribosomal subunit	27/1802	58/20692	3.61094e-14	3.08936e-11	2.82667e-11	RPL31/RPLP0/RPL3/RPL18A/RPL34/RPL22/RPL21/RPL23/RPL36/RPL35/RPLP1/RSL24D1/RPL13A/RPL11/RPL32/RPL37/RPL10/RPL8/RPL13/RPL4/RPLP2/RPL35A/RPL14/RPL37A/RPL12/RPL23A/RPL41	27
BP	GO:0019080	viral gene expression	52/1802	195/20692	1.27732e-13	9.83538e-11	8.99907e-11	RPL31/RPLP0/POLR2E/RPL3/NELFCD/RPS19/RPL18A/EIF3B/RPL34/RPS13/RPL22/TARDBP/ZNF639/RPL21/RPL23/EIF2AK4/SPCS3/RPL36/NUP42/RPL35/RPLP1/SSB/RPS2/RPS11/RPL13A/RPL11/RPS8/RPS27A/RPL32/RPS3A/RPL37/RPL10/POLR2K/RPS3/HMGA2/RANBP2/RPL8/NUP35/PSMC3/RPL13/RPSA/RPS21/RPL4/RPLP2/RPL35A/SP1/RPL14/RPL37A/RPL12/RPS4X/RPL23A/RPL41	52
BP	GO:0019083	viral transcription	48/1802	178/20692	7.08595e-13	4.96017e-10	4.5384e-10	RPL31/RPLP0/POLR2E/RPL3/NELFCD/RPS19/RPL18A/RPL34/RPS13/RPL22/TARDBP/ZNF639/RPL21/RPL23/RPL36/NUP42/RPL35/RPLP1/RPS2/RPS11/RPL13A/RPL11/RPS8/RPS27A/RPL32/RPS3A/RPL37/RPL10/POLR2K/RPS3/HMGA2/RANBP2/RPL8/NUP35/PSMC3/RPL13/RPSA/RPS21/RPL4/RPLP2/RPL35A/SP1/RPL14/RPL37A/RPL12/RPS4X/RPL23A/RPL41	48
CC	GO:0062023	collagen-containing extracellular matrix	83/1802	427/20692	2.26071e-12	1.45062e-09	1.32728e-09	DCN/TIMP2/USH2A/PKM/NTN4/LMAN1/MMP2/LTBP4/ITGA6/CCDC80/COL9A3/TGFB2/HNRNPM/TIMP3/COL20A1/CST3/MXRA5/TIMP1/FGF9/COMP/AEBP1/OGN/ASPN/SOD3/TECTA/MGP/SMOC2/IMPG1/SPARC/WNT5A/EFEMP1/FN1/PRG4/CCN2/TGFB3/TNN/TGFBI/CLU/FMOD/SERPINB6/COL21A1/LAMA5/SERPINF1/ANGPTL3/ADAMDEC1/SERPINE2/ANGPTL2/CILP/LUM/PCSK6/COL6A1/COL6A2/CCN1/COL8A1/SERPING1/SERPINH1/NCAM1/ACAN/CTSS/EDIL3/COL1A2/HTRA1/NAV2/GREM1/ANGPTL4/COL3…	83
BP	GO:0006402	mRNA catabolic process	76/1802	376/20692	2.59932e-12	1.5396e-09	1.40869e-09	RNH1/PSMA4/MRTO4/SMG6/PABPC1/RPL31/CNOT4/XPO1/DIS3/RPLP0/HNRNPC/CIRBP/HNRNPM/RPL3/PSMA6/RPS19/RPL18A/EXOSC3/CASC3/RPL34/RPS13/MAGOHB/CNOT6/RPL22/TARDBP/RPL21/EXOSC9/UPF3B/RPL23/PSMA1/RPL36/RPL35/RPLP1/PNPT1/SSB/HNRNPD/ANP32A/RPS2/RPS11/RPL13A/RPL11/RPS8/RPS27A/DIS3L2/RPL32/RPS3A/RPL37/RPL10/RPS3/HNRNPU/LARP1/RPL8/PRKCD/PSMC3/YWHAB/RPL13/RPSA/LSM3/RPS21/GTPBP2/RPL4/RPLP2/EDC3/RPL35A/ZFP36L1/YTHDF3…	76
CC	GO:0005925	focal adhesion	81/1802	415/20692	3.34373e-12	1.83905e-09	1.68267e-09	RALA/PLAUR/CAPN1/CD44/HSPA5/PABPC1/MAP4K4/RPL31/REXO2/EPB41L2/ITGB5/CPNE3/ADD1/CASS4/RPLP0/ITGA6/SNAP23/EZR/TRIOBP/PACSIN2/RPL3/FERMT1/RPS19/LAMTOR3/RPS13/TNS2/TRPV4/HSPA9/PRKAR2A/RPL22/SORBS3/CAT/AHNAK/RPL23/FLRT3/PTPN12/PAK4/PPFIA1/NUMB/TLN1/KIF23/RPLP1/ADAM10/ACTR2/ARMC5/RPS2/CLTC/RPS11/RPL13A/RPS8/RPS3A/G3BP1/PAK1/RPS3/DIXDC1/ADAM17/DAB2/CSRP1/RPL8/DLC1/ARF6/B2M/YWHAB/CTNNB1/SNTB1/RPL4/RPLP2/…	81
CC	GO:0030055	cell-substrate junction	81/1802	423/20692	9.28403e-12	4.7658e-09	4.36056e-09	RALA/PLAUR/CAPN1/CD44/HSPA5/PABPC1/MAP4K4/RPL31/REXO2/EPB41L2/ITGB5/CPNE3/ADD1/CASS4/RPLP0/ITGA6/SNAP23/EZR/TRIOBP/PACSIN2/RPL3/FERMT1/RPS19/LAMTOR3/RPS13/TNS2/TRPV4/HSPA9/PRKAR2A/RPL22/SORBS3/CAT/AHNAK/RPL23/FLRT3/PTPN12/PAK4/PPFIA1/NUMB/TLN1/KIF23/RPLP1/ADAM10/ACTR2/ARMC5/RPS2/CLTC/RPS11/RPL13A/RPS8/RPS3A/G3BP1/PAK1/RPS3/DIXDC1/ADAM17/DAB2/CSRP1/RPL8/DLC1/ARF6/B2M/YWHAB/CTNNB1/SNTB1/RPL4/RPLP2/…	81
BP	GO:0006401	RNA catabolic process	79/1802	415/20692	2.27714e-11	1.09588e-08	1.00269e-08	RNH1/PSMA4/MRTO4/SMG6/PABPC1/RPL31/CNOT4/XPO1/DIS3/RPLP0/HNRNPC/CIRBP/HNRNPM/RPL3/PSMA6/RPS19/RPL18A/EXOSC3/CASC3/RPL34/RPS13/MAGOHB/CNOT6/RPL22/TARDBP/RPL21/EXOSC9/UPF3B/RPL23/PSMA1/RPL36/GRSF1/ERN2/RPL35/RPLP1/PNPT1/SSB/HNRNPD/ANP32A/RPS2/RPS11/RPL13A/RPL11/RPS8/RPS27A/DIS3L2/RPL32/NAF1/RPS3A/RPL37/RPL10/RPS3/HNRNPU/LARP1/RPL8/PRKCD/PSMC3/YWHAB/RPL13/RPSA/LSM3/RPS21/GTPBP2/RPL4/RPLP2/EDC3/RPL35…	79
BP	GO:0006413	translational initiation	47/1802	192/20692	4.97833e-11	2.25489e-08	2.06315e-08	PABPC1/EIF2B3/RPL31/RPLP0/RPL3/RPS19/RPL18A/EIF3B/RPL34/RPS13/RPL22/GLE1/RPL21/RPL23/ATF4/EIF2AK4/RPL36/RPL35/RPLP1/RPS2/RPS11/RPL13A/RPL11/RPS8/RPS27A/RPL32/EIF2A/RPS3A/RPL37/RPL10/RPS3/EIF4E/LARP1/RPL8/RPL13/RPSA/RPS21/RPL4/RPLP2/RPL35A/YTHDF3/RPL14/RPL37A/RPL12/RPS4X/RPL23A/RPL41	47
CC	GO:0044391	ribosomal subunit	46/1802	187/20692	6.67564e-11	2.85569e-08	2.61287e-08	RPL31/RPLP0/RPL3/RBM3/MRPS31/RPS19/RPL18A/RPL34/RPS13/MRPS30/RPL22/RPL21/RPL23/RPL36/RPL35/RPLP1/RSL24D1/RPS2/RPS11/RPL13A/RPL11/RPS8/RPS27A/MRPS5/RPL32/EIF2A/RPS3A/RPL37/RPL10/RPS3/RPL8/LARP4/RPL13/RPSA/RPS21/RPL4/RPLP2/RPL35A/RPL14/RPL37A/RPL12/RPS4X/RPL23A/RACK1/RPL41/MRPL46	46
MF	GO:0045296	cadherin binding	64/1802	332/20692	1.06446e-09	4.31387e-07	3.94706e-07	HSPA5/PFKP/PKM/ERC1/ADD1/DOCK9/SNX5/GCN1/ITGA6/EZR/HSP90AB1/PACSIN2/TJP1/PPP1R13L/CDH23/RPL34/STK38/CDH9/CLINT1/CDH6/PPL/TJP2/PCMT1/TMPO/LRRFIP1/AHNAK/PTPRB/MYO1B/SNX9/PAK4/SWAP70/NUMB/TLN1/OLA1/TMOD3/RPS2/SCYL1/EIF2A/PTPRJ/ALDOA/PTPRO/LARP1/CCT8/FMNL2/WASF2/DCHS1/YWHAB/GLOD4/CTNNB1/FASN/CKAP5/ARHGAP1/BAIAP2/PLEC/CDH4/PUF60/RPL14/FLNA/SRC/RPL23A/CTNND1/BMPR2/RACK1/SNX2	64
CC	GO:0005840	ribosome	55/1802	270/20692	2.02572e-09	7.79904e-07	7.13588e-07	RPL31/GCN1/RPLP0/RPL3/RBM3/MRPS31/RPS19/RPL18A/RPL34/RPS13/MRPS30/RPL22/RPL21/RPL23/RRBP1/CANX/EIF2AK4/RPL36/RPL35/RPLP1/RSL24D1/PNPT1/RPS2/RPS11/RPL13A/RPL11/RPS8/RPS27A/MRPS5/RPL32/EIF2A/RPS3A/RPL37/BTF3/RPL10/RPS3/LARP1/RPL8/LARP4/RPL13/RPSA/SF1/DNAJC21/RPS21/RPL4/RPLP2/RPL35A/RPL14/RPL37A/RPL12/RPS4X/RPL23A/RACK1/RPL41/MRPL46	55
BP	GO:0006612	protein targeting to membrane	46/1802	210/20692	3.86617e-09	1.4176e-06	1.29706e-06	HSPA5/RPL31/RPLP0/RPL3/SRP54/RPS19/RPL18A/RPL34/RPS13/RPL22/ITGB1BP1/RPL21/RPL23/RPL36/RPL35/RPLP1/RPS2/RPS11/RPL13A/RPL11/RPS8/RPS27A/RPL32/RPS3A/RPL37/RPL10/PAK1/RPS3/RPL8/RPL13/RPSA/MFF/RPS21/RPL4/RPLP2/ZDHHC20/RPL35A/ZDHHC11/RPL14/RPL37A/SGTB/MYO1C/RPL12/RPS4X/RPL23A/RPL41	46
MF	GO:0005201	extracellular matrix structural constituent	39/1802	169/20692	1.27469e-08	4.4614e-06	4.08204e-06	DCN/LTBP4/COL9A3/MXRA5/COMP/AEBP1/OGN/ASPN/TECTA/MGP/IMPG1/SPARC/EFEMP1/FN1/PRG4/TGFBI/FMOD/COL21A1/LAMA5/CHI3L1/CILP/LUM/COL6A1/COL6A2/CCN1/COL8A1/ACAN/EDIL3/COL1A2/COL3A1/GP2/FGB/LAMB2/BGN/COL4A1/THSD4/PRELP/COL4A6/SPON1	39
CC	GO:0015934	large ribosomal subunit	30/1802	116/20692	3.96472e-08	1.32732e-05	1.21446e-05	RPL31/RPLP0/RPL3/RBM3/RPL18A/RPL34/MRPS30/RPL22/RPL21/RPL23/RPL36/RPL35/RPLP1/RSL24D1/RPL13A/RPL11/RPL32/RPL37/RPL10/RPL8/RPL13/RPL4/RPLP2/RPL35A/RPL14/RPL37A/RPL12/RPL23A/RPL41/MRPL46	30
CC	GO:0005844	polysome	22/1802	69/20692	4.45861e-08	1.43047e-05	1.30884e-05	RPL31/GCN1/PSMA6/RPL18A/EIF2AK4/PSMA1/RPL36/NAA35/PNPT1/NAA30/RPL11/DIS3L2/RPL32/BTF3/RPS3/MSI2/LARP1/RPL8/LARP4/RPS21/RPS4X/RPL41	22
MF	GO:0003735	structural constituent of ribosome	42/1802	202/20692	8.69958e-08	2.62116e-05	2.39828e-05	RPL31/RPLP0/RPL3/MRPS31/RPS19/RPL18A/RPL34/RPS13/MRPS30/RPL22/RPL21/RPL23/RPL36/RPL35/RPLP1/RSL24D1/RPS2/RPS11/RPL13A/RPL11/RPS8/RPS27A/MRPS5/RPL32/RPS3A/RPL37/RPL10/RPS3/RPL8/RPL13/RPSA/RPS21/RPL4/RPLP2/RPL35A/RPL14/RPL37A/RPL12/RPS4X/RPL23A/RPL41/MRPL46	42
BP	GO:0030198	extracellular matrix organization	67/1802	395/20692	8.85066e-08	2.62116e-05	2.39828e-05	DCN/CAPN1/CD44/TIMP2/TLL1/TNFRSF1A/NTN4/ITGB5/MMP2/ITGA6/CCDC80/COL9A3/TGFB2/TMEM38B/ABL1/FERMT1/CST3/TIMP1/CRISPLD2/COMP/AEBP1/TGFBR1/SH3PXD2A/SMOC2/SPARC/MPV17/FN1/QSOX1/CCN2/TGFBI/FMOD/SERAC1/LAMA5/ETS1/ADAM10/SLC39A8/LUM/ADAMTS18/GFOD2/COL6A1/COL6A2/CCN1/ITGA10/COL8A1/ADAMTS16/SERPINH1/ACAN/CTSS/ELF3/COL1A2/HTRA1/GREM1/COL3A1/ANTXR1/FGB/LAMB2/HPSE2/ADAMTS20/A2M/BGN/FLRT2/OLFML2A/COL4A1/THSD4/…	67
BP	GO:0043062	extracellular structure organization	67/1802	396/20692	9.76618e-08	2.78517e-05	2.54835e-05	DCN/CAPN1/CD44/TIMP2/TLL1/TNFRSF1A/NTN4/ITGB5/MMP2/ITGA6/CCDC80/COL9A3/TGFB2/TMEM38B/ABL1/FERMT1/CST3/TIMP1/CRISPLD2/COMP/AEBP1/TGFBR1/SH3PXD2A/SMOC2/SPARC/MPV17/FN1/QSOX1/CCN2/TGFBI/FMOD/SERAC1/LAMA5/ETS1/ADAM10/SLC39A8/LUM/ADAMTS18/GFOD2/COL6A1/COL6A2/CCN1/ITGA10/COL8A1/ADAMTS16/SERPINH1/ACAN/CTSS/ELF3/COL1A2/HTRA1/GREM1/COL3A1/ANTXR1/FGB/LAMB2/HPSE2/ADAMTS20/A2M/BGN/FLRT2/OLFML2A/COL4A1/THSD4/…	67
BP	GO:0090150	establishment of protein localization to membrane	60/1802	342/20692	1.24242e-07	3.41666e-05	3.12614e-05	HSPA5/REEP1/RPL31/HSP90AA1/PPP1R13B/RPLP0/RPL3/SRP54/RPS19/RPL18A/RPL34/RPS13/TFDP2/RPL22/ITGB1BP1/LYPLA1/RPL21/RPL23/RPL36/AP3B1/RPL35/RPLP1/RPS2/RPS11/RPL13A/RPL11/RPS8/TP53BP2/RPS27A/RPL32/RPS3A/RPL37/RPL10/SEC16A/PAK1/RPS3/RILPL2/BCL2L11/RPL8/YWHAB/RPL13/RPSA/MFF/CLSTN1/RPS21/RPL4/RPLP2/NECTIN3/ZDHHC20/RPL35A/ZDHHC11/RPL14/RPL37A/SGTB/MYO1C/RPL12/RPS4X/RPL23A/RACK1/RPL41	60
BP	GO:0006605	protein targeting	71/1802	444/20692	3.88013e-07	0.000103024	9.42639e-05	HSPA5/AP3D1/RAB27A/RPL31/LMAN1/HSP90AA1/RPLP0/HPS4/RPL3/PMM1/SRP54/RPS19/RPL18A/UBE2D3/RPL34/RPS13/DAO/GNPTAB/MPV17/RPL22/SPCS2/ITGB1BP1/CLU/CAT/RPL21/RPL23/SPCS3/RPL36/UBE2D2/AP3B1/OS9/RPL35/RPLP1/RPS2/RPS11/RPL13A/RPL11/RPS8/RPS27A/RPL32/SRPRB/RPS3A/RPL37/RPL10/PAK1/RPS3/BAG4/RPL8/PEX2/C11orf65/YWHAB/RPL13/RPSA/MFF/RPS21/RPL4/RPLP2/ZDHHC20/TRAK1/RPL35A/ZDHHC11/RPL14/RPL37A/SGTB/MYO1C/RPL12/RPS4…	71
BP	GO:0002576	platelet degranulation	30/1802	129/20692	4.93363e-07	0.00012663	0.000115863	RAB27B/TGFB2/TIMP3/TIMP1/MAGED2/CDC37L1/PHACTR2/SPARC/FN1/QSOX1/TGFB3/CLU/ISLR/CD36/CD63/TLN1/OLA1/SERPING1/ALDOA/VEGFC/SYK/TMX3/PCDH7/FGB/GTPBP2/A2M/F8/FLNA/SERPINA1/PSAP	30
CC	GO:0031091	platelet alpha granule	24/1802	91/20692	5.97859e-07	0.0001485	0.000135873	TGFB2/TIMP1/MAGED2/PHACTR2/SPARC/FN1/QSOX1/TGFB3/CLU/ISLR/CD36/SERPINE2/OLA1/SERPING1/ALDOA/VEGFC/TMX3/PCDH7/FGB/GTPBP2/A2M/VPS33B/F8/SERPINA1	24
BP	GO:0051972	regulation of telomerase activity	16/1802	48/20692	1.55956e-06	0.000375269	0.00034336	SMG6/HSP90AA1/MAPKAPK5/HSP90AB1/PARP4/TCP1/HNRNPA2B1/HNRNPD/NVL/NAF1/HMBOX1/NEK7/GREM1/CTNNB1/PARM1/SRC	16
BP	GO:0006913	nucleocytoplasmic transport	58/1802	354/20692	2.01678e-06	0.000470582	0.000430568	TNPO3/DDX20/IPO5/SMG6/PTGS2/XPO1/HSP90AB1/RAB18/SRSF5/FERMT1/FGF9/TNPO2/CASC3/MAGOHB/E2F3/HSPA9/ECT2/DNAJC27/GLE1/TARDBP/HNRNPA2B1/ATXN1/UPF3B/RPL23/SYMPK/TRIM28/EIF5A/CD36/NUP42/ANP32B/SSB/SNRPF/ANP32A/DHX38/PIK3R1/EIF4E/GEMIN6/RANBP2/DDX19B/LMNA/NXF1/NUP35/IWS1/THOC7/PRKCD/SLU7/SYK/STAT3/AHCYL1/NMD3/RSRC1/SETD2/XPOT/NPAP1/PPP1CC/KPNA5/FLNA/TXNIP	58
BP	GO:0051169	nuclear transport	58/1802	357/20692	2.65041e-06	0.000600239	0.0005492	TNPO3/DDX20/IPO5/SMG6/PTGS2/XPO1/HSP90AB1/RAB18/SRSF5/FERMT1/FGF9/TNPO2/CASC3/MAGOHB/E2F3/HSPA9/ECT2/DNAJC27/GLE1/TARDBP/HNRNPA2B1/ATXN1/UPF3B/RPL23/SYMPK/TRIM28/EIF5A/CD36/NUP42/ANP32B/SSB/SNRPF/ANP32A/DHX38/PIK3R1/EIF4E/GEMIN6/RANBP2/DDX19B/LMNA/NXF1/NUP35/IWS1/THOC7/PRKCD/SLU7/SYK/STAT3/AHCYL1/NMD3/RSRC1/SETD2/XPOT/NPAP1/PPP1CC/KPNA5/FLNA/TXNIP	58
BP	GO:0051973	positive regulation of telomerase activity	13/1802	36/20692	5.41543e-06	0.00117797	0.0010778	HSP90AA1/MAPKAPK5/HSP90AB1/TCP1/HNRNPA2B1/HNRNPD/NVL/NAF1/HMBOX1/NEK7/GREM1/CTNNB1/PARM1	13
MF	GO:0005518	collagen binding	19/1802	70/20692	5.50737e-06	0.00117797	0.0010778	DCN/CD44/USH2A/COMP/AEBP1/ASPN/SPARC/FN1/TGFBI/LUM/SMAD4/COL6A1/COL6A2/ITGA10/SERPINH1/PAK1/CTSS/PCOLCE2/ANTXR1	19
BP	GO:0034504	protein localization to nucleus	47/1802	277/20692	7.08804e-06	0.00147508	0.00134965	INTS13/TNPO3/IPO5/PTGS2/XPO1/HSP90AB1/SIX4/FERMT1/FGF9/TNPO2/E2F3/SKP1/ECT2/SUPT7L/TCP1/TARDBP/RPL23/TRIM28/SYNE1/DCLK1/CD36/XPA/TAF8/RPL11/NVL/PIK3R1/FBXO4/HNRNPU/RANBP2/CCT8/LMNA/GBP2/NUP35/PRKCD/SUN1/SYK/STAT3/NMD3/PYGO1/BANP/NPAP1/LILRB4/KPNA5/FLNA/SRC/OTUD7B/TXNIP	47
BP	GO:0051052	regulation of DNA metabolic process	57/1802	365/20692	1.09629e-05	0.00213425	0.00195277	FAM168A/SMG6/HSP90AA1/WDR70/MAPKAPK5/HNRNPC/MSH2/HSP90AB1/PARP4/EXOSC3/RECQL5/EYA4/SMOC2/MPV17/TCP1/APAF1/HNRNPA2B1/WRNIP1/DEK/TRIM28/SLF1/ACTR2/HNRNPD/ANXA3/TICRR/NVL/NAF1/HMBOX1/RPS3/HMGA2/NEK7/FBXO4/HNRNPU/FMN2/CCT8/USP1/ABRAXAS1/PPP4R2/PRKCD/TERF2IP/GREM1/ZNF91/CTNNB1/PARM1/APLF/KLHL15/ERCC4/CD28/CTC1/SETD2/MPHOSPH8/SRC/NUDT16/TOX/BMPR2/EXOSC6/PRKDC	57
CC	GO:0031093	platelet alpha granule lumen	18/1802	67/20692	1.12916e-05	0.00213425	0.00195277	TGFB2/TIMP1/MAGED2/SPARC/FN1/QSOX1/TGFB3/CLU/ISLR/OLA1/SERPING1/ALDOA/VEGFC/FGB/GTPBP2/A2M/F8/SERPINA1	18
BP	GO:0036498	IRE1-mediated unfolded protein response	18/1802	67/20692	1.12916e-05	0.00213425	0.00195277	EXTL3/UFL1/CUL7/HSPA5/PDIA5/MYDGF/ADD1/DNAJB11/ERN2/TLN1/SRPRB/BCL2L11/ATP6V0D1/LMNA/CTDSP2/TSPYL2/DDRGK1/DCTN1	18
BP	GO:0008380	RNA splicing	71/1802	487/20692	1.13642e-05	0.00213425	0.00195277	RBM5/GCFC2/LUC7L/DDX20/PABPC1/WBP11/PAPOLA/HNRNPC/CDC5L/CIRBP/HNRNPM/POLR2E/DDX17/RBFOX2/SRSF5/PNN/DHX35/RBM3/ESRP1/SNRNP70/HNRNPUL1/CASC3/RPS13/MAGOHB/CLK4/RRAGC/PRPF3/RBM25/SMNDC1/TARDBP/HNRNPA2B1/ECD/ZC3H13/SNRNP27/AHNAK/UPF3B/SYMPK/GRSF1/ZRANB2/PRPF38B/RBM17/PRPF38A/C9orf78/BRDT/HNRNPD/SNRPF/DHX38/NOL3/PIK3R1/WTAP/LUC7L2/POLR2K/GEMIN6/CWF19L2/HNRNPU/IWS1/PPP4R2/THOC7/SLU7/SRRM2/SF1/SNRNP48/LS…	71
BP	GO:0051017	actin filament bundle assembly	31/1802	157/20692	1.23519e-05	0.00226451	0.00207196	ARHGEF5/ITGB5/ADD1/EZR/ABL1/TJP1/ARHGEF10/TGFBR1/DPYSL3/CCN2/ITGB1BP1/TGFB3/SORBS3/MYO1B/PPFIA1/SWAP70/TPM1/PIK3R1/PAK1/FMN2/BAG4/WASF2/DLC1/SYNPO/BAIAP2/ACTG1/ARAP1/CD47/FLNA/SRC/MARCKS	31
BP	GO:0042254	ribosome biogenesis	50/1802	310/20692	1.54553e-05	0.00276758	0.00253225	LAS1L/TFB1M/RRP12/MRTO4/NOP58/BUD23/XPO1/DIS3/WBP11/DDX18/RPLP0/DDX17/RPL3/ERI1/RPS19/EXOSC3/UTP25/EXOSC9/DDX31/DHX30/RPL35/RSL24D1/METTL5/RPS2/URB1/RPL11/RPS8/ISG20L2/NVL/SHQ1/EIF2A/NAF1/RPL10/RPP30/MTERF3/RPSA/NMD3/METTL15/CHD7/RPS21/PTEN/RPL35A/RPL14/RPL12/RPL23A/NUDT16/EXOSC6/PRKDC/GTF2H5/ZNF658	50
MF	GO:0008187	poly-pyrimidine tract binding	11/1802	29/20692	1.67194e-05	0.0029259	0.00267711	PABPC1/HNRNPC/ATXN1/PNPT1/SSB/DIS3L2/IFIT5/HNRNPU/RBMS1/MSI2/PABPC4L	11
BP	GO:0030518	intracellular steroid hormone receptor signaling pathway	25/1802	116/20692	1.77833e-05	0.00301214	0.00275601	CRY1/UFL1/CBFB/UBA5/DDX17/RBFOX2/ZMIZ1/UFSP2/NR3C1/CRY2/TRERF1/SAFB2/WBP2/CLOCK/CARM1/SKP2/PAK1/DAB2/PPARGC1B/PRMT2/SAFB/NCOR2/SRC/KANK2/DDRGK1	25
BP	GO:0071383	cellular response to steroid hormone stimulus	37/1802	206/20692	1.79946e-05	0.00301214	0.00275601	TFPI/CRY1/UFL1/CBFB/UBA5/DDX17/RBFOX2/URI1/ZMIZ1/UFSP2/NR3C1/ERRFI1/NR4A3/NR2C1/CRY2/FLT3/TRERF1/SAFB2/SERPINF1/WBP2/CLOCK/CARM1/SKP2/PAK1/EIF4E/DAB2/BCL2L11/HNRNPU/PPARGC1B/STC1/PRMT2/SAFB/ZFP36L1/NCOR2/SRC/KANK2/DDRGK1	37
BP	GO:0061572	actin filament bundle organization	31/1802	161/20692	2.08109e-05	0.00335881	0.00307321	ARHGEF5/ITGB5/ADD1/EZR/ABL1/TJP1/ARHGEF10/TGFBR1/DPYSL3/CCN2/ITGB1BP1/TGFB3/SORBS3/MYO1B/PPFIA1/SWAP70/TPM1/PIK3R1/PAK1/FMN2/BAG4/WASF2/DLC1/SYNPO/BAIAP2/ACTG1/ARAP1/CD47/FLNA/SRC/MARCKS	31
BP	GO:1902903	regulation of supramolecular fiber organization	57/1802	373/20692	2.09381e-05	0.00335881	0.00307321	SPAST/ARHGEF5/CYFIP2/ARFGEF1/GBA2/ADD1/ABL1/TRIOBP/TJP1/ARHGEF10/WASL/ACTR3C/AEBP1/TGFBR1/TRPV4/RGS4/PROX1/CCN2/ITGB1BP1/TGFB3/CLU/SORBS3/AKAP9/SNX9/PPFIA1/SWAP70/ACTR2/TMOD3/TPM1/SMAD4/PIK3R1/PAK1/RPS3/JMY/PLEKHH2/BAG4/WASF2/ATXN7/PRKCD/DLC1/ARF6/BMERB1/SYNPO/WASHC2C/CKAP5/BAIAP2/FLII/KIRREL1/ACTG1/ARAP1/CD47/FLNA/CYRIA/MYO1C/DCTN1/ARPIN/CYFIP1	57
CC	GO:0031252	cell leading edge	62/1802	421/20692	2.9434e-05	0.00459444	0.00420377	CDKL5/CD44/ANK1/SH3YL1/USH2A/PABPC1/SNX5/EZR/ABL1/PACSIN2/FERMT1/PIEZO1/COBL/WASL/DOCK8/GBF1/SLC1A2/TRPV4/WWC1/DPYSL3/SSX2IP/ITGB1BP1/PLCG1/RAB22A/AMOT/ATF4/SNX9/ANGPTL3/SWAP70/TLN1/ACTR2/MTMR6/TPM1/DYNLT1/DGKZ/PTPRJ/PAK1/RPS3/PTPRO/ADAM17/JMY/PLEKHH2/IFIT5/WASF2/DLC1/ARF6/AMOTL1/CTNNB1/ANTXR1/TACR3/BAIAP2/KCNA2/FGD6/GABRG3/PDLIM7/SRC/MYO1C/CTNND1/SNX2/NME1/ARPIN/CYFIP1	62
CC	GO:0022627	cytosolic small ribosomal subunit	14/1802	47/20692	2.9834e-05	0.00459444	0.00420377	RPS19/RPS13/RPS2/RPS11/RPS8/RPS27A/EIF2A/RPS3A/RPS3/LARP4/RPSA/RPS21/RPS4X/RACK1	14
BP	GO:0006403	RNA localization	40/1802	236/20692	3.39318e-05	0.00512304	0.00468742	MVP/NOP58/SMG6/SIDT1/XPO1/SRSF5/YY1/EXOSC3/CASC3/MAGOHB/GLE1/TCP1/HNRNPA2B1/UPF3B/SYMPK/EIF5A/NUP42/PNPT1/SSB/DHX38/SHQ1/NAF1/EIF4E/CETN3/HNRNPU/RANBP2/CCT8/DDX19B/NXF1/NUP35/IWS1/THOC7/SLU7/NMD3/CKAP5/SETD2/XPOT/ZFP36L1/NPAP1/MYO1C	40
MF	GO:0008266	poly(U) RNA binding	10/1802	26/20692	3.53105e-05	0.00522867	0.00478407	PABPC1/HNRNPC/ATXN1/PNPT1/SSB/DIS3L2/IFIT5/RBMS1/MSI2/PABPC4L	10
BP	GO:0110053	regulation of actin filament organization	45/1802	278/20692	3.68165e-05	0.00534882	0.004894	ARHGEF5/CYFIP2/ARFGEF1/GBA2/ADD1/ABL1/TRIOBP/TJP1/ARHGEF10/WASL/ACTR3C/TGFBR1/RGS4/CCN2/ITGB1BP1/TGFB3/SORBS3/SNX9/PPFIA1/SWAP70/ACTR2/TMOD3/TPM1/PIK3R1/PAK1/JMY/PLEKHH2/BAG4/WASF2/PRKCD/DLC1/ARF6/SYNPO/WASHC2C/BAIAP2/FLII/KIRREL1/ACTG1/ARAP1/CD47/FLNA/CYRIA/MYO1C/ARPIN/CYFIP1	45
BP	GO:0051216	cartilage development	35/1802	197/20692	3.78982e-05	0.005404	0.00494449	CD44/TRIP11/TIMP1/FGF9/TRPS1/SLC39A14/COMP/TGFBR1/TRPV4/FGF6/MGP/WNT5A/EFEMP1/CCN2/SNX19/TGFBI/RUNX2/CHI3L1/LUM/CARM1/CCN1/ZEB1/SERPINH1/HMGA2/BMP3/ACAN/STC1/FRZB/GREM1/CTNNB1/CYTL1/RELA/BGN/DDRGK1/BMPR2	35
CC	GO:0044292	dendrite terminus	7/1802	13/20692	4.02229e-05	0.0056312	0.00515238	CDKL5/HSP90AA1/HSP90AB1/IFT52/COBL/IFT57/CYFIP1	7
CC	GO:0042788	polysomal ribosome	11/1802	32/20692	4.88001e-05	0.00664958	0.00608416	RPL31/RPL18A/RPL36/PNPT1/RPL11/RPL32/BTF3/LARP1/RPL8/RPS21/RPL41	11
MF	GO:0030021	extracellular matrix structural constituent conferring compression resistance	9/1802	22/20692	4.92241e-05	0.00664958	0.00608416	DCN/OGN/ASPN/PRG4/FMOD/LUM/ACAN/BGN/PRELP	9
BP	GO:0051054	positive regulation of DNA metabolic process	35/1802	200/20692	5.23342e-05	0.00683283	0.00625183	FAM168A/HSP90AA1/MAPKAPK5/MSH2/HSP90AB1/EXOSC3/EYA4/SMOC2/TCP1/HNRNPA2B1/TRIM28/SLF1/ACTR2/HNRNPD/ANXA3/NVL/NAF1/HMBOX1/RPS3/NEK7/FBXO4/FMN2/CCT8/ABRAXAS1/PRKCD/GREM1/CTNNB1/PARM1/APLF/CD28/SRC/NUDT16/TOX/EXOSC6/PRKDC	35
BP	GO:1902905	positive regulation of supramolecular fiber organization	36/1802	208/20692	5.23554e-05	0.00683283	0.00625183	SPAST/ARHGEF5/ABL1/ARHGEF10/WASL/ACTR3C/TGFBR1/TRPV4/PROX1/CCN2/ITGB1BP1/TGFB3/CLU/SORBS3/AKAP9/SNX9/SWAP70/ACTR2/TPM1/PAK1/RPS3/JMY/BAG4/WASF2/ARF6/SYNPO/WASHC2C/CKAP5/BAIAP2/KIRREL1/CD47/FLNA/MYO1C/DCTN1/ARPIN/CYFIP1	36
BP	GO:2000278	regulation of DNA biosynthetic process	23/1802	109/20692	5.38799e-05	0.00691459	0.00632663	SMG6/HSP90AA1/MAPKAPK5/HNRNPC/HSP90AB1/PARP4/SMOC2/TCP1/HNRNPA2B1/HNRNPD/NVL/NAF1/HMBOX1/NEK7/FBXO4/HNRNPU/CCT8/GREM1/CTNNB1/PARM1/CTC1/SRC/BMPR2	23
BP	GO:0110020	regulation of actomyosin structure organization	22/1802	102/20692	5.4784e-05	0.00691536	0.00632734	ARHGEF5/ABL1/TJP1/ARHGEF10/TGFBR1/ECT2/PROX1/CCN2/ITGB1BP1/TGFB3/SORBS3/PPFIA1/TPM1/SMAD4/PIK3R1/PAK1/BAG4/WASF2/DLC1/ACTG1/ARAP1/CD47	22
BP	GO:0033143	regulation of intracellular steroid hormone receptor signaling pathway	18/1802	75/20692	5.88531e-05	0.00721218	0.00659893	CRY1/UFL1/CBFB/UBA5/UFSP2/CRY2/SAFB2/WBP2/CLOCK/CARM1/SKP2/PAK1/DAB2/PRMT2/NCOR2/SRC/KANK2/DDRGK1	18
BP	GO:0043401	steroid hormone mediated signaling pathway	27/1802	139/20692	5.90088e-05	0.00721218	0.00659893	CRY1/UFL1/CBFB/UBA5/DDX17/RBFOX2/ZMIZ1/UFSP2/NR3C1/NR4A3/NR2C1/CRY2/TRERF1/SAFB2/WBP2/CLOCK/CARM1/SKP2/PAK1/DAB2/PPARGC1B/PRMT2/SAFB/NCOR2/SRC/KANK2/DDRGK1	27
BP	GO:2000573	positive regulation of DNA biosynthetic process	17/1802	69/20692	6.57551e-05	0.00791116	0.00723847	HSP90AA1/MAPKAPK5/HSP90AB1/SMOC2/TCP1/HNRNPA2B1/HNRNPD/NVL/NAF1/HMBOX1/NEK7/FBXO4/CCT8/GREM1/CTNNB1/PARM1/SRC	17
CC	GO:0001726	ruffle	32/1802	179/20692	7.06562e-05	0.00837005	0.00765834	CDKL5/SH3YL1/SNX5/EZR/PACSIN2/FERMT1/COBL/TRPV4/WWC1/ITGB1BP1/PLCG1/RAB22A/AMOT/SNX9/TLN1/MTMR6/TPM1/PTPRJ/PAK1/RPS3/ADAM17/IFIT5/WASF2/DLC1/ARF6/BAIAP2/FGD6/PDLIM7/SRC/MYO1C/NME1/CYFIP1	32
BP	GO:0032231	regulation of actin filament bundle assembly	22/1802	104/20692	7.45987e-05	0.00870318	0.00796314	ARHGEF5/ABL1/TJP1/ARHGEF10/TGFBR1/CCN2/ITGB1BP1/TGFB3/SORBS3/PPFIA1/SWAP70/TPM1/PIK3R1/PAK1/BAG4/WASF2/DLC1/SYNPO/ACTG1/ARAP1/CD47/FLNA	22
BP	GO:0030520	intracellular estrogen receptor signaling pathway	15/1802	57/20692	7.76212e-05	0.00892065	0.00816212	UFL1/CBFB/UBA5/DDX17/RBFOX2/UFSP2/WBP2/CARM1/SKP2/PAK1/PPARGC1B/SAFB/SRC/KANK2/DDRGK1	15
CC	GO:0034774	secretory granule lumen	49/1802	322/20692	8.57704e-05	0.00971223	0.00888639	MVP/DERA/TIMP2/HEXB/HEBP2/PKM/RAB27A/HSP90AA1/FTL/TGFB2/CRISP3/HSP90AB1/TIMP3/TIMP1/MAGED2/CRISPLD2/GPI/CDC37L1/BIN2/SPARC/FN1/QSOX1/TGFB3/APAF1/CLU/CAT/ISLR/CHI3L1/ACTR2/OLA1/PFKL/STK11IP/DYNLT1/SERPING1/ALDOA/VEGFC/CCT8/AGL/PRKCD/PSMC3/B2M/FGB/GTPBP2/PCSK1/A2M/F8/NHLRC3/SERPINA1/CYFIP1	49
BP	GO:0022613	ribonucleoprotein complex biogenesis	67/1802	482/20692	8.8561e-05	0.00974604	0.00891732	LAS1L/RBM5/GCFC2/LUC7L/TFB1M/RRP12/MRTO4/NOP58/DDX20/BUD23/HSP90AA1/XPO1/DIS3/WBP11/DDX18/RPLP0/HSP90AB1/DDX17/RPL3/SRSF5/ERI1/RPS19/EIF3B/EXOSC3/PRPF3/UTP25/EXOSC9/DDX31/DHX30/RPL35/RSL24D1/METTL5/SNRPF/NOL3/RPS2/URB1/RPL13A/RPL11/RPS8/ISG20L2/NVL/SHQ1/EIF2A/NAF1/LUC7L2/RPL10/RPP30/GEMIN6/MTERF3/SLU7/RPSA/SF1/NMD3/METTL15/CHD7/RPS21/PTEN/PUF60/RPL35A/RPL14/RPL12/RPL23A/NUDT16/EXOSC6/PRKDC/GTF2H5…	67
MF	GO:0019843	rRNA binding	16/1802	64/20692	8.86003e-05	0.00974604	0.00891732	RPLP0/CIRBP/RPL3/ERI1/RPS13/UTP25/RPL23/RPS11/RPL11/RPL37/RPS3/RPL8/CAVIN1/RPL12/RPS4X/RPL23A	16
BP	GO:0051495	positive regulation of cytoskeleton organization	38/1802	230/20692	9.23092e-05	0.010011	0.00915975	SPAST/ARHGEF5/SPAG5/ABL1/ARHGEF10/WASL/ACTR3C/TGFBR1/TRPV4/PROX1/CCN2/ITGB1BP1/TGFB3/SORBS3/AKAP9/SNX9/PLXNA3/SWAP70/KATNBL1/ACTR2/TPM1/PAK1/RPS3/JMY/BAG4/WASF2/ARF6/SYNPO/WASHC2C/CKAP5/BAIAP2/KIRREL1/CD47/FLNA/MYO1C/DCTN1/ARPIN/CYFIP1	38
BP	GO:0016311	dephosphorylation	68/1802	492/20692	9.3764e-05	0.0100275	0.00917489	PTPN3/DAPP1/SMG6/POLB/PTPN18/NT5C2/CDC14A/CDC14B/PHLPP1/PPP2R3C/TGFB2/HSP90AB1/SBF1/RPRD1B/PCDH11X/IKBKB/URI1/PON3/LHPP/TNS2/PTP4A1/EYA4/PHACTR2/PFKFB4/PLPPR5/FKBP15/PPP6C/CRY2/SYMPK/PTPRB/PTPN12/PUDP/ZCCHC9/SWAP70/PTPN22/LPIN1/SYTL2/PPP2R1B/CILP/MTMR6/TIPRL/ACP1/CAMK2G/FRA10AC1/PTPRJ/PTPRO/PTPRN2/PIP4P2/PPARGC1B/PXYLP1/BAG4/PLPP3/ACP6/DUSP19/PPP4R2/PRKCD/DLC1/PDP1/SPRED1/YWHAB/INPP5D/PTEN/CTDSP2…	68
CC	GO:0005911	cell-cell junction	68/1802	493/20692	9.97295e-05	0.0105194	0.00962494	KRIT1/CLDN11/LCP2/SDCCAG8/TNK2/SIRT2/ADD1/SNAP23/EPB41L4B/PACSIN2/PNN/TJP1/TGFBR1/PMP22/TRPV4/CDH9/CDH6/ECT2/EPHA4/SSX2IP/PPL/TJP2/PDLIM2/KCNJ2/PLCG1/AHNAK/SYMPK/FLRT3/AMOT/PAK4/UBA1/CRB1/TLN1/TRPC6/ADAM10/TMOD3/SKAP1/WTIP/CNKSR1/IGSF11/PIK3R1/TMEM47/PTPRJ/PAK1/ADAM17/PDLIM3/CLDN12/WASF2/PLPP3/CLDN1/PRKCD/AMOTL1/DCHS1/CTNNB1/SYNPO/BAIAP2/KCNA2/NECTIN3/RAP2B/SYNM/KIRREL1/ACTG1/PCDH9/FLRT2/PDLIM7/F…	68
CC	GO:0005788	endoplasmic reticulum lumen	47/1802	308/20692	0.000110642	0.0115127	0.0105338	PLAUR/HSPA5/PDIA5/PTGS2/MYDGF/DNAJB11/COL9A3/COL20A1/CST3/TIMP1/UGGT2/GBF1/BCHE/WNT5A/FN1/QSOX1/CASQ2/CLU/FLT3/COL21A1/CANX/GOLM1/OS9/UGGT1/ADAM10/COL6A1/COL6A2/CCN1/COL8A1/SERPINH1/TGOLN2/PTPRN2/SHISA5/ARSK/GPX8/COL1A2/B2M/COL3A1/SDC2/LAMB2/PNPLA2/FAM20C/F8/COL4A1/SERPINA1/COL4A6/SPON1	47
CC	GO:0060205	cytoplasmic vesicle lumen	49/1802	326/20692	0.000116869	0.0119985	0.0109783	MVP/DERA/TIMP2/HEXB/HEBP2/PKM/RAB27A/HSP90AA1/FTL/TGFB2/CRISP3/HSP90AB1/TIMP3/TIMP1/MAGED2/CRISPLD2/GPI/CDC37L1/BIN2/SPARC/FN1/QSOX1/TGFB3/APAF1/CLU/CAT/ISLR/CHI3L1/ACTR2/OLA1/PFKL/STK11IP/DYNLT1/SERPING1/ALDOA/VEGFC/CCT8/AGL/PRKCD/PSMC3/B2M/FGB/GTPBP2/PCSK1/A2M/F8/NHLRC3/SERPINA1/CYFIP1	49
BP	GO:0031032	actomyosin structure organization	34/1802	200/20692	0.000119813	0.0121389	0.0111067	ARHGEF5/MEF2A/EPB41L2/ITGB5/EPB41L4B/ABL1/SIX4/TJP1/ARHGEF10/TGFBR1/ECT2/PROX1/CCN2/CASQ2/ITGB1BP1/TGFB3/SORBS3/PPFIA1/KIF23/TMOD3/TPM1/SMAD4/PIK3R1/PAK1/BAG4/WASF2/EPB41/CSRP1/DLC1/FLII/ACTG1/ARAP1/CD47/SRC	34
MF	GO:0000049	tRNA binding	16/1802	66/20692	0.000131324	0.0130159	0.0119092	SARS1/KARS1/SEPSECS/DARS2/TRMT1L/EIF2AK4/YARS1/SSB/EIF2A/TRMT10A/IFIT5/TYW5/AIMP1/RPL35A/XPOT/TRMT9B	16
BP	GO:0007015	actin filament organization	61/1802	434/20692	0.00013185	0.0130159	0.0119092	GAS7/ARHGEF5/CYFIP2/ARFGEF1/GBA2/ITGB5/ADD1/CASS4/EZR/ABL1/TRIOBP/TJP1/ARHGEF10/COBL/WASL/ACTR3C/TGFBR1/TRPV4/DPYSL3/RGS4/PROX1/CCN2/ITGB1BP1/TGFB3/SORBS3/MYO1B/SNX9/PPFIA1/SWAP70/ACTR2/TMOD3/TPM1/TPM3/PIK3R1/PAK1/ALDOA/JMY/PLEKHH2/PDLIM3/FMN2/PPARGC1B/BAG4/WASF2/PRKCD/DLC1/ARF6/SYNPO/WASHC2C/BAIAP2/FLII/KIRREL1/ACTG1/ARAP1/CD47/FLNA/SRC/CYRIA/MYO1C/ARPIN/CYFIP1/MARCKS	61
BP	GO:0007229	integrin-mediated signaling pathway	22/1802	108/20692	0.000134245	0.0130846	0.011972	FUT8/ITGB5/ITGA6/ABL1/FERMT1/TIMP1/BST1/FN1/CCN2/ITGB1BP1/LAMA5/ANGPTL3/CD63/TLN1/ADAM10/ITGA10/PLPP3/SYK/COL3A1/CD47/FLNA/SRC	22
CC	GO:0031983	vesicle lumen	49/1802	328/20692	0.000135982	0.0130883	0.0119754	MVP/DERA/TIMP2/HEXB/HEBP2/PKM/RAB27A/HSP90AA1/FTL/TGFB2/CRISP3/HSP90AB1/TIMP3/TIMP1/MAGED2/CRISPLD2/GPI/CDC37L1/BIN2/SPARC/FN1/QSOX1/TGFB3/APAF1/CLU/CAT/ISLR/CHI3L1/ACTR2/OLA1/PFKL/STK11IP/DYNLT1/SERPING1/ALDOA/VEGFC/CCT8/AGL/PRKCD/PSMC3/B2M/FGB/GTPBP2/PCSK1/A2M/F8/NHLRC3/SERPINA1/CYFIP1	49
BP	GO:0048545	response to steroid hormone	51/1802	346/20692	0.000141202	0.0134229	0.0122815	TFPI/CRY1/UFL1/CBFB/PTGS2/UBA5/TGFB2/DDX17/RBFOX2/URI1/ZMIZ1/UFSP2/SPARC/NR3C1/BCHE/ERRFI1/CCN2/NR4A3/TGFB3/NR2C1/CRY2/FLT3/GPR83/TRERF1/SAFB2/SERPINF1/WBP2/CLOCK/ANXA3/CARM1/SKP2/PAK1/EIF4E/DAB2/BCL2L11/HNRNPU/PPARGC1B/STC1/PRMT2/SAFB/AGL/CLDN1/RELA/FIBIN/PAPPA/ZFP36L1/NCOR2/SRC/KANK2/DDRGK1/TXNIP	51
BP	GO:0010833	telomere maintenance via telomere lengthening	18/1802	81/20692	0.000169999	0.0159634	0.014606	SMG6/HSP90AA1/MAPKAPK5/HNRNPC/HSP90AB1/TCP1/HNRNPA2B1/NAF1/HMBOX1/NEK7/FBXO4/HNRNPU/CCT8/TERF2IP/CTNNB1/ERCC4/CTC1/SRC	18
BP	GO:1904356	regulation of telomere maintenance via telomere lengthening	15/1802	61/20692	0.000178079	0.0165206	0.0151158	SMG6/MAPKAPK5/HNRNPC/TCP1/HNRNPA2B1/NAF1/HMBOX1/NEK7/FBXO4/HNRNPU/CCT8/CTNNB1/ERCC4/CTC1/SRC	15
BP	GO:0071897	DNA biosynthetic process	33/1802	196/20692	0.000180437	0.0165401	0.0151337	LIG3/SPRTN/SMG6/POLB/HSP90AA1/MAPKAPK5/HNRNPC/HSP90AB1/PARP4/SMOC2/CCN2/TCP1/HNRNPA2B1/WRNIP1/ZBTB1/POLN/HNRNPD/NVL/RPS27A/NAF1/HMBOX1/NEK7/FBXO4/HNRNPU/CCT8/POLL/TERF2IP/GREM1/CTNNB1/PARM1/CTC1/SRC/BMPR2	33
CC	GO:0005604	basement membrane	21/1802	103/20692	0.00018641	0.0168865	0.0154506	USH2A/NTN4/ITGA6/CCDC80/COL9A3/TIMP3/CST3/TIMP1/FGF9/SMOC2/SPARC/FN1/TGFBI/LAMA5/SERPINF1/COL8A1/ACAN/LAMB2/COL4A1/VWC2/COL4A6	21
BP	GO:0035966	response to topologically incorrect protein	34/1802	205/20692	0.000195252	0.0174818	0.0159953	EXTL3/UFL1/CUL7/HSPA5/PDIA5/MYDGF/HSP90AA1/ADD1/DNAJB11/HSP90AB1/UGGT2/COMP/TBL2/HSPA9/CLU/CANX/ATF4/ERN2/UGGT1/TLN1/SRPRB/PIK3R1/SERPINH1/BCL2L11/ATP6V0D1/LMNA/ANKZF1/DNAJB14/KLHL15/CTDSP2/TSPYL2/DDRGK1/RACK1/DCTN1	34
BP	GO:0009101	glycoprotein biosynthetic process	50/1802	342/20692	0.000199612	0.0176668	0.0161646	DCN/EXTL3/FUT8/SOAT1/ARFGEF1/LMAN1/ALG9/PMM1/TRIP11/ST8SIA5/MAGT1/UGGT2/FKTN/DSE/GALNT3/FAM20B/SLC35D1/B4GALT6/RXYLT1/B4GALT4/TMTC1/TMEM165/UGGT1/TET1/GLCE/SLC39A8/PHLDA1/TMTC3/GALNT2/CHST9/PXYLP1/ST3GAL2/ACAN/RPN1/IL15/CTNNB1/CYTL1/GXYLT2/MAN1B1/DPY19L3/FKRP/BGN/TRAK1/ST6GALNAC3/HS6ST3/B3GLCT/MAN1A2/MUC2/BMPR2/CRPPA	50
BP	GO:0043312	neutrophil degranulation	66/1802	487/20692	0.000209045	0.0182915	0.0167361	PLAUR/MVP/CAPN1/DERA/CD44/TIMP2/HEXB/HEBP2/PKM/RAB27A/AP1M1/HSP90AA1/CPNE3/FTL/SNAP23/CRISP3/HSP90AB1/RAB18/CST3/MAGT1/CRISPLD2/VPS35L/ASAH1/GPI/LAMTOR3/BST1/BIN2/QSOX1/APAF1/CAT/SERPINB6/PTPRB/COPB1/CHI3L1/CD36/CD63/ADAM10/ACTR2/ANXA3/SLC15A4/PFKL/STK11IP/DYNLT1/PTPRJ/ALDOA/LPCAT1/PTPRN2/CCT8/ABR/AGL/CTSS/PRKCD/SYK/HGSNAT/PSMC3/B2M/GAA/CXCR2/RAP2B/NHLRC3/TMEM63A/CD47/SERPINA1/PSAP/NRAS/CYFIP1	66
BP	GO:0032233	positive regulation of actin filament bundle assembly	15/1802	62/20692	0.000216219	0.0187066	0.017116	ARHGEF5/ABL1/ARHGEF10/TGFBR1/CCN2/ITGB1BP1/TGFB3/SORBS3/SWAP70/TPM1/PAK1/BAG4/SYNPO/CD47/FLNA	15
BP	GO:0030168	platelet activation	28/1802	158/20692	0.000226364	0.0191507	0.0175223	LCP2/DGKA/ITPR3/COMP/FN1/PLA2G4A/RAF1/SERPINE2/DGKB/TLN1/TRPC6/ADAMTS18/PIK3R1/DGKZ/SLC7A11/MERTK/CSRP1/PRKCD/COL1A2/SYK/PRKCB/COL3A1/FGB/RAP2B/ACTG1/F8/FLNA/SRC	28
BP	GO:0035967	cellular response to topologically incorrect protein	29/1802	166/20692	0.000227572	0.0191507	0.0175223	EXTL3/UFL1/CUL7/HSPA5/PDIA5/MYDGF/ADD1/DNAJB11/UGGT2/TBL2/HSPA9/CANX/ATF4/ERN2/UGGT1/TLN1/SRPRB/PIK3R1/BCL2L11/ATP6V0D1/LMNA/ANKZF1/DNAJB14/KLHL15/CTDSP2/TSPYL2/DDRGK1/RACK1/DCTN1	29
BP	GO:0007004	telomere maintenance via telomerase	16/1802	69/20692	0.000228813	0.0191507	0.0175223	SMG6/HSP90AA1/MAPKAPK5/HNRNPC/HSP90AB1/TCP1/NAF1/HMBOX1/NEK7/FBXO4/HNRNPU/CCT8/TERF2IP/CTNNB1/CTC1/SRC	16
BP	GO:1905515	non-motile cilium assembly	14/1802	56/20692	0.000240681	0.0199274	0.0182329	MKS1/IFT88/MAP4/IFT74/IFT52/IFT57/GORAB/IFT172/BBS7/TTC8/ARL13B/CEP135/DCTN1/CCDC13	14
BP	GO:0002283	neutrophil activation involved in immune response	66/1802	490/20692	0.000249028	0.020006	0.0183049	PLAUR/MVP/CAPN1/DERA/CD44/TIMP2/HEXB/HEBP2/PKM/RAB27A/AP1M1/HSP90AA1/CPNE3/FTL/SNAP23/CRISP3/HSP90AB1/RAB18/CST3/MAGT1/CRISPLD2/VPS35L/ASAH1/GPI/LAMTOR3/BST1/BIN2/QSOX1/APAF1/CAT/SERPINB6/PTPRB/COPB1/CHI3L1/CD36/CD63/ADAM10/ACTR2/ANXA3/SLC15A4/PFKL/STK11IP/DYNLT1/PTPRJ/ALDOA/LPCAT1/PTPRN2/CCT8/ABR/AGL/CTSS/PRKCD/SYK/HGSNAT/PSMC3/B2M/GAA/CXCR2/RAP2B/NHLRC3/TMEM63A/CD47/SERPINA1/PSAP/NRAS/CYFIP1	66
BP	GO:0007051	spindle organization	31/1802	183/20692	0.000249456	0.020006	0.0183049	SPAST/MAP4/INTS13/KIF2A/SPAG5/EZR/XIAP/ARHGEF10/BCCIP/SMC3/TTK/TUBGCP3/DLGAP5/GNAI1/TUBGCP6/TUBGCP2/CHMP2A/KIF23/CLTC/RPS3/NEK7/SPC25/HNRNPU/PCNT/ABRAXAS1/CKAP5/GOLGA8A/CHEK2/FLNA/DCTN1/GOLGA8B	31
CC	GO:0031256	leading edge membrane	30/1802	175/20692	0.000251876	0.020006	0.0183049	CDKL5/CD44/ANK1/SH3YL1/USH2A/EZR/PACSIN2/FERMT1/PIEZO1/DOCK8/SLC1A2/TRPV4/WWC1/ATF4/TLN1/MTMR6/TPM1/PTPRJ/PAK1/RPS3/ADAM17/IFIT5/DLC1/ANTXR1/TACR3/KCNA2/GABRG3/SRC/MYO1C/NME1	30
BP	GO:0042340	keratan sulfate catabolic process	6/1802	12/20692	0.000252024	0.020006	0.0183049	HEXB/OGN/FMOD/LUM/ACAN/PRELP	6
BP	GO:0050657	nucleic acid transport	33/1802	200/20692	0.000265224	0.0206286	0.0188745	MVP/SMG6/SIDT1/XPO1/SRSF5/CASC3/MAGOHB/GLE1/HNRNPA2B1/UPF3B/SYMPK/EIF5A/NUP42/PNPT1/SSB/DHX38/EIF4E/CETN3/HNRNPU/RANBP2/DDX19B/NXF1/NUP35/IWS1/THOC7/SLU7/NMD3/CKAP5/SETD2/XPOT/ZFP36L1/NPAP1/MYO1C	33
BP	GO:0050658	RNA transport	33/1802	200/20692	0.000265224	0.0206286	0.0188745	MVP/SMG6/SIDT1/XPO1/SRSF5/CASC3/MAGOHB/GLE1/HNRNPA2B1/UPF3B/SYMPK/EIF5A/NUP42/PNPT1/SSB/DHX38/EIF4E/CETN3/HNRNPU/RANBP2/DDX19B/NXF1/NUP35/IWS1/THOC7/SLU7/NMD3/CKAP5/SETD2/XPOT/ZFP36L1/NPAP1/MYO1C	33
BP	GO:0051492	regulation of stress fiber assembly	19/1802	91/20692	0.000268942	0.0206497	0.0188938	ARHGEF5/ABL1/TJP1/ARHGEF10/TGFBR1/CCN2/ITGB1BP1/TGFB3/SORBS3/PPFIA1/TPM1/PIK3R1/PAK1/BAG4/WASF2/DLC1/ACTG1/ARAP1/CD47	19
CC	GO:0005681	spliceosomal complex	32/1802	192/20692	0.000270859	0.0206497	0.0188938	RBM5/GCFC2/LUC7L/PABPC1/WBP11/HNRNPC/CDC5L/CIRBP/HNRNPM/PNN/DHX35/RBM3/SNRNP70/CASC3/MAGOHB/PRPF3/SMNDC1/HNRNPA2B1/PRPF38B/RBM17/PRPF38A/C9orf78/SNRPF/DHX38/LUC7L2/CWF19L2/HNRNPU/SLU7/SRRM2/SF1/SNRNP48/LSM3	32
BP	GO:0030038	contractile actin filament bundle assembly	21/1802	106/20692	0.000282799	0.0211413	0.0193436	ARHGEF5/ITGB5/ABL1/TJP1/ARHGEF10/TGFBR1/CCN2/ITGB1BP1/TGFB3/SORBS3/PPFIA1/TPM1/PIK3R1/PAK1/BAG4/WASF2/DLC1/ACTG1/ARAP1/CD47/SRC	21
BP	GO:0043149	stress fiber assembly	21/1802	106/20692	0.000282799	0.0211413	0.0193436	ARHGEF5/ITGB5/ABL1/TJP1/ARHGEF10/TGFBR1/CCN2/ITGB1BP1/TGFB3/SORBS3/PPFIA1/TPM1/PIK3R1/PAK1/BAG4/WASF2/DLC1/ACTG1/ARAP1/CD47/SRC	21
BP	GO:0071426	ribonucleoprotein complex export from nucleus	24/1802	130/20692	0.000330428	0.0244644	0.0223842	SMG6/XPO1/SRSF5/CASC3/MAGOHB/GLE1/HNRNPA2B1/UPF3B/SYMPK/EIF5A/NUP42/SSB/DHX38/EIF4E/RANBP2/DDX19B/NXF1/NUP35/IWS1/THOC7/SLU7/NMD3/SETD2/XPOT	24
BP	GO:0031589	cell-substrate adhesion	51/1802	359/20692	0.000349554	0.0252206	0.0230761	CD44/USH2A/MAP4K4/NTN4/ITGB5/CASS4/ITGA6/CCDC80/ABL1/TRIOBP/FERMT1/BST1/TECTA/SMOC2/FN1/KIF14/CCN2/ITGB1BP1/TNN/SORBS3/LAMA5/PPFIA1/NINJ1/RIN2/ANGPTL3/CD36/CD63/SKAP1/CCN1/ITGA10/COL8A1/PIK3R1/PTPRJ/PTPRO/BCL2L11/MERTK/EDIL3/DLC1/GREM1/CTNNB1/COL3A1/PLEKHA2/ANTXR1/FGB/PTEN/LAMB2/WASHC2C/ACTG1/VWC2/FLNA/SRC	51
CC	GO:0098984	neuron to neuron synapse	52/1802	368/20692	0.000350249	0.0252206	0.0230761	CDKL5/MAP4/BCAS1/ADD1/RPLP0/NRCAM/RS1/DRP2/RPS19/RPL18A/RPS13/EPHA4/AKAP7/RPL23/AKAP9/CHRM3/DCLK1/EGLN1/ADAM10/ACTR2/SEPTIN11/IQSEC1/IGSF11/TMEM108/LRRTM2/LRRC4C/DGKZ/RPS3/GRIK4/PTPRO/ADCY8/SORCS3/CLSTN2/EPB41/ABR/RPL8/CTNNB1/STAT3/KCND3/CLSTN1/SYNPO/BAIAP2/BNIP3/NECTIN3/PDE4B/RPL14/SRC/SIPA1L1/RPL12/CTNND1/LRRTM3/BMPR2	52
BP	GO:0051236	establishment of RNA localization	33/1802	203/20692	0.000350469	0.0252206	0.0230761	MVP/SMG6/SIDT1/XPO1/SRSF5/CASC3/MAGOHB/GLE1/HNRNPA2B1/UPF3B/SYMPK/EIF5A/NUP42/PNPT1/SSB/DHX38/EIF4E/CETN3/HNRNPU/RANBP2/DDX19B/NXF1/NUP35/IWS1/THOC7/SLU7/NMD3/CKAP5/SETD2/XPOT/ZFP36L1/NPAP1/MYO1C	33
BP	GO:0033146	regulation of intracellular estrogen receptor signaling pathway	11/1802	39/20692	0.000358633	0.0255692	0.023395	UFL1/CBFB/UBA5/UFSP2/WBP2/CARM1/SKP2/PAK1/SRC/KANK2/DDRGK1	11
BP	GO:0071166	ribonucleoprotein complex localization	24/1802	131/20692	0.000371733	0.0261361	0.0239137	SMG6/XPO1/SRSF5/CASC3/MAGOHB/GLE1/HNRNPA2B1/UPF3B/SYMPK/EIF5A/NUP42/SSB/DHX38/EIF4E/RANBP2/DDX19B/NXF1/NUP35/IWS1/THOC7/SLU7/NMD3/SETD2/XPOT	24
BP	GO:0032956	regulation of actin cytoskeleton organization	51/1802	360/20692	0.000373583	0.0261361	0.0239137	ARHGEF5/CYFIP2/ARFGEF1/GBA2/ADD1/ABL1/TRIOBP/TJP1/ARHGEF10/WASL/ACTR3C/TGFBR1/BST1/ECT2/RGS4/PROX1/CCN2/ITGB1BP1/TGFB3/SORBS3/SNX9/PPFIA1/SWAP70/ACTR2/TMOD3/TPM1/SMAD4/ABL2/PIK3R1/PAK1/DIXDC1/JMY/PLEKHH2/BAG4/WASF2/PRKCD/DLC1/ARF6/SYNPO/WASHC2C/BAIAP2/FLII/KIRREL1/ACTG1/ARAP1/CD47/FLNA/CYRIA/MYO1C/ARPIN/CYFIP1	51
BP	GO:0050807	regulation of synapse organization	36/1802	229/20692	0.000376767	0.0261361	0.0239137	CDKL5/FCGR2B/NRCAM/ABL1/SIX4/IL10RA/SPARC/WNT5A/EPHA4/NRP2/FLRT3/EGLN1/DGKB/ADAM10/ACTR2/SEPTIN11/LRRTM2/TPBG/SLC7A11/PTPRO/LHFPL4/CLSTN2/LRRTM1/SLITRK5/ARF6/SETD5/TANC2/CLSTN1/PTEN/BAIAP2/FLRT2/SIPA1L1/LRRTM3/OPA1/DCTN1/CYFIP1	36
CC	GO:0036064	ciliary basal body	27/1802	155/20692	0.000385784	0.0265226	0.0242674	CDKL5/MKS1/IFT88/USH2A/OFD1/SDCCAG8/JADE1/CDC14A/ERC1/EZR/IFT52/IFT57/SSX2IP/IFT46/GLE1/CCDC170/IFT81/DZIP1/IFT172/BBS7/POC1B/RILPL2/CFAP70/DZIP1L/TTC8/AGBL2/CIBAR1	27
CC	GO:0099572	postsynaptic specialization	51/1802	361/20692	0.000399084	0.0271894	0.0248774	CDKL5/MAP4/BCAS1/ADD1/RPLP0/NRCAM/DRP2/RPS19/RPL18A/RPS13/EPHA4/RPL23/AKAP9/CHRM3/DCLK1/EGLN1/ADAM10/ACTR2/CHRNA1/SEPTIN11/IQSEC1/IGSF11/TMEM108/LRRTM2/LRRC4C/DGKZ/RPS3/PTPRO/ADCY8/SORCS3/CLSTN2/EPB41/ABR/RPL8/LRRTM1/CTNNB1/STAT3/KCND3/CLSTN1/SYNPO/BAIAP2/BNIP3/NECTIN3/PDE4B/RPL14/SRC/SIPA1L1/RPL12/CTNND1/LRRTM3/BMPR2	51
CC	GO:0101002	ficolin-1-rich granule	23/1802	124/20692	0.000406075	0.0271894	0.0248774	MVP/CAPN1/DERA/TIMP2/PKM/HSP90AA1/HSP90AB1/CST3/CRISPLD2/ASAH1/GPI/BIN2/APAF1/CAT/ACTR2/PFKL/DYNLT1/ALDOA/CCT8/AGL/CTSS/PSMC3/SERPINA1	23
CC	GO:1904813	ficolin-1-rich granule lumen	23/1802	124/20692	0.000406075	0.0271894	0.0248774	MVP/CAPN1/DERA/TIMP2/PKM/HSP90AA1/HSP90AB1/CST3/CRISPLD2/ASAH1/GPI/BIN2/APAF1/CAT/ACTR2/PFKL/DYNLT1/ALDOA/CCT8/AGL/CTSS/PSMC3/SERPINA1	23
BP	GO:0043484	regulation of RNA splicing	27/1802	156/20692	0.000428554	0.0282132	0.0258142	RBM5/CIRBP/DDX17/RBFOX2/SRSF5/RBM3/ESRP1/SNRNP70/RPS13/CLK4/RBM25/HNRNPA2B1/AHNAK/GRSF1/RBM17/C9orf78/BRDT/PIK3R1/WTAP/HNRNPU/SF1/CLK3/PUF60/RBM12B/AHNAK2/RBM12/SRSF8	27
BP	GO:0031503	protein-containing complex localization	43/1802	291/20692	0.000428694	0.0282132	0.0258142	IFT88/AP3D1/SMG6/XPO1/EZR/IFT74/SRSF5/TRIP11/IFT52/WASL/CASC3/MAGOHB/IFT57/SSX2IP/IFT46/GLE1/HNRNPA2B1/IFT81/UPF3B/SYMPK/EIF5A/NUMB/NUP42/ADAM10/IFT172/SSB/DHX38/EIF4E/HNRNPU/RANBP2/DDX19B/WDR19/NXF1/NUP35/IWS1/THOC7/SLU7/MIOS/NMD3/SGCD/CLSTN1/SETD2/XPOT	43
BP	GO:0032204	regulation of telomere maintenance	17/1802	80/20692	0.000446637	0.029145	0.0266667	SMG6/MAPKAPK5/HNRNPC/TCP1/HNRNPA2B1/HNRNPD/NAF1/HMBOX1/NEK7/FBXO4/HNRNPU/CCT8/TERF2IP/CTNNB1/ERCC4/CTC1/SRC	17
BP	GO:0031334	positive regulation of protein-containing complex assembly	39/1802	257/20692	0.000455875	0.0293474	0.0268519	ARHGEF5/MAPK9/FNIP2/HSP90AA1/PIEZO1/WASL/ACTR3C/GTF2H3/CLU/AKAP9/SNX9/SLF1/CD36/XPA/ACTR2/SKAP1/PAK1/RPS3/JMY/BCL2L11/GBP5/BAG4/WASF2/ICE1/SYK/ARF6/PSMC3/WASHC2C/CKAP5/ERCC4/BAIAP2/KIRREL1/SRC/MYO1C/RACK1/DCTN1/ARPIN/GTF2H5/CYFIP1	39
BP	GO:0030968	endoplasmic reticulum unfolded protein response	23/1802	125/20692	0.000457362	0.0293474	0.0268519	EXTL3/UFL1/CUL7/HSPA5/PDIA5/MYDGF/ADD1/DNAJB11/TBL2/CANX/ATF4/ERN2/TLN1/SRPRB/PIK3R1/BCL2L11/ATP6V0D1/LMNA/CTDSP2/TSPYL2/DDRGK1/RACK1/DCTN1	23
CC	GO:0032587	ruffle membrane	19/1802	95/20692	0.000477338	0.0303761	0.0277932	CDKL5/SH3YL1/EZR/PACSIN2/FERMT1/TRPV4/WWC1/TLN1/MTMR6/TPM1/PTPRJ/PAK1/RPS3/ADAM17/IFIT5/DLC1/SRC/MYO1C/NME1	19
CC	GO:0014069	postsynaptic density	48/1802	337/20692	0.000483737	0.0303979	0.0278132	CDKL5/MAP4/BCAS1/ADD1/RPLP0/NRCAM/DRP2/RPS19/RPL18A/RPS13/EPHA4/RPL23/AKAP9/CHRM3/DCLK1/EGLN1/ADAM10/ACTR2/IQSEC1/IGSF11/TMEM108/LRRTM2/LRRC4C/DGKZ/RPS3/PTPRO/ADCY8/SORCS3/CLSTN2/EPB41/ABR/RPL8/CTNNB1/STAT3/KCND3/CLSTN1/SYNPO/BAIAP2/BNIP3/NECTIN3/PDE4B/RPL14/SRC/SIPA1L1/RPL12/CTNND1/LRRTM3/BMPR2	48
BP	GO:0032210	regulation of telomere maintenance via telomerase	13/1802	53/20692	0.000485577	0.0303979	0.0278132	SMG6/MAPKAPK5/HNRNPC/TCP1/NAF1/HMBOX1/NEK7/FBXO4/HNRNPU/CCT8/CTNNB1/CTC1/SRC	13
BP	GO:0045785	positive regulation of cell adhesion	58/1802	428/20692	0.000492133	0.0305599	0.0279614	SELE/PLAUR/CD44/AP3D1/CBFB/MAP4K4/CASS4/ITGA6/CCDC80/TGFB2/EPB41L4B/IFT74/ABL1/TRIOBP/FERMT1/PIEZO1/TJP1/RIPK2/DOCK8/ZMIZ1/SMOC2/WNT5A/FN1/ITGB1BP1/NR4A3/TNFSF14/ZBTB1/NINJ1/RIN2/AP3B1/PTPN22/IL6ST/ETS1/CD36/TPM1/SKAP1/CCN1/SOX13/COL8A1/PIK3R1/PTPRJ/PAK1/RPS3/BAG4/PLPP3/IL23R/IL15/EDIL3/SYK/PLEKHA2/FGB/RELA/CD28/LILRB4/VWC2/CD47/FLNA/SRC	58
BP	GO:0007052	mitotic spindle organization	22/1802	118/20692	0.000498919	0.0307334	0.0281201	SPAST/MAP4/INTS13/KIF2A/XIAP/ARHGEF10/BCCIP/SMC3/TTK/DLGAP5/GNAI1/CHMP2A/KIF23/CLTC/SPC25/HNRNPU/PCNT/ABRAXAS1/CKAP5/CHEK2/FLNA/DCTN1	22
CC	GO:0016607	nuclear speck	55/1802	401/20692	0.000506574	0.0309573	0.028325	KMT2E/SPRTN/PIAS1/FAM76B/JADE1/CDC5L/DDX17/PACSIN2/SRSF5/TRIP11/SRP54/PNN/SNRNP70/LHPP/CASC3/FNBP4/NR3C1/PRPF3/SGK1/RBM25/SMNDC1/TARDBP/CRY2/ZC3H13/ATF4/RAF1/SAP130/FAM193B/WTAP/LUC7L2/DGKZ/HNRNPU/LMNA/NXF1/THOC7/CCNL1/TKT/IL15/MOCS2/STK17A/SLU7/FNDC1/PASD1/SRRM2/NOC3L/RSRC1/CLK3/NRIP1/EP400/MAML2/MORF4L1/TRIM69/PPP1CC/SERPINB13/SRSF8	55
CC	GO:0005912	adherens junction	28/1802	166/20692	0.000520679	0.0315687	0.0288844	TNK2/ADD1/SNAP23/TJP1/TRPV4/CDH9/CDH6/EPHA4/SSX2IP/TJP2/PDLIM2/PAK4/CRB1/TLN1/ADAM10/TMOD3/WTIP/TMEM47/PDLIM3/PLPP3/DCHS1/CTNNB1/BAIAP2/NECTIN3/SYNM/PDLIM7/CTNND1/BMPR2	28
CC	GO:0015935	small ribosomal subunit	16/1802	74/20692	0.00053099	0.0315856	0.0288998	MRPS31/RPS19/RPS13/RPS2/RPS11/RPS8/RPS27A/MRPS5/EIF2A/RPS3A/RPS3/LARP4/RPSA/RPS21/RPS4X/RACK1	16
BP	GO:0042273	ribosomal large subunit biogenesis	16/1802	74/20692	0.00053099	0.0315856	0.0288998	LAS1L/MRTO4/DDX18/RPLP0/RPL3/DHX30/RPL35/RSL24D1/URB1/RPL11/NVL/RPL10/RPL35A/RPL14/RPL12/RPL23A	16
BP	GO:0034976	response to endoplasmic reticulum stress	43/1802	294/20692	0.000533263	0.0315856	0.0288998	EXTL3/UFL1/CUL7/HSPA5/PDIA5/FCGR2B/MYDGF/UBA5/ADD1/DNAJB11/UGGT2/TBL2/RASGRF2/APAF1/CLU/TARDBP/CANX/ATF4/EIF2AK4/SERINC3/ERN2/OS9/NIBAN1/UGGT1/TLN1/TMTC3/SRPRB/PIK3R1/ERLIN2/SEC16A/BCL2L11/ATP6V0D1/LMNA/ANKZF1/DNAJB14/CTDSP2/MAN1B1/TSPYL2/SGTB/DDRGK1/OPA1/RACK1/DCTN1	43
CC	GO:0044295	axonal growth cone	9/1802	29/20692	0.000566051	0.0330962	0.030282	HSP90AA1/HSP90AB1/COBL/EPHA4/FLRT3/BOC/DYNLT1/TRAK1/CYFIP1	9
BP	GO:0009755	hormone-mediated signaling pathway	32/1802	200/20692	0.000567363	0.0330962	0.030282	ADIPOR2/CRY1/UFL1/CBFB/UBA5/DDX17/RBFOX2/ZMIZ1/UFSP2/PRLR/NR3C1/NR4A3/NR2C1/CRY2/TRERF1/SAFB2/WBP2/RXFP2/CLOCK/CARM1/SKP2/PAK1/DAB2/PPARGC1B/PRMT2/SAFB/OSTN/NCOR2/SRC/KANK2/DDRGK1/LGR4	32
BP	GO:0044272	sulfur compound biosynthetic process	31/1802	192/20692	0.000586331	0.0337666	0.0308954	DCN/PDPR/DLD/TECR/OGN/DSE/SLC35D1/AKR1A1/B4GALT6/B4GALT4/FMOD/MTRR/CNDP2/GLCE/LUM/CSAD/MGST3/SLC7A11/CHST9/ACSS1/ST3GAL2/ACAN/MTHFD2L/ACSL6/PDP1/HACD1/FASN/BGN/SP1/PRELP/TPK1	31
CC	GO:0005819	spindle	51/1802	367/20692	0.000587627	0.0337666	0.0308954	MAD1L1/SPAST/MAP4/RASSF1/KIF2A/SIRT2/POLB/SPAG5/CDC14A/CDC14B/KLHL42/PPP2R3C/XIAP/PARP4/BCCIP/SMC3/PTP4A1/TTK/NR3C1/TFDP2/ECT2/KIF14/INVS/SEPTIN6/TUBGCP3/DLGAP5/TUBGCP6/CDC16/TUBGCP2/TPT1/KATNBL1/ODF2/KIF23/POC1B/CLTC/DYNLT1/RPS3/NEK7/HNRNPU/FMN2/EPB41/CEP44/DYNLT3/TAF1D/E4F1/CTNNB1/NUDCD2/SHCBP1/CKAP5/CXCR2/DCTN1	51
BP	GO:0015931	nucleobase-containing compound transport	39/1802	261/20692	0.000620593	0.0353968	0.032387	SLC25A13/MVP/SMG6/SIDT1/SLC25A40/XPO1/SRSF5/CASC3/MAGOHB/SLC35D1/GLE1/HNRNPA2B1/SLC25A16/UPF3B/SYMPK/EIF5A/NUP42/PNPT1/SSB/DHX38/EIF4E/CETN3/HNRNPU/RANBP2/DDX19B/SLC25A44/NXF1/NUP35/IWS1/THOC7/SLU7/NMD3/SLC33A1/CKAP5/SETD2/XPOT/ZFP36L1/NPAP1/MYO1C	39
BP	GO:0032970	regulation of actin filament-based process	55/1802	405/20692	0.000644503	0.0362866	0.0332011	ARHGEF5/CYFIP2/ARFGEF1/GBA2/ADD1/ABL1/TRIOBP/TJP1/ARHGEF10/WASL/ACTR3C/TGFBR1/BST1/ECT2/RGS4/PROX1/CCN2/ITGB1BP1/TGFB3/SORBS3/KCNJ2/AKAP9/SNX9/PPFIA1/SWAP70/ACTR2/TMOD3/TPM1/SMAD4/ABL2/PIK3R1/PAK1/DIXDC1/JMY/PLEKHH2/BAG4/WASF2/STC1/PRKCD/DLC1/ARF6/SYNPO/WASHC2C/BAIAP2/FLII/KIRREL1/ACTG1/PDE4B/ARAP1/CD47/FLNA/CYRIA/MYO1C/ARPIN/CYFIP1	55
BP	GO:0006364	rRNA processing	35/1802	227/20692	0.000648234	0.0362866	0.0332011	LAS1L/TFB1M/RRP12/MRTO4/NOP58/BUD23/DIS3/WBP11/DDX18/DDX17/ERI1/RPS19/EXOSC3/UTP25/EXOSC9/RPL35/METTL5/RPS2/URB1/RPL11/RPS8/ISG20L2/NVL/SHQ1/NAF1/RPP30/METTL15/CHD7/RPS21/RPL35A/RPL14/NUDT16/EXOSC6/PRKDC/GTF2H5	35
BP	GO:0006405	RNA export from nucleus	25/1802	144/20692	0.000655044	0.0362866	0.0332011	SMG6/XPO1/SRSF5/CASC3/MAGOHB/GLE1/HNRNPA2B1/UPF3B/SYMPK/EIF5A/NUP42/SSB/DHX38/EIF4E/RANBP2/DDX19B/NXF1/NUP35/IWS1/THOC7/SLU7/NMD3/SETD2/XPOT/NPAP1	25
BP	GO:1902850	microtubule cytoskeleton organization involved in mitosis	25/1802	144/20692	0.000655044	0.0362866	0.0332011	SPAST/MAP4/INTS13/KIF2A/XIAP/ARHGEF10/BCCIP/SMC3/TTK/DLGAP5/GNAI1/CHMP2A/KIF23/CLTC/DYNLT1/MCPH1/SPC25/HNRNPU/PCNT/ABRAXAS1/CKAP5/SETD2/CHEK2/FLNA/DCTN1	25
BP	GO:0009100	glycoprotein metabolic process	56/1802	415/20692	0.000675809	0.0370261	0.0338777	DCN/EXTL3/FUT8/HEXB/SOAT1/ARFGEF1/LMAN1/ALG9/PMM1/TRIP11/CST3/ST8SIA5/MAGT1/UGGT2/FKTN/GNPTAB/DSE/GALNT3/FAM20B/SLC35D1/B4GALT6/RXYLT1/B4GALT4/TMTC1/TMEM165/OS9/UGGT1/TET1/GLCE/SLC39A8/PHLDA1/TMTC3/PCSK6/GALNT2/NGLY1/CHST9/PXYLP1/ST3GAL2/ACAN/RPN1/IL15/CTNNB1/CYTL1/GXYLT2/MAN1B1/DPY19L3/FKRP/BGN/TRAK1/ST6GALNAC3/HS6ST3/B3GLCT/MAN1A2/MUC2/BMPR2/CRPPA	56
BP	GO:0000075	cell cycle checkpoint	34/1802	219/20692	0.00067801	0.0370261	0.0338777	MAD1L1/CRY1/TOP2B/CNOT4/CDC14B/MSH2/CDC5L/TTK/CNOT6/TFDP2/PROX1/PLAGL1/PSMG2/EIF2AK4/CLOCK/TAOK3/TICRR/CARM1/TIPRL/HORMAD1/INTS3/HMGA2/FBXO4/BUB3/DONSON/PEA15/ABRAXAS1/WEE1/CRADD/HINFP/ZWILCH/CHEK2/MDM4/PRKDC	34
CC	GO:0032279	asymmetric synapse	48/1802	343/20692	0.000718058	0.0386745	0.035386	CDKL5/MAP4/BCAS1/ADD1/RPLP0/NRCAM/DRP2/RPS19/RPL18A/RPS13/EPHA4/RPL23/AKAP9/CHRM3/DCLK1/EGLN1/ADAM10/ACTR2/IQSEC1/IGSF11/TMEM108/LRRTM2/LRRC4C/DGKZ/RPS3/PTPRO/ADCY8/SORCS3/CLSTN2/EPB41/ABR/RPL8/CTNNB1/STAT3/KCND3/CLSTN1/SYNPO/BAIAP2/BNIP3/NECTIN3/PDE4B/RPL14/SRC/SIPA1L1/RPL12/CTNND1/LRRTM3/BMPR2	48
BP	GO:0000266	mitochondrial fission	11/1802	42/20692	0.000718241	0.0386745	0.035386	DCN/MTFR1/DDHD1/MTFR1L/AP3B1/C11orf65/MFF/STAT2/BNIP3/OPA1/INF2	11
BP	GO:0006278	RNA-dependent DNA biosynthetic process	16/1802	76/20692	0.000724319	0.0387309	0.0354376	SMG6/HSP90AA1/MAPKAPK5/HNRNPC/HSP90AB1/TCP1/NAF1/HMBOX1/NEK7/FBXO4/HNRNPU/CCT8/TERF2IP/CTNNB1/CTC1/SRC	16
CC	GO:0030992	intraciliary transport particle B	7/1802	19/20692	0.000739506	0.0392703	0.0359311	IFT88/IFT74/IFT52/IFT57/IFT46/IFT81/IFT172	7
BP	GO:0000027	ribosomal large subunit assembly	9/1802	30/20692	0.000746718	0.0393817	0.036033	MRTO4/RPLP0/RPL3/DHX30/RSL24D1/RPL11/RPL10/RPL12/RPL23A	9
BP	GO:0016072	rRNA metabolic process	36/1802	238/20692	0.000784607	0.0409424	0.037461	LAS1L/TFB1M/RRP12/MRTO4/NOP58/BUD23/DIS3/WBP11/DDX18/DDX17/ERI1/RPS19/EXOSC3/UTP25/EXOSC9/ERN2/RPL35/METTL5/RPS2/URB1/RPL11/RPS8/ISG20L2/NVL/SHQ1/NAF1/RPP30/METTL15/CHD7/RPS21/RPL35A/RPL14/NUDT16/EXOSC6/PRKDC/GTF2H5	36
MF	GO:0140098	catalytic activity, acting on RNA	53/1802	390/20692	0.000786944	0.0409424	0.037461	TFB1M/SARS1/DDX20/KARS1/SMG6/BUD23/REXO2/DIS3/DDX18/TRMT6/POLR2E/DDX17/SAMHD1/DHX35/RNMT/ZC3H12B/RPAP1/ERI1/EXOSC3/CNOT6/DARS2/TRMT1L/EXOSC9/DDX31/DHX30/POLR3F/ERN2/YARS1/PNPT1/METTL5/DHX38/ISG20L2/DIS3L2/TRMT10A/G3BP1/RARS2/POLR2K/RPP30/ZC3H12C/MED21/DDX19B/TYW5/DHX57/SLU7/METTL2B/METTL15/EXO1/EDC3/TARS3/POLR1D/PIWIL2/NUDT16/TRMT9B	53
CC	GO:0005774	vacuolar membrane	57/1802	427/20692	0.000792309	0.0409448	0.0374633	CLCN6/CLEC16A/FNIP2/MCOLN3/VMP1/AP3D1/AP1M1/CPNE3/MCOLN1/HSP90AB1/HPS4/MAGT1/RUBCNL/RAB2A/SLC39A14/LAMTOR3/TRIM23/RRAGC/SLC17A5/AHNAK/NAPB/TMEM175/GNAI1/UBA1/AP3B1/TMEM165/SNX14/CD63/SLC39A8/SLC15A4/CLTC/COL6A1/STK11IP/ABCB9/DAB2/LPCAT1/ABCA5/PIP4P2/ATP6V0D1/TPCN2/WDFY3/ABHD6/MFSD8/TLR3/DAGLB/MIOS/HGSNAT/MARCHF8/AP1G1/YWHAB/GAA/RNF152/SLC26A11/VPS33B/LITAF/TMEM63A/PSAP	57
BP	GO:0010811	positive regulation of cell-substrate adhesion	22/1802	122/20692	0.000798102	0.0409693	0.0374856	MAP4K4/CASS4/ITGA6/CCDC80/ABL1/TRIOBP/FERMT1/SMOC2/FN1/ITGB1BP1/NINJ1/RIN2/CD36/SKAP1/CCN1/COL8A1/PTPRJ/EDIL3/PLEKHA2/FGB/VWC2/FLNA	22
BP	GO:0044344	cellular response to fibroblast growth factor stimulus	25/1802	146/20692	0.000806465	0.0411244	0.0376275	CD44/CDC5L/HNRNPM/POLR2E/RBFOX2/FGF9/ESRP1/FGF6/SMOC2/FGF1/WNT5A/GALNT3/KDM5B/CCN2/ITGB1BP1/RUNX2/FLRT3/POLR2K/TIAL1/SPRED1/CTNNB1/SHCBP1/FAM20C/FLRT2/ZFP36L1	25
BP	GO:0034660	ncRNA metabolic process	64/1802	493/20692	0.00082029	0.041345	0.0378294	LAS1L/TFB1M/SARS1/RRP12/MRTO4/NOP58/KARS1/BUD23/DIS3/WBP11/DDX18/TRMT6/DDX17/ERI1/RPS19/EXOSC3/SEPSECS/DARS2/UTP25/TRMT1L/HNRNPA2B1/EXOSC9/INTS11/GRSF1/ERN2/YARS1/ELP2/MTO1/RPL35/PNPT1/METTL5/SSB/RPS2/URB1/RPL11/RPS8/ISG20L2/INTS3/NVL/DIS3L2/SHQ1/TRMT10A/NAF1/RARS2/RPP30/ASZ1/TYW5/AIMP1/METTL2B/INTS6L/STAT3/METTL15/CHD7/RPS21/RELA/RPL35A/TARS3/RPL14/PIWIL2/NUDT16/EXOSC6/TRMT9B/PRKDC/GTF2H5	64
BP	GO:0048872	homeostasis of number of cells	38/1802	256/20692	0.000821531	0.041345	0.0378294	SLC4A1/KMT2E/UFL1/POLB/UBA5/ADD1/PPP2R3C/ABL1/RBFOX2/RPS19/EZH2/HSPA9/WDR48/FLT3/TNFSF14/ETS1/IREB2/SLC40A1/TMOD3/ILDR2/SLC7A11/ADAM17/BCL2L11/MERTK/TSC22D3/FANCC/PKNOX1/SFXN1/B2M/STAT3/INPP5D/CXCR2/LRRC19/PDE4B/ZFP36L1/PLA2G2A/LGR4/PRKDC	38
BP	GO:0051170	import into nucleus	28/1802	171/20692	0.000842507	0.0421253	0.0385434	TNPO3/DDX20/IPO5/PTGS2/HSP90AB1/RAB18/FERMT1/FGF9/TNPO2/E2F3/ECT2/TARDBP/RPL23/TRIM28/CD36/SNRPF/PIK3R1/GEMIN6/RANBP2/LMNA/NUP35/PRKCD/SYK/STAT3/NPAP1/KPNA5/FLNA/TXNIP	28
MF	GO:0005381	iron ion transmembrane transporter activity	5/1802	10/20692	0.00086406	0.0429243	0.0392744	MCOLN1/SLC39A14/SLC40A1/SLC39A8/SLC25A37	5
BP	GO:0007568	aging	45/1802	319/20692	0.000874764	0.0430327	0.0393736	DCN/TIMP2/POLB/PTGS2/MAPKAPK5/DLD/MSH2/ABL1/TIMP1/COMP/ZMIZ1/SLC1A2/PRDM2/CCN2/ECRG4/TGFB3/APAF1/CAT/CANX/SERPINF1/TRPC6/PNPT1/CARM1/KCNMB1/SERPING1/HMGA2/PDCD4/FBXO4/LMNA/CLDN1/PRKCD/IL15/B2M/COQ7/STAT3/INPP5D/TACR3/PTEN/RELA/CTC1/CHEK2/PRELP/LITAF/OPA1/PRKDC	45
MF	GO:0042826	histone deacetylase binding	21/1802	115/20692	0.000877419	0.0430327	0.0393736	CRY1/HDAC9/DDX20/MEF2A/SIRT2/TOP2B/HSP90AA1/CBX5/HSP90AB1/NR2C1/HNRNPD/MYOCD/MTA2/IKZF3/ANKRA2/YWHAB/RELA/NRIP1/SP1/NCOR2/HDAC2	21
BP	GO:0048285	organelle fission	62/1802	476/20692	0.000901648	0.0438069	0.040082	MAD1L1/DCN/SPAST/CUL7/WAPL/MTFR1/KIF2A/SIRT2/SPAG5/TOP2B/CDC14A/CDC14B/ANAPC5/DDHD1/XIAP/ARHGEF10/BCCIP/SMC3/NCAPG/TTK/WNT5A/MTFR1L/KIF14/MLH3/DLGAP5/PSMG2/MAU2/CDC16/CHMP2A/AP3B1/SLF1/LPIN1/SMC2/KIF23/BRDT/ACTR2/SYCP3/HORMAD1/DIS3L2/BCL2L11/HNRNPU/ASZ1/BUB3/FMN2/ABRAXAS1/SGO2/SUN1/C11orf65/PRKCB/MFF/STAT2/ERCC4/BNIP3/HORMAD2/CD28/CHEK2/RAD51D/FLNA/PIWIL2/OPA1/INF2/MEI4	62
BP	GO:0048839	inner ear development	31/1802	197/20692	0.000910336	0.0438069	0.040082	MKS1/IFT88/USH2A/MCOLN3/NOX3/TGFB2/TRIOBP/SIX4/TRIP11/FGF9/ESRP1/CDH23/SPARC/WNT5A/MPV17/EPHA4/PROX1/NR4A3/TGFB3/ANP32B/ADAM10/LRIG3/ZEB1/ABR/FRZB/DCHS1/SLC26A5/CYTL1/CHD7/PSAP/OPA1	31
CC	GO:1905354	exoribonuclease complex	8/1802	25/20692	0.000912978	0.0438069	0.040082	LAS1L/DIS3/EXOSC3/EXOSC9/PNPT1/NVL/DIS3L2/EXOSC6	8
BP	GO:0050803	regulation of synapse structure or activity	36/1802	240/20692	0.000915962	0.0438069	0.040082	CDKL5/FCGR2B/NRCAM/ABL1/SIX4/IL10RA/SPARC/WNT5A/EPHA4/NRP2/FLRT3/EGLN1/DGKB/ADAM10/ACTR2/SEPTIN11/LRRTM2/TPBG/SLC7A11/PTPRO/LHFPL4/CLSTN2/LRRTM1/SLITRK5/ARF6/SETD5/TANC2/CLSTN1/PTEN/BAIAP2/FLRT2/SIPA1L1/LRRTM3/OPA1/DCTN1/CYFIP1	36
BP	GO:1990138	neuron projection extension	28/1802	172/20692	0.00092447	0.0439409	0.0402046	CDKL5/CYFIP2/SEMA3C/HSP90AA1/NRCAM/HSP90AB1/ABL1/WNT5A/FN1/NRP2/TNN/FLRT3/EIF2AK4/PLXNA3/DCLK1/PLAA/LLPH/RNF157/TMEM108/PAK1/DRAXIN/CTNNB1/LAMB2/CDH4/SEMA4B/OSTN/BMPR2/CYFIP1	28
BP	GO:0071559	response to transforming growth factor beta	38/1802	258/20692	0.000952697	0.0448475	0.0410341	CREBBP/FUT8/HSPA5/ITGB5/LTBP4/TGFB2/HSP90AB1/FERMT1/MXRA5/TGFBR1/ASPN/ZMIZ1/NR3C1/WNT5A/USP9Y/TGFB3/APAF1/FMOD/CILP/MYOCD/SMAD4/RPS27A/ZEB1/ADAM17/DAB2/RNF111/CLDN1/HPGD/COL1A2/HTRA1/SPRED1/COL3A1/LDLRAD4/ZFP36L1/PDE2A/HDAC2/SRC/TRIM33	38
CC	GO:0005765	lysosomal membrane	51/1802	375/20692	0.000961019	0.0448475	0.0410341	CLCN6/CLEC16A/FNIP2/MCOLN3/AP3D1/AP1M1/CPNE3/MCOLN1/HSP90AB1/HPS4/MAGT1/RAB2A/SLC39A14/LAMTOR3/TRIM23/SLC17A5/AHNAK/TMEM175/GNAI1/UBA1/AP3B1/TMEM165/SNX14/CD63/SLC39A8/SLC15A4/CLTC/COL6A1/STK11IP/ABCB9/DAB2/LPCAT1/ABCA5/PIP4P2/ATP6V0D1/TPCN2/ABHD6/MFSD8/TLR3/DAGLB/MIOS/HGSNAT/MARCHF8/AP1G1/GAA/RNF152/SLC26A11/VPS33B/LITAF/TMEM63A/PSAP	51
CC	GO:0098852	lytic vacuole membrane	51/1802	375/20692	0.000961019	0.0448475	0.0410341	CLCN6/CLEC16A/FNIP2/MCOLN3/AP3D1/AP1M1/CPNE3/MCOLN1/HSP90AB1/HPS4/MAGT1/RAB2A/SLC39A14/LAMTOR3/TRIM23/SLC17A5/AHNAK/TMEM175/GNAI1/UBA1/AP3B1/TMEM165/SNX14/CD63/SLC39A8/SLC15A4/CLTC/COL6A1/STK11IP/ABCB9/DAB2/LPCAT1/ABCA5/PIP4P2/ATP6V0D1/TPCN2/ABHD6/MFSD8/TLR3/DAGLB/MIOS/HGSNAT/MARCHF8/AP1G1/GAA/RNF152/SLC26A11/VPS33B/LITAF/TMEM63A/PSAP	51
BP	GO:0043583	ear development	34/1802	224/20692	0.00101594	0.0471249	0.0431178	MKS1/IFT88/USH2A/MCOLN3/NOX3/TGFB2/TRIOBP/SIX4/TRIP11/FGF9/ESRP1/CDH23/SPARC/WNT5A/MPV17/EPHA4/PROX1/NR4A3/TGFB3/ANP32B/ADAM10/STRA6/LRIG3/ZEB1/BCL2L11/WDR19/ABR/FRZB/DCHS1/SLC26A5/CYTL1/CHD7/PSAP/OPA1	34
BP	GO:0030166	proteoglycan biosynthetic process	14/1802	64/20692	0.00102678	0.0473427	0.0433171	DCN/EXTL3/DSE/FAM20B/SLC35D1/GLCE/CHST9/PXYLP1/ACAN/CTNNB1/CYTL1/BGN/HS6ST3/BMPR2	14
MF	GO:0016791	phosphatase activity	40/1802	277/20692	0.00104881	0.0480705	0.043983	PTPN3/PTPN18/NT5C2/CDC14A/CDC14B/PHLPP1/SBF1/PON3/LHPP/TNS2/PTP4A1/EYA4/PFKFB4/PLPPR5/PPP6C/PTPRB/PTPN12/PUDP/PTPN22/LPIN1/PPP2R1B/MTMR6/ACP1/CAMK2G/FRA10AC1/PTPRJ/PTPRO/PTPRN2/PIP4P2/PXYLP1/PLPP3/ACP6/DUSP19/PDP1/INPP5D/PTEN/CTDSP2/PP2D1/PPP1CC/NUDT16	40
BP	GO:1903320	regulation of protein modification by small protein conjugation or removal	36/1802	242/20692	0.00106625	0.0485805	0.0444497	CRY1/SPRTN/UFL1/PIAS1/HSPA5/MAPK9/HSP90AA1/CDC14B/WDR70/HSP90AB1/ABL1/XIAP/RIPK2/TGFBR1/ZMIZ1/SEPTIN4/ARRDC3/SKP1/WDR48/EGR1/RPL23/PTPN22/PLAA/HMG20A/RPS2/RPL11/SKP2/RPS3/FBXO4/RNF111/RNF180/CTNNB1/PTEN/RELA/UBXN2A/GLMN	36
BP	GO:0035329	hippo signaling	11/1802	44/20692	0.00109467	0.0495821	0.0453661	MARK3/TJP1/WWC1/TJP2/AMOT/WTIP/FRMD1/AMOTL1/DCHS1/YWHAB/TEAD1	11
BP	GO:0030010	establishment of cell polarity	24/1802	141/20692	0.00110597	0.0498009	0.0455663	KRIT1/MAP4/SDCCAG8/ARFGEF1/LLGL2/HSP90AA1/HSP90AB1/FERMT1/DOCK8/RAB11FIP2/GBF1/BCCIP/WWC1/WNT5A/AMOT/CRB1/DYNLT1/MCPH1/PAK1/ARF6/AMOTL1/WEE1/RACK1/DCTN1	24
