# Supplementary material for: Unveiling inflammatory and prehypertrophic cell populations as key contributors to knee cartilage degeneration in osteoarthritis using multi-omics data integration
Source: Ann Rheum Dis. 2024 Feb 7;83(7):926–44. doi: 10.1136/ard-2023-224420 (PMC11187367; doi:10.1136/ard-2023-224420)
Supplement: Supplementary data [file ard-2023-224420supp002.zip › Supplementary Table 11-zone-specific DE genes for 4 zones between patients with WB and NWB samples from Geo-seq data.xlsx]

## Sheet: AS
Articular surface-specific DE genes between patients with WB and NWB samples.
Adjusted P indicates BH adjusted p-values.
Gene	log2FoldChange	p-value	adjusted P
PSMB4	8.59749	1.80988e-05	0.00280669
LY6E	8.00367	5.58032e-06	0.00137418
FTH1	7.90731	8.75368e-06	0.00181316
IER5	7.74897	3.33566e-05	0.00387372
TRAPPC2L	7.60544	1.08369e-05	0.00205281
NDUFA4L2	7.45181	4.56925e-05	0.00460538
GMPR2	7.44932	1.39033e-07	0.000151243
GSS	7.38431	2.54362e-05	0.00337571
TPPP3	7.37254	8.04659e-08	0.000127383
GSTP1	7.3625	4.50733e-07	0.000243649
SRP14	7.33776	0.000480291	0.0186358
STOML2	7.29247	3.37626e-05	0.00387752
ENO1	7.22876	6.34002e-05	0.00575877
SNRPB	7.20332	6.6043e-05	0.00583151
ACKR3	7.12238	7.99982e-06	0.00175545
ITPRIP	7.11861	0.000108327	0.00792361
CHST14	7.11184	1.77173e-06	0.000654449
EIF1	7.09346	0.000101885	0.00760298
SPARC	7.04457	0.000103652	0.00770883
OR51B6	7.04167	1.21669e-05	0.00222252
MEA1	7.00234	1.47574e-05	0.00247779
CHCHD2	6.99811	2.64092e-06	0.00084827
SELENOM	6.9721	0.000101238	0.00760298
EIF4H	6.94893	0.00176002	0.040439
LUM	6.89925	0.000164586	0.0103043
MANF	6.84408	6.85104e-05	0.00597794
TAGLN2	6.83458	2.36491e-05	0.00331199
FST	6.82738	0.000175427	0.010652
ATP6V0E1	6.78416	5.4857e-06	0.00136606
LMAN2	6.7696	7.62486e-05	0.0062982
NDUFB3	6.74043	1.31367e-05	0.0022746
RAMP3	6.70035	0.00011299	0.00810348
PCOLCE2	6.69713	0.000228598	0.0123745
NUDT6	6.69451	1.43493e-07	0.000151243
CILP2	6.65497	4.87149e-05	0.00479853
ALDOA	6.65217	0.000137523	0.00912552
PIDD1	6.59622	0.000211806	0.0117943
TFDP1	6.59582	1.14477e-06	0.000497481
GTF3C5	6.58798	0.000109902	0.00798076
MRFAP1	6.58772	0.000190488	0.0112882
KLHDC3	6.58252	0.000166313	0.0103705
MAN1B1	6.56219	6.72917e-05	0.0059182
MN1	6.54065	3.27402e-05	0.00387372
SLC2A5	6.53325	1.40614e-05	0.00237895
RCCD1	6.51834	0.000393252	0.0168333
IFI27L2	6.51692	0.000722665	0.024194
HS3ST3A1	6.50735	3.7049e-05	0.0041186
SERPINA1	6.49944	0.000304431	0.0143228
SERPINA9	6.46607	0.000211897	0.0117943
FN1	6.44494	0.000305333	0.0143228
CAPG	6.43898	0.000228613	0.0123745
PAF1	6.42504	0.000163485	0.0102643
ZNF354C	6.42244	1.88549e-05	0.00290196
COL8A2	6.38166	0.000383534	0.0166108
RGCC	6.37464	0.000118153	0.00831775
LGALS1	6.36044	0.00209171	0.0444144
S100A10	6.34799	0.000152264	0.00975327
RAB11FIP5	6.34608	6.48169e-05	0.00581594
RNASEL	6.34468	0.000116079	0.00827221
FGFBP2	6.32722	0.000636522	0.0223835
TMEM100	6.30367	8.45673e-07	0.000390472
SYNM	6.30281	6.49356e-06	0.00154749
S100A4	6.30213	0.00019781	0.0115128
CD9	6.29684	0.000450899	0.017877
KLF4	6.29014	6.91926e-05	0.00598263
TELO2	6.28374	4.47852e-05	0.00460538
TGFBI	6.2748	0.000294011	0.0141839
RAB1A	6.26273	3.08935e-05	0.00378284
FAM120AOS	6.24491	5.09584e-05	0.00495347
CD63	6.24412	0.000223205	0.0122752
GUK1	6.22485	1.98458e-05	0.00293874
ZFYVE21	6.21837	0.000407565	0.017166
PARK7	6.2155	0.000205311	0.0115198
SPON1	6.20022	2.01547e-05	0.00293874
CCN1	6.19569	0.00020373	0.0115128
PELO	6.194	0.000238017	0.0125835
TBX15	6.19141	0.000125709	0.00862564
SOD1	6.17093	0.000751568	0.0247504
ROGDI	6.1583	0.000143612	0.0093614
ALKBH7	6.15527	9.15248e-05	0.00710112
ZBTB6	6.15068	2.35719e-05	0.00331199
TSHB	6.11576	6.9374e-05	0.00598263
C14orf119	6.11369	2.49177e-07	0.000184084
RCN3	6.1043	0.000424675	0.0174298
LAMTOR1	6.07752	0.000172906	0.0105859
L3HYPDH	6.06972	0.000719709	0.0241315
COL3A1	6.06745	0.000235658	0.0125835
COMP	6.06626	0.00128689	0.0339525
NT5E	6.05654	0.000348983	0.0155938
TNNT3	6.05505	8.64518e-05	0.00691708
SCD	6.05144	0.000213354	0.0118214
COL5A1	6.04199	2.39595e-05	0.00331199
KDELR3	6.03731	1.07026e-05	0.00205281
TNC	6.03291	7.64435e-05	0.0062982
CAPNS1	6.01905	6.13911e-05	0.00565025
PBXIP1	6.01401	9.31377e-05	0.00713705
ZNF600	6.01293	8.03206e-05	0.00652068
ING2	6.00607	0.000101588	0.00760298
CHPF2	5.99813	5.8694e-07	0.000283125
RPL8	5.99698	0.00259275	0.049409
DBI	5.98517	0.000588089	0.021402
FAM114A1	5.97685	0.000216744	0.0119495
TMEM175	5.94841	0.000685267	0.0232581
LDHA	5.94199	0.00101224	0.0295577
MLLT1	5.93635	4.50723e-05	0.00460538
VIM	5.93513	0.000843007	0.0266063
PKN1	5.93061	5.41246e-05	0.00519221
PLXNB2	5.92705	0.000161659	0.0101786
TYSND1	5.92331	0.000326269	0.0148376
RPL3	5.90529	0.00120117	0.0327045
UBXN6	5.90127	2.67095e-05	0.00350274
ANGPTL2	5.89302	0.00199276	0.0433343
MICOS13	5.88703	0.000513002	0.0194022
ITM2B	5.88637	0.000148849	0.00956213
ZNF107	5.88512	0.00129583	0.0339805
GFRA2	5.88266	0.000271213	0.0135993
CNBP	5.87479	0.000950978	0.0283287
SLC16A3	5.86002	0.000203066	0.0115128
H2AZ1	5.8436	0.000243795	0.0127034
MRPS6	5.83489	8.1904e-05	0.00660087
RPL23A	5.83484	0.00156174	0.0374598
SRSF3	5.83406	1.67326e-05	0.00271271
TIMP2	5.83205	0.000983404	0.0289606
RAD54L	5.81326	0.00089826	0.0274865
TP53I13	5.81121	7.21584e-06	0.0016154
GATC	5.81105	0.000148292	0.00955403
RFX5	5.80518	0.000237807	0.0125835
KIAA0040	5.80431	0.000609277	0.0217742
PAPSS2	5.7937	0.000212332	0.0117943
PRELP	5.7917	0.00113375	0.0314092
TSPAN2	5.79138	0.000296924	0.0141839
PNRC1	5.78286	0.000973192	0.0288354
YIF1A	5.7763	0.00105099	0.0302115
MARVELD1	5.77427	0.000489613	0.0189377
HNRNPA1	5.73473	0.0014929	0.0366821
CRLF1	5.72817	2.95433e-05	0.00372028
MON1A	5.72787	0.000577244	0.0211113
MMGT1	5.72632	0.000583072	0.0212543
RPLP1	5.72456	0.00214713	0.0448087
SERF2	5.72359	0.000209932	0.0117493
REEP5	5.71979	0.0021055	0.0444408
RPL12	5.71795	0.00196789	0.0430547
AK1	5.71268	0.000685034	0.0232581
CD81	5.70726	0.00124612	0.0333795
KIF3B	5.69221	5.45315e-05	0.00519221
CPNE1	5.68781	0.000672062	0.0230362
DCN	5.68168	0.0018886	0.0419831
SUMO3	5.68091	6.14124e-05	0.00565025
ARL6IP5	5.66837	0.000351013	0.015629
TGFB1I1	5.66805	0.00037928	0.0165147
PLOD1	5.66737	0.00028208	0.0139237
PFKL	5.66338	0.000145442	0.0094386
LSM4	5.65616	0.000589799	0.021429
AXIN2	5.65324	0.000203869	0.0115128
AGTRAP	5.6418	8.01855e-05	0.00652068
TIMP4	5.6361	0.000276899	0.0137291
SCYL1	5.63027	0.000237976	0.0125835
PRDX1	5.63006	0.000700116	0.0236896
FTSJ3	5.62697	5.019e-06	0.00129344
ATP6AP1	5.62623	0.000397913	0.016927
EIF2B4	5.62579	0.000244175	0.0127034
CST3	5.6254	0.00101193	0.0295577
INHBE	5.62429	0.000778322	0.0253676
IRF5	5.62045	0.000191743	0.0113323
GAS6	5.61412	4.2057e-05	0.00452481
NDUFV1	5.60767	0.000868842	0.0270452
RIPPLY2	5.60094	0.000141645	0.00926038
THY1	5.59689	0.000477956	0.0186168
CNRIP1	5.59229	0.00167054	0.0392206
ID4	5.58477	0.000201121	0.0115128
NDUFC1	5.57455	3.1084e-05	0.00378524
PHB2	5.57238	0.00242051	0.0477276
NRBP2	5.56905	7.11128e-05	0.00606182
P4HB	5.56622	0.00041423	0.0172436
PPP3R2	5.56243	0.00081269	0.0259908
LAMB2	5.55069	0.000678844	0.0231822
PRR13	5.54849	0.000247189	0.0128001
NLGN2	5.54173	0.000175074	0.010652
UBL5	5.54117	0.000238424	0.0125835
THBS3	5.54033	0.000226555	0.0123745
MRPL33	5.53804	0.000542331	0.0202011
KRCC1	5.52451	0.00028433	0.0140036
RABGGTA	5.51408	0.000297845	0.0141839
ZNF512	5.51301	0.000611089	0.0217742
GSTA4	5.51222	3.71664e-05	0.0041186
MZT1	5.50938	1.07901e-05	0.00205281
RAC1	5.50421	0.000822502	0.0261527
NNMT	5.48619	0.002125	0.0445949
QSOX1	5.48583	4.19689e-05	0.00452481
PSMA3	5.48509	0.00173245	0.0400936
PGAM1	5.48501	0.000131458	0.00880678
OAZ1	5.48491	0.00138228	0.0352132
EIF4G2	5.48353	0.00158709	0.0379445
ATRAID	5.47707	0.002634	0.0496828
ATP5PF	5.47356	0.00034712	0.0155419
TUBA1A	5.47206	0.000898743	0.0274865
ANKH	5.47056	0.00182426	0.0412677
PLA2G12A	5.4699	0.000190212	0.0112882
GORASP1	5.46877	0.000641218	0.022434
PDGFRL	5.46874	0.00196044	0.0429341
CYP1B1	5.46363	0.000919956	0.0278158
PLIN3	5.46137	1.15502e-05	0.00215115
BSG	5.45822	4.47528e-05	0.00460538
CHURC1	5.45095	0.00127287	0.0338257
CRTAP	5.45044	0.000405123	0.0171024
VPS26B	5.44788	0.00264794	0.0497947
MXRA5	5.43068	0.00045628	0.0179619
B4GALT3	5.42887	0.000279427	0.0138235
PPIA	5.42812	0.000544172	0.0202357
SRF	5.42608	0.000168205	0.0104424
PUF60	5.42602	0.000359907	0.0158585
FANK1	5.41361	0.00163705	0.0387808
PSMB3	5.41064	0.00174293	0.0402068
CD58	5.40993	0.000300973	0.0142531
COL2A1	5.4086	0.000113346	0.00810348
DGAT1	5.4028	0.00104875	0.0302115
MYL6	5.40266	0.00187348	0.0417726
EHD2	5.39911	4.35563e-05	0.00459176
STEAP2	5.39635	0.000598297	0.0215261
CHST3	5.39448	0.000913995	0.0277112
CEP20	5.39402	0.000780345	0.0253962
BMP2	5.38983	0.000748858	0.0247346
DAB2	5.38378	4.1589e-05	0.00452481
DLX4	5.37976	6.55e-05	0.00583151
EEF2	5.36777	0.00171536	0.0398924
RIT1	5.3567	0.00219844	0.0456152
GJA1	5.35642	0.000192365	0.0113388
ASB8	5.35492	0.000256605	0.0130739
FAU	5.35437	0.00211647	0.044504
SEC61G	5.35134	0.000338431	0.0152452
BAG3	5.35059	0.00136603	0.0350561
ECHS1	5.34814	0.000311189	0.0144061
PRDM16	5.34787	0.000759772	0.0249095
TMSB10	5.33774	0.0015322	0.0371625
VWA1	5.33161	0.0019103	0.0422957
SH3KBP1	5.33067	0.000110961	0.00801054
GPD1L	5.32523	0.00073666	0.0244776
HDAC3	5.32283	0.000399519	0.0169303
LFNG	5.31459	0.00144379	0.0360751
NDUFA1	5.3117	0.0014126	0.0356578
CTSK	5.30556	0.000830983	0.0263468
PMAIP1	5.30353	0.000821868	0.0261527
PTHLH	5.30237	8.99203e-05	0.00710112
VEGFA	5.30032	0.000547648	0.0202969
TXNDC9	5.30023	6.60002e-05	0.00583151
KCNA4	5.29644	0.000613736	0.0218233
FOXC1	5.29325	0.000388948	0.0167228
TPBG	5.29191	0.00224502	0.0459007
SLC46A1	5.28876	0.000295082	0.0141839
HRH1	5.28533	0.00190839	0.0422956
COL9A3	5.28528	0.000508651	0.0193778
TMEM263	5.27378	0.000704923	0.0237796
COPS5	5.26799	0.00166057	0.0391259
GOLPH3	5.26247	0.00035163	0.015629
TNFRSF1A	5.25645	0.000734717	0.0244763
PRDX4	5.25637	0.000138805	0.00912613
SCPEP1	5.25468	0.000559055	0.0206162
PMEPA1	5.24545	0.000251011	0.0129075
AP2M1	5.24494	0.00125092	0.0334025
IVNS1ABP	5.24399	0.0004283	0.0175461
CLK1	5.24229	0.00053086	0.0198741
SH3RF3	5.24009	7.61257e-05	0.0062982
SH3BGRL	5.23737	6.41735e-05	0.00580521
ITGB1BP1	5.22586	0.00106454	0.0304431
DSTN	5.21789	0.000883081	0.0272934
ARMC5	5.21663	8.4275e-06	0.00179192
KYAT3	5.21642	0.00039586	0.0168923
FAM20C	5.20704	0.00176481	0.040439
NR1D2	5.20582	0.000421695	0.0174041
TXN2	5.20392	0.000975838	0.0288466
CHMP5	5.20257	0.000926942	0.0278749
PRDM5	5.1988	0.000123591	0.00853316
CYP26B1	5.19696	0.000713559	0.0239615
CDC37	5.1946	0.00127675	0.0338403
TRIM32	5.19402	0.00110989	0.030972
ARF1	5.19303	0.000438606	0.0177536
PKM	5.19045	0.00212494	0.0445949
CFL1	5.18798	0.00110214	0.0309546
SARAF	5.18163	0.00130554	0.0340086
TRIM28	5.17697	0.000651157	0.0225847
FBXL12	5.17629	3.08676e-05	0.00378284
TMBIM1	5.17606	0.0010372	0.0300647
SEPTIN10	5.17543	0.000860374	0.026857
MRPL43	5.17541	5.90689e-06	0.00143862
RAB14	5.17292	0.00117535	0.0322393
CD59	5.17201	0.0003268	0.0148376
FSTL1	5.16818	0.000238464	0.0125835
TNFSF18	5.15616	0.000928699	0.0278899
PSMB7	5.15546	0.000133713	0.00892614
TRUB1	5.15347	0.000420061	0.017369
AUTS2	5.14123	0.000442901	0.0178003
MARCHF5	5.13583	0.000371621	0.0162401
GAREM2	5.13399	0.00265822	0.0498236
CHRD	5.13364	0.00101	0.0295577
UBE2L3	5.13225	0.000809925	0.0259774
TCAF1	5.12212	0.000107819	0.00791258
RPL39	5.1205	0.0020044	0.0434672
RPL7	5.11954	0.00154648	0.0373334
KRT28	5.11051	0.000745096	0.0246839
NPEPL1	5.10771	0.000850838	0.026707
SLC39A13	5.10542	0.00168307	0.0394101
UBA52	5.10501	0.00246362	0.0482481
TXNDC12	5.10488	0.00203027	0.0437288
DEDD2	5.10026	0.00028995	0.0141545
XRCC1	5.0989	0.00037204	0.0162401
SHOX2	5.09824	0.00187884	0.0418501
KLF9	5.09108	0.00253801	0.0490577
PPP1CB	5.08198	0.000242182	0.0126724
CYP24A1	5.0686	0.00203961	0.0438447
TSC22D4	5.06516	0.00111099	0.030972
RARS2	5.06455	0.000299787	0.0142274
CDR2	5.06305	0.000463625	0.0182186
TMED9	5.05005	0.000119819	0.0083508
POLM	5.04722	0.00134844	0.0348315
SLC38A4	5.04355	0.000160454	0.0101604
PDSS2	5.04213	0.00239165	0.0474966
MAP3K8	5.0417	0.000709615	0.0238652
HHIPL1	5.03587	1.91307e-05	0.00291489
VAPB	5.03249	0.0010376	0.0300647
CLTB	5.03196	0.000794826	0.0255671
TCF20	5.02804	0.00264892	0.0497947
RAB11B	5.01155	0.000496938	0.0191389
SPRYD3	4.99952	0.000320696	0.014746
ABI3BP	4.98646	0.000225775	0.0123745
AHDC1	4.98256	0.000913084	0.0277112
TNFRSF13B	4.98136	0.00126549	0.0336699
RPRD1B	4.97973	0.00107835	0.0306403
RPL13	4.97166	0.00190826	0.0422956
PSMA5	4.96625	0.00229096	0.0463271
GALNT5	4.96437	0.000389342	0.0167228
RTL6	4.94946	0.00254995	0.0490577
RANBP9	4.94451	0.000522899	0.0196757
GPR89B	4.94003	0.00110626	0.0309546
KDELR1	4.92905	0.00138183	0.0352132
SART3	4.92826	0.00246356	0.0482481
TMEM50A	4.92754	0.000298082	0.0141839
SASH1	4.92478	0.00121376	0.0329261
MFGE8	4.91768	0.000408179	0.017166
CEMIP	4.91437	0.000161319	0.0101786
DCAF5	4.91379	0.00024882	0.0128397
GNB1	4.90819	0.000788228	0.0255079
FH	4.89993	0.00188534	0.0419527
APEH	4.89908	0.00126429	0.0336699
NUP153	4.89747	0.000660549	0.0228033
SLC25A39	4.8957	0.000369438	0.0162136
TMEM126A	4.89055	0.000181644	0.0109694
PLRG1	4.8894	0.000871676	0.0270953
RHOC	4.889	0.00131824	0.0342432
PARM1	4.88385	0.00183857	0.0412797
TMEM30A	4.87413	0.000853003	0.026707
PPP3CA	4.87331	0.00221461	0.0458286
PTGS1	4.87235	0.00218145	0.0453116
GLCCI1	4.87175	0.000411636	0.0172301
YBX1	4.87153	0.00108925	0.0307518
ZNF227	4.87058	0.00151571	0.0369963
PPFIA4	4.87015	0.00112447	0.0312693
TMEM219	4.86707	0.00233123	0.0468422
ETF1	4.86707	0.000417328	0.0172883
IP6K1	4.86271	0.00160887	0.0382179
CHTF18	4.86036	0.00124435	0.0333795
TRADD	4.85573	0.00059279	0.0214651
GBE1	4.85295	0.00140767	0.0355977
TM4SF1	4.8512	0.000109835	0.00798076
CYBRD1	4.8479	0.000581049	0.0212155
MCRS1	4.84687	0.000477547	0.0186168
RPS19	4.83694	0.00254628	0.0490577
BDH2	4.83682	0.000943912	0.028232
STRN3	4.82842	0.000118463	0.00831775
MAP6	4.81805	0.00142342	0.035768
PTTG1IP	4.81503	0.00208387	0.0444144
ADAMTS6	4.80714	0.000155534	0.00990548
PSMD11	4.8028	0.00150702	0.0368655
CD40	4.8027	0.000823651	0.0261527
NFKBIZ	4.8025	0.00233936	0.0468842
FKBP7	4.79973	0.000516174	0.0194889
C1orf56	4.79965	0.00153322	0.0371625
CNN3	4.79958	0.00182595	0.0412677
MPP1	4.78971	0.00113826	0.0314734
RND3	4.78525	8.14331e-05	0.00658687
FZD1	4.77909	0.00108157	0.0306659
CCDC24	4.77657	0.000263744	0.0133455
PHLDA1	4.77292	0.00235726	0.0471516
PCED1A	4.76767	0.00140862	0.0355977
GDPD5	4.7655	0.000383736	0.0166108
CLCN4	4.76368	0.00176635	0.040439
SLC39A14	4.76344	0.00161999	0.0384409
SIPA1	4.76329	0.000510608	0.0193778
PABPC1	4.76089	0.00130584	0.0340086
YWHAE	4.75888	0.000433001	0.0176408
ZEB2	4.75627	0.000576465	0.0211113
CALM2	4.75461	0.00135176	0.0348766
DNAJC25	4.75251	0.00249872	0.0487922
GOLIM4	4.75045	0.000614435	0.0218233
TCFL5	4.75	0.00198323	0.0433048
HSPA9	4.74186	0.000510501	0.0193778
PDLIM4	4.74126	0.00108202	0.0306659
DHPS	4.73919	0.000731518	0.0244534
CSNK1E	4.73832	0.000200093	0.0115128
ZBTB10	4.73536	0.000641753	0.022434
MORF4L1	4.73288	0.00189825	0.0421553
P4HA3	4.73183	0.00168395	0.0394101
NDUFS6	4.73064	0.000471417	0.0184594
SEPTIN7	4.72919	0.00036306	0.0159653
PTGFRN	4.72849	0.000899144	0.0274865
SERBP1	4.72823	0.000812375	0.0259908
CXXC1	4.72513	0.000399469	0.0169303
TBC1D9B	4.7229	0.000533762	0.019949
BFAR	4.71678	0.000297889	0.0141839
PIEZO1	4.71394	0.00105771	0.0303262
COL6A3	4.71225	4.53203e-05	0.00460538
GNPAT	4.70722	0.00258428	0.0493749
ENTPD6	4.70452	0.000574183	0.0211039
SLC38A6	4.70444	0.000409125	0.0171732
SRSF6	4.70006	0.000440576	0.0177536
EEF1E1	4.6976	0.00146367	0.0363819
ENO2	4.69627	0.000455319	0.0179559
PFN1	4.68924	0.000890339	0.0274064
LRP1	4.68719	0.000449349	0.017877
CD55	4.68033	0.0013807	0.0352132
HERPUD1	4.67407	0.00182761	0.0412677
DNAJC4	4.67028	2.41744e-05	0.00331199
PROCR	4.66452	0.000478858	0.0186192
ZNF22	4.66258	0.000960277	0.0285673
HMGN3	4.65959	0.0020387	0.0438447
GINM1	4.65608	0.00126077	0.0336251
C4orf47	4.65538	0.00255334	0.0490775
TCN1	4.65175	0.00211048	0.0444408
SAMD9L	4.64944	0.00029782	0.0141839
LMNB2	4.64731	0.00143234	0.03587
EPS8	4.64191	0.00131948	0.0342432
TUSC1	4.64066	0.00142893	0.035825
ARMC9	4.64036	0.00155336	0.0373499
FCGRT	4.63947	0.00252281	0.0490577
C19orf44	4.63871	0.0004982	0.0191389
PAMR1	4.63675	0.00254867	0.0490577
DGKA	4.63474	0.00183993	0.0412797
BCAP31	4.62106	0.000898328	0.0274865
LRRN2	4.61754	0.00110757	0.0309546
REPIN1	4.61534	8.76552e-05	0.00698814
PKDCC	4.6145	0.00253475	0.0490577
ANXA2	4.61308	0.000909385	0.027685
HMGB1	4.60343	0.0026233	0.0496077
GPN1	4.60013	0.00257824	0.0493749
HNRNPD	4.59896	0.000923946	0.027839
GUSB	4.59575	0.00150209	0.0368655
MCM7	4.59238	0.0014881	0.0366047
BCAR1	4.59158	0.000832142	0.0263468
CYS1	4.58992	0.0013378	0.034678
HNRNPH1	4.58607	0.000652559	0.0225979
CASP8AP2	4.58571	0.00207718	0.0443512
PRRX1	4.582	0.000997188	0.0292724
SIRPA	4.57765	0.00261141	0.0495096
ILVBL	4.56968	0.00182849	0.0412677
SLC37A2	4.56965	0.000393432	0.0168333
SIPA1L1	4.56723	0.000735514	0.0244763
ZNF433	4.5585	7.84755e-05	0.00644168
DCAF6	4.53165	0.000276792	0.0137291
CAMK1D	4.52244	0.00201207	0.0435032
ZIC1	4.51948	0.000681314	0.023195
MAPK3	4.51049	0.000131528	0.00880678
IGSF8	4.50942	0.000448938	0.017877
EDIL3	4.50781	0.000139077	0.00912613
NME3	4.5035	4.59096e-05	0.00460538
MAGOH	4.50234	0.000758829	0.0249095
TCTN3	4.49424	0.000187599	0.0112372
ZFAND6	4.49335	0.00122104	0.0330023
ZNF692	4.49215	0.0005102	0.0193778
MAP1LC3A	4.49058	0.00183868	0.0412797
VCAM1	4.48907	0.00109326	0.0307876
SLC19A2	4.48302	0.00236894	0.0473425
ELFN1	4.47195	0.000664666	0.0229098
USP44	4.46992	0.00257008	0.0492739
WWOX	4.46862	0.00246433	0.0482481
PDIA3	4.46593	0.000935436	0.028043
NUP50	4.46422	0.00170505	0.0397778
LTBP4	4.46287	0.000776181	0.0253351
PTPRD	4.46014	0.000622659	0.0220447
TCEAL3	4.45598	0.00208798	0.0444144
MAGOHB	4.45034	0.00222999	0.0459007
TPD52	4.44321	0.00234096	0.0468842
CIC	4.44274	0.00124855	0.0333795
EMC7	4.43834	0.00199446	0.0433343
NIBAN2	4.4364	0.00115325	0.0317114
GNG5	4.43249	0.00256135	0.0491491
PVR	4.42571	0.000847888	0.0266928
SHC1	4.4248	0.00134269	0.0347642
SYNPO	4.41838	0.00174697	0.0402475
THUMPD1	4.41581	0.000305676	0.0143228
ZNF735	4.39322	0.00139987	0.0354575
ZNF276	4.38962	0.000610583	0.0217742
THBD	4.38917	0.00252186	0.0490577
CCDC110	4.38742	0.00166945	0.0392206
UBXN4	4.3837	0.00199581	0.0433343
CCDC80	4.38183	0.000346095	0.0155273
ANOS1	4.37647	0.00159726	0.0380484
SRI	4.37522	0.00119355	0.0325409
RALB	4.36911	0.0023726	0.047373
FSCN1	4.36543	0.000595128	0.0214818
BOLA3	4.36321	0.000343529	0.0154435
WDR54	4.36063	0.00226097	0.0459972
FAAH	4.35836	0.000439127	0.0177536
RANBP3L	4.35036	0.00195997	0.0429341
CALR	4.34575	0.00120422	0.0327474
WDR74	4.33917	0.00254654	0.0490577
TRIP6	4.33597	0.00179648	0.0408758
HEMGN	4.33133	0.00224359	0.0459007
RARA	4.32912	0.00223405	0.0459007
STK38L	4.32091	0.000976175	0.0288466
TMPRSS11E	4.30779	5.27437e-05	0.00508243
BEGAIN	4.30474	0.00212683	0.0445949
CANX	4.30472	0.00128042	0.0338403
CDC25B	4.29498	0.00227223	0.0460325
RNH1	4.29294	0.00202998	0.0437288
CFAP298	4.28808	0.000414693	0.0172436
CYRIA	4.28481	0.00214445	0.0448087
HEXB	4.28379	0.00254378	0.0490577
PDE7B	4.28378	0.00266127	0.0498236
SLC16A10	4.28368	0.00157742	0.0377949
A2M	4.27948	0.00164421	0.0388907
ITGB8	4.27646	0.00242602	0.0477513
SUMO4	4.27097	0.00138937	0.0352723
ZNF540	4.26859	0.00122559	0.0330446
PIGO	4.26298	0.00151047	0.0369091
CD164	4.25793	0.00186017	0.0415175
TRMT10A	4.24264	0.0019513	0.042861
MPC1	4.24217	0.00215889	0.0449509
POLK	4.24192	0.00120658	0.0327715
PLEKHM2	4.22536	0.00223131	0.0459007
TRA2A	4.2054	0.0011891	0.0324956
NOP16	4.2016	0.00226427	0.0459972
TAF1D	4.19693	0.000323717	0.0148376
CSNK1A1	4.19357	0.00260165	0.049409
ARF3	4.18403	0.000988803	0.0290648
NDRG1	4.18368	0.00146063	0.0363731
MIB2	4.17736	0.000265873	0.0133921
MAPK6	4.17319	0.00261402	0.0495167
OSMR	4.17189	0.00183676	0.0412797
PPME1	4.16378	0.00260414	0.0494141
CDC42	4.16148	0.00192389	0.0425542
SFXN4	4.14884	0.00130169	0.0339805
ARHGEF1	4.14811	0.00209034	0.0444144
JRKL	4.14795	0.00129801	0.0339805
SLC26A6	4.14726	0.0013879	0.0352723
RWDD4	4.14653	0.000265725	0.0133921
LMAN1	4.13648	0.000257327	0.0130806
RAB6A	4.13006	0.00194083	0.0428006
CLDND1	4.11968	0.00251175	0.0490035
ZNHIT1	4.10653	0.000851194	0.026707
SOX5	4.10126	0.00201391	0.0435032
BOD1	4.10106	0.000261121	0.0132431
BOLL	4.08407	0.00210944	0.0444408
SMO	4.08154	0.00113187	0.0313962
LRRC63	4.07182	0.00114617	0.0315952
GNRH1	4.05132	0.00116363	0.0319573
MIDEAS	4.05081	0.000921565	0.0278265
GSTM3	4.0493	0.0015534	0.0373499
TUBE1	4.04926	0.000201584	0.0115128
GIPR	4.04128	0.000351886	0.015629
PDLIM7	4.02984	0.00182461	0.0412677
RORA	4.02127	0.00222156	0.0459007
SPDYE2	4.01719	0.001533	0.0371625
SEC63	4.01494	0.00175542	0.0404001
CA11	4.0069	0.00158883	0.0379453
RABGAP1	4.00289	0.001457	0.0363234
TMEM167A	4.00234	0.00173305	0.0400936
MTDH	4.00031	0.00226331	0.0459972
ANXA7	3.98116	0.00138696	0.0352723
CREBZF	3.97673	0.0025957	0.049409
C8orf88	3.96844	0.0010906	0.0307518
AKAP13	3.96779	0.00127758	0.0338403
ARHGAP5	3.96257	0.00224102	0.0459007
CEBPZ	3.95401	0.0020931	0.0444144
TFG	3.95394	0.00165044	0.0389551
PLEC	3.94559	0.00240623	0.047649
VPS39	3.94462	0.00194653	0.042861
TCF4	3.93249	0.00194981	0.042861
PPP2R5A	3.92914	0.00248753	0.0486166
DECR2	3.92602	0.000449507	0.017877
TMEM26	3.91881	0.00121717	0.0329378
SH3D21	3.90885	0.00229752	0.0463752
QDPR	3.903	0.00262313	0.0496077
CSNK2A1	3.89983	0.0025985	0.049409
UBR2	3.89624	0.000814281	0.026001
SLC39A3	3.89504	0.000628092	0.0221663
TIMMDC1	3.89217	0.00100003	0.0293171
ZNF836	3.88727	0.00176805	0.040439
SPPL2A	3.86545	0.00199632	0.0433343
DST	3.85978	0.00129923	0.0339805
FAM53B	3.8561	0.00193421	0.0427364
LOXL4	3.84996	0.00208713	0.0444144
SPTBN1	3.83671	0.00154805	0.0373334
SLC25A40	3.82916	0.00233349	0.0468452
ZNF316	3.81526	0.00177838	0.0406333
TRAPPC4	3.80891	0.000669904	0.0230187
ZNF124	3.80636	0.00108466	0.0307017
UBE2M	3.80555	0.00222849	0.0459007
PLEKHH2	3.80317	0.00112952	0.0313704
GFPT2	3.79078	0.000139179	0.00912613
CRELD1	3.77982	0.000641658	0.022434
LHX9	3.77746	0.00179449	0.040875
RBPJ	3.73826	0.00148044	0.0364973
MATN2	3.71065	0.00104263	0.0301669
MTR	3.69617	0.00225297	0.0459785
ERLIN1	3.69277	0.00263128	0.0496739
SIK2	3.68446	0.00174339	0.0402068
CLEC9A	3.67281	0.00163781	0.0387808
PRPF40A	3.65658	0.00206781	0.0442363
PDE4D	3.64764	0.00199364	0.0433343
TM9SF3	3.64069	0.00148296	0.0365186
BRI3BP	3.63842	0.00266166	0.0498236
STXBP5	3.61258	0.0010459	0.0302115
NAV1	3.57313	0.00253316	0.0490577
MTMR2	3.55361	0.00241485	0.0476584
DYNC2LI1	3.54413	0.00223241	0.0459007
ITGAV	3.53158	0.00238835	0.0474736
MTERF4	3.52173	0.00193599	0.0427364
MEF2C	3.51807	0.00228318	0.046212
TRPV4	3.4947	0.00245011	0.0481826
CHD9	3.48774	0.00232167	0.0467774
TEX264	3.47741	0.00245377	0.0482117
N4BP1	3.46803	0.000908537	0.027685
LTN1	3.45885	0.00255541	0.0490775
MRPS35	3.40016	0.00216003	0.0449509
RAB5C	3.39799	0.00184238	0.0412869
ITGA1	3.31702	0.0014676	0.0363819
FOXP1	3.12469	0.0019956	0.0433343
CDC5L	3.0297	0.00185964	0.0415175
RICTOR	2.96868	0.00204789	0.0439375
PDE4C	-4.1556	0.00150693	0.0368655
FAM133A	-4.19148	0.00170862	0.0398193
GINS1	-4.393	0.00107162	0.0305274
WDR31	-4.44491	0.00252853	0.0490577
GABRA5	-4.59611	0.00179844	0.0408758
ZNF738	-4.63367	0.00223688	0.0459007
ANKS4B	-4.86206	0.0022692	0.046013
CLEC19A	-4.87171	0.00195527	0.0429057
SULT2A1	-4.95114	0.00223753	0.0459007
MAP3K15	-5.20718	0.00210071	0.0444408
SLC2A14	-5.2573	0.00129588	0.0339805
PLEKHG4B	-5.43695	0.00207287	0.0443018
ZNF549	-5.5075	0.000383397	0.0166108
TENM4	-5.54778	0.00224809	0.045921
TRPM1	-5.6725	0.00135633	0.0349538

## Sheet: SZ
Superficial zone-specific DE genes between patients with WB and NWB samples.
Adjusted P indicates BH adjusted p-values.
Gene	log2FoldChange	p-value	adjusted P
FIBIN	10.2198	5.40866e-11	1.21762e-07
ZFP36L1	9.98238	1.98018e-13	1.28142e-09
CD9	9.51987	1.11485e-10	1.55673e-07
SLC29A1	9.04834	2.62197e-13	1.28142e-09
DYNLT1	9.024	2.14634e-10	2.20836e-07
RHOB	8.9889	2.21869e-09	1.1414e-06
TGFBI	8.97281	5.72392e-12	1.86495e-08
QARS1	8.9153	2.38144e-13	1.28142e-09
COL6A1	8.89351	1.43692e-10	1.56057e-07
EDF1	8.53136	9.62463e-11	1.47373e-07
SERPING1	8.47837	9.26246e-08	1.41462e-05
TMEM214	8.4553	3.90523e-09	1.65818e-06
OSBP	8.44732	4.61464e-09	1.77804e-06
COQ4	8.36023	8.46806e-11	1.47373e-07
RPS20	8.32047	2.1646e-08	4.94071e-06
SH3TC1	8.3171	6.44286e-08	1.07651e-05
E2F3	8.29081	1.82217e-08	4.45052e-06
CERK	8.26708	7.31093e-10	5.95506e-07
RABAC1	8.26435	5.24146e-08	9.48753e-06
PLAAT3	8.26415	1.4243e-10	1.56057e-07
YIPF3	8.21932	8.73916e-10	6.32747e-07
ZNF655	8.19773	3.06629e-07	3.34877e-05
NDUFA4L2	8.12787	1.12462e-09	7.32841e-07
HTRA1	8.12314	1.05702e-12	4.13275e-09
MIDEAS	8.10881	3.95716e-10	3.68374e-07
MT1E	8.07643	1.09684e-08	3.16088e-06
CRNKL1	8.05161	2.87104e-09	1.33633e-06
MXRA5	8.01942	1.93339e-09	1.04988e-06
ACADVL	8.01598	1.3155e-09	8.03645e-07
COQ9	8.0121	9.99194e-08	1.46866e-05
ZNF646	8.01114	1.25238e-07	1.73637e-05
PYGL	8.00997	1.39545e-08	3.63728e-06
AMPD2	7.96387	3.66567e-08	7.09507e-06
FLII	7.96011	2.99058e-08	6.08988e-06
DCAKD	7.93491	5.68428e-08	9.98135e-06
RPL18	7.89201	1.20468e-10	1.56057e-07
IQSEC1	7.83558	8.33242e-11	1.47373e-07
ARPC5L	7.81519	5.25637e-09	1.95407e-06
MFN2	7.81085	6.94249e-09	2.2442e-06
EPHB4	7.80354	7.00272e-09	2.2442e-06
RPL21	7.75208	1.6788e-07	2.17343e-05
FMOD	7.74923	7.07424e-07	6.2861e-05
CASP8AP2	7.74118	1.44454e-07	1.94753e-05
SARS1	7.72239	6.20139e-09	2.05856e-06
LGALS1	7.71803	1.79958e-06	0.000124752
PPP1R3C	7.70094	4.63861e-09	1.77804e-06
PPFIBP2	7.69095	4.86088e-07	4.87309e-05
ACTG1	7.68432	1.09287e-09	7.32841e-07
SIDT2	7.66734	2.8528e-08	5.9805e-06
LOXL2	7.66284	1.44346e-08	3.67252e-06
MTMR11	7.65621	2.33958e-08	5.19732e-06
DCUN1D3	7.65192	8.48124e-10	6.32747e-07
ASPN	7.63645	1.26195e-08	3.42637e-06
UBA52	7.63385	3.70358e-07	3.94196e-05
SP1	7.58895	3.70924e-07	3.94196e-05
COX7C	7.58564	1.35993e-09	8.05616e-07
BTBD19	7.58082	9.57619e-08	1.42904e-05
NT5DC1	7.55862	1.71724e-07	2.19414e-05
IGF2BP2	7.5419	1.26923e-06	9.96259e-05
CILP2	7.50931	6.37672e-10	5.41994e-07
FTL	7.49428	5.372e-09	1.95407e-06
VPS9D1	7.49352	1.09949e-08	3.16088e-06
POLM	7.48636	2.11773e-08	4.9285e-06
SAT1	7.45008	5.60569e-11	1.21762e-07
RPL7	7.43296	5.16386e-07	5.03884e-05
CXorf38	7.36926	4.83777e-07	4.87309e-05
PMP22	7.36782	3.7455e-08	7.17851e-06
CDC42SE1	7.34436	1.14959e-07	1.60524e-05
COBL	7.31917	1.10378e-07	1.58397e-05
CLU	7.30883	4.94459e-07	4.90669e-05
PRDX5	7.29242	2.44621e-07	2.80767e-05
HRH1	7.28945	2.45594e-07	2.80767e-05
KDELR1	7.28668	5.14151e-08	9.39359e-06
THBS3	7.28613	1.34772e-08	3.56035e-06
CLPP	7.26998	6.80207e-07	6.15619e-05
RNFT1	7.26329	6.18699e-08	1.05173e-05
MRPL43	7.22787	9.80025e-11	1.47373e-07
TMED2	7.20896	5.91721e-07	5.50836e-05
TPI1	7.17222	1.69871e-06	0.000119885
MPST	7.12794	1.12235e-05	0.000427696
MRPS27	7.11504	1.04395e-07	1.52299e-05
SYCP2L	7.09178	1.65235e-06	0.000118421
P4HB	7.08684	2.03907e-08	4.86118e-06
RPS25	7.08422	7.78842e-08	1.248e-05
DDX25	7.05486	8.11198e-08	1.28385e-05
LMAN2	7.04442	1.57712e-06	0.000116577
NUCB1	7.03881	1.11513e-07	1.58397e-05
PSMB6	7.03737	7.00419e-08	1.14104e-05
ISLR	7.0128	2.1827e-07	2.57046e-05
GNL3	6.98605	8.59723e-09	2.58565e-06
PARP6	6.97634	1.27697e-07	1.7457e-05
LUM	6.95932	4.8402e-06	0.000246164
CASP8	6.95551	1.99544e-06	0.000134979
RNF168	6.92377	1.22121e-08	3.4105e-06
RPLP1	6.91305	1.97765e-06	0.000134708
CAPNS1	6.88615	1.07234e-06	8.69837e-05
SAFB2	6.83243	4.2449e-08	8.05666e-06
PGGHG	6.83043	3.98661e-09	1.65818e-06
GTPBP4	6.82811	1.69733e-06	0.000119885
RPS11	6.80815	3.73868e-06	0.000207047
KDM2A	6.77424	1.11822e-05	0.000426954
AEBP1	6.77401	7.81341e-09	2.42451e-06
KLHDC3	6.74315	2.18924e-05	0.000669757
MYADM	6.70393	2.40133e-09	1.18189e-06
CD2BP2	6.70236	1.24099e-08	3.41692e-06
AKAP12	6.69494	2.0107e-07	2.44144e-05
KIRREL1	6.68462	5.96569e-07	5.52717e-05
MXRA8	6.66148	1.66062e-09	9.54808e-07
ARHGAP35	6.63679	1.93696e-06	0.000132862
MRPS26	6.63309	1.35592e-07	1.84076e-05
ETV6	6.60493	6.12833e-06	0.000287987
VEGFA	6.59417	2.74685e-08	5.83675e-06
NISCH	6.56606	6.04278e-07	5.57218e-05
C11orf54	6.55946	2.02313e-06	0.000135911
PPIL2	6.55678	2.10311e-06	0.000139189
ALG9	6.55569	8.96143e-08	1.37942e-05
GTF3C4	6.53572	1.62649e-06	0.000118421
NOL3	6.51549	1.78665e-06	0.000124296
TIMP1	6.5141	3.36264e-06	0.000192775
MPV17	6.51377	5.15338e-06	0.000257656
KRAS	6.47965	2.48012e-08	5.38709e-06
RPL29	6.46916	8.37907e-07	7.23229e-05
PROCR	6.46544	9.48016e-08	1.4256e-05
PCNX3	6.45875	1.42674e-05	0.000498952
ZNF385B	6.45862	4.91757e-07	4.90477e-05
RPS21	6.45481	1.10779e-05	0.000424881
GAPDH	6.43553	4.19426e-09	1.7082e-06
PLEKHJ1	6.43188	4.00386e-07	4.14135e-05
EEF1B2	6.41982	2.0921e-06	0.00013911
TGIF1	6.41462	5.88286e-05	0.00134508
RBM8A	6.39337	4.12635e-06	0.000223728
TRMT10B	6.38402	2.7693e-06	0.000169004
MANBA	6.37614	1.57151e-05	0.000532435
TNKS2	6.35336	1.09189e-07	1.58113e-05
FHL1	6.34461	4.54983e-08	8.55237e-06
PKM	6.3357	9.49562e-07	8.03593e-05
KCNA1	6.31413	3.85539e-07	4.03502e-05
PRPF39	6.31341	1.59457e-07	2.11834e-05
NAT9	6.3048	4.30702e-06	0.000230049
OBSL1	6.30479	1.09589e-05	0.000421723
OSGEP	6.30292	1.76341e-06	0.000123118
ABTB1	6.29808	2.66671e-05	0.000768901
GMPPA	6.28537	8.81058e-08	1.36697e-05
PPIA	6.28331	2.96239e-06	0.00017496
SOD1	6.2814	1.97749e-07	2.43028e-05
MXD3	6.25287	1.98908e-07	2.43028e-05
ZNF146	6.23221	1.22909e-05	0.000452494
RPS15	6.2321	3.92063e-06	0.00021409
COMT	6.22159	1.40117e-06	0.000107418
TMEM91	6.21428	1.4729e-08	3.69151e-06
CTSD	6.2116	1.20398e-09	7.59243e-07
SSR4	6.19894	3.06794e-06	0.000179566
INPPL1	6.19091	1.50511e-05	0.000516934
CNR1	6.18739	1.90263e-06	0.000130967
NUDC	6.17798	3.64166e-06	0.000202823
ZNF430	6.16627	6.01993e-06	0.00028564
CELSR1	6.16303	1.02622e-06	8.50065e-05
UBC	6.1625	6.97204e-07	6.22358e-05
CIRBP	6.16162	1.56678e-06	0.00011646
GNAS	6.1607	4.7174e-08	8.70005e-06
AUP1	6.15302	5.61895e-08	9.98135e-06
XKR5	6.14782	9.78397e-06	0.000389177
OAF	6.13837	1.64732e-06	0.000118421
CREG2	6.12005	3.49345e-06	0.000197952
SIL1	6.11341	4.50708e-06	0.000235647
SEPTIN10	6.10539	1.1642e-06	9.36583e-05
SF1	6.10468	0.000122431	0.00221202
SIK2	6.09887	2.51558e-06	0.000158126
FABP7	6.09487	2.10146e-05	0.000650023
CEBPD	6.09221	2.87568e-08	5.9805e-06
PRELP	6.09157	6.87379e-05	0.00149353
SLC16A3	6.09072	1.25062e-05	0.000455276
GPX3	6.08743	7.0045e-05	0.00151472
CCNB1IP1	6.08533	1.49234e-06	0.00011264
PIGL	6.07684	1.01496e-05	0.000397625
ATG16L2	6.07674	2.82984e-05	0.000798633
RPL32	6.06954	3.04662e-06	0.000178854
NUPR1	6.06146	7.04877e-06	0.000313174
ZHX2	6.05938	1.17315e-05	0.000440416
TIRAP	6.05527	4.59036e-06	0.000238432
TAF7	6.05109	4.26141e-07	4.38454e-05
S100A4	6.04337	3.86842e-06	0.000212426
OPTN	6.04083	7.91904e-06	0.000337275
DYNC2LI1	6.03777	1.67063e-05	0.000556374
TOMM7	6.0341	5.58382e-08	9.98135e-06
RPS8	6.03371	7.62222e-06	0.000328564
DLC1	6.0257	2.25989e-06	0.000146287
LMCD1	6.02252	1.79261e-07	2.27557e-05
BCAP31	6.02195	4.81694e-06	0.00024612
C1R	6.01503	0.000124142	0.00223198
MXD4	6.01068	6.50144e-06	0.000299756
INPP1	6.00628	1.19622e-05	0.000445426
ANKDD1A	6.00604	3.21886e-07	3.47654e-05
MAST2	5.99416	5.56315e-06	0.000269861
ZPR1	5.99098	6.63613e-05	0.00146257
PKD1	5.98989	6.61314e-08	1.08639e-05
SNRPE	5.97488	5.42597e-07	5.17426e-05
SDF4	5.97364	8.33376e-10	6.32747e-07
NFE2L1	5.97257	5.30417e-07	5.12113e-05
MAPK13	5.96986	2.58876e-05	0.000761018
PCGF3	5.96455	1.18891e-05	0.000443551
RPL38	5.94623	1.92372e-07	2.38018e-05
PEBP1	5.93114	1.64841e-07	2.16274e-05
PSMD13	5.92487	4.41911e-06	0.000233545
COQ8A	5.92369	6.09716e-05	0.00138275
MAN2A2	5.92286	0.000129613	0.00227656
RPSA	5.92268	9.34128e-06	0.000379652
EPB41L4B	5.91693	6.21246e-05	0.00139604
POLR1E	5.90669	1.46646e-06	0.000111115
TMED10	5.90129	9.86962e-07	8.28074e-05
COMP	5.89659	5.66837e-05	0.00131761
CUL4A	5.89096	6.118e-06	0.000287987
EEF1AKMT3	5.88975	2.61458e-06	0.000163299
LIPG	5.88176	9.90486e-06	0.000392078
FBL	5.87385	5.50312e-06	0.000268281
IFITM2	5.87314	2.23444e-05	0.000680389
CTCFL	5.87112	8.49867e-07	7.28686e-05
ARL6IP5	5.86948	5.61744e-06	0.00027182
CDV3	5.86804	2.19835e-06	0.000143252
FAF2	5.86524	0.000354621	0.00468096
LEAP2	5.86221	4.50609e-05	0.00111618
ANGPTL4	5.86061	6.10953e-05	0.00138388
MS4A4A	5.85509	4.48394e-05	0.00111239
MZT2A	5.85504	1.27348e-07	1.7457e-05
APOOL	5.84727	0.000147922	0.00250582
RHOJ	5.84358	1.60374e-07	2.11834e-05
LTBP4	5.83267	6.84279e-06	0.000308225
YY1AP1	5.81974	5.82643e-05	0.001342
B2M	5.81932	3.58298e-06	0.000200698
ASS1	5.80839	4.86058e-06	0.000246164
KDM5C	5.80781	2.61046e-05	0.000765097
SULF2	5.80704	2.14274e-05	0.000657588
IGFBP6	5.80442	1.15744e-06	9.34994e-05
CHTF18	5.80033	1.70119e-07	2.18793e-05
MIB2	5.79387	2.79799e-05	0.000797656
PPP1R3E	5.77928	0.000185105	0.0029348
SMTN	5.7781	2.65436e-05	0.000768901
CSPG4	5.77684	3.95693e-05	0.00101648
CASC3	5.77495	2.76498e-06	0.000169004
NAB1	5.7691	2.08262e-06	0.000138953
LTO1	5.76088	3.80741e-05	0.000996304
KLHL34	5.75703	2.00011e-05	0.000626605
AP1B1	5.75108	8.42346e-06	0.000354893
RIT1	5.74878	1.27405e-06	9.96259e-05
NSUN6	5.7463	9.35837e-07	7.95421e-05
STAT6	5.74523	0.000127413	0.00225557
NPIPB4	5.73614	5.73491e-07	5.38999e-05
AZGP1	5.73526	7.54246e-06	0.000326211
TACC2	5.73065	7.79392e-06	0.00033413
HTR1F	5.72903	1.32801e-05	0.000473746
RASGRP1	5.7263	5.38657e-05	0.00128105
SLC25A14	5.72524	5.25735e-05	0.00125643
STX12	5.72498	4.93766e-06	0.000248779
SPCS1	5.72136	0.000124772	0.00223317
CD101	5.72074	2.64519e-06	0.000164684
ARHGEF17	5.71587	4.8679e-05	0.00118323
FNDC4	5.70633	3.3375e-05	0.000912515
SPARC	5.70543	3.24905e-06	0.000187916
COX5B	5.69529	1.65373e-06	0.000118421
PFDN5	5.69235	2.17693e-05	0.000667035
DDX56	5.69013	1.07118e-06	8.69837e-05
RABEPK	5.68905	9.79462e-06	0.000389177
PCDHGA10	5.67794	3.40699e-06	0.000194746
NXT2	5.6778	1.63046e-06	0.000118421
ATP1A4	5.67083	0.000434444	0.00540952
TRAPPC3	5.66927	7.45607e-06	0.000325354
MYDGF	5.66696	0.0002859	0.00398893
RPL37A	5.65793	0.000117707	0.00216062
ATP5PF	5.65396	5.14435e-06	0.000257656
ABHD13	5.65085	0.000115635	0.00214101
PBXIP1	5.65007	6.45007e-06	0.000299507
RGMA	5.64601	6.62943e-05	0.00146257
GSDMD	5.64088	0.000108259	0.00204677
TIMP3	5.63656	3.92908e-05	0.00101198
RPS3	5.6357	7.64332e-06	0.000328564
GOLIM4	5.63474	8.7148e-06	0.000365015
MGP	5.62921	0.000732895	0.00784201
AHNAK2	5.62802	0.000348124	0.00462015
PAX4	5.62475	2.8254e-06	0.000171002
DDX42	5.62461	6.23531e-07	5.69598e-05
DMAC1	5.6239	2.94023e-06	0.00017496
C5orf24	5.62249	1.75609e-05	0.000576003
GLIS3	5.62215	5.41788e-05	0.00128693
ERGIC3	5.61996	3.52443e-06	0.000198557
DIPK1A	5.61631	8.15828e-06	0.000345957
ANKRD28	5.6163	0.000113763	0.00212254
EIF5	5.61541	8.98745e-05	0.00180943
RPS9	5.61534	2.3606e-06	0.000150808
PERP	5.60965	5.50189e-06	0.000268281
LZTFL1	5.60893	1.18718e-05	0.000443551
YPEL3	5.59751	2.7751e-06	0.000169004
TSC22D3	5.59183	1.38608e-05	0.000486473
DDX41	5.59162	8.90135e-06	0.000368671
FERMT2	5.59108	3.35729e-05	0.000916644
NANS	5.58675	2.10937e-05	0.00065144
BCL2L13	5.58595	0.000265342	0.00378625
ZNF551	5.58561	0.000271275	0.00385868
CPNE1	5.58313	2.85378e-06	0.000171148
PRPF8	5.57397	1.32571e-05	0.000473746
CREB3L2	5.57377	6.20348e-06	0.00028931
POLR3D	5.57337	5.97008e-06	0.000283964
RFX7	5.57137	0.00019538	0.00303133
RPL23	5.56929	0.000155103	0.00258492
PNPLA2	5.56814	5.44901e-05	0.00129118
MPC1	5.56073	0.000197351	0.00304982
PXK	5.55893	7.68124e-05	0.00162336
ARAF	5.55673	1.37973e-06	0.000107033
GLI3	5.55494	2.85408e-06	0.000171148
ZKSCAN1	5.54665	1.97193e-06	0.000134708
IQGAP3	5.54663	8.48533e-05	0.00174207
LDLRAP1	5.54607	2.9512e-06	0.00017496
TNFSF10	5.54518	1.21635e-05	0.000450311
SOCS6	5.53793	0.00100337	0.00980431
PSMB7	5.53654	5.51127e-05	0.00130136
PELI2	5.53544	0.00011545	0.00214101
PRKRA	5.53104	2.24164e-06	0.000145587
EIF2B2	5.52946	5.96442e-06	0.000283964
PGAM1	5.52902	3.42109e-06	0.000194982
SMUG1	5.51689	2.43768e-05	0.000727546
ERLEC1	5.51663	5.536e-06	0.000269212
C6orf118	5.51215	8.79776e-05	0.00177819
PDGFA	5.51015	4.21247e-06	0.000226858
SELENOM	5.50978	0.000152832	0.00256497
AUNIP	5.49803	7.98666e-05	0.00166985
ACKR3	5.49755	2.45362e-06	0.000155733
RASSF1	5.49444	2.82406e-05	0.000798633
CAPS	5.48601	4.43547e-05	0.00110457
ENGASE	5.4821	1.62718e-06	0.000118421
MYL6	5.48207	2.00555e-06	0.000135195
MMP3	5.47922	0.000392493	0.00500512
RHOT2	5.47614	1.00191e-05	0.000395086
COL3A1	5.47378	0.000200746	0.0030852
TMEM108	5.47323	6.21288e-05	0.00139604
EXOSC3	5.47294	0.000474833	0.00579071
DNM1	5.46456	3.07281e-05	0.000854487
GTF3C5	5.46415	3.74633e-07	3.95876e-05
RDH11	5.4639	0.000426422	0.00533
BRD9	5.46373	0.000297366	0.00409959
GPX8	5.4588	1.20524e-05	0.000447933
CALR	5.45464	1.81104e-05	0.000588105
TNK2	5.45074	0.000166833	0.00272922
CD63	5.44941	3.50417e-05	0.000946174
MTARC2	5.44449	9.92246e-05	0.00193201
ZBTB11	5.43541	0.000652898	0.00724151
VAT1	5.42931	2.08126e-05	0.000645819
NFKBIZ	5.42565	2.57637e-05	0.000758516
NIT2	5.42024	6.67364e-05	0.00146588
FBXW8	5.41821	0.000116758	0.00214926
FKBP9	5.41491	0.000403897	0.00512048
SBSPON	5.41361	1.05725e-05	0.00040927
COX18	5.41343	3.24509e-05	0.000893497
LRPAP1	5.40825	1.24559e-05	0.000455276
ROBO3	5.40815	0.000271405	0.00385868
DPT	5.40465	1.86771e-06	0.000129017
DHX34	5.40252	2.54202e-05	0.000749532
SLC25A39	5.39973	1.58029e-06	0.000116577
MTERF2	5.39649	1.78388e-05	0.000583162
C1orf159	5.38863	2.79379e-06	0.000169614
UQCRC1	5.3876	7.04851e-06	0.000313174
SLC47A1	5.37459	2.45596e-05	0.000730769
PMEPA1	5.37245	0.000140569	0.00241896
CD81	5.36279	1.21855e-05	0.000450311
CLCN2	5.36145	1.23681e-05	0.000453628
TYMP	5.35853	0.000174578	0.00281354
CTSK	5.35501	7.76875e-08	1.248e-05
DEF8	5.35317	4.13146e-06	0.000223728
IFNGR2	5.35221	1.53549e-05	0.000523862
SLC23A2	5.34519	2.6422e-07	2.98569e-05
ARHGAP1	5.34382	0.000115872	0.00214101
NAA50	5.34337	0.000190338	0.00297829
THRAP3	5.34296	1.23295e-05	0.000453062
SERTAD4	5.33193	9.02919e-05	0.00181459
ARHGAP26	5.329	0.00010866	0.00205038
SNX9	5.32571	0.000139562	0.0024059
GABRQ	5.32393	5.56863e-05	0.00130344
BRPF1	5.3201	0.000580901	0.00666434
DCN	5.31958	0.00010806	0.00204598
HOXA9	5.31811	2.1014e-05	0.000650023
SYTL4	5.31372	0.000142444	0.00244053
TMEM222	5.31195	2.80404e-05	0.000797656
GABARAPL2	5.31094	1.33354e-08	3.56035e-06
ATP8B1	5.30358	0.000334388	0.0044835
CASP7	5.30174	3.70259e-05	0.000976351
GPI	5.29768	4.68439e-05	0.00115319
TSPO	5.29629	0.000108113	0.00204598
DNASE1L1	5.29229	1.75117e-06	0.000122701
UFM1	5.29124	0.000525957	0.00622999
RASL12	5.28702	4.88928e-06	0.000246978
OR1N2	5.28407	0.00091156	0.00911948
PIDD1	5.27959	1.55753e-06	0.000116452
NSD2	5.27948	1.10844e-05	0.000424881
ASTE1	5.27562	3.89094e-05	0.00100534
LSS	5.27491	1.28473e-05	0.000465397
ZFP36L2	5.27475	1.60796e-05	0.000541033
PPP1R21	5.27404	1.60281e-05	0.000540231
COPS5	5.27345	0.000131695	0.00230484
B4GALNT3	5.26909	3.85978e-07	4.03502e-05
C6orf163	5.25175	0.000172086	0.00279203
INF2	5.25097	0.000294385	0.00407285
DPM2	5.24865	9.02095e-06	0.000372563
ANKRA2	5.24724	0.000348453	0.00462137
RMDN1	5.24706	1.69177e-06	0.000119885
MRC2	5.23777	0.000110819	0.00207908
BPTF	5.2359	2.02856e-05	0.00063342
MUC1	5.2354	5.70569e-06	0.000274056
ARMC10	5.23388	1.13454e-05	0.000431405
ORMDL1	5.23094	8.31718e-07	7.23229e-05
TSPAN4	5.23029	0.000665368	0.0073325
PMPCB	5.22248	0.000681522	0.00745555
CAPN2	5.21361	9.72007e-06	0.000389177
FAM20A	5.21351	2.76561e-05	0.000792575
MED9	5.2118	0.000491702	0.0059189
GPX4	5.21154	0.000117674	0.00216062
MTF1	5.21074	0.00026025	0.0037409
PTMS	5.20005	1.04083e-06	8.54927e-05
RPS3A	5.1988	0.000103051	0.00197504
FAU	5.19673	2.08026e-05	0.000645819
GDF11	5.18961	4.1342e-05	0.00105371
ABTB2	5.18734	5.95001e-05	0.00135567
SYNPO	5.18382	0.000178605	0.00286193
CAVIN1	5.18371	0.000276341	0.00390332
ZDHHC8	5.18292	0.000143964	0.00245375
EEF2	5.17992	5.12691e-05	0.00123128
ELP6	5.16698	1.88512e-05	0.000606123
PLAGL1	5.16554	3.89138e-05	0.00100534
RBM17	5.16026	3.1778e-06	0.000185034
FSCN3	5.15563	0.00061172	0.00691643
TRIM77	5.1544	8.78151e-05	0.00177819
SRSF2	5.15429	3.23231e-06	0.000187502
ZSCAN12	5.14993	0.000762718	0.00809024
RBM22	5.14679	1.98457e-05	0.000623466
ETV3	5.1453	0.000173966	0.00280831
PHLDB1	5.14339	0.000239953	0.0035188
AP4B1	5.14177	1.57003e-05	0.000532435
AMOTL2	5.14097	0.000227925	0.00339612
SMIM20	5.13883	5.51543e-05	0.00130136
RPL39	5.13607	1.94314e-05	0.000617082
GOLGA7B	5.13568	7.17774e-05	0.00153857
YARS1	5.13039	0.000882244	0.00891317
CFL2	5.13033	0.000393146	0.00501018
GLA	5.12727	3.90614e-05	0.0010074
TOB2	5.12134	7.34296e-06	0.000322579
NPDC1	5.12121	1.92571e-05	0.000614122
TMEM259	5.10783	1.94756e-05	0.000617082
ATP10A	5.10697	0.000316505	0.00429358
NDUFA11	5.10321	5.58075e-05	0.00130344
RAB34	5.10256	5.85339e-05	0.001342
MAEA	5.09661	9.82175e-05	0.00192197
ANKRD13C	5.09631	0.000120222	0.00219033
BAG3	5.09611	1.58614e-05	0.000535534
ARL1	5.09345	0.000350766	0.0046489
RMDN3	5.08839	8.60625e-05	0.0017562
TMEM263	5.08549	0.000203611	0.00312079
PCOLCE	5.08372	4.26749e-06	0.000228562
RAB11B	5.08108	1.52025e-05	0.000519571
ZNF316	5.08071	1.74424e-06	0.000122655
RPL7A	5.07609	0.000224043	0.00335361
PCED1A	5.07569	5.31285e-06	0.000262939
TPBG	5.07466	0.00300799	0.0210987
NMRAL1	5.07225	5.01882e-05	0.00120829
GBP2	5.07079	0.000670228	0.0073567
LRRC58	5.07033	0.000366251	0.00477641
RPL5	5.06951	0.000502353	0.00601377
POLR2B	5.06885	0.000653066	0.00724151
LRRC34	5.06761	3.84784e-05	0.00100029
ZDHHC7	5.06338	0.000143954	0.00245375
HOXC8	5.06285	0.000155497	0.00258708
ZC3H15	5.06276	0.000141516	0.00242676
LOXL4	5.06216	0.000120791	0.0021954
CRKL	5.06016	0.000332856	0.00446679
SEPTIN14	5.05971	0.000247101	0.00360221
TNFRSF14	5.05435	0.000229328	0.00340663
ATP1A1	5.05316	1.38041e-05	0.000485355
SNU13	5.05225	0.000236888	0.00349504
RNH1	5.04684	3.81214e-05	0.000996304
RAB4B	5.04679	0.000128516	0.00226383
DCAF4L1	5.0462	3.84597e-05	0.00100029
IDH3A	5.04419	0.000528982	0.00625079
ADPGK	5.04242	2.49775e-05	0.000740948
GAS6	5.04024	0.000113967	0.00212386
REG4	5.03864	0.00020722	0.00315741
MMP14	5.03844	7.03343e-05	0.00151891
SNW1	5.03519	8.29047e-06	0.000350044
EEF1A1	5.03333	0.000126328	0.00224303
PTGIS	5.03262	0.000331686	0.00445644
MLX	5.03125	1.79699e-05	0.000586466
ENO2	5.02381	0.000301406	0.00414068
PDGFRA	5.01848	2.65577e-05	0.000768901
ALG10	5.01817	6.60925e-05	0.00145994
NFKBIA	5.01647	2.72449e-06	0.000168016
MAPK8IP3	5.0136	3.13427e-05	0.000866647
MEDAG	5.00829	2.65633e-05	0.000768901
STAC	5.00013	0.000609488	0.00689519
TPT1	4.99777	5.27007e-05	0.00125793
SNRPD2	4.99033	1.00868e-05	0.000395958
PABPN1	4.98923	1.54589e-05	0.000525574
IGSF8	4.98314	0.00153193	0.0131812
BGN	4.98236	0.000659703	0.00728618
PRMT2	4.97931	0.000408147	0.0051543
CFHR4	4.97924	0.00101899	0.00989584
EXOC3	4.97887	4.89289e-05	0.00118674
PLD3	4.97357	3.73472e-05	0.000982638
HEY2	4.96268	5.14172e-05	0.00123332
PLPP5	4.96199	5.54957e-05	0.00130344
B3GAT3	4.95907	6.96656e-05	0.00150819
IFFO1	4.95749	5.77848e-05	0.00133527
IFT27	4.95563	0.000163122	0.00268288
CPT1A	4.9553	9.97189e-05	0.00193778
TMEM243	4.95463	0.00147841	0.0128337
ZMIZ2	4.95251	0.000346883	0.00460993
SRSF6	4.95179	3.30033e-05	0.000905442
ZNF821	4.95023	6.10258e-07	5.60091e-05
CTSB	4.94892	6.49328e-05	0.00144247
VGLL4	4.94808	0.000128541	0.00226383
CREB3	4.94532	0.000114135	0.00212498
GRB2	4.93881	0.000256697	0.00371167
NID1	4.93785	0.00169628	0.0140913
FKBP10	4.93483	0.000559775	0.00649439
GCNT1	4.93367	0.000690633	0.00752994
MRPL11	4.93341	4.61033e-06	0.000238432
HS1BP3	4.9299	0.00046948	0.00573975
DDI2	4.92143	6.21568e-06	0.00028931
SAXO2	4.92059	0.000383265	0.00492925
CAPN10	4.92056	0.00146503	0.0127648
COLEC12	4.91942	0.000419989	0.0052732
PACSIN2	4.9172	0.000499311	0.00599204
SPATA20	4.9131	0.000880431	0.00890872
ACTN4	4.91299	0.000188565	0.00297183
BHLHE40	4.91193	3.93778e-05	0.00101289
MCFD2	4.90841	6.07148e-05	0.00138013
HGS	4.90799	9.04174e-06	0.000372563
ERG	4.90779	0.000893344	0.0090091
COL6A2	4.89732	2.739e-05	0.000787423
SARNP	4.89417	0.000791155	0.00827132
SIX1	4.89377	0.000147431	0.00250185
CBLN4	4.89377	0.000293891	0.00406889
TGFB3	4.89173	0.000262571	0.00376319
MPHOSPH10	4.89055	2.10752e-06	0.000139189
AMPD1	4.88843	0.000522607	0.00620306
TARS3	4.88833	1.74898e-05	0.000574636
SLC25A34	4.88326	0.00017213	0.00279203
RPL28	4.88272	0.000482919	0.00584918
MVP	4.88037	0.000272188	0.0038642
ACP6	4.8711	0.0031024	0.0215602
RBM19	4.86931	8.71972e-06	0.000365015
GALNT18	4.86708	1.51364e-05	0.000518217
MRPL1	4.86689	6.16245e-05	0.00139049
NEUROD4	4.86412	0.000346863	0.00460993
GNG12	4.86127	0.000370975	0.00481873
TNFRSF1A	4.86058	0.000530765	0.00626081
TMEM216	4.85908	3.43248e-05	0.000930672
MICALL2	4.85836	0.000580808	0.00666434
TNFAIP3	4.85731	0.000365529	0.00477161
RPA3	4.85653	2.20857e-05	0.000674616
GP6	4.8548	3.65678e-05	0.000969965
CYP1B1	4.84837	6.43336e-05	0.00143188
RPLP2	4.84516	4.80757e-05	0.00117332
OLFML3	4.84488	0.000101022	0.0019476
DNASE1	4.84179	9.66646e-05	0.00190302
NAA10	4.83743	1.28556e-05	0.000465397
ATL3	4.83038	0.000237336	0.00349637
SGSM2	4.82883	6.11627e-05	0.00138388
FBXW5	4.82289	3.57476e-05	0.000955991
DGKA	4.82046	3.47464e-05	0.000939499
LY6E	4.81747	2.43458e-05	0.000727546
NDUFS1	4.81142	0.00066098	0.00729616
CPA3	4.81046	0.000657888	0.0072787
FAM110B	4.80778	0.000457751	0.00564579
NIBAN2	4.80633	6.87735e-05	0.00149353
GRN	4.80435	0.000143578	0.0024535
NKIRAS2	4.79669	0.000424915	0.00531457
SHOX2	4.79586	4.22779e-05	0.00107059
SDR42E1	4.79053	0.000856428	0.00872904
SMAD9	4.78722	0.000132101	0.00230988
RPL35	4.78662	0.00249985	0.0184972
PCBD2	4.78632	0.000896575	0.0090253
CHD1L	4.78236	0.000326419	0.0044008
ACTN1	4.78149	0.000108895	0.0020523
DAPK3	4.78143	0.000424099	0.00530776
SRSF4	4.78067	9.08331e-05	0.0018231
CNTROB	4.77982	3.14269e-05	0.000867745
FTSJ3	4.77898	0.000285981	0.00398893
HEMGN	4.77841	0.000364316	0.00476919
PPFIA4	4.77774	0.000140691	0.00241896
WRAP73	4.77189	1.48162e-05	0.000513703
STX18	4.77152	7.76261e-05	0.00163702
TSC22D1	4.77064	0.00129803	0.011668
CLDN14	4.76927	0.000461127	0.00566772
CLDND1	4.76926	0.000518065	0.00617164
SASH1	4.76913	7.80712e-05	0.00164109
CRIP2	4.76913	0.00115012	0.0107393
RSKR	4.7653	4.17245e-05	0.00106207
AIM2	4.76245	0.000101364	0.0019497
IFITM3	4.76224	9.42894e-05	0.00187324
TRIOBP	4.76026	0.00111648	0.010549
LPAR4	4.75821	0.000100373	0.0019415
SRRT	4.75526	0.000172529	0.00279203
ABI3BP	4.75404	4.33314e-05	0.00108323
TEX35	4.74777	0.00159984	0.0135573
BDH2	4.74565	0.000265171	0.00378625
VEZF1	4.74536	0.000316709	0.00429358
TADA2A	4.73961	5.56909e-05	0.00130344
TUBB1	4.7394	0.00168636	0.0140284
RHOA	4.73798	1.34047e-06	0.000104402
MRPL39	4.73778	0.000489436	0.00589844
CAMTA1	4.73671	2.31422e-05	0.000701406
YIPF4	4.73258	0.00112722	0.0106403
REPIN1	4.73223	0.000232299	0.00344032
EDRF1	4.73105	0.00234244	0.0177001
GTF2H5	4.72713	0.000267837	0.00381628
ST13	4.72673	0.000481919	0.00584069
PRDM11	4.7267	0.000649712	0.00722481
PRPS1	4.72485	3.41772e-05	0.000927958
CLK1	4.72455	0.000177556	0.00285213
TMEM258	4.72134	7.35842e-05	0.00157385
CTTN	4.72071	9.65641e-06	0.000387625
B3GALNT1	4.72049	0.000122153	0.00221148
CLDN1	4.71884	0.000397127	0.00504774
VCAM1	4.71856	0.000587155	0.00670853
YWHAQ	4.71764	6.41577e-05	0.00143048
ELF1	4.71701	7.40917e-05	0.00158297
SLC22A5	4.71699	0.000125821	0.00224207
MMD	4.71557	0.000223302	0.00334764
SLC25A17	4.71555	4.26751e-05	0.00107738
SLC30A3	4.71225	0.000364722	0.00476919
DONSON	4.70848	0.00141753	0.0124545
WDR90	4.70643	0.000616446	0.00694977
FOXJ3	4.70625	0.000309676	0.00422089
GPRASP2	4.705	1.86152e-05	0.000599518
TMEM213	4.69996	0.00203729	0.0160593
DIXDC1	4.69727	0.00018321	0.00291185
ADIPOR1	4.69405	0.00222708	0.0171069
OSTF1	4.69396	0.000366787	0.00478021
CCDC174	4.69227	0.000220434	0.00331541
CDK12	4.69136	0.000236504	0.00349201
FUT11	4.69054	0.000114651	0.00213255
PPCS	4.68919	0.000303056	0.00415504
DYNLRB1	4.68648	2.11866e-05	0.000652247
SCARA5	4.68583	0.000372509	0.00482264
LYPLA2	4.68369	0.000442007	0.00547926
RUSC1	4.68108	8.7362e-05	0.00177448
GPSM1	4.68093	6.88359e-05	0.00149353
UBA7	4.67881	0.00027867	0.00392585
ZNRF1	4.67664	0.000411098	0.00517819
UCKL1	4.67436	0.000115793	0.00214101
UBTF	4.67313	6.52648e-05	0.0014482
CAPG	4.67133	1.35845e-05	0.000481965
SEC22C	4.67032	6.7438e-05	0.00147962
RPS19	4.6693	0.00067242	0.00737662
SLC39A13	4.66908	0.000734537	0.00785372
PIP5KL1	4.66638	0.000224927	0.0033617
SLC17A5	4.66525	0.000372907	0.00482459
ADSS2	4.66239	0.00213697	0.0165842
STK39	4.66223	0.000179217	0.00286704
TRIM4	4.65718	0.000284323	0.00397416
RPS24	4.65694	0.000187743	0.00296461
PTTG1IP	4.65496	0.000622213	0.0069906
KCTD10	4.65294	0.000810672	0.00840734
USP39	4.65187	0.000194385	0.0030255
RPL12	4.64708	0.00150465	0.0129751
PDCL2	4.647	0.000199759	0.00307973
EGFR	4.64699	0.0021033	0.0164011
IHO1	4.64254	0.000184248	0.00292397
SEC14L6	4.64149	4.87239e-05	0.00118323
ECM1	4.63789	9.03163e-05	0.00181459
BPIFB1	4.63539	0.00368988	0.0243859
QRSL1	4.6343	0.00136091	0.0121039
PLOD1	4.63028	0.000964909	0.00950756
L2HGDH	4.62835	8.30023e-05	0.0017176
DENR	4.62795	0.000259029	0.00373159
RARRES2	4.62618	2.34149e-05	0.000706385
CD151	4.62488	0.00145151	0.0126789
SRARP	4.62069	0.00622883	0.0349304
MRPL2	4.61982	0.000188839	0.00297232
SNX11	4.61887	0.00219923	0.0169396
CLTCL1	4.61517	0.00393676	0.0255256
ATP5PD	4.61058	0.000872581	0.00885802
ZNF440	4.60993	0.000315837	0.0042877
SDC1	4.60817	0.000583893	0.00667906
ZNF773	4.60777	0.00106102	0.0101726
TTC38	4.60666	0.000335727	0.00449838
TPM3	4.60503	0.00176659	0.0145045
KCNJ15	4.60376	0.000933636	0.00928265
PCSK6	4.60264	0.00106262	0.010178
FOXG1	4.60047	0.00237823	0.0178748
ING3	4.59885	0.000395632	0.00503529
CCDC6	4.59819	0.00125958	0.0114051
TAS2R10	4.59756	0.00371159	0.0244985
TIPARP	4.59344	0.000358486	0.00471287
TRIM51	4.59334	0.000222432	0.00333716
NEMF	4.59324	0.000111509	0.00208427
PREX1	4.59224	2.64129e-05	0.00076837
LPCAT4	4.59026	0.00164134	0.0137948
PHF19	4.59002	0.00163772	0.013788
ITM2B	4.58996	0.00184645	0.0149035
B4GALT1	4.58773	0.000319419	0.00431834
LGI2	4.58291	0.00119692	0.0110319
PRODH2	4.58025	0.000372201	0.00482264
OR52B6	4.57839	0.000550336	0.00640956
LHFPL6	4.57784	0.000148985	0.00252165
NPIPB3	4.5772	2.9032e-05	0.000813516
PIAS3	4.57259	0.000311185	0.00423337
SIN3B	4.57052	0.000702875	0.00762088
ZNFX1	4.56873	0.000133175	0.00232242
PSMB4	4.56517	8.24413e-05	0.00170906
RPS13	4.56165	0.00138184	0.0122345
DSEL	4.56112	0.000719764	0.00773539
FAM114A1	4.55915	0.000246101	0.003593
ENDOD1	4.55518	0.0027702	0.0198296
TTLL3	4.55477	0.00184221	0.0148756
AQP1	4.55321	7.09789e-05	0.00152816
GREB1	4.55302	0.000537639	0.00631804
SMAD7	4.55212	0.00225281	0.0172551
C11orf58	4.55151	0.00150949	0.013011
MEAF6	4.55033	2.82599e-05	0.000798633
TMBIM6	4.54997	0.000804828	0.00837095
KIAA0513	4.54757	0.000483953	0.00585807
EPHA2	4.54309	0.000675362	0.00739644
RAB6A	4.54056	0.00140845	0.0124013
SYCE1L	4.53456	0.000115677	0.00214101
MICAL1	4.53066	0.000125551	0.00224145
TMOD3	4.52453	0.00133613	0.0119215
RBM12	4.52432	0.000229011	0.00340663
DGKQ	4.52329	0.000471743	0.00575662
ARFGAP1	4.52113	0.00110686	0.0104937
SLC17A9	4.51955	0.000684571	0.00748053
PRDM2	4.51777	0.000371945	0.00482264
ERG28	4.51546	0.000369263	0.00480608
INSIG1	4.51503	0.00014702	0.00249921
BLMH	4.50478	0.000248733	0.00361792
RNF4	4.49838	7.43086e-05	0.00158587
SLC44A2	4.49708	0.00015109	0.00254552
NFATC2IP	4.49443	0.00443695	0.027655
C17orf67	4.49182	0.00247799	0.0183981
ZSWIM7	4.48931	0.00227028	0.0173231
FBXO41	4.48755	0.000481694	0.00584069
CCDC57	4.48382	0.00238608	0.0179061
HACD2	4.48182	0.00101103	0.00984289
DAZAP2	4.47786	4.33928e-06	0.00023059
MAJIN	4.4766	6.41738e-05	0.00143048
ZDHHC5	4.4753	0.000460018	0.00566399
BRD8	4.47371	0.00172689	0.0142744
CLIC6	4.47222	6.91277e-05	0.0014982
RPS4X	4.4716	0.000481013	0.00583695
F2	4.47023	0.000422336	0.00529585
AVIL	4.46706	0.00235867	0.0177686
PCOLCE2	4.46609	0.000155018	0.00258492
PXN	4.4622	0.00113969	0.0107011
PLA2G2A	4.45931	0.00476348	0.0289556
GON4L	4.45805	0.000835963	0.00858311
SIGIRR	4.45694	0.00081515	0.00843588
SLC35A4	4.45685	0.000318232	0.00430825
NCAPD2	4.4557	0.000872007	0.00885802
SEC14L3	4.4531	0.00437651	0.0274219
NARF	4.45205	0.00402818	0.0259178
PHKA1	4.44874	0.000337621	0.00451756
ZBED4	4.44733	0.00290812	0.0205007
CD59	4.44568	0.00172612	0.014274
ZNF521	4.43922	0.000271932	0.00386338
CCDC24	4.43905	0.000122383	0.00221202
GPT2	4.43897	0.00384555	0.0250924
TPP2	4.43879	0.000680172	0.00744495
CWC25	4.43765	0.0012131	0.0111599
AUTS2	4.43572	0.000287338	0.00399461
SLC25A37	4.43263	0.00137528	0.0122039
LGALS9	4.43226	0.00303826	0.0212125
ZNF525	4.43164	0.000809115	0.0084001
PPP5C	4.43091	0.000531146	0.00626081
MORN3	4.43076	0.00458738	0.0282275
EPCAM	4.42981	0.000341736	0.00455702
WBP4	4.42939	4.44271e-05	0.00110497
NAGK	4.42856	0.00513326	0.0304368
ACOT2	4.42586	0.000247845	0.00361037
CKAP4	4.42228	0.000706462	0.0076344
RPL36	4.41853	0.000281708	0.00395341
FCGRT	4.41473	0.000413818	0.00520909
FGFR1	4.4146	0.00023017	0.00341655
KLHDC1	4.41425	0.000868441	0.00884226
NARS1	4.41267	0.00209174	0.016337
RPL6	4.40893	0.00181704	0.0147511
PRRT2	4.40838	9.56162e-05	0.00188974
THY1	4.40432	0.000892969	0.0090091
C1S	4.403	0.00416465	0.0264936
UAP1L1	4.40209	0.000856123	0.00872904
EPHA3	4.40192	0.00218812	0.0168846
RRP1B	4.39826	0.000631942	0.00708462
SRP14	4.39642	0.00179952	0.0146701
KHSRP	4.39315	0.00106491	0.0101899
DDX47	4.39287	0.00210606	0.0164029
UNC93B1	4.3892	0.00011615	0.00214411
CAMK2N1	4.3887	1.69436e-05	0.0005609
IARS1	4.38866	0.00169285	0.0140704
BEND3	4.38676	0.00110648	0.0104937
ACAP3	4.38399	0.000720422	0.0077382
ANAPC5	4.38316	0.000176512	0.0028377
QPCT	4.37926	6.84968e-05	0.00149353
FXYD6	4.37735	0.00087835	0.0089052
AKR1C2	4.37419	4.93057e-05	0.00119161
UFD1	4.36914	0.000689684	0.00752641
VPS26C	4.36654	0.000438613	0.00545101
ZC3H10	4.36651	0.00196561	0.0156139
RLF	4.36624	0.00183349	0.014827
RFTN2	4.36608	0.00386233	0.0251851
FAM111B	4.36356	0.000613366	0.00691904
SLC20A1	4.35849	0.000763542	0.00809024
CRISPLD2	4.35691	0.000765996	0.00810855
GLI1	4.35678	0.00220445	0.0169731
HEATR5A	4.35584	0.000460385	0.00566399
RPS6	4.34898	0.00207901	0.0162867
ALAS1	4.34822	0.000205209	0.00313489
CAVIN2	4.34578	0.00113629	0.0106846
LRCH3	4.34415	0.000568211	0.0065611
DMAC2	4.33974	0.000195557	0.00303168
CCDC34	4.33864	0.000440883	0.00546879
OSTC	4.33848	3.56917e-05	0.000955805
KIF24	4.33417	0.00226168	0.0172844
DDX18	4.33415	0.00181306	0.0147434
RPN2	4.33358	0.000406348	0.00514155
ZSCAN30	4.33182	0.00583569	0.0332988
ELF4	4.33104	0.00119204	0.0110076
COX19	4.33021	0.000577231	0.00663391
BSDC1	4.32497	0.000192737	0.00300225
AKT2	4.32382	0.00300901	0.0210987
GALNT16	4.32178	0.000167899	0.00274207
GSTM5	4.32042	0.000121152	0.00219907
OR10K1	4.31782	0.00333493	0.0226213
NRN1	4.31336	0.000708976	0.00765733
DEDD2	4.31056	0.000142992	0.00244777
TUFT1	4.30977	0.00477501	0.0289936
VSIG10L2	4.30868	0.00067469	0.00739323
PLEKHS1	4.30845	0.000448893	0.00555363
ACSL3	4.30248	0.000924116	0.00921811
NRL	4.30169	0.000718841	0.00773397
GGNBP2	4.30102	0.000698755	0.00758465
MRPL42	4.30034	5.75673e-05	0.00133181
ERCC3	4.29891	0.000479584	0.00582684
TNNT3	4.29857	0.000219153	0.00330443
ZNF512	4.29463	0.000105295	0.00201017
SIVA1	4.29199	0.000428835	0.00535674
FBXL20	4.29189	0.00193027	0.0154145
SYNGR1	4.2885	0.00164084	0.0137948
TFR2	4.28844	4.65384e-05	0.00114871
ZNF37A	4.27624	0.000797362	0.00831784
CLPX	4.27376	0.00531671	0.0311747
HIC2	4.27281	0.000466805	0.0057142
TRIP10	4.26999	7.67121e-05	0.00162317
CLEC20A	4.26718	0.00265349	0.0192425
PRPF4	4.26585	0.00229587	0.0174249
UBL5	4.26424	0.00195936	0.0155832
COL5A1	4.26347	0.000543115	0.0063501
AAAS	4.2623	0.00170734	0.0141607
PPOX	4.26207	0.000924216	0.00921811
DLX6	4.26068	0.000287221	0.00399461
GLT8D1	4.2576	0.00205937	0.0161876
SMYD4	4.25421	0.000880436	0.00890872
TWNK	4.25404	0.000283409	0.00397416
CRYZ	4.25383	0.00365373	0.0242206
ECM2	4.25278	0.00267486	0.0193571
PTCRA	4.2514	0.000156348	0.00259901
GINM1	4.25093	2.876e-05	0.000807801
OR5H15	4.24813	0.000286131	0.00398893
CDO1	4.24679	0.000273732	0.00388298
BPHL	4.24652	2.38124e-05	0.000717269
PAFAH1B1	4.2465	0.00185335	0.0149405
IFT43	4.24467	0.00307759	0.021403
RCC1	4.24465	0.000510588	0.00608998
PSMG2	4.24345	0.00422485	0.0267981
TPM2	4.24309	0.000571324	0.00657375
SCAMP3	4.24068	0.000325547	0.00439511
SLC26A6	4.2406	0.000375209	0.00484475
PSMC3	4.23904	0.00082125	0.00846762
RETREG3	4.23889	0.00123155	0.011245
MEOX2	4.23882	0.000464973	0.00570062
SUPT7L	4.23776	0.00091109	0.00911948
CLEC3A	4.2317	0.000179865	0.00287401
TMSB10	4.23167	0.000341302	0.00455702
NUS1	4.23112	0.000259615	0.00373728
MRPL33	4.2308	5.29529e-05	0.00126241
TACR1	4.22931	0.00246358	0.0183325
SOX30	4.22922	0.00129782	0.011668
CSTB	4.22593	0.000109213	0.00205486
M1AP	4.22586	0.00197973	0.0156878
RAB2B	4.22569	0.00145691	0.0127204
MYO5A	4.22316	0.00119005	0.0109944
CENPM	4.22305	0.000124221	0.00223198
UBXN6	4.22153	0.00114026	0.0107013
LTBP2	4.22053	0.00411213	0.0262447
EIF1AD	4.21732	0.00139107	0.0122898
GLTP	4.21691	5.51859e-05	0.00130136
COL2A1	4.21565	0.000300006	0.00412545
ZNF844	4.21398	3.70583e-05	0.000976351
CBX5	4.21301	0.000257066	0.0037134
RGL1	4.21178	0.00107395	0.0102664
TAOK2	4.21071	0.000160269	0.00265067
FBH1	4.21061	0.000488094	0.00588634
DPEP2	4.20438	0.00252176	0.018603
CYP8B1	4.20422	0.00644004	0.0358475
ETV7	4.20078	0.00114713	0.0107297
RNF149	4.20064	0.00107964	0.0102956
YPEL5	4.19981	0.000253376	0.00367451
JCHAIN	4.19813	0.00063733	0.00711546
GNAI2	4.19632	0.000171477	0.00278886
FBXO7	4.19529	0.00123102	0.011245
SHISAL2B	4.19499	0.000803078	0.00835963
EFNB3	4.19339	0.00425056	0.0268826
FAM151A	4.19271	0.000602782	0.00683119
NUAK1	4.19198	6.83143e-05	0.00149353
CPSF4	4.19107	0.000894313	0.0090091
G3BP1	4.1896	0.00653838	0.0362607
COX17	4.18938	0.000634164	0.00709226
MED30	4.18787	0.00114274	0.0107084
ABLIM2	4.1878	0.000927151	0.00923796
PDIA4	4.18711	0.00122028	0.0111843
LZTS3	4.18675	0.000189425	0.00297367
OGN	4.18359	0.00289585	0.0204372
SLC22A23	4.18077	0.00176756	0.0145063
CLEC18C	4.18023	0.00107553	0.0102713
CLK2	4.1802	4.51064e-05	0.00111618
RPL7L1	4.17972	0.000534922	0.00629572
ARPC2	4.17968	0.0030359	0.0212111
PHF7	4.17679	0.000163702	0.00268605
AMIGO1	4.17597	0.000153092	0.00256672
ACADL	4.17518	0.00142466	0.0125003
BHLHE41	4.17288	0.000719497	0.00773539
IFITM10	4.17269	0.000239184	0.00351037
SLC35D1	4.16731	0.000584425	0.00668124
HTR3B	4.16699	0.000706365	0.0076344
SCRG1	4.16641	0.00234268	0.0177001
TBC1D21	4.16536	0.00255069	0.0187527
NSUN7	4.16509	0.002111	0.0164218
THEM4	4.16266	0.000941698	0.00933659
LHX6	4.16265	0.00229279	0.0174247
CCDC200	4.16251	0.00309958	0.0215482
ELK3	4.1612	6.29197e-05	0.00141109
GOLGA3	4.16048	0.000329997	0.00443894
KCNK6	4.15343	0.00399885	0.0257658
PRRG1	4.14999	0.0087369	0.0445768
PRKCH	4.14989	0.00351778	0.0235439
TNKS1BP1	4.14903	0.000124859	0.00223317
NUMA1	4.1483	0.000520155	0.00618523
FAM107B	4.14827	0.000506131	0.00604611
REX1BD	4.14822	2.29594e-05	0.000698031
DUS4L	4.14798	0.000762858	0.00809024
DCAF8	4.14644	0.00100567	0.00981521
MAP7D3	4.14416	0.00208262	0.0162964
ASL	4.14212	0.00112879	0.01065
IDH2	4.13968	0.00351169	0.0235426
TCEAL2	4.13899	0.0013737	0.0121955
MRPS11	4.13224	0.00123972	0.0112774
GCAT	4.12426	0.00260519	0.0190175
EFEMP2	4.12223	0.000312956	0.00425155
VCPIP1	4.11808	0.00449336	0.0278771
FDPS	4.11736	0.00259129	0.0189727
OTUD4	4.11598	0.00113954	0.0107011
SLC41A3	4.11571	0.00245963	0.0183105
TRAK2	4.11504	0.000382049	0.00491683
HNRNPH3	4.11127	0.000806743	0.00837992
STX4	4.11064	0.00216036	0.0167104
ECRG4	4.10633	0.00621958	0.0348885
CRTAC1	4.10491	0.00191833	0.0153443
C4orf3	4.09689	0.00312143	0.0216693
PCLAF	4.09672	0.000521323	0.00619534
PGAP2	4.09489	0.00133523	0.0119189
UNC45B	4.09205	0.00199283	0.0157661
FAM117A	4.09198	0.00110989	0.0105123
NEIL3	4.08846	0.00404403	0.0259628
MCUR1	4.08837	0.00375833	0.0246798
STAMBP	4.0869	0.00208321	0.0162964
TCF25	4.08663	0.00191711	0.0153408
RPAIN	4.08546	0.00337443	0.0228022
TNPO2	4.08511	0.000567069	0.00655179
ARHGEF19	4.08464	0.000782678	0.00823054
DPH7	4.08246	0.000592674	0.00674627
ARF4	4.08099	0.00272517	0.0195815
TMEM198	4.07928	0.00097893	0.00962147
ZNF786	4.0787	0.0031306	0.0217176
MPDU1	4.07612	0.000942136	0.00933659
CBL	4.07553	0.00274106	0.019657
JTB	4.07448	0.00029492	0.00407736
VPS28	4.07293	3.55273e-05	0.000953904
COQ8B	4.07083	0.00020063	0.0030852
MED4	4.06938	0.000106414	0.00202757
PNP	4.06674	0.000771554	0.00815303
PARP10	4.06509	0.000370866	0.00481873
RNF34	4.06426	0.00138131	0.0122345
NFE2L3	4.06344	0.000109335	0.00205519
PLEKHA1	4.05957	0.000281138	0.00394825
FURIN	4.05591	0.000116597	0.0021484
GID4	4.05523	0.000905536	0.00907811
SEPTIN2	4.05486	0.00188583	0.0151401
ZNF506	4.0538	0.00946974	0.047205
ANKH	4.05255	0.00317567	0.0218904
CENPC	4.04903	0.00121722	0.0111768
PDHX	4.04784	0.00159498	0.013539
PDCD6	4.04552	0.00315482	0.0217928
PRSS36	4.04415	0.000326236	0.0044008
GALNT8	4.04379	0.000175122	0.00281766
OLFML2B	4.04345	0.000206774	0.00315306
ZNF248	4.04132	0.000725409	0.00777895
EHD2	4.0412	0.000666885	0.00734061
EIF3H	4.04117	0.000838448	0.00859508
JUNB	4.03504	0.000200455	0.0030852
GUK1	4.03392	0.00306725	0.0213539
NDUFC1	4.03243	0.00253008	0.0186432
GAS1	4.02929	0.000538755	0.00632181
ABRAXAS2	4.02882	0.000819115	0.00845899
HCAR2	4.0263	0.000156534	0.0025999
TRIM9	4.0254	0.00271286	0.0195408
GLOD4	4.02031	0.00122357	0.0112035
SUSD5	4.01791	0.0054839	0.031821
PAPSS1	4.01661	0.0014771	0.0128337
UPF3A	4.01213	4.27118e-05	0.00107738
BABAM1	4.00807	0.00100405	0.00980431
MCM10	4.00798	0.00156804	0.0133923
SERPINA5	4.0078	0.0015585	0.0133569
TCIRG1	4.00732	0.000241642	0.00353582
FBXO9	4.00729	0.00181777	0.0147511
PLA2G15	4.00628	0.000721395	0.0077444
CCDC142	4.0053	0.00104547	0.010067
DCLK2	4.00396	0.0014844	0.0128628
KCNK3	4.00395	0.0012586	0.0114015
FAM210B	4.00139	9.57968e-05	0.00188974
GPRC5C	4.00049	0.000673439	0.00738365
AFF4	3.99993	0.00242797	0.0181093
ROPN1B	3.99962	0.00174514	0.0143585
DGAT1	3.99818	0.000124041	0.00223198
NENF	3.99783	0.00174231	0.0143585
TAF4	3.997	0.000951326	0.00939741
APOBEC3G	3.99428	0.00168166	0.0140191
GDI2	3.99403	0.00373912	0.0246032
ASIC2	3.99324	0.00321054	0.0220608
TMEM219	3.99296	0.000815117	0.00843588
PRC1	3.99174	0.00947529	0.047205
CAVIN3	3.98979	0.00302424	0.0211675
MTERF4	3.98719	9.86849e-05	0.00192726
ZSWIM5	3.98668	0.00324658	0.0222381
MT2A	3.98632	0.00711121	0.0384556
DTYMK	3.98567	0.00205572	0.0161654
VWA1	3.98413	0.000554487	0.00644068
DARS2	3.98402	0.00290905	0.0205007
NTPCR	3.98167	0.00287457	0.0203458
ZNF354A	3.98056	0.00208813	0.0163218
MAPRE3	3.97883	0.00269465	0.0194526
PIGH	3.97815	0.000820947	0.00846762
PTER	3.9776	0.00187623	0.0150816
ATP5MC1	3.97734	0.00139124	0.0122898
AP5S1	3.97678	0.00165901	0.0138895
TGFB1I1	3.96978	0.00746391	0.039758
ARMCX1	3.96105	0.00331985	0.0225873
PELP1	3.96094	0.00054208	0.00634558
CEP164	3.96037	0.000705974	0.0076344
CPNE9	3.95709	0.00125044	0.0113538
FGFR1OP2	3.95603	0.00279676	0.019957
RACK1	3.95324	0.00193738	0.0154524
MARS1	3.95311	0.000352802	0.00466639
USP14	3.9493	0.0045919	0.0282386
ZNF346	3.94812	0.00533901	0.0312585
POLR3A	3.94709	0.00525533	0.0309075
SGK3	3.9464	0.000191144	0.00298585
HDDC2	3.94418	0.00539102	0.03145
ASB8	3.94306	0.00101039	0.00984161
SLC37A2	3.94084	0.00110274	0.0104793
COQ10B	3.94008	0.00249243	0.0184633
SNRK	3.93786	0.00235653	0.0177594
HSPA8	3.93753	0.00123606	0.0112599
GDI1	3.9362	0.00458229	0.0282081
LIG1	3.93454	0.00325835	0.0222874
MRFAP1	3.93005	0.00102918	0.0099575
DECR2	3.9282	0.000189287	0.00297367
CD320	3.92709	0.000901723	0.00905847
KIAA1671	3.92684	0.00374223	0.0246071
TRMT44	3.92602	0.00316742	0.0218412
TRPC1	3.92559	0.00374906	0.0246354
CLSTN2	3.92151	0.00998315	0.0489026
REV1	3.91894	0.00402595	0.0259148
CFAP69	3.91697	0.0013588	0.0120907
NDUFS7	3.91639	0.0011488	0.0107384
SERPINB7	3.91622	0.000973035	0.00957316
ORMDL3	3.9146	0.00395575	0.0255667
PLBD2	3.91281	0.00371662	0.0245093
CNBP	3.9127	0.00248697	0.0184368
MBD4	3.91256	0.000479147	0.00582516
USP5	3.91192	0.00237824	0.0178748
CFAP97D1	3.90922	0.00365042	0.0242093
SHFL	3.90672	0.000696907	0.00757722
MBD6	3.90653	4.33243e-05	0.00108323
SLC31A1	3.90479	0.00267759	0.019365
CCDC9	3.90339	0.00259793	0.0189857
PIH1D1	3.90175	0.00852586	0.0437919
LARP7	3.89968	0.0018581	0.0149666
SPICE1	3.89886	0.00511641	0.0303737
CLN6	3.89704	0.000365048	0.00477027
TUFM	3.89651	0.00546071	0.0317578
COPS9	3.89626	0.00161534	0.0136529
PCYOX1	3.89495	0.00468226	0.0286311
SCNN1A	3.89369	0.0015002	0.0129595
USP48	3.89211	0.00395707	0.0255667
PNN	3.89046	0.00234247	0.0177001
DNAJB2	3.88955	0.000364718	0.00476919
RABL2A	3.88455	0.00084187	0.00862564
ENSA	3.88448	0.00296033	0.0208171
INPP5K	3.88219	0.000339158	0.00453192
UBE2U	3.88094	0.00209703	0.0163718
RHOH	3.8785	0.00441943	0.0276466
C1orf35	3.87709	0.00267548	0.0193571
SH2D4A	3.877	0.0026871	0.0194124
SLC6A14	3.87412	0.00225903	0.0172777
AXL	3.87412	0.00138803	0.0122836
TRIR	3.87404	0.000466427	0.00571315
MRPL58	3.87317	0.00177557	0.0145355
ERRFI1	3.87105	0.00621165	0.0348841
SLC43A3	3.87062	0.00272609	0.0195815
CYS1	3.87002	0.000240877	0.00352726
RALGPS1	3.86996	0.000755098	0.00802764
SUGP2	3.86846	0.00329849	0.0224984
NIF3L1	3.86788	0.000989268	0.00968898
OR10T2	3.86541	0.00367025	0.0243055
LATS1	3.85934	0.00360986	0.0240276
CRCP	3.85889	0.00521223	0.0307279
JOSD2	3.85811	0.000518763	0.00617618
GCLC	3.85623	0.00849917	0.0436892
MCM7	3.85523	0.00010748	0.00203992
ABHD1	3.85217	0.00889843	0.0451363
CCDC12	3.85203	0.00612814	0.0345143
HAUS1	3.85038	0.0032903	0.0224588
BAZ1B	3.85032	0.00559303	0.0323199
PADI6	3.84946	0.00192171	0.0153587
PHF10	3.84853	0.000789124	0.00826864
NOD2	3.8481	0.00725258	0.0389579
DUOX1	3.84636	0.00625807	0.0350642
WDR45B	3.84607	0.000174268	0.00281086
PYCR2	3.8444	0.000870272	0.0088563
KAT2A	3.8437	0.00036105	0.0047424
TMOD1	3.84345	0.00351956	0.0235439
SNORC	3.84034	0.00106253	0.010178
SUSD4	3.83943	0.000161793	0.00266686
RHD	3.83738	0.00247289	0.0183754
POLR2A	3.83696	0.00303992	0.0212165
WDR27	3.83547	0.00323828	0.022189
CHEK2	3.83319	0.00406314	0.026044
PSTPIP2	3.83081	0.000228101	0.00339615
PRH1	3.83008	0.00182297	0.0147847
RPLP0	3.82811	0.00483161	0.0292153
SPINT2	3.82574	0.00169681	0.0140913
WDR81	3.82493	0.00132427	0.0118481
PJA2	3.82099	0.00248047	0.0184049
HIP1R	3.82035	0.000391269	0.00500256
FKBP14	3.81987	0.0011415	0.0107028
CDK5RAP2	3.81903	0.00404592	0.0259664
LAG3	3.81632	0.0016577	0.0138845
DDX24	3.81609	0.000710319	0.0076676
ATG7	3.8159	0.00396268	0.0255749
CDC6	3.8157	0.0024697	0.0183645
MEGF8	3.81389	0.00238526	0.0179061
KRI1	3.8138	0.00129674	0.011668
PEG3	3.81049	0.0096031	0.047575
TNFSF15	3.80956	0.00331265	0.0225484
RFC5	3.80956	0.000523032	0.00620434
CKM	3.80858	0.00442714	0.0276471
FHOD1	3.80831	0.0040665	0.0260557
SGO1	3.80822	0.00364199	0.0241756
RPL24	3.80754	0.000485944	0.00587127
PANK1	3.80191	0.00276578	0.0198125
PAX1	3.80174	0.00371031	0.0244985
LMBR1L	3.7969	0.00045136	0.005574
RGCC	3.79654	0.000591678	0.00674444
NGRN	3.7963	0.00146525	0.0127648
THOC5	3.79578	0.00071859	0.00773397
PWWP3A	3.79517	0.00546653	0.0317578
FSTL1	3.795	0.0011957	0.011031
ADAMTS6	3.79266	0.00159991	0.0135573
UBE2D3	3.79235	0.00156573	0.0133895
ATP6V0A1	3.79178	0.00102942	0.0099575
GMPPB	3.78922	0.00030842	0.0042104
HTR2B	3.7892	0.000480175	0.00583039
FAM53B	3.78844	0.00679878	0.0372087
CCT2	3.78809	0.00108545	0.0103325
RCOR3	3.78777	0.00783855	0.0411482
TAF6L	3.7869	0.00199675	0.0157843
UBE2G2	3.78061	0.00454824	0.0280919
ST3GAL5	3.77971	0.00362041	0.0240828
RAF1	3.7765	0.00645523	0.0359116
ARF3	3.77636	0.00533814	0.0312585
CIC	3.77481	0.000292963	0.00405891
TARS1	3.7725	0.00362802	0.0241075
RNF43	3.7719	0.00283994	0.0201374
UBE2L3	3.77164	0.00430643	0.0271386
AMOT	3.77162	0.00357828	0.0238825
SLC35F2	3.77111	0.000552352	0.00642352
DDHD1	3.77063	0.00962265	0.0476477
RPL34	3.76978	0.0063526	0.0354618
PIGM	3.76822	0.00108463	0.0103325
TAS1R1	3.76811	0.00164642	0.0138255
COL9A2	3.76507	0.00114915	0.0107384
MEI1	3.76297	0.00268155	0.0193795
BMPR2	3.76258	0.00343935	0.023121
CLASRP	3.75979	0.000714703	0.00769792
GNE	3.75956	0.00290627	0.0205007
JAG1	3.75794	0.00391826	0.0254648
LACTB2	3.75775	0.00392431	0.0254787
USP22	3.75687	0.00658303	0.0364041
PXDN	3.75656	0.0024958	0.0184812
S100A6	3.75564	0.00468089	0.0286311
EFCAB13	3.75423	0.00193418	0.0154395
POLL	3.75405	0.00939845	0.0469418
CAPZB	3.75334	0.00607625	0.0343402
ASB12	3.75328	0.00269817	0.0194708
LEO1	3.75323	0.0037639	0.0246985
UVRAG	3.75206	0.00453426	0.0280507
EIF2A	3.74867	0.00748458	0.0398166
ZPBP2	3.74659	0.00504185	0.0301232
ABR	3.74601	0.000524269	0.00621525
KRT8	3.74579	0.00454953	0.0280919
TTLL7	3.74575	0.0040304	0.0259178
SDCBP	3.74437	0.00983272	0.0484059
RND3	3.74399	0.00125854	0.0114015
PER2	3.74377	0.00339281	0.0228948
CALM3	3.74192	0.000168283	0.00274605
FAM162A	3.74089	0.00204176	0.016077
HINFP	3.74038	0.00442993	0.0276503
CCAR2	3.73989	0.0072539	0.0389579
ZNF583	3.73826	0.0064637	0.0359383
CA5B	3.73726	0.00121485	0.0111642
RNF146	3.73556	0.0025963	0.0189809
TEDC1	3.73371	0.00121527	0.0111642
TENT4A	3.72998	0.0051642	0.0305406
NOL8	3.72625	0.0050345	0.0301084
KCTD18	3.72417	0.00265159	0.0192413
MRPL34	3.72101	0.000601502	0.00682062
KHNYN	3.72051	0.000792686	0.00827347
MPHOSPH8	3.71978	0.0011861	0.0109775
UBE2O	3.71882	0.00977622	0.04824
PDLIM7	3.71726	0.000820423	0.00846762
KIAA2013	3.71656	0.00100365	0.00980431
PLAC9	3.7156	0.00655163	0.0363135
TBCB	3.7138	0.000641723	0.00714817
DCK	3.7126	0.00571101	0.0328218
ZBTB4	3.71101	0.000265273	0.00378625
RAB23	3.7101	0.00169049	0.0140568
MYD88	3.70483	0.0065176	0.0361762
EML3	3.70171	0.0026548	0.0192431
PANK4	3.70028	0.00104195	0.0100489
TTC31	3.69918	0.00459474	0.0282461
HM13	3.69904	0.00323664	0.0221855
EPS8L2	3.69829	0.000665397	0.0073325
GOLGA1	3.69696	0.00884305	0.044937
MYH4	3.69613	0.00433216	0.0272401
PARP16	3.69596	0.00081871	0.00845899
ATP5F1B	3.69498	0.00741479	0.0395935
CDPF1	3.69325	0.000872707	0.00885802
PDP2	3.69268	0.00303294	0.0212032
WNT5B	3.692	0.00195642	0.0155661
CRACR2B	3.69043	0.000622018	0.0069906
MIS18A	3.68769	0.00358574	0.0239068
KRCC1	3.68624	0.000461986	0.00567297
ZSCAN18	3.68618	0.00327178	0.0223636
FZR1	3.68618	0.00363128	0.0241209
AARSD1	3.68508	0.00373115	0.0245673
SUMO3	3.68165	0.00040886	0.00515997
TOP3A	3.68147	0.00400608	0.0258039
CAPN8	3.68051	0.00111436	0.0105443
HMGXB4	3.68026	0.00404142	0.0259628
CNP	3.6796	0.00493767	0.0296639
SHLD3	3.67688	0.00248079	0.0184049
LMAN1	3.67639	0.00958179	0.0475176
POMT1	3.67518	0.00314552	0.0217747
ZKSCAN3	3.67339	0.00209827	0.0163749
CREB3L1	3.67266	0.00432645	0.0272217
THAP10	3.67178	0.00158875	0.0135197
UBXN4	3.66964	0.00751369	0.0399253
PAFAH2	3.66899	0.00325507	0.0222728
SEC14L4	3.66651	0.00987492	0.0485403
SNX15	3.66629	0.00671281	0.0369217
LIX1L	3.6658	0.00114655	0.0107295
ZNF705G	3.6635	0.00162613	0.01372
CALCRL	3.66254	0.00469858	0.028686
CHRD	3.66238	0.004933	0.0296485
MFSD2B	3.66021	0.00315433	0.0217928
CRY2	3.6565	0.00390777	0.0254135
PATJ	3.6542	0.00355264	0.0237438
RTL8A	3.65144	0.000361755	0.00474627
MYZAP	3.65081	0.00139113	0.0122898
CFAP298	3.64932	0.00854771	0.0438811
LRRC8D	3.6472	0.000351971	0.00466048
HROB	3.64626	0.00167079	0.0139523
ARHGEF2	3.6461	0.00479791	0.0290781
DDX6	3.64576	0.00301319	0.0211204
NBPF10	3.64513	0.00171067	0.0141823
UBXN10	3.64336	0.00330074	0.0224984
ASPG	3.64309	0.00674149	0.0369987
RANGAP1	3.64215	0.00181379	0.0147434
SET	3.64158	0.00896492	0.0453559
RIOK1	3.6407	0.00621573	0.0348856
MARK2	3.63921	0.00587499	0.033445
RBCK1	3.63699	0.00475785	0.0289484
USF1	3.63603	0.00277741	0.0198666
PMS2	3.63505	8.09047e-05	0.00168615
KPNA6	3.63272	0.00840052	0.0433492
VASH1	3.63076	0.000355567	0.0046871
F2RL3	3.63069	0.003771	0.0247135
CREB5	3.63041	0.00415535	0.0264516
PSMD6	3.62926	0.00439838	0.0275325
ATP5F1E	3.62707	0.0010372	0.010008
PCSK7	3.62394	0.00652757	0.0362212
IFI16	3.62387	0.00371397	0.0245037
RNF24	3.6222	0.00407603	0.0260826
DAD1	3.61979	0.00395879	0.0255667
CENPL	3.61964	0.00435759	0.0273209
CIB1	3.61748	7.62288e-05	0.00161946
SESN1	3.61355	0.00255634	0.0187801
GALNT6	3.6131	0.00303315	0.0212032
EIF2B5	3.613	0.000734792	0.00785372
CBX7	3.61197	0.00177022	0.0145159
RNF217	3.61179	0.0096552	0.0477968
FAM98B	3.61111	0.00764004	0.0404537
CA11	3.61108	0.00774377	0.0408481
RAPGEF3	3.61018	0.00839552	0.0433484
RRP1	3.60683	0.00227141	0.0173231
ZNF287	3.60669	0.00477567	0.0289936
SLC44A1	3.60628	0.00761343	0.0403566
RAB22A	3.60604	0.00883653	0.0449273
CD40	3.60304	0.000410788	0.00517762
UBE2J2	3.60201	0.000872176	0.00885802
VDAC3	3.60125	0.0025105	0.0185479
GHDC	3.60124	0.000640246	0.007141
LINC02218	3.6001	0.00370373	0.0244691
QSER1	3.60005	0.00658971	0.036421
TUSC1	3.59981	0.0067056	0.036895
PTBP1	3.59943	0.00642176	0.0357661
MYL12B	3.59927	0.00376473	0.0246985
GLYATL1	3.59811	0.00857566	0.0439784
EMP2	3.59746	0.00279239	0.0199446
ZCRB1	3.59707	0.00160896	0.0136141
STAM2	3.59693	0.00516483	0.0305406
OTOP1	3.59514	0.00407747	0.0260833
RHOBTB1	3.59223	0.00163766	0.013788
RRP12	3.58933	0.0058681	0.0334253
SLC22A17	3.58737	0.00211641	0.0164508
ADNP	3.5867	0.00237002	0.0178267
ATP6V0B	3.58465	0.000563203	0.00651483
CYBC1	3.58135	0.0047737	0.0289936
ZNF629	3.58103	0.00305768	0.0212948
VIP	3.58032	0.0096931	0.0479322
ATRAID	3.57972	0.000338806	0.00453031
SLC16A10	3.578	0.00650313	0.0361164
CSNK1D	3.57533	0.000760972	0.00808052
CALU	3.57222	0.00758115	0.0402181
FHL5	3.57095	0.00141925	0.012464
PHGDH	3.56924	0.00783483	0.0411397
PSMG4	3.56923	0.0057341	0.0329016
KCNK9	3.56389	0.00748508	0.0398166
IFT20	3.56232	0.00064433	0.00716905
GPR18	3.56203	0.00254314	0.0187183
UEVLD	3.56173	0.00667241	0.0367641
PCNP	3.56074	0.00180478	0.0147007
CAMKK2	3.56021	0.00590476	0.0335754
YME1L1	3.56	0.00175826	0.0144421
TMPRSS11A	3.55993	0.00835065	0.0431815
VMA21	3.55898	0.00207199	0.0162607
MAPK6	3.55841	0.00425245	0.0268859
TSNAXIP1	3.55484	0.00395347	0.0255667
COL16A1	3.55378	0.00672564	0.0369221
SH3RF3	3.54944	0.00141289	0.0124224
MCOLN2	3.5478	0.00630115	0.0352605
DUSP10	3.54539	0.00342433	0.0230438
MIDN	3.54534	0.00467927	0.0286307
ARSJ	3.54524	0.00320643	0.022048
TECPR1	3.54497	0.00448548	0.0278547
EIF1	3.54438	0.00731012	0.039163
ACAP2	3.53986	0.00931232	0.046583
ANGEL2	3.53907	0.00996722	0.0488834
ZXDB	3.53709	0.000714517	0.00769792
RBM27	3.53538	0.00953023	0.0473701
PCMT1	3.53503	0.00397273	0.0256313
DCHS1	3.53359	0.00449978	0.0279054
MYORG	3.53166	0.00442301	0.0276471
NOC2L	3.53158	0.00442801	0.0276471
ZNF503	3.53122	0.00164442	0.0138146
RAB5B	3.5299	0.00457001	0.0281649
IFI27L1	3.52942	0.0029189	0.0205574
STEAP3	3.52938	0.00956754	0.047459
RPL13A	3.52536	0.007048	0.0382195
CNOT9	3.52468	0.0033527	0.0227077
TMPRSS9	3.5241	0.00377106	0.0247135
FAM117B	3.52059	0.00469425	0.0286685
NUDT9	3.51986	0.00189286	0.0151774
NDRG1	3.51939	0.00421548	0.026756
SPTSSA	3.51836	0.00795847	0.0417105
ARGFX	3.51795	0.00263924	0.0191872
TAF1A	3.51718	0.00777364	0.0409614
BNIP3	3.51543	0.00242463	0.0181051
LTBP3	3.51454	0.00424932	0.0268826
SOD3	3.51383	0.00772947	0.0407836
ZNF48	3.51378	0.00115896	0.0107837
FSCN1	3.51328	0.00289076	0.0204086
ADGRF2	3.51171	0.000526151	0.00622999
TRMO	3.51049	0.00772761	0.0407836
SART1	3.50797	0.000435414	0.00541796
UBA3	3.50746	0.00568335	0.0327161
NOXA1	3.507	0.000916182	0.00915199
CCT6A	3.50613	0.0015571	0.0133507
PGAP4	3.50559	0.0020251	0.0159825
FOXC1	3.50388	0.00174421	0.0143585
PYCR3	3.50332	0.00125213	0.0113639
DNAJC24	3.50293	0.00443792	0.027655
SCIMP	3.5016	0.00266561	0.0193072
MUL1	3.50101	0.00818067	0.0425669
EPN2	3.50065	0.00443385	0.027655
PHF24	3.49997	0.00620641	0.0348708
TMEM80	3.49752	0.00132845	0.0118692
MTPAP	3.49526	0.00387476	0.025224
PIGF	3.49433	0.0070725	0.0383311
SH3GL1	3.49422	0.00094829	0.00938164
RREB1	3.49061	0.00954789	0.0474032
PEA15	3.48979	0.00655658	0.0363203
FBRSL1	3.4894	0.00488757	0.029455
E2F5	3.48582	0.00665271	0.0366866
FBXO21	3.48529	0.00524822	0.0308935
FEM1B	3.48498	0.00937281	0.0468257
SURF6	3.4832	0.000352117	0.00466048
ABHD14A	3.47968	0.00654853	0.0363067
RPAP1	3.47833	0.00479469	0.0290781
GNPAT	3.47344	0.000838158	0.00859508
IVD	3.47233	0.00198317	0.0157023
NPRL2	3.47173	0.00428873	0.0270802
PSMA7	3.46974	0.00719859	0.0387779
WIPF1	3.46623	0.00403481	0.0259291
DNPEP	3.4653	0.0102575	0.0498569
SMIM26	3.46238	0.00163322	0.0137679
ZNF324	3.45931	0.000858123	0.00874177
SNX3	3.45637	0.0062497	0.0350273
MGST2	3.456	0.0101184	0.0494141
DBX2	3.45581	0.00270076	0.0194823
PAK2	3.45474	0.00995885	0.0488546
GTF2A2	3.45473	0.000843854	0.00863815
TRIB2	3.45457	0.00191977	0.0153495
LZIC	3.45371	0.00732897	0.0392317
PPP4C	3.45321	0.00555543	0.0321596
DENND2B	3.44875	0.0023494	0.0177398
KLF9	3.44735	0.0026105	0.0190492
TRIM11	3.44541	0.00951726	0.0473537
FUT2	3.44238	8.08175e-05	0.00168613
ADH1B	3.44086	0.00825255	0.0428953
SOX9	3.43759	0.00893135	0.0452669
SCRN2	3.43338	0.00162769	0.0137272
RHOXF2	3.43193	0.000303285	0.00415504
SLC44A3	3.43146	0.00557382	0.0322381
DARS1	3.4314	0.00390135	0.0253802
MCL1	3.43136	0.000274463	0.00388522
DNAJA4	3.4306	0.00165387	0.0138599
NECAP2	3.42866	0.00838228	0.0433162
EDN1	3.42705	0.00503138	0.0301067
DKC1	3.42605	0.00627762	0.0351574
DPH3	3.4258	0.00405474	0.0260145
LRSAM1	3.42234	0.00269102	0.0194336
ZFHX3	3.42018	0.0102237	0.0497792
ZNF706	3.41854	0.00470395	0.0287098
EIF2S3	3.41847	0.00131964	0.011823
PUM2	3.41746	0.00900406	0.045495
NDUFB2	3.41737	0.0010592	0.0101624
GLYR1	3.41638	0.00723243	0.0389066
TMEM220	3.41421	0.00928063	0.0464602
CCDC115	3.4137	0.00696628	0.0378499
CLEC18A	3.41313	0.00393327	0.0255199
DNAJB6	3.40949	0.00250632	0.0185363
CLEC18B	3.40889	0.00683156	0.0373567
DIP2C	3.40836	0.00240989	0.0180294
UQCR11	3.40775	0.00584887	0.0333449
QSOX1	3.40751	0.00775821	0.0409021
TLN1	3.40719	0.00763498	0.0404379
SKA2	3.40588	0.00372817	0.024556
DST	3.4043	0.0057253	0.0328799
LUC7L2	3.40343	0.00219674	0.0169331
XPNPEP3	3.40211	0.0089816	0.0453984
RASA3	3.40071	0.0028142	0.020003
TMEM183A	3.39881	0.00553984	0.0320884
EWSR1	3.39518	0.00578176	0.0331459
PSME1	3.39512	0.00236719	0.0178259
KCNMB4	3.38907	0.00972885	0.0480762
C3orf33	3.38736	0.00200543	0.0158464
TCERG1	3.3863	0.00667534	0.0367698
ULBP2	3.38626	0.00584185	0.0333146
PARP2	3.38358	0.000774691	0.00818175
TRIM52	3.38177	0.00256764	0.0188419
PELI3	3.3804	0.00616307	0.034671
HOOK2	3.38006	0.00285064	0.0201983
VRTN	3.37969	0.0092752	0.0464456
SFTPB	3.37763	0.0047985	0.0290781
NDUFB8	3.37486	0.00103672	0.010008
CENPW	3.36572	0.00066334	0.00731808
TMEM8B	3.3652	0.00672311	0.0369221
MARCHF11	3.365	0.00484014	0.0292488
KANSL3	3.36405	0.00834341	0.0431627
CNOT3	3.36278	0.00366507	0.0242843
KRT12	3.36231	0.00175404	0.0144196
TRIM23	3.36022	0.00816225	0.0425164
IQCJ	3.35129	0.00536663	0.0313452
FAM120AOS	3.35061	0.00710732	0.0384503
HIBCH	3.34968	0.00462433	0.0283834
MUS81	3.34871	0.00216178	0.0167104
XAB2	3.34675	0.00639779	0.0356683
RASA2	3.34559	0.00992072	0.0487042
CHST6	3.3439	0.0082871	0.0429838
SFSWAP	3.34387	0.00819432	0.0426153
NACC2	3.3432	0.00718452	0.0387258
BTN2A2	3.3426	0.00149765	0.0129465
SCNM1	3.34172	0.00261821	0.0190871
ZC3H11A	3.34005	0.000728643	0.00780507
KLRG1	3.33748	0.00848416	0.0436236
NEGR1	3.33588	0.00886598	0.0450153
ZFP42	3.3346	0.00114529	0.0107228
TPP1	3.33286	0.00685229	0.0374265
GPALPP1	3.3283	0.00380123	0.0248363
ATP6V1G1	3.32576	0.00538467	0.0314318
RPS27AP5	3.32519	0.00243532	0.0181571
SPIB	3.32386	0.00596121	0.0337882
UPF3B	3.32384	0.00263511	0.0191715
ZNF226	3.31764	0.00403033	0.0259178
SRP72	3.31683	0.00944315	0.047117
HK1	3.31679	0.00159378	0.013539
ARHGEF7	3.31678	0.00717464	0.0387023
SLC35F6	3.31624	0.00511272	0.030361
IRGM	3.31613	0.00887296	0.0450305
TMEM209	3.31594	0.00461549	0.0283469
SDS	3.31556	0.00293089	0.0206249
AUH	3.31519	0.00694473	0.0377748
SLC35C2	3.31446	0.0067012	0.0368811
PPM1F	3.30989	0.00384178	0.0250761
PEF1	3.30896	0.00285622	0.0202232
GPRC5A	3.30882	0.00686299	0.0374552
NDFIP2	3.308	0.00934736	0.0467225
RBBP9	3.3068	0.00204098	0.016077
EMC3	3.30663	0.00977121	0.04824
TTC27	3.3061	0.00860585	0.0440754
B9D1	3.30605	0.0050051	0.0299861
MCTS1	3.30227	0.0015848	0.0134994
LRCH1	3.30018	0.0102215	0.0497792
SEPTIN1	3.29776	0.00929715	0.046531
KDSR	3.29343	0.00731248	0.0391649
PCBP4	3.29303	0.00205153	0.016139
DHX8	3.29049	0.00855276	0.043884
NUTM1	3.29018	0.00334815	0.0226873
PANK2	3.28987	0.00363999	0.0241705
ZNF596	3.28935	0.00420959	0.0267273
RRN3	3.28883	0.0027214	0.0195753
PRPF6	3.28859	0.00817928	0.0425669
SMOC1	3.28698	0.00332582	0.0226043
ITPK1	3.28595	0.00897358	0.0453762
RBMX2	3.28447	0.00434997	0.0273081
HSP90AB1	3.2811	0.00423554	0.026831
BORCS7	3.2799	0.00320203	0.0220282
ZNF587B	3.279	0.00699032	0.0379594
UGT2B28	3.27898	0.00877919	0.0447171
TLE6	3.27736	0.00682071	0.0373078
NDUFAF5	3.27683	0.00621407	0.0348856
RAMAC	3.27234	0.00704499	0.0382138
PTBP2	3.26425	0.00874664	0.0445978
GATD1	3.2628	0.00569298	0.0327522
RSAD1	3.26271	0.00659179	0.036421
PNRC1	3.25931	0.00134621	0.0119841
GNG11	3.25915	0.00662025	0.0365282
SAFB	3.25889	0.0102094	0.0497342
C14orf132	3.25546	0.00586737	0.0334253
SDC4	3.24897	0.00580047	0.033224
PSMA3	3.24213	0.00901877	0.0455341
PRAMEF2	3.2419	0.00878175	0.0447185
PLCD1	3.23866	0.00669391	0.0368576
POM121	3.23765	0.00998365	0.0489026
ENPP1	3.23532	0.00554163	0.0320893
ATP5PO	3.23503	0.00468782	0.0286471
CHD5	3.23399	0.00427571	0.0270155
DRC3	3.23245	0.0093389	0.0466921
DMWD	3.23113	0.00542892	0.0316145
CCNE2	3.22824	0.00322899	0.0221486
LRRC20	3.22758	0.00482563	0.0292153
OCM	3.2231	0.0061422	0.0345636
XG	3.21827	0.00339976	0.0229258
MORN4	3.21668	0.00328154	0.0224069
SDE2	3.21255	0.00153356	0.0131894
TMEM19	3.21166	0.00404384	0.0259628
MRPL57	3.2106	0.00623677	0.0349649
RARA	3.20397	0.0102917	0.0499734
GPER1	3.2039	0.000465113	0.00570062
MAPRE1	3.20374	0.00397625	0.0256371
MCU	3.19983	0.00900796	0.045503
C18orf21	3.19899	0.000790108	0.00826864
SLC25A45	3.19636	0.00529465	0.0311013
FOS	3.189	0.00506263	0.0302041
BAZ2B	3.18863	0.0101566	0.0495265
SLC2A10	3.18729	0.00911811	0.0459298
PRDX1	3.1817	0.0031829	0.0219325
AIDA	3.17891	0.00960139	0.047575
EAF2	3.17188	0.0071312	0.0385424
SLC25A15	3.1691	0.00803451	0.0419959
PRDM7	3.16719	0.00843669	0.0434366
ZFP30	3.16538	0.00871321	0.0445202
BMERB1	3.16387	0.00919161	0.0460854
GSDMA	3.16381	0.00373365	0.0245755
RPS28	3.16275	0.0074637	0.039758
EDEM2	3.16135	0.00597735	0.0338601
SFMBT2	3.15628	0.00886767	0.0450153
HHIPL2	3.15474	0.00341009	0.0229875
PTGER4	3.15151	0.00857843	0.043981
MAT2B	3.14892	0.00733492	0.039242
GTF2IRD2B	3.14825	0.00207072	0.0162607
NCS1	3.14604	0.00572611	0.0328799
NMNAT1	3.14573	0.0071682	0.0386889
AXIN2	3.14458	0.00314894	0.021783
SAG	3.14351	0.00883981	0.0449322
DIS3L	3.14314	0.00182973	0.0148175
ZNF479	3.13725	0.00371732	0.0245093
HNRNPC	3.13339	0.0101644	0.0495398
LRRTM2	3.13149	0.00927308	0.0464456
MKNK2	3.12931	0.00148124	0.0128525
CEBPZ	3.12913	0.000924029	0.00921811
TNK1	3.12744	0.00687872	0.0375201
CPPED1	3.12715	0.00979021	0.0482696
PDAP1	3.1237	0.0057339	0.0329016
TXNL4A	3.1198	0.00144802	0.0126598
P4HTM	3.11902	0.00621727	0.0348856
EVI2A	3.1147	0.00745228	0.0397394
CRK	3.1141	0.00657521	0.0363823
ANOS1	3.11065	0.00817143	0.0425528
C5AR2	3.10642	0.00918463	0.046074
EFS	3.10354	0.00677733	0.0371328
CANT1	3.0989	0.00665722	0.0366907
PLEKHN1	3.09736	0.00435503	0.0273136
IFNG	3.09462	0.00104589	0.010067
SNRPC	3.09417	0.00960733	0.0475839
H6PD	3.09044	0.00765811	0.0405275
NPTN	3.0852	0.0100609	0.0491826
SNRPD1	3.08189	0.00658473	0.0364041
SLCO2A1	3.07504	0.00544781	0.0317057
ZNF441	3.07418	0.00562991	0.0324979
EI24	3.07365	0.00491757	0.0295886
COG7	3.0718	0.00798052	0.0417924
TBRG1	3.07087	0.00088764	0.00896306
C15orf61	3.06713	0.00143001	0.0125303
KIAA1755	3.05538	0.0069189	0.0376657
RPL10A	3.04699	0.00841954	0.0433945
CFAP45	3.03493	0.00834375	0.0431627
PROCA1	3.0332	0.00844398	0.0434627
UCP3	3.02831	0.00521209	0.0307279
CDCP1	3.02608	0.00389258	0.0253316
ING2	3.02373	0.00284102	0.0201374
AKAP8	3.01353	0.00803656	0.0419959
EIF4EBP2	3.01157	0.0087494	0.0446002
COG1	3.00823	0.00847513	0.0436001
SOHLH2	2.99673	0.00645819	0.0359178
PTPRE	2.99007	0.00748936	0.0398285
PIGQ	2.98282	0.00540244	0.0314979
SLC39A5	2.97987	0.00568742	0.0327299
FTH1	2.97756	0.0061129	0.0344682
TERF2	2.97636	0.00531414	0.0311689
DYRK2	2.97483	0.00855039	0.0438833
ALDH18A1	2.97463	0.00913475	0.0459298
REG3A	2.97339	0.00455422	0.0281031
GBGT1	2.97097	0.00677421	0.0371262
RSPRY1	2.97057	0.00831094	0.0430703
CCL22	2.96243	0.00431303	0.0271635
TCEA3	2.96165	0.00485323	0.0293098
PSPC1	2.95449	0.00959709	0.047575
CPXM1	2.94139	0.00952256	0.0473681
CA9	2.93674	0.00954039	0.0474032
HOXA3	2.92181	0.00872788	0.0445487
WRAP53	2.91346	0.00498937	0.0299194
METTL2A	2.9119	0.00382538	0.0249858
SIGLEC6	2.90103	0.00517405	0.0305741
CERS5	2.8985	0.0037194	0.0245147
C11orf96	2.89386	0.00828116	0.0429837
FGF18	2.89308	0.00780717	0.0410606
BRAP	2.89028	0.00537085	0.0313605
UBE2V2	2.88248	0.0048848	0.029455
CCT3	2.88074	0.00997753	0.0488971
PCDHGA6	2.87981	0.00591729	0.0336369
TIMM21	2.87685	0.0080629	0.0421111
TNRC6A	2.87322	0.00879722	0.044774
TMTC4	2.87226	0.0020699	0.0162607
RAD9A	2.86628	0.00631664	0.0353114
EHF	2.86519	0.00895519	0.0453255
BBS5	2.86327	0.00811932	0.0423467
KLHDC4	2.86189	0.00259617	0.0189809
DEFB113	2.86059	0.00572695	0.0328799
SEC16A	2.85869	0.00741436	0.0395935
CITED2	2.84575	0.00744486	0.0397215
AGAP2	2.84093	0.00503476	0.0301084
FAAP20	2.83911	0.00482773	0.0292153
KRT35	2.83727	0.0020296	0.016009
MCRS1	2.83305	0.00581134	0.033248
BTN3A3	2.82749	0.00839281	0.0433477
TNNI3K	2.82738	0.00723501	0.0389098
POLE3	2.82447	0.00747594	0.0397993
GOLGA8A	2.8229	0.00563048	0.0324979
ROGDI	2.82246	0.00234137	0.0177001
SRF	2.82224	0.00604007	0.0341659
NPIPB12	2.81967	0.0021043	0.0164013
UTP6	2.81626	0.00207837	0.0162867
FBXO31	2.81059	0.00484329	0.0292588
ZMYM5	2.80898	0.00656901	0.0363583
CMTM4	2.80589	0.00659524	0.036421
ATP1A3	2.78962	0.00517584	0.0305741
EVC	2.78754	0.00955144	0.0474032
LYG1	2.78477	0.0050511	0.03016
SALL1	2.77785	0.00951187	0.047339
TMEM184B	2.77419	0.0015036	0.0129723
HOXC9	2.76936	0.00245837	0.0183105
TBRG4	2.76423	0.00617148	0.0347083
EHBP1L1	2.75931	0.00812857	0.0423635
KLF6	2.75915	0.00565051	0.032575
DYNLL2	2.75409	0.0096958	0.0479322
GTF2IRD2	2.74438	0.00984855	0.0484351
TRAPPC5	2.72851	0.00875491	0.0446051
IL18	2.70545	0.008403	0.0433492
RAB12	2.70427	0.00177138	0.0145163
SF3A2	2.70175	0.0100557	0.0491799
MRPS15	2.67282	0.00613932	0.0345573
MRPS7	2.64859	0.00639821	0.0356683
PEX11A	2.64693	0.00768742	0.0406166
COPE	2.64173	0.00450452	0.0279109
SFT2D1	2.64012	0.00830713	0.0430645
AK8	2.60083	0.00596381	0.0337932
PGBD4	2.60061	0.00762216	0.0403919
BRAT1	2.59175	0.00679678	0.0372081
PLK1	2.56535	0.00950518	0.0473177
NPEPL1	2.56173	0.00826796	0.0429525
RAE1	2.55744	0.00752537	0.0399439
PDGFRL	2.54126	0.00886679	0.0450153
C6orf52	2.53829	0.0080593	0.0421035
PITPNB	2.53553	0.00875448	0.0446051
BTBD16	2.513	0.00998906	0.0489169
RBM42	2.51177	0.0103014	0.0499956
PLEKHM2	2.50667	0.00687284	0.0374985
RPE	2.48974	0.00440855	0.0275873
PLTP	2.20245	0.00829738	0.0430253
ANKRD53	-2.5488	0.00889707	0.0451363
CPO	-2.61234	0.00910823	0.0459264
ZFYVE21	-2.65206	0.00872644	0.0445487
LSR	-2.654	0.00746056	0.039758
AKAP3	-2.66742	0.00789495	0.0414109
LIPK	-2.67952	0.00949963	0.0473021
TSPAN31	-2.69266	0.00539592	0.0314692
ZNF761	-2.69635	0.00611792	0.0344823
LRRC8A	-2.70754	0.00421855	0.0267668
NLGN2	-2.71138	0.00685314	0.0374265
PADI4	-2.71711	0.00909168	0.0458548
GYG2	-2.74099	0.00658351	0.0364041
TEX101	-2.75071	0.00997277	0.0488971
SPAG1	-2.75994	0.0100414	0.0491241
CYP2J2	-2.76022	0.00967924	0.0478864
LHFPL5	-2.80736	0.00314681	0.0217759
SLC16A9	-2.81507	0.0100706	0.0492174
YIF1B	-2.82325	0.00398966	0.0257151
ANKRD55	-2.88483	0.00679401	0.0372034
SKA3	-2.90592	0.00913292	0.0459298
PBLD	-2.92127	0.00379455	0.0248179
GRB14	-2.93877	0.00335384	0.0227077
ZNF573	-2.95042	0.0101491	0.0495023
SCD5	-2.96853	0.00977929	0.04824
SIGLEC9	-2.99858	0.00932508	0.0466349
DLG2	-3.01009	0.00706731	0.0383136
CLEC12A	-3.01312	0.00230733	0.0175033
LRRTM3	-3.01479	0.00976651	0.0482379
G6PC2	-3.02046	0.0101644	0.0495398
TTF1	-3.04099	0.00653478	0.036251
HYPK	-3.05648	0.00865284	0.0442813
BRD3	-3.06669	0.00487948	0.0294319
ZNF615	-3.0792	0.00722535	0.03889
POLE2	-3.08929	0.00464796	0.0285015
ZMYM3	-3.0932	0.00177411	0.0145296
DHFR2	-3.09388	0.00717346	0.0387023
UBXN2B	-3.10821	0.00595102	0.0337501
MTUS2	-3.11362	0.00868744	0.0444149
MS4A18	-3.11971	0.00842677	0.0434199
MUC17	-3.1214	0.0097987	0.0482871
METTL17	-3.12581	0.00509605	0.0303053
METAP1D	-3.13006	0.00782604	0.0411046
SYT10	-3.13026	0.00782214	0.0411046
FES	-3.13181	0.0071601	0.0386558
ZIC1	-3.13412	0.00214834	0.016646
GLO1	-3.13941	0.0086987	0.0444577
SAMD5	-3.14582	0.00927533	0.0464456
ELAVL4	-3.14769	0.00443918	0.027655
CATSPERB	-3.14918	0.00574184	0.0329364
PCGF6	-3.14968	0.00840431	0.0433492
IL1RAPL1	-3.1541	0.00600995	0.0340152
NUBP2	-3.15589	0.00332278	0.0225937
SCOC	-3.15786	0.00894022	0.0452778
DDX60	-3.16126	0.00872459	0.0445487
ZNF439	-3.16215	0.00730164	0.039139
SNRPB2	-3.16669	0.00477729	0.0289945
MRS2	-3.17819	0.00943655	0.047096
VWA2	-3.18299	0.00995071	0.0488392
RNF150	-3.18991	0.00982565	0.0483945
OCIAD1	-3.19589	0.00890753	0.0451591
REEP1	-3.20879	0.00450221	0.0279054
BNIP5	-3.21172	0.00843659	0.0434366
SLAMF1	-3.21244	0.00960058	0.047575
MAST3	-3.21475	0.0100353	0.0491063
FLG2	-3.21823	0.00718495	0.0387258
HSD17B11	-3.21915	0.00503984	0.0301204
TFAP2D	-3.21986	0.00256224	0.0188164
HSD17B7	-3.22074	0.00583345	0.0332958
UNC119B	-3.22848	0.00513946	0.0304643
PPIF	-3.23538	0.0042331	0.0268243
ALG6	-3.23546	0.00470712	0.0287117
KLF13	-3.23747	0.0083846	0.0433168
VPS25	-3.24567	0.00351374	0.0235439
KIF17	-3.24675	0.00298414	0.0209543
HSDL2	-3.2471	0.00210042	0.0163851
PITPNC1	-3.2528	0.00659982	0.0364257
CDNF	-3.25889	0.0101012	0.0493518
MMP21	-3.26034	0.00659826	0.0364257
B3GALT5	-3.26485	0.00919058	0.0460854
GOLPH3L	-3.26495	0.00752181	0.0399387
KCTD19	-3.26747	0.00495463	0.0297385
DNAAF1	-3.2694	0.00831265	0.0430703
DERL2	-3.27972	0.00967358	0.0478756
NOMO3	-3.28068	0.004458	0.0277546
KCNN3	-3.28177	0.00752235	0.0399387
RSPH3	-3.29083	0.00627831	0.0351574
BRIX1	-3.29185	0.00858643	0.0439875
SFTPA1	-3.29727	0.00602416	0.0340857
PARVB	-3.30267	0.0101442	0.0494905
POTEJ	-3.30291	0.00397419	0.0256323
FBXW11	-3.30781	0.00611894	0.0344823
GTF2F2	-3.309	0.00858135	0.0439845
BCL7C	-3.32038	0.00785483	0.0412226
MICAL2	-3.32417	0.00946818	0.047205
FLT3	-3.3267	0.00457978	0.0282081
PIWIL1	-3.33143	0.0102824	0.0499406
PGAP6	-3.33254	0.00428229	0.0270483
SPINK1	-3.33528	0.00731518	0.0391686
SRFBP1	-3.33822	0.00559011	0.0323126
SLC5A8	-3.35369	0.00231144	0.0175277
FOXN2	-3.35967	0.00688392	0.0375378
CWC27	-3.36573	0.00911984	0.0459298
C3orf38	-3.36783	0.00239259	0.0179275
TMEM229A	-3.37156	0.00151645	0.0130652
AFAP1L2	-3.37758	0.00634964	0.0354553
SLC7A9	-3.37783	0.0078246	0.0411046
DTX2	-3.37857	0.00183394	0.014827
CASP10	-3.38171	0.0100116	0.0490149
RUSF1	-3.38442	0.0016738	0.0139655
GPA33	-3.39208	0.00467763	0.0286296
MBOAT2	-3.39842	0.0074343	0.039676
SEL1L2	-3.39987	0.00585975	0.0333971
DSG4	-3.40114	0.0030184	0.0211418
CXXC4	-3.40458	0.00241861	0.0180739
SRP54	-3.40821	0.0102619	0.0498656
ZNF708	-3.41109	0.00392206	0.0254726
CNRIP1	-3.41114	0.00496404	0.0297766
C1orf105	-3.41662	0.00893344	0.0452669
CD99L2	-3.42355	0.00502047	0.0300505
MYBPHL	-3.43044	0.0099756	0.0488971
CIAO2A	-3.4342	0.00769894	0.0406665
L1CAM	-3.43431	0.00797995	0.0417924
IGBP1	-3.43827	0.00132041	0.0118244
CACNA1A	-3.44212	0.00343678	0.0231117
ZIC3	-3.44269	0.00184224	0.0148756
PCSK9	-3.44515	0.00832548	0.0431095
ADAM18	-3.44761	0.00412137	0.0262828
CFAP77	-3.4494	0.0036057	0.0240081
RAD51D	-3.44969	0.00881949	0.0448707
SALL4	-3.45401	0.0101374	0.0494822
LRRC36	-3.46361	0.00562431	0.0324814
HSF2	-3.46501	0.00787803	0.0413332
IL22RA1	-3.46784	0.00477085	0.0289914
UGCG	-3.47129	0.0076246	0.0403939
TAF6	-3.47149	0.00181342	0.0147434
AKR1B15	-3.48045	0.00570712	0.0328142
SCD	-3.48173	0.00270331	0.0194935
CTNND2	-3.48356	0.00255426	0.0187719
LYVE1	-3.48415	0.00315622	0.0217947
FMO1	-3.48461	0.00536658	0.0313452
TP53BP2	-3.48494	0.00872241	0.0445487
OR2A7	-3.48683	0.00632372	0.0353308
RAD51AP2	-3.48799	0.00954985	0.0474032
EMX1	-3.49094	0.00759065	0.0402576
CTDP1	-3.49237	0.00227206	0.0173231
HMCN2	-3.49542	0.00414664	0.0264134
TSEN15	-3.49548	0.00945077	0.0471429
ZFAND4	-3.49551	0.00955055	0.0474032
BSND	-3.4971	0.0050853	0.0302902
NEK9	-3.50122	0.00154791	0.0132837
SRRM3	-3.50999	0.00292842	0.0206149
SRPX	-3.51076	0.00519014	0.0306255
FGFR3	-3.51082	0.00674783	0.0370231
SLC6A3	-3.51091	0.00515807	0.0305237
MND1	-3.51761	0.00267855	0.019365
ANKHD1	-3.51777	0.00252146	0.018603
ATL2	-3.51991	0.00873993	0.0445768
ASCC1	-3.52057	0.00458002	0.0282081
ARPP19	-3.52363	0.00874023	0.0445768
HNRNPCL1	-3.52422	0.00243826	0.0181722
GDPD1	-3.52635	0.00449153	0.0278746
ZNF771	-3.52736	0.00100784	0.00983148
ANKRD7	-3.53321	0.00722213	0.0388834
SLC9B1	-3.53371	0.00346997	0.0232788
UGT2B4	-3.53441	0.00553298	0.0320676
ZNF561	-3.53691	0.00688581	0.0375378
SDK1	-3.53879	0.0044269	0.0276471
SGCG	-3.54212	0.00465649	0.0285275
ZNF718	-3.54221	0.00429095	0.0270855
FGL1	-3.54309	0.00222194	0.0170742
COL4A4	-3.54645	0.00303753	0.0212125
LEPR	-3.54823	0.00633366	0.0353762
TAL1	-3.55082	0.00118742	0.0109777
LRRC32	-3.55289	0.000836566	0.00858479
ESCO1	-3.55451	0.00333072	0.0226163
ZNF735	-3.55924	0.00152612	0.013137
UBXN2A	-3.56075	0.000792387	0.00827347
SIGLEC11	-3.56337	0.00322583	0.0221347
DOK5	-3.57653	0.00463992	0.0284701
LUZP1	-3.57715	0.0102473	0.049834
PRR14L	-3.58544	0.00315304	0.0217928
MOBP	-3.59145	0.00730951	0.039163
TMC2	-3.59158	0.00112945	0.0106504
ZFHX4	-3.59768	0.00493359	0.0296485
CHRM3	-3.59777	0.00977888	0.04824
MAN2A1	-3.59942	0.00352026	0.0235439
TDRD6	-3.60022	0.00897226	0.0453762
DCLK1	-3.60657	0.00761189	0.0403566
ZNF675	-3.60682	0.0036885	0.024385
DYRK3	-3.60744	0.0026422	0.0191967
CYP4F3	-3.61357	0.00947471	0.047205
ATP2C2	-3.61816	0.00272852	0.0195815
EPDR1	-3.61981	0.000846201	0.00864958
HYOU1	-3.62271	0.000943551	0.00934422
SHANK3	-3.62345	0.000262921	0.00376545
LYPD6B	-3.63006	0.00839738	0.0433484
CEP55	-3.63273	0.00546619	0.0317578
KDM4D	-3.63282	0.000948807	0.00938201
WBP1L	-3.64216	0.00768059	0.0405914
CES3	-3.64423	0.00607791	0.0343402
SLC11A1	-3.64829	0.00429754	0.0271025
NDUFAF4	-3.64854	0.00835691	0.0431965
MATR3	-3.64961	0.00595811	0.0337805
SLC5A5	-3.65132	0.00990085	0.0486311
ABHD12	-3.65155	0.00214032	0.0165971
TNIP3	-3.6596	0.00512146	0.0303852
PGM2	-3.66173	0.00429732	0.0271025
TNFRSF10A	-3.66288	0.00281244	0.020003
CFHR1	-3.66303	0.00104323	0.0100562
WDR64	-3.6639	0.0102494	0.049834
ADH5	-3.66616	0.00980525	0.0483072
TTC23	-3.66742	0.00521935	0.0307513
FRMPD4	-3.66787	0.00158626	0.013506
TLCD4	-3.66843	0.00722842	0.0388958
PPT1	-3.67012	0.00159955	0.0135573
TMEM33	-3.67286	0.00358681	0.0239068
ABCF3	-3.67354	0.00140894	0.0124013
KRT72	-3.67369	0.00534516	0.0312664
PIGX	-3.6758	0.00545479	0.0317368
SELENON	-3.6762	0.00594588	0.0337307
RHBDD1	-3.67677	0.00736195	0.0393547
HVCN1	-3.67715	0.00143696	0.0125744
KCNMB3	-3.67944	0.00333334	0.0226213
CPQ	-3.68394	0.00580953	0.033248
ZNF679	-3.68653	0.0018742	0.0150777
CAMK2G	-3.69029	0.00379516	0.0248179
PLGLB1	-3.69261	0.00081359	0.00843291
MBTPS2	-3.69838	0.0074492	0.0397338
ZNF707	-3.69956	0.00113354	0.010669
ADPRM	-3.70199	0.000695091	0.00756589
NREP	-3.70755	0.000305829	0.00418642
TUB	-3.7114	0.00332704	0.0226043
FCGR2B	-3.71457	0.00612673	0.0345143
ITGA2B	-3.72023	0.00553741	0.0320838
HSPA14	-3.72037	0.00780576	0.0410606
ACSS3	-3.72406	0.00549347	0.031867
SLC26A5	-3.72738	0.00279628	0.019957
BPIFC	-3.73239	0.00701716	0.038084
CNOT6	-3.73326	0.00694083	0.037764
AKIP1	-3.73799	0.000400529	0.00508107
DKK2	-3.7411	0.00387195	0.0252196
GRIA1	-3.74197	0.00455743	0.0281139
NSL1	-3.74215	0.00434905	0.0273081
ABCC3	-3.74232	0.00261863	0.0190871
F13A1	-3.74343	0.001605	0.0135886
ZNF684	-3.74435	0.00465803	0.0285275
GATAD2A	-3.74467	0.00776855	0.0409456
TMEM30B	-3.7451	0.000540832	0.00633579
NRP1	-3.74713	0.00715377	0.0386323
LMO7	-3.75277	0.00391989	0.0254669
C2orf16	-3.75435	0.000912309	0.00911948
CABP1	-3.75466	0.00412211	0.0262828
MYH13	-3.75676	0.00518568	0.0306084
FGF14	-3.75689	0.00547881	0.0318009
DMP1	-3.76013	0.00156008	0.0133646
SOX13	-3.76271	0.00411345	0.0262447
PFAS	-3.76353	0.00362321	0.0240887
KLF11	-3.76432	0.00332067	0.0225873
PSMA6	-3.76649	0.00854658	0.0438811
CADPS	-3.76675	0.0072486	0.0389508
CENPK	-3.76971	0.00173879	0.0143425
MR1	-3.77014	0.00437883	0.0274277
SPZ1	-3.77071	0.00121408	0.0111637
[truncated: 651 more rows]

## Sheet: MZ
Middle zone-specific DE genes between patients with WB and NWB samples.
Adjusted P indicates BH adjusted p-values.
Gene	log2FoldChange	p-value	adjusted P
KCNV1	7.57655	4.59125e-07	0.000172138
RYBP	7.3838	5.83945e-08	5.01731e-05
DYNLT3	7.3481	1.16064e-09	5.12379e-06
DYRK2	7.15338	2.02887e-06	0.000418374
WDR5B	6.99705	1.06154e-06	0.000300967
ELAC1	6.85659	1.7691e-06	0.000391561
AMIGO2	6.85096	1.13082e-06	0.000306824
C5orf15	6.66728	4.79737e-06	0.000604443
KCNA1	6.54563	1.578e-06	0.000362361
ZNF771	6.5296	1.60822e-06	0.000362361
PRIM1	6.50485	2.27583e-08	2.68604e-05
RBP3	6.47367	1.18459e-05	0.000935917
PCBP2	6.40041	6.61393e-07	0.00022731
TSC22D4	6.34638	1.21708e-05	0.000946115
IFIT5	6.3408	3.7634e-06	0.000542631
TAT	6.34001	7.75645e-06	0.000774129
B3GAT1	6.32603	1.06545e-06	0.000300967
SLC5A7	6.31914	3.35806e-06	0.000513801
RNF128	6.27733	2.97331e-06	0.000504273
TEX45	6.26021	2.07698e-06	0.000424054
DRC1	6.23011	1.13638e-05	0.000918949
CXorf38	6.16639	3.65821e-05	0.00182541
ZNF12	6.0877	7.3696e-05	0.00281945
SNRPD2	6.0628	0.000155293	0.00435302
C14orf132	6.05294	7.02842e-06	0.000743247
OR4C13	6.04913	1.23177e-05	0.000951322
CHIC2	6.04816	3.24592e-06	0.000513801
AMD1	6.0129	9.55858e-07	0.000287878
CYCS	5.96991	1.70585e-05	0.00114956
OSBPL5	5.93178	1.64207e-05	0.00112495
ATXN1L	5.92623	2.65826e-05	0.00148956
PTER	5.91471	8.08924e-06	0.000786831
CDCA3	5.91408	2.20027e-05	0.00134634
PCDHGA8	5.89264	3.80145e-05	0.00186199
SLC48A1	5.89058	9.6803e-06	0.000871692
SELENOP	5.85552	0.000242063	0.00570767
ORAI2	5.83714	2.92566e-05	0.00158928
SPATA4	5.83588	3.47311e-05	0.00176688
SLC16A6	5.80612	7.1389e-05	0.00274136
NOCT	5.80304	3.43448e-06	0.000515961
ABHD12	5.79888	1.21669e-05	0.000946115
PRKAG3	5.7978	5.54867e-05	0.00235979
IL1A	5.79435	2.96847e-05	0.00160243
TERF2IP	5.79152	5.5901e-05	0.00236701
SRSF6	5.77685	2.73446e-06	0.000479516
UBE2D2	5.77368	9.71185e-07	0.000287878
DHRS9	5.76902	4.74338e-06	0.000603785
ADAMTS10	5.75036	7.93166e-06	0.000775295
MUC1	5.73448	1.27669e-06	0.000325021
PSMB2	5.72371	2.45207e-06	0.000459674
HDAC8	5.70303	3.5874e-05	0.00180429
HMOX1	5.68268	8.98457e-06	0.000835218
LDLRAP1	5.64777	9.11062e-05	0.00317885
SUSD5	5.60369	3.57584e-05	0.00180332
APOBEC3C	5.59383	4.39988e-06	0.000581602
TMEM106A	5.5792	5.30668e-06	0.000630065
PC	5.55949	1.55212e-05	0.00110366
CLK2	5.54656	0.000124546	0.00381048
BTC	5.53248	0.000262531	0.0060085
PTTG1IP	5.512	1.95439e-05	0.00124773
CPNE9	5.4969	3.74005e-05	0.00184066
BTLA	5.48633	0.00011698	0.00368844
OR6C65	5.46898	7.47225e-05	0.00282803
OPCML	5.4661	0.000108248	0.003527
ARHGEF4	5.45138	3.2226e-05	0.00167388
DLX6	5.44731	3.6845e-05	0.00182639
HCRTR2	5.44514	1.57992e-05	0.00111574
C3orf62	5.43684	1.56385e-05	0.00110818
LRRC72	5.43559	1.51074e-05	0.00107912
MFSD4B	5.43094	0.000629684	0.0104715
BCCIP	5.41942	5.22246e-05	0.00229621
PRF1	5.41751	1.14841e-05	0.000921611
STRIP1	5.40297	2.74042e-06	0.000479516
TAF6	5.37585	3.00788e-06	0.000504273
CWF19L1	5.37582	0.000132482	0.00398237
SPINT1	5.37057	2.7494e-05	0.00152818
ZWINT	5.36426	2.00139e-05	0.00126597
TSNAX	5.32756	0.000221063	0.00536807
C1orf56	5.32145	0.000183742	0.00479703
INHBA	5.32079	0.00012049	0.00375321
HIF1AN	5.30477	1.26791e-05	0.000975577
LGI2	5.29802	3.11889e-05	0.00165612
LRRC74B	5.27697	2.34214e-05	0.00137484
SMIM9	5.27626	1.07584e-05	0.000905385
IRGM	5.27519	6.13842e-05	0.00250792
GPATCH4	5.27011	0.000211866	0.00524316
RAB5A	5.26617	0.000195377	0.0049924
RETREG3	5.25218	0.000382203	0.00777298
DMRTC2	5.25107	7.03529e-05	0.00272697
NKIRAS2	5.24964	4.73508e-06	0.000603785
ZSCAN22	5.23798	3.88642e-05	0.00188569
NMNAT2	5.23231	0.00169513	0.0196157
SIRT3	5.23146	0.000227657	0.00544607
C19orf25	5.22521	9.26315e-06	0.000852747
QPCTL	5.22225	3.29353e-06	0.000513801
ZNF607	5.21707	0.00018113	0.00477022
CCDC117	5.21642	9.49476e-05	0.0032506
POLR1D	5.21402	9.40992e-06	0.000854814
ZNF772	5.21168	5.73363e-06	0.00065685
ENTPD3	5.19369	0.000128751	0.00389863
IGSF5	5.17702	0.000547763	0.00956736
SRSF2	5.1388	0.000131299	0.00395385
ISLR	5.13022	3.88245e-05	0.00188569
SSH3	5.12734	0.000114146	0.00363593
VRTN	5.1262	0.000224095	0.00540476
ELOVL4	5.12239	0.000206922	0.00515953
MAD2L2	5.12236	0.000211144	0.00524316
PDZD8	5.11359	0.000104777	0.00347365
PIH1D1	5.10799	6.43528e-05	0.00257673
BRI3	5.10766	9.93763e-07	0.000288625
WARS2	5.10317	0.000226776	0.00543762
PPP1R3F	5.10131	1.81143e-05	0.0011822
CKAP2L	5.09988	0.00134226	0.0170857
LZTS1	5.07683	0.000151009	0.00431284
STOX2	5.07658	0.000221272	0.00536807
RAB14	5.07331	4.72008e-05	0.00216777
RACGAP1	5.07078	5.98358e-05	0.00246282
RBM34	5.07001	2.24288e-05	0.00135632
UMPS	5.05839	5.88969e-05	0.00243878
ZNF726	5.03707	1.05684e-05	0.000904278
RPL14	5.03197	0.000429752	0.00835207
ZWILCH	5.03155	0.000239029	0.00567205
NLRP11	5.02967	0.000315498	0.00681252
FCRL3	5.01406	0.000714368	0.0113492
ASXL1	4.99685	8.0713e-05	0.00293542
PABPC4	4.9958	9.98921e-05	0.00336032
VMA21	4.98521	0.000191261	0.00491197
TMC8	4.97657	0.000147643	0.00424624
ZNF208	4.97573	0.00028408	0.00635142
LBH	4.9687	0.000119508	0.00373465
TIMELESS	4.95896	0.000690066	0.0111084
IPPK	4.95618	5.01787e-05	0.00225925
AIMP1	4.95034	1.22044e-05	0.000946115
AURKB	4.94795	0.000175955	0.00466971
ANAPC2	4.92979	0.000101459	0.00337995
HTR5A	4.92892	0.000107154	0.00351963
GCNT3	4.91927	0.00018828	0.00487753
PILRB	4.91899	2.15041e-05	0.00132369
ACOT7	4.9185	0.000107002	0.00351963
PELI3	4.91264	0.000967423	0.0137014
ZNF662	4.91053	2.30519e-05	0.00136204
CASP4	4.90215	0.000632357	0.0104991
XRCC2	4.89546	0.000187501	0.00486958
PNPLA5	4.88871	0.000305198	0.00668408
RPF1	4.88333	0.000184956	0.00482171
PIP5KL1	4.88145	0.00021271	0.00524316
SYT12	4.85407	7.75632e-05	0.00288679
OAT	4.83752	0.000126536	0.00384852
SLC18B1	4.83627	0.000321836	0.00690638
FERMT2	4.83081	0.000169675	0.00459811
NME8	4.82823	0.00051049	0.00922595
ZNF585A	4.82662	0.00080363	0.012228
COMP	4.81098	4.23378e-06	0.000574374
ADGRF1	4.80869	0.000249	0.00581498
FBLIM1	4.80531	1.3696e-05	0.00101959
UQCRHL	4.80515	0.000322193	0.00690638
MEGF9	4.77311	0.00157663	0.0187589
DIS3L	4.77287	0.000101137	0.00337995
SNX32	4.77251	0.00092836	0.0133035
CDIP1	4.7645	0.000258263	0.00594109
PROCR	4.75533	5.24934e-05	0.00230069
SYNCRIP	4.74807	7.40658e-05	0.0028201
OSCAR	4.72237	2.46806e-05	0.00141765
AQP2	4.69381	0.00263427	0.0258673
NOD2	4.68585	0.000327738	0.0070034
ELF4	4.68334	0.000862222	0.0126906
CDKN2B	4.67518	0.00018247	0.00478717
FARS2	4.66196	0.00015899	0.00440071
PSMG2	4.65978	0.000296783	0.00656648
KLHDC7A	4.65231	0.000646066	0.010658
PSMD2	4.64689	0.00105026	0.0145449
BDH1	4.64091	0.00189263	0.0210166
KCNMB3	4.6342	0.000129014	0.00390088
ABCA6	4.617	0.000302003	0.00663924
ARHGEF19	4.61375	2.87026e-05	0.00156996
RCHY1	4.60612	0.000545759	0.00955357
ZNF154	4.60514	0.000859662	0.0126622
ZNF506	4.58656	0.00150889	0.0182706
TIMM17A	4.57369	0.000412843	0.00817794
MGST3	4.57252	0.000459524	0.00867751
CD209	4.57192	0.000211965	0.00524316
TMBIM1	4.55733	0.000155793	0.00435302
TRIM48	4.55669	0.000895941	0.012972
LTB4R	4.5523	0.000423853	0.0083019
ELFN2	4.55046	0.000160438	0.00442891
CNN1	4.54703	0.000227153	0.00544033
FADS6	4.53671	0.000668678	0.0108573
E2F5	4.53194	0.000667243	0.0108431
R3HCC1	4.5267	0.000338801	0.00718034
TFIP11	4.51967	0.0011079	0.0150401
MVD	4.51756	4.29817e-05	0.0020292
XBP1	4.51296	0.000114357	0.00363593
PPP1R2B	4.51113	0.00187952	0.0209048
SPDYE3	4.50764	0.000160686	0.00442983
KCNQ4	4.50479	0.00109148	0.0148859
SUPT5H	4.50259	0.000150785	0.00431253
SELP	4.49981	0.000376661	0.00769038
UBXN10	4.49439	0.00148768	0.0181714
DAG1	4.49347	0.00125597	0.0163689
MOBP	4.48038	0.00111686	0.015122
KLHL35	4.47855	0.00271196	0.0264163
IMPDH2	4.4757	9.65267e-05	0.00328462
MYADM	4.47207	0.000224697	0.00541293
SEPTIN3	4.46763	0.00037526	0.00769038
HNMT	4.46276	0.00255922	0.0254664
SSR2	4.45921	0.00124477	0.0162459
PLA2G7	4.45459	0.000914062	0.0131443
KLHL23	4.44671	7.07042e-05	0.00273032
OIT3	4.44556	0.000268735	0.00610308
NLRP2B	4.43625	0.00550302	0.0416279
ZNF484	4.43246	0.000490136	0.00901284
AKAP3	4.43174	0.000703083	0.011239
ACRBP	4.43141	0.000378743	0.00771746
TAF3	4.4307	0.00503922	0.0393215
RGN	4.43067	0.000715639	0.0113492
IGSF10	4.4286	0.000575412	0.00990448
CA5B	4.42782	0.00082008	0.0123527
DCTN2	4.42544	0.0010025	0.0140629
ZNF350	4.42064	0.000567248	0.00978028
CCDC69	4.40901	0.000263139	0.00600906
ZNF526	4.40869	0.000309746	0.00675902
ZNF778	4.40822	0.000439355	0.00842784
TMEM19	4.39194	0.00101675	0.0142241
C6orf163	4.39077	0.000315368	0.00681252
ZNF468	4.38423	0.000149672	0.00429251
ANAPC15	4.38024	0.000802627	0.012228
PLEKHG6	4.37997	0.000648326	0.0106696
PPP3CC	4.37837	0.00101314	0.014193
HTR4	4.37443	0.00171186	0.0197208
NHLH1	4.3683	0.000529019	0.00941235
H2AZ2	4.35097	9.19288e-05	0.00320214
APH1B	4.34918	0.00151949	0.0183343
LARGE2	4.34804	0.000111897	0.00360314
NIPAL1	4.34667	0.00120371	0.0158706
ZNF594	4.34337	0.000589498	0.0100511
TESK2	4.34248	0.000763279	0.0118432
TENM4	4.34155	0.00106869	0.0146818
RAD50	4.33744	0.000114433	0.00363593
GAR1	4.31525	0.000434297	0.00838542
HES1	4.30766	0.000325105	0.00695435
NOP53	4.30719	0.00142372	0.017654
TPD52L2	4.30504	0.000106429	0.00351149
TMEM216	4.30127	0.000841109	0.0124781
UGT1A7	4.29382	0.000616428	0.0103177
MMP28	4.29159	0.0037626	0.0326964
CSF1R	4.28887	0.00039173	0.00788855
CCDC13	4.28862	0.000973697	0.0137619
DHRS1	4.28723	0.000652161	0.0106986
MOCS1	4.28147	0.00284795	0.0272391
FAM177B	4.27767	0.000674883	0.0109151
YWHAB	4.27495	0.000649492	0.0106696
IRAG1	4.27188	0.002539	0.0253954
BPIFA2	4.27139	0.000680001	0.010962
TTPA	4.27003	0.000946312	0.0135231
SNF8	4.26432	0.001612	0.0189624
B4GALT5	4.25915	0.00321613	0.0296191
PIK3R6	4.25481	0.00152827	0.0183865
TBC1D17	4.25284	0.000777523	0.0119752
RPS6	4.24061	0.00413636	0.0346421
FTCDNL1	4.24028	0.00231155	0.0238451
HTN3	4.23827	0.00204901	0.0220871
CDC16	4.23676	0.000697888	0.0111906
ZNF419	4.23292	0.000478297	0.00890527
TNC	4.22886	0.000222363	0.00538819
CD1A	4.21874	0.000994085	0.013983
TARDBP	4.21818	0.00201876	0.0218754
UBQLN2	4.21189	0.000137869	0.00406722
MCHR2	4.20936	0.000661537	0.0108095
GNA13	4.20484	0.000156037	0.00435302
KLHDC8A	4.20326	0.000578451	0.00992064
GBP4	4.20181	0.000528627	0.00941235
LIPT1	4.20025	0.00214157	0.022695
BTRC	4.19837	0.00436397	0.0358524
KLC3	4.18788	0.000435523	0.00839339
KCTD20	4.18637	0.00313573	0.0291269
EPGN	4.18343	0.00415043	0.0347205
SHKBP1	4.18079	0.00170376	0.0196714
C20orf203	4.17698	0.000296611	0.00656648
DRG1	4.17208	0.00212579	0.0226191
VASH1	4.17083	0.000485278	0.00898131
ALKBH8	4.17064	0.000203083	0.00508843
CENPU	4.16863	0.00177991	0.0202112
PSG7	4.16779	0.00242167	0.0245875
CSF3R	4.16192	0.000777593	0.0119752
UBE2G1	4.16183	0.000577129	0.00991168
EXD1	4.15853	0.00185981	0.0207415
STPG4	4.15642	0.000101141	0.00337995
C1orf52	4.15401	0.000155652	0.00435302
ELOC	4.15278	0.00215823	0.0228113
RTCB	4.15161	0.00138605	0.0173961
METTL2A	4.14549	5.5395e-05	0.00235979
IRAK4	4.13519	0.000115578	0.00365935
EVI2A	4.13315	0.00253122	0.0253626
CFAP53	4.13257	0.00265114	0.0259588
TTC7A	4.12301	0.00127857	0.0165404
RAB33B	4.11726	0.001259	0.0163797
GPC1	4.11477	0.00108396	0.0148127
KLB	4.10988	0.00396936	0.0337535
MRPL58	4.10562	0.000738612	0.0116089
CCNL1	4.10272	0.00198963	0.0216588
SPRR2E	4.10272	0.000564755	0.00975846
S100A7A	4.09195	0.00156989	0.0187148
OSBPL7	4.09018	0.000436988	0.00841375
MTERF3	4.08956	8.27014e-05	0.00296589
SNRPA1	4.08679	0.00565317	0.0423039
ZNF736	4.08477	0.00700895	0.0485425
DPH1	4.08029	0.000635035	0.0105181
NUDT4	4.07609	0.00431529	0.0356655
PHIP	4.07165	0.00230374	0.0238122
CBLN4	4.06771	0.00170868	0.0196952
NYNRIN	4.06555	0.00094939	0.0135484
KLK2	4.05812	0.00352009	0.0313677
CAMKK1	4.05745	0.000811305	0.0122834
PML	4.05336	0.00273605	0.0265631
P2RY1	4.04482	0.00131199	0.0168459
MMP8	4.04162	0.000869981	0.0127414
RRAGA	4.03835	0.00226975	0.0236148
PRSS3	4.03701	0.000257388	0.00593028
MBD4	4.03617	0.0027175	0.0264555
DDAH1	4.03344	0.00223435	0.0233407
RHCG	4.02934	0.00030023	0.00660754
MTIF2	4.02691	0.000677825	0.0109509
RMND5A	4.02312	0.00132735	0.0169456
STX8	4.01092	0.000480363	0.00893198
DRP2	4.00694	0.00274261	0.0266143
IDH2	4.00636	0.00048253	0.00895612
TMEM69	4.00598	0.00173244	0.019847
DPYSL5	4.00478	0.00104271	0.0144695
RASGRP4	4.00437	0.00115215	0.015424
AKAP4	4.00234	0.000516811	0.00929937
NDUFB1	4.00217	0.000169689	0.00459811
MAN1A2	4.00016	0.00137487	0.0173349
BPNT1	3.99901	0.000292367	0.00650366
CLEC4D	3.99646	0.000963683	0.0136821
LNX2	3.99632	0.000270854	0.00614442
CHID1	3.99485	0.00180827	0.0203849
ADCYAP1	3.99322	0.00341293	0.0307731
MBD2	3.99247	0.00149013	0.0181714
ARGLU1	3.99171	0.00163369	0.0190868
SLC22A7	3.98698	0.00374457	0.0326636
BRI3BP	3.98612	0.00104885	0.0145352
GATC	3.97554	0.00171692	0.0197318
C10orf88	3.96924	0.00589968	0.0433716
DCPS	3.96595	0.000823187	0.0123814
DIPK2A	3.95999	0.00390612	0.0334363
CDH3	3.9592	0.00470445	0.037674
ALG12	3.94907	0.00352077	0.0313677
BRINP1	3.9437	0.00180462	0.0203573
PEG3	3.94322	0.00156737	0.0187041
GNRH1	3.94112	0.00160009	0.0188761
HSPD1	3.93781	0.00163171	0.0190868
TOX3	3.93542	0.000840258	0.0124781
VCPKMT	3.93195	0.000577272	0.00991168
SIGLECL1	3.92816	0.00367957	0.0323291
FUT11	3.92038	0.00459573	0.0370479
C19orf84	3.91903	0.000722997	0.0114157
ACVR2B	3.91653	0.00134637	0.0171168
GPR35	3.91086	0.00171855	0.0197318
BCL9	3.89583	0.00113192	0.0152048
FAM222A	3.89499	0.00205954	0.0221543
CPNE5	3.89185	0.00227363	0.0236195
PTGER4	3.88759	0.00228006	0.0236505
ZNF3	3.88096	0.00451294	0.0365807
CCDC172	3.87895	0.0048426	0.0382813
LILRA6	3.86771	0.00148684	0.0181714
S100A13	3.85322	0.000454432	0.00862101
STARD3NL	3.84799	0.00106724	0.0146717
ASIC1	3.84749	0.000803147	0.012228
TPCN2	3.8414	0.00173795	0.019888
HSD17B3	3.83802	0.00160411	0.0189019
NBN	3.83756	0.00380628	0.0329202
AWAT2	3.836	0.00212002	0.0225694
TMEM100	3.83572	0.0028543	0.0272872
FAM133B	3.83326	0.00083505	0.0124599
LMX1B	3.83246	0.00488867	0.0384915
TRIL	3.83099	0.00312155	0.0290607
PTGR1	3.82794	0.00418669	0.0349529
SIKE1	3.82556	0.006272	0.0451746
PTGS2	3.82542	0.00568718	0.0424838
CHIC1	3.81867	0.000457288	0.00865113
ZFP36L1	3.81063	0.000321897	0.00690638
FAM217A	3.80872	0.0013398	0.0170755
NDP	3.80699	0.00570061	0.0424898
HCAR2	3.79797	0.000540874	0.00953278
IPO13	3.79424	0.000939505	0.0134352
AVEN	3.79164	0.00140892	0.0175655
CRTAC1	3.78985	0.00123938	0.0161857
TBX19	3.78796	0.00046798	0.00879057
ZNF276	3.78607	0.000344841	0.00726349
AGTRAP	3.78335	0.00161706	0.0190002
MAN1C1	3.7772	0.00139324	0.0174544
CHPF2	3.77367	0.00190163	0.0210599
MLEC	3.76817	0.00145094	0.017884
XKR6	3.76481	0.00213621	0.0226599
MED27	3.76464	0.00705781	0.0487568
UPF3A	3.76159	0.00148891	0.0181714
VAPB	3.75826	0.00203214	0.0219742
DVL3	3.75426	0.0052344	0.0402756
OPN4	3.75335	0.000824695	0.012386
SYN1	3.75279	0.000855567	0.0126199
TECPR1	3.75082	0.00374947	0.0326651
TEX35	3.74979	0.00662799	0.046871
LCK	3.74812	0.00155485	0.0185964
BTG4	3.74714	0.000895482	0.012972
HDAC7	3.74586	0.0030617	0.0287028
KRT38	3.74403	0.00150702	0.0182694
TRIM23	3.74176	0.000956226	0.0136082
BBOX1	3.73734	0.00368749	0.0323436
KIF1C	3.73574	0.00704342	0.0486737
MRPL34	3.73453	0.000912196	0.0131266
HAUS8	3.73035	0.00587242	0.0432757
CRY2	3.72682	0.00462013	0.0372155
KIAA1191	3.72467	0.0048039	0.0380858
RASL10B	3.72377	0.00259473	0.0256746
FSHR	3.71791	0.000670825	0.0108836
BPIFA3	3.71138	0.00196235	0.0214672
PCDHA9	3.71062	0.00575846	0.0426987
HMGN1	3.70962	0.00562976	0.0421997
UMODL1	3.70857	0.00117046	0.0155817
SSMEM1	3.70796	0.00181347	0.0203849
COL26A1	3.70747	0.00128303	0.0165877
SDR42E1	3.69595	0.00141861	0.0176224
DHX33	3.69561	0.000824677	0.012386
C19orf47	3.69261	0.00472485	0.0377494
TNFRSF1A	3.69007	0.00139572	0.0174594
ISOC1	3.68996	0.00623992	0.0450066
CFAP20	3.68402	0.00545682	0.0414457
M1AP	3.67303	0.000375286	0.00769038
PENK	3.67105	0.00538715	0.0411591
ATAD3A	3.66905	0.00252906	0.0253626
CAMKV	3.66903	0.00388127	0.0332789
NFATC3	3.66884	0.00102445	0.014293
STXBP2	3.66584	0.00112237	0.0151609
TXLNG	3.66042	0.00042514	0.0083019
KIAA1671	3.65425	0.00282449	0.0271123
MLXIPL	3.64751	0.000543021	0.00954033
LARP1B	3.64451	0.0052788	0.0404838
ALKBH1	3.64257	0.00501318	0.0391696
C22orf31	3.64055	0.00587178	0.0432757
ZIK1	3.64047	0.00096916	0.0137166
ZKSCAN7	3.63643	0.00508669	0.0395731
ZNF766	3.63397	0.000413401	0.00818074
FIGNL1	3.63333	0.00321783	0.0296191
TRIM65	3.63256	0.00118771	0.0157605
HSD17B2	3.62528	0.00162234	0.01904
CCL16	3.62301	0.00396734	0.0337502
NUDT13	3.62213	0.00676598	0.0475136
GNS	3.61787	0.00281866	0.0271123
EPDR1	3.61066	0.00506123	0.0394286
KIAA1614	3.60739	0.000645788	0.010658
ELFN1	3.6073	0.000231344	0.00552146
CDH16	3.60648	0.000399037	0.00797283
ADSL	3.60615	0.00378163	0.0328065
SPINK13	3.60238	0.00344772	0.030965
AARS2	3.59258	0.00251776	0.0253016
RTCA	3.59123	0.00318124	0.0294172
ATP2A3	3.58867	0.00623657	0.0450066
ECE2	3.58756	0.00186513	0.0207672
NBL1	3.57816	0.00135677	0.0172066
PLEKHG2	3.57632	0.00646969	0.0461631
ZNF30	3.5763	0.00213268	0.0226599
GABRE	3.57354	0.00621448	0.0449961
COQ5	3.57141	0.00150267	0.0182482
OTUD7B	3.5659	0.00559365	0.0420973
WDR89	3.5572	0.00317428	0.0294056
SPACA3	3.55403	0.00387407	0.0332448
BRS3	3.55005	0.00412541	0.0345982
CCDC163	3.54896	0.00344238	0.0309609
MATN2	3.54851	0.00398278	0.0338258
ZMIZ2	3.5472	0.00486862	0.038407
PSMF1	3.54401	0.00484624	0.038289
CCDC159	3.53646	0.00160701	0.0189155
AIFM2	3.52424	0.00380596	0.0329202
ABHD14B	3.52414	0.00413042	0.0346092
ASL	3.52166	0.00574681	0.0426584
TMEM91	3.51981	0.00650665	0.0463124
LRRC15	3.5193	0.00279269	0.0269355
NLRP4	3.51789	0.00139092	0.0174359
NEDD8	3.51731	0.00571513	0.0425458
PRKAR1B	3.51243	0.00278779	0.0269008
HPSE	3.50056	0.00287458	0.0274175
C1orf131	3.50043	0.00437355	0.0359024
ZNF20	3.49859	0.00389308	0.0333663
HCN4	3.49751	0.00541766	0.0412862
PALMD	3.49453	0.00263147	0.0258644
CLBA1	3.49136	0.00625837	0.0451232
NUAK2	3.48468	0.00575321	0.0426752
SMIM31	3.48087	0.00401825	0.0340708
CNPY3	3.47662	0.00255963	0.0254664
CARD11	3.46684	0.00365898	0.0322416
TRPM8	3.46604	0.00433251	0.0357363
RALA	3.45802	0.00210863	0.0224946
DDI1	3.44702	0.00608614	0.0443942
JAZF1	3.44641	0.0056909	0.0424838
ERBB2	3.44629	0.00189727	0.0210342
CBX6	3.44623	0.000561735	0.00975046
SERPINB6	3.44491	0.00468835	0.0376034
TSPAN17	3.44065	0.00349054	0.031227
CHFR	3.43414	0.00554392	0.0418759
ONECUT3	3.42571	0.00246293	0.0248717
IL12A	3.4248	0.00262519	0.0258358
PLCL2	3.42359	0.00610166	0.0444602
SRSF9	3.42342	0.00356108	0.0316521
SPHKAP	3.41616	0.00180144	0.0203437
SMIM19	3.41412	0.00632348	0.045426
GAGE1	3.40797	0.00699567	0.048497
GSDMB	3.40382	0.00376215	0.0326964
SLC16A5	3.40294	0.00587486	0.0432757
CDK18	3.39814	0.00546884	0.0415112
LOXL3	3.39777	0.00515091	0.0398862
C3orf33	3.39675	0.00245579	0.0248483
NDST1	3.38619	0.00409908	0.0345009
PRDM9	3.38529	0.00473601	0.0377946
ETNK2	3.38341	0.00268003	0.0261671
SOST	3.37878	0.00565393	0.0423039
P4HB	3.3738	0.002179	0.0229484
SDHAF3	3.37117	0.00649633	0.0462732
RSU1	3.36315	0.00275568	0.0266854
GDPGP1	3.3626	0.00386239	0.0332003
BLNK	3.35891	0.0045698	0.036911
JAK3	3.34907	0.00234069	0.0240454
GALE	3.3488	0.00334853	0.0303517
MIGA2	3.34133	0.00132689	0.0169456
SERTM1	3.3396	0.00264028	0.025877
MXRA7	3.3303	0.00286967	0.0273834
OR7A5	3.32846	0.00723235	0.0495805
GLT8D2	3.32482	0.00556384	0.0419648
EIF4B	3.32305	0.000348658	0.00732146
AP1M1	3.32284	0.00407725	0.034433
CEACAM19	3.3187	0.00474753	0.0378426
SLC5A9	3.3135	0.00631606	0.0453968
FAM167A	3.30867	0.00682318	0.0477276
RWDD2B	3.30554	0.00470918	0.0376972
FKRP	3.30178	0.00289336	0.027533
TMX2	3.27414	0.00342698	0.0308727
BABAM1	3.27402	0.00662027	0.0468466
ERCC1	3.26403	0.00726002	0.0497372
ZNF221	3.26393	0.00611011	0.0444746
FCER1A	3.26125	0.00425189	0.0353256
LLGL2	3.24615	0.00477375	0.0379373
ZBTB3	3.23427	0.00312964	0.029086
FAM133A	3.23416	0.00715557	0.0492178
KLHL21	3.23022	0.00532332	0.0407772
MS4A4E	3.22174	0.00665371	0.0470367
F2RL3	3.19744	0.00228953	0.0236985
ACAA1	3.19616	0.00568423	0.0424838
ABRAXAS2	3.19069	0.00380751	0.0329202
EDDM13	3.18911	0.00139454	0.0174594
ITIH1	3.18776	0.00672375	0.0473372
ZNF875	3.187	0.00599816	0.0439799
RASSF3	3.1735	0.00720287	0.0494548
RAB4B	3.16648	0.00185047	0.0206821
NSUN5	3.16512	0.00518043	0.0400096
CBX7	3.16077	0.00693562	0.0482196
TMEM30B	3.15407	0.00471174	0.0377031
CORIN	3.14791	0.00454408	0.0367753
ARPC1A	3.14095	0.00293497	0.027839
ALX4	3.14017	0.00638271	0.0457165
TNFRSF11A	3.13112	0.006432	0.0459949
KCTD13	3.12679	0.00707507	0.0488433
IFT20	3.12423	0.00714671	0.0491812
STK40	3.12028	0.00649268	0.0462631
SELENOW	3.11087	0.00699668	0.048497
RAB29	3.11016	0.00363461	0.0320982
NAA10	3.0913	0.00119345	0.0158264
RILPL2	3.08796	0.00569468	0.0424838
SAYSD1	3.07007	0.00616099	0.0447386
FGFBP3	3.0684	0.00392251	0.033521
PEX19	3.06182	0.00328453	0.0299933
TNNT3	3.05242	0.00263811	0.025877
NLRP12	3.02151	0.00317029	0.029395
PTPN11	3.01739	0.0069809	0.048469
SSR4	2.99431	0.00424178	0.0352843
SLC4A1	2.99049	0.00371503	0.0324869
PDE4C	2.98917	0.00698699	0.048495
ZNF469	2.95954	0.00557805	0.0420259
CYP4A22	2.94855	0.00158228	0.0187626
SYT16	2.92274	0.00386406	0.0332003
COPS7A	2.91171	0.00622731	0.0450066
CIC	2.89648	0.00515918	0.0399353
SSC5D	2.86047	0.00326112	0.0299055
ZBTB7A	2.85313	0.00544497	0.0414167
BCL7B	2.84476	0.00267445	0.0261374
FGD3	2.82578	0.00392152	0.033521
FZD5	2.79036	0.00589342	0.0433679
FLII	2.78859	0.00469482	0.0376407
TOR1A	2.75655	0.0056123	0.042116
NEURL3	2.7436	0.00627931	0.0452115
ZNF174	2.69503	0.00473196	0.0377769
WHAMM	2.3836	0.00668775	0.0471642
GTF2IRD2B	-2.539	0.00297037	0.0280202
NBPF20	-2.57365	0.00657474	0.0466384
TMEM175	-2.62823	0.00665773	0.047049
SPRY2	-2.66369	0.00648722	0.0462562
TCEAL2	-2.73674	0.00312991	0.029086
HOXA9	-2.74314	0.00579132	0.0428499
PCGF6	-2.7805	0.00641193	0.045878
TP53I13	-2.78979	0.00699969	0.0485015
CPA3	-2.79457	0.00205054	0.0220921
GPBP1	-2.79651	0.0044535	0.0363274
CEBPD	-2.81215	0.00475018	0.0378491
CPLX2	-2.8262	0.00494533	0.0387895
RXFP1	-2.87629	0.00702404	0.0485886
RS1	-2.8855	0.00558252	0.0420442
SETD1B	-2.89109	0.00598873	0.0439323
LTK	-2.89945	0.00371644	0.0324869
HIBCH	-2.90617	0.00468676	0.0376034
REELD1	-2.90637	0.00501658	0.0391696
TCEAL9	-2.92059	0.00561888	0.0421334
SUGP1	-2.92574	0.00649879	0.0462747
GAREM2	-2.93327	0.00391335	0.0334843
TRPC4AP	-2.94586	0.00333425	0.0302488
SNRPB	-2.94623	0.00722722	0.0495644
ZNF776	-2.97382	0.00648663	0.0462562
CPE	-2.98768	0.00477408	0.0379373
MBL2	-3.00109	0.00227905	0.0236505
KY	-3.00119	0.00637	0.0456413
RNF19B	-3.01393	0.00407419	0.0344319
POLH	-3.02842	0.00537015	0.0411054
ACTN3	-3.04208	0.00551188	0.0416796
NTRK1	-3.06051	0.00649157	0.0462631
PKD1	-3.06098	0.00487767	0.0384343
NFYB	-3.06099	0.00549225	0.0416133
SYT11	-3.06967	0.00561838	0.0421334
YJU2	-3.07048	0.00609309	0.0444291
KLHL22	-3.07065	0.00541687	0.0412862
KIF26A	-3.07425	0.00441303	0.0360887
CNGA4	-3.08304	0.003599	0.0319067
RFFL	-3.08322	0.00548818	0.0416073
CCDC27	-3.09303	0.00282288	0.0271123
MAPKAPK3	-3.09462	0.00605808	0.0442834
DUSP10	-3.09504	0.00412476	0.0345982
RNF216	-3.09897	0.00167222	0.019427
MGAT4D	-3.11081	0.00713111	0.0491201
RPL29	-3.11748	0.00507834	0.0395465
CA13	-3.13801	0.0017908	0.0202687
ZMAT5	-3.14126	0.00458124	0.03696
DMRTA1	-3.14774	0.00520308	0.0401094
SLC9B2	-3.14836	0.00499193	0.0390362
COQ10B	-3.14911	0.00505109	0.0393646
SH2D3A	-3.14927	0.00337216	0.0305256
MATK	-3.15435	0.00149927	0.0182398
MXD1	-3.15938	0.00684453	0.0477915
SLC44A2	-3.16275	0.00472768	0.0377574
NIPA1	-3.16405	0.00626049	0.0451232
HEPACAM	-3.1646	0.00557282	0.0420019
GNRHR	-3.16659	0.00278502	0.0268866
KLHL7	-3.16887	0.00581756	0.042967
BNIP1	-3.17121	0.00341157	0.0307731
GOLM2	-3.17183	0.00467221	0.0375178
EPCAM	-3.1793	0.00632453	0.045426
SNTB1	-3.18435	0.0036526	0.0322019
DESI1	-3.18827	0.00413769	0.0346421
TMEM126A	-3.1891	0.00254223	0.0254025
CGN	-3.19047	0.00246161	0.0248706
CTSG	-3.19553	0.00549601	0.0416207
MAT1A	-3.19605	0.00447826	0.0364429
MT1E	-3.20022	0.00691025	0.0480919
DPYSL3	-3.20156	0.00144227	0.0178303
LRRC37A	-3.20604	0.0013152	0.0168662
CCDC65	-3.20702	0.00364612	0.0321723
UBE2Q1	-3.20833	0.00199933	0.0217105
DSP	-3.22681	0.0068097	0.0476497
TNK2	-3.22776	0.0056321	0.0422018
HYOU1	-3.2281	0.00660185	0.0467985
SLC5A3	-3.23019	0.00260732	0.0257618
GRB2	-3.23423	0.00194026	0.0213046
ZNF503	-3.24043	0.00601095	0.0440455
NTAQ1	-3.24057	0.00170596	0.019683
REEP1	-3.24292	0.00657787	0.0466445
GNAI2	-3.244	0.00493861	0.0387621
CDCA2	-3.24543	0.00401576	0.0340638
CINP	-3.24771	0.00339877	0.0307015
DNM2	-3.25382	0.00202435	0.021913
FZD8	-3.2553	0.00201377	0.0218327
USP26	-3.25539	0.00676747	0.0475136
XPNPEP3	-3.25567	0.00383072	0.0329964
LIPI	-3.25659	0.000832524	0.0124402
ZNF569	-3.25674	0.0071459	0.0491812
TSPAN3	-3.25928	0.00382282	0.0329569
DENND6B	-3.26058	0.00397336	0.0337596
FAM117A	-3.26161	0.00541159	0.0412862
SRSF1	-3.26516	0.00257347	0.0255378
ATN1	-3.26739	0.00229044	0.0236985
POLR3B	-3.2693	0.0028268	0.0271123
SETD4	-3.27001	0.00674341	0.0474519
SLC23A1	-3.27103	0.0030348	0.0284975
LPL	-3.27642	0.00597877	0.0438748
PAK1IP1	-3.27784	0.00306223	0.0287028
PAX8	-3.27796	0.00518516	0.0400311
PRTFDC1	-3.28065	0.00217397	0.0229217
TBC1D13	-3.28214	0.00714786	0.0491812
GFM2	-3.28542	0.00457241	0.0369177
ZBTB20	-3.28549	0.00350238	0.0312797
ZNF24	-3.28623	0.00603447	0.0441579
SHROOM4	-3.2863	0.00471608	0.0377085
PUF60	-3.28902	0.00213299	0.0226599
WNT4	-3.29002	0.00434716	0.0358125
HRH1	-3.29649	0.00510759	0.0396506
PXK	-3.29731	0.00581571	0.042967
ESRP2	-3.30145	0.00666862	0.0470937
NDUFB3	-3.30322	0.00619317	0.0449207
YPEL1	-3.30382	0.00485633	0.0383394
RAB6D	-3.31102	0.00639075	0.0457582
STK24	-3.31272	0.00444971	0.0363108
SYTL4	-3.31554	0.00282471	0.0271123
ACIN1	-3.31699	0.00421093	0.035125
KIF11	-3.32166	0.0033201	0.0301603
SCAP	-3.32224	0.00511785	0.0396749
SH3BP5L	-3.32506	0.00221762	0.0232704
TMPRSS11E	-3.32673	0.00348113	0.0311835
IL23R	-3.32674	0.00126384	0.0164084
PFKFB3	-3.32683	0.00597698	0.0438748
SMAD4	-3.33055	0.00522992	0.0402711
DCTN4	-3.33671	0.00728432	0.0498374
AKR1C2	-3.34564	0.00703413	0.0486258
PEAK1	-3.34642	0.00262941	0.0258565
EMILIN1	-3.34655	0.0070214	0.0485867
VEGFD	-3.3481	0.00595072	0.0437156
CPA2	-3.34968	0.00231639	0.0238831
KLHL20	-3.3518	0.00671878	0.0473183
TEFM	-3.35285	0.00265532	0.0259874
CLEC5A	-3.35981	0.00654795	0.0465169
ZNF860	-3.3612	0.00405411	0.0343185
SINHCAF	-3.36239	0.00517912	0.0400096
RAB11FIP4	-3.36331	0.0047158	0.0377085
PIGV	-3.36483	0.00271855	0.0264555
ATP2A1	-3.36578	0.00346309	0.0310759
FBXW4	-3.36889	0.00358617	0.0318067
ZNF439	-3.36971	0.00254259	0.0254025
SLC17A7	-3.37226	0.00580835	0.0429452
DCP1B	-3.37491	0.00436228	0.0358524
ABCD1	-3.38886	0.00301956	0.0283803
MKRN3	-3.39029	0.000822431	0.0123791
RAD51AP1	-3.39089	0.00250121	0.025172
GCC1	-3.39378	0.000592351	0.0100534
OR5B21	-3.39406	0.00217423	0.0229217
ZNF540	-3.39464	0.00409609	0.0344898
PHF10	-3.39941	0.00670303	0.0472246
CACHD1	-3.3999	0.00484278	0.0382813
CENPP	-3.40112	0.00630035	0.0453155
FAM72B	-3.41152	0.00379995	0.0329101
PGM2	-3.41411	0.00381668	0.0329469
DEPDC4	-3.41547	0.00181101	0.0203849
PPM1N	-3.42153	0.00113108	0.0152047
MRPL20	-3.42159	0.00441373	0.0360887
SLC41A1	-3.42513	0.00206398	0.0221558
SHCBP1L	-3.42606	0.00730211	0.0499204
TMEM184A	-3.42834	0.00443936	0.0362551
KIF14	-3.42868	0.00429151	0.0355403
SH2B3	-3.43165	0.00589498	0.0433679
PPP1R1C	-3.43535	0.00310375	0.0289473
SMAD7	-3.43685	0.00644386	0.0460426
POLA2	-3.43729	0.00674466	0.0474519
CHDH	-3.43882	0.00636975	0.0456413
HS6ST1	-3.43898	0.00584968	0.0431579
ABHD15	-3.44257	0.00255261	0.0254302
ASZ1	-3.44427	0.00688519	0.0479661
EXOC3	-3.44591	0.00451812	0.0366083
GTF2E1	-3.44646	0.00688907	0.0479769
DAND5	-3.44914	0.00429062	0.0355403
RPP30	-3.45029	0.00618676	0.0448899
JPH4	-3.45328	0.00651082	0.0463124
EGR2	-3.45809	0.00104846	0.0145352
GP2	-3.45899	0.00646285	0.0461593
RLF	-3.4612	0.00623404	0.0450066
WDR45	-3.46392	0.00206234	0.0221544
ADHFE1	-3.46449	0.00228483	0.0236761
BRCA1	-3.47203	0.00639932	0.0458037
KRT32	-3.47237	0.00432299	0.0357149
CHML	-3.47303	0.00578515	0.0428499
MFAP3	-3.47306	0.00286097	0.0273337
NDFIP2	-3.47436	0.00266981	0.0261044
GALNTL5	-3.47918	0.00539569	0.0412091
CEP20	-3.48228	0.00216239	0.0228318
PLEKHA6	-3.48269	0.00251729	0.0253016
FXYD6	-3.48321	0.00354235	0.0315177
PFKP	-3.48329	0.000825878	0.0123948
FAM219B	-3.48707	0.00241455	0.0245273
COX5B	-3.48881	0.00398934	0.0338675
TRAIP	-3.48919	0.00682726	0.0477399
RABEP2	-3.49164	0.00678401	0.0475697
GPRIN2	-3.49276	0.00252949	0.0253626
ASB9	-3.49545	0.00147895	0.0181316
INTS12	-3.49676	0.00174514	0.019945
NECTIN2	-3.50092	0.00412574	0.0345982
PAFAH1B1	-3.50312	0.00538607	0.0411591
UNC5CL	-3.50356	0.00495761	0.0388268
TLR5	-3.50907	0.00560836	0.042116
ZNF169	-3.51368	0.00617284	0.0448047
TRPC5OS	-3.51501	0.00561247	0.042116
TBX15	-3.5153	0.00500603	0.0391317
MIA2	-3.51952	0.00683514	0.0477626
CUTC	-3.52022	0.00382294	0.0329569
ZMYND19	-3.52194	0.0014329	0.0177358
TMEM255B	-3.52277	0.00197841	0.021597
RAB23	-3.52282	0.00440234	0.0360748
FXYD4	-3.52322	0.00553536	0.0418265
USP19	-3.52356	0.00396113	0.0337113
MPL	-3.52408	0.00208046	0.0222864
CALCA	-3.52883	0.00350241	0.0312797
KRT40	-3.53532	0.00251251	0.0252734
MGST2	-3.53626	0.00572599	0.0425959
TECPR2	-3.53712	0.00176975	0.0201402
DNAJC18	-3.53938	0.00278346	0.0268842
CYB5R4	-3.54024	0.0050802	0.0395465
P3H1	-3.54042	0.00526032	0.0404147
ZNF560	-3.54172	0.00266689	0.0260882
FAM114A2	-3.54527	0.00589429	0.0433679
TAC1	-3.54774	0.00294888	0.0278959
ZDHHC5	-3.54791	0.00731125	0.0499223
TNS1	-3.54933	0.000867685	0.0127349
TCL1A	-3.54961	0.00339406	0.0306969
PHYH	-3.55409	0.00546948	0.0415112
TSPYL2	-3.55522	0.000889322	0.0129146
DNAJC1	-3.55691	0.000398245	0.00796529
FLG	-3.55722	0.00375267	0.0326651
ACSL1	-3.55798	0.00382254	0.0329569
CNNM1	-3.55836	0.00605163	0.044252
FAF2	-3.55858	0.00199037	0.0216588
NADK	-3.55879	0.00601271	0.0440455
FBXO45	-3.56295	0.00253909	0.0253954
LRP8	-3.56476	0.00260357	0.0257374
ZNF74	-3.57157	0.00581092	0.0429487
IFI27L1	-3.57183	0.00168938	0.0195602
CHMP5	-3.57352	0.00611766	0.0445139
AGGF1	-3.57421	0.00375114	0.0326651
OTULINL	-3.57616	0.00675433	0.0474876
PLOD2	-3.57737	0.00406922	0.034404
KCNIP1	-3.5819	0.00315078	0.0292536
FAM81A	-3.58663	0.00224151	0.0233799
GID4	-3.58976	0.00449541	0.036498
MACO1	-3.59233	0.00623415	0.0450066
NREP	-3.59312	0.00153399	0.0184445
GLIPR2	-3.59365	0.00366434	0.0322502
NCBP3	-3.59581	0.00426262	0.0353862
MAGEC3	-3.59608	0.00222433	0.0232856
SEC14L6	-3.59787	0.00370111	0.0324235
NOX1	-3.59984	0.00363143	0.0320976
CBFB	-3.60009	0.00386333	0.0332003
TGM3	-3.60476	0.00438392	0.0359732
LPGAT1	-3.60691	0.00678499	0.0475697
MCFD2	-3.60926	0.00678677	0.0475697
SOX13	-3.61178	0.00416105	0.0347576
MICALL1	-3.61212	0.00198085	0.02161
SLC19A1	-3.61281	0.0034846	0.031201
CA6	-3.6191	0.00167851	0.019478
C8orf34	-3.61999	0.0043275	0.0357236
SLC27A2	-3.62023	0.00584793	0.0431579
EPB41	-3.62866	0.00668533	0.0471642
SNAI2	-3.63271	0.00432586	0.0357236
TRAPPC4	-3.63365	0.00270427	0.0263538
RBPMS	-3.6408	0.0043487	0.0358125
TIGIT	-3.64239	0.0014705	0.0180827
SEMA3B	-3.64424	0.00121961	0.016022
FAM83A	-3.65065	0.00155495	0.0185964
MCU	-3.65428	0.00680111	0.0476497
PPM1K	-3.65574	0.00112065	0.0151609
SENP1	-3.65776	0.00322195	0.0296342
IFT74	-3.65795	0.00111557	0.015122
CDK5RAP3	-3.65966	0.00693392	0.0482196
RAB7A	-3.66322	0.00326754	0.0299334
PPIF	-3.67148	0.00296643	0.0280086
ARMC6	-3.67284	0.00526626	0.0404302
DEPDC1B	-3.67349	0.00120826	0.0159204
PFKFB1	-3.67444	0.00447637	0.0364429
SERPINI2	-3.67653	0.00613939	0.0446248
PI15	-3.67895	0.00550036	0.0416279
CASP5	-3.68034	0.00180033	0.0203423
SEPTIN6	-3.68299	0.0012971	0.0167067
EPB42	-3.68435	0.00573703	0.0426165
STK17A	-3.68542	0.00436074	0.0358524
STEAP3	-3.68549	0.00357595	0.0317297
PANK4	-3.68566	0.00162895	0.0190856
IGSF9B	-3.68641	0.00199354	0.0216704
BCL2	-3.68726	0.00154999	0.018572
ABCA8	-3.68728	0.00205725	0.0221412
MYH14	-3.68852	0.0012362	0.0161544
LRIF1	-3.68923	0.00558573	0.042053
WASF1	-3.69394	0.00274631	0.0266376
TRIM36	-3.69439	0.00170666	0.019683
ZFYVE21	-3.70019	0.00241364	0.0245273
NIPSNAP3B	-3.70256	0.00290801	0.0276341
AFF1	-3.70605	0.000533613	0.00946518
SPART	-3.70879	0.00183649	0.0205705
KLHL10	-3.70922	0.00105747	0.0146055
CMC2	-3.70954	0.00572432	0.0425959
GPR171	-3.71598	0.00407826	0.034433
GCM1	-3.71742	0.00351537	0.0313557
MPC1	-3.71977	0.00536855	0.0411054
NMT2	-3.72123	0.00478424	0.0379738
TSPAN6	-3.7227	0.0015119	0.0182855
ARMC1	-3.72362	0.00727901	0.0498278
PHC2	-3.73366	0.00217733	0.0229426
TCAIM	-3.73385	0.000960118	0.0136448
POLM	-3.7355	0.00393529	0.0335884
LSAMP	-3.73565	0.00113913	0.0152731
CYP2A6	-3.736	0.00282677	0.0271123
DCAF4	-3.73684	0.00622768	0.0450066
ZNF99	-3.74562	0.00555418	0.0419073
TUBGCP6	-3.74623	0.0052	0.0401007
PCDH18	-3.74726	0.00567989	0.0424674
F11	-3.74738	0.00225168	0.0234505
EHBP1	-3.75335	0.00390407	0.0334351
ELAC2	-3.75603	0.0015543	0.0185964
CMTM7	-3.75622	0.00138239	0.0173732
NAE1	-3.75647	0.00523961	0.0403006
SEC23A	-3.76403	0.0031026	0.0289473
KASH5	-3.76664	0.00253824	0.0253954
COQ8A	-3.76748	0.00295192	0.0279099
ABCF2	-3.77196	0.00219561	0.0230999
LRRC37A3	-3.77206	0.000441898	0.00846089
SMURF1	-3.77251	0.00156621	0.0187011
ARHGAP21	-3.77355	0.00237063	0.0242364
MGAT5	-3.77382	0.00570589	0.0424923
WLS	-3.77644	0.00163359	0.0190868
ILRUN	-3.77735	0.00263868	0.025877
CABP1	-3.7775	0.0051107	0.0396506
SKOR2	-3.77975	0.00164299	0.0191518
SUPT6H	-3.78071	0.00691404	0.048102
SCG3	-3.78099	0.00686436	0.0478371
GFOD2	-3.78174	0.00441128	0.0360887
TSC22D1	-3.78384	0.000618442	0.010343
TGM1	-3.78544	0.00166541	0.0193588
MOB3B	-3.78788	0.00652415	0.0463912
ZP1	-3.79324	0.00196734	0.0215103
SLC27A6	-3.79363	0.00236705	0.0242117
STK17B	-3.79456	0.00498567	0.0390169
MTMR10	-3.79594	0.00129596	0.0167026
CBLB	-3.79637	0.00452713	0.0366669
IL33	-3.79668	0.00210992	0.0224968
ICA1	-3.79814	0.00527295	0.0404665
CLEC4E	-3.80033	0.0015035	0.0182482
ZNF589	-3.80077	0.00307982	0.0288153
MMACHC	-3.80482	0.00575045	0.04267
ERMP1	-3.80617	0.00164482	0.0191518
RORA	-3.80824	0.00293387	0.027839
SENP2	-3.80911	0.00193227	0.0212282
SAMD7	-3.80947	0.00140519	0.0175296
GRHL2	-3.80957	0.00253941	0.0253954
LARP6	-3.81022	0.00221859	0.0232704
SCN10A	-3.8105	0.0051996	0.0401007
CTC1	-3.81082	0.0022869	0.0236856
NEK4	-3.81157	0.00286361	0.0273382
CTNND2	-3.81158	0.00309461	0.0289013
SYT17	-3.81175	0.00477412	0.0379373
ELOVL7	-3.81241	0.00179335	0.0202856
PADI4	-3.81474	0.0066676	0.0470937
ST8SIA2	-3.8154	0.00491822	0.0386652
CNGB3	-3.82072	0.00194554	0.0213501
SCAMP1	-3.8208	0.0024861	0.0250322
DNAJC16	-3.82361	0.00256115	0.0254664
TBCB	-3.82477	0.00112985	0.0152047
CLPB	-3.82628	0.00207881	0.0222864
PAX9	-3.82642	0.00171544	0.0197318
PGBD5	-3.82701	0.00646832	0.0461631
CERCAM	-3.82728	0.00448323	0.0364545
AMFR	-3.82741	0.00343588	0.0309394
KCNIP4	-3.82928	0.00139872	0.0174594
ZNF783	-3.82972	8.32423e-05	0.00296777
KLHL13	-3.83404	0.00174583	0.019945
GDF7	-3.83468	0.00367831	0.0323291
LRRC69	-3.83847	0.00441646	0.0360966
SLF2	-3.83865	0.0056048	0.042116
CFHR4	-3.84247	0.00119719	0.015857
WEE1	-3.84295	0.00203586	0.0219914
GRM6	-3.84601	0.00260854	0.0257618
SAXO1	-3.84616	0.00126818	0.0164369
RAVER1	-3.8477	0.000841797	0.0124793
ERN1	-3.84852	0.00288363	0.0274658
TPPP3	-3.84917	0.00219377	0.0230922
ODAPH	-3.8496	0.0028363	0.0271655
PLA2G5	-3.85005	0.000504148	0.00916758
EXOSC6	-3.85099	0.00310041	0.0289423
ULK3	-3.85222	0.000323806	0.00693376
SEPTIN2	-3.85726	0.00129158	0.0166686
OTOGL	-3.85767	0.00482256	0.0381897
ALPK1	-3.85786	0.00282534	0.0271123
RPH3A	-3.8584	0.00168598	0.019536
LHX2	-3.86	0.000848417	0.0125414
HPS1	-3.86356	0.00214172	0.022695
EDNRA	-3.86372	0.00245261	0.0248283
CARMIL3	-3.86603	0.00275689	0.0266854
AFM	-3.87261	0.00188973	0.0209958
MAX	-3.8768	0.00135177	0.0171748
TCEANC2	-3.87804	0.00469922	0.0376523
PSG8	-3.87994	0.00184397	0.0206319
CRYBG3	-3.87997	0.000422187	0.00829135
EIF2AK3	-3.88061	0.000413778	0.00818074
GCOM1	-3.88066	0.00555081	0.0418972
TNS4	-3.882	0.000592245	0.0100534
REXO2	-3.88373	0.00173671	0.0198848
RMND5B	-3.88448	0.00234925	0.0241059
LEAP2	-3.88579	0.00569651	0.0424838
KCNA2	-3.8859	0.00194821	0.0213578
CTSV	-3.88598	0.000949167	0.0135484
TSEN54	-3.88624	0.00198274	0.02161
PIGG	-3.88672	0.00261433	0.0257819
ENPP2	-3.8902	0.000543615	0.00954033
BAG3	-3.89062	0.00152503	0.0183797
GRIA2	-3.89126	0.00255066	0.0254302
KIF26B	-3.89168	0.00294451	0.0278788
TMED4	-3.89702	0.00350081	0.0312797
FRK	-3.9011	0.00255276	0.0254302
NUCB1	-3.90642	0.00199763	0.0217034
FAM161A	-3.90671	0.00332994	0.030223
C8orf89	-3.90676	0.00171573	0.0197318
PANX1	-3.9109	0.00464522	0.0373592
CYP2J2	-3.91477	0.00415437	0.0347394
ME3	-3.91691	0.00408921	0.0344459
MTA2	-3.91743	0.00560855	0.042116
EBF3	-3.91841	0.000336089	0.00714483
RIPOR2	-3.91973	0.000887863	0.0129025
ABHD18	-3.91998	0.00118521	0.0157476
CACNA1S	-3.92116	0.00148985	0.0181714
MRTFA	-3.92557	0.0014435	0.0178348
SPPL2B	-3.92674	0.00181514	0.0203867
UNC13A	-3.92734	0.00065925	0.0107892
ZNF730	-3.92844	0.00441006	0.0360887
TRPS1	-3.93137	0.00298068	0.0280619
SCN3B	-3.93153	0.00510961	0.0396506
SOCS6	-3.93503	0.000235227	0.0055947
RAB11FIP5	-3.93657	0.00047041	0.00881047
ZNF354A	-3.93692	0.00327232	0.0299638
SIPA1	-3.9391	0.000637378	0.0105484
C1orf105	-3.94	0.000525825	0.00937168
RIOK2	-3.94048	0.00159585	0.0188665
BCL7A	-3.9408	0.00055694	0.00969169
ETV3	-3.94728	4.46241e-05	0.00209611
CLEC7A	-3.94741	0.004836	0.0382738
SIGMAR1	-3.94786	0.00661529	0.0468454
NGEF	-3.94841	0.00039657	0.00794826
MAPKAPK5	-3.94865	0.000713885	0.0113492
NOP2	-3.94908	0.00132213	0.0169392
ELP3	-3.95123	0.00308816	0.0288552
DYNC1LI1	-3.9526	0.00573599	0.0426165
USP42	-3.95425	0.00474039	0.0378116
PRPF40B	-3.95475	0.00135998	0.0172132
STAMBP	-3.95493	0.00190721	0.0210755
ZCRB1	-3.95757	0.00150263	0.0182482
ARMCX2	-3.96523	0.00186337	0.0207588
ZRANB1	-3.96589	0.00031592	0.00681252
DPF1	-3.96612	0.00224688	0.0234123
ZNF610	-3.96681	0.002887	0.0274851
GNG4	-3.96782	0.000896749	0.012972
CAPN1	-3.96885	0.00132438	0.0169418
GPER1	-3.96983	0.005788	0.0428499
DGKE	-3.97161	0.00209882	0.0224364
SLC29A4	-3.97164	0.00136202	0.0172202
RIPPLY3	-3.97235	0.00183013	0.0205216
KRTDAP	-3.97304	0.000281023	0.00629889
PARP8	-3.9742	0.00107049	0.0146869
PGM1	-3.9773	0.00410568	0.0345333
PLSCR1	-3.97854	0.00257343	0.0255378
ISX	-3.97939	0.00465006	0.0373836
IL12RB1	-3.97954	0.000315752	0.00681252
ADNP	-3.98013	0.00147779	0.0181282
SLC25A20	-3.98437	0.00142246	0.0176489
TMEM68	-3.98638	0.00015255	0.00434494
EIF4ENIF1	-3.98682	0.00181016	0.0203849
AMOTL2	-3.98714	0.0046156	0.0371935
C13orf42	-3.98724	0.00267744	0.0261542
SRRM4	-3.98935	0.00121755	0.0160122
CLNS1A	-3.99041	0.00482056	0.0381885
IRF1	-3.99543	0.000555279	0.00967904
DSCC1	-3.99669	0.00118622	0.0157509
SLC6A5	-3.9975	0.00207082	0.0222177
MTMR9	-3.99823	0.000118278	0.003718
TRIM2	-3.99915	0.000897676	0.012972
ACSBG2	-3.99934	0.00222413	0.0232856
THUMPD2	-3.99974	0.00294908	0.0278959
PEX14	-4.0008	0.00615715	0.044738
ACAD11	-4.00144	0.00122368	0.0160519
SELENOK	-4.00287	0.00178512	0.0202481
CES3	-4.00472	0.00112377	0.0151609
ATP6V0D2	-4.00586	0.00234968	0.0241059
PALM	-4.00599	0.000119708	0.00373465
IVD	-4.006	0.000277411	0.00625011
MYORG	-4.00612	0.00113256	0.0152048
OLFML2A	-4.00766	0.006619	0.0468466
CDADC1	-4.01023	0.000772816	0.0119283
NLRP3	-4.01258	0.0024823	0.0250186
SLCO4C1	-4.01373	0.00126322	0.0164084
MOV10	-4.01859	0.000596045	0.0100995
PCF11	-4.01946	0.0017212	0.0197512
KCNK12	-4.02659	0.000741959	0.011627
DBNL	-4.02871	0.00463557	0.0373107
CD28	-4.02903	0.00021878	0.00533823
MRPL10	-4.03394	0.00138035	0.0173732
TDRD10	-4.03579	0.00223967	0.0233799
FAXC	-4.03798	0.00458901	0.0370082
MYBL2	-4.04046	0.000408125	0.00809426
ADGRL4	-4.04072	0.00190302	0.021064
NBPF15	-4.04205	0.000453727	0.00862101
BTN2A2	-4.04249	0.00121333	0.0159771
NCKAP1L	-4.04755	0.00294458	0.0278788
TMCO5A	-4.04915	0.00036197	0.00750923
METTL5	-4.05162	0.00137389	0.0173349
PPM1B	-4.05352	0.00195898	0.0214417
ITGBL1	-4.05591	0.00150833	0.0182706
CAPRIN2	-4.05786	0.00344427	0.0309609
TUBAL3	-4.05866	0.00379364	0.0328692
CCDC50	-4.06034	0.00211744	0.0225652
G3BP1	-4.06049	0.00522616	0.0402573
TTC32	-4.06238	0.000430544	0.00835207
PPP1R3E	-4.06271	0.00045261	0.00862101
FBH1	-4.06322	0.000723988	0.0114226
DMAP1	-4.06373	0.000259502	0.00595755
GALR1	-4.06878	0.00377892	0.0327968
HOGA1	-4.07238	0.00316795	0.0293865
RABL3	-4.07555	0.000818119	0.0123322
PSTK	-4.08024	0.0029816	0.0280619
SEC16A	-4.08412	0.00195029	0.0213692
CCSAP	-4.08599	0.00685319	0.0477915
CNTN2	-4.08717	0.000406998	0.00808545
PPP2CA	-4.08829	0.000440294	0.008438
NFYA	-4.09029	0.000500748	0.00913801
TCEA3	-4.09047	0.00172489	0.0197825
CPPED1	-4.09099	0.00352147	0.0313677
WAC	-4.09323	0.00330311	0.0300987
BEND5	-4.09411	0.00110734	0.0150401
PLEKHM1	-4.09544	0.0023623	0.0241987
CLCA1	-4.09657	0.00243314	0.0246675
TMEM132C	-4.10004	0.00177294	0.0201654
SLC30A3	-4.10594	0.00196858	0.0215125
ZNF182	-4.10687	0.00197771	0.021597
S100A10	-4.10708	0.00130838	0.0168101
TRAF3IP1	-4.11012	0.00283309	0.02716
BCAR1	-4.11559	0.00100219	0.0140629
DIABLO	-4.11721	0.000747008	0.0116874
MYH4	-4.12041	0.000828777	0.0124151
ZNF529	-4.12097	0.000763184	0.0118432
FCGR2B	-4.12122	0.00144798	0.0178581
PPM1F	-4.12307	0.00321555	0.0296191
C1orf43	-4.12847	0.00067816	0.0109509
TUBG2	-4.12871	0.000564084	0.00975846
TESMIN	-4.13276	0.000664977	0.0108308
NQO2	-4.13457	0.00122812	0.0160999
DPM2	-4.14239	0.00187332	0.0208471
GFOD1	-4.1439	0.00421412	0.035125
CLK1	-4.14558	0.0046561	0.037403
OR52N2	-4.14731	0.000839896	0.0124781
PLAGL1	-4.14804	0.000512028	0.00924565
TFPI2	-4.15114	0.0052653	0.0404302
GLDN	-4.15258	0.00155576	0.0185964
C1QTNF1	-4.1539	0.00031494	0.00681252
TXNDC12	-4.15565	0.000218642	0.00533823
VCAM1	-4.15579	0.00256707	0.0254988
GDE1	-4.1607	0.000368986	0.0076241
C1orf174	-4.161	0.00147058	0.0180827
TGFA	-4.16535	0.00121985	0.016022
CRKL	-4.16733	0.00334455	0.0303289
PEA15	-4.1689	0.00125658	0.0163689
ASB18	-4.17136	0.00171846	0.0197318
CCN1	-4.17185	0.000892765	0.0129464
SRP9	-4.17294	0.00483689	0.0382738
GBP7	-4.17525	0.000384816	0.00781033
PRKAG1	-4.17651	0.00357526	0.0317297
EDNRB	-4.17724	0.000667273	0.0108431
TRAT1	-4.18054	0.00116559	0.0155269
ERC2	-4.18145	0.000612522	0.010269
DNAJC2	-4.18209	5.35809e-05	0.0023212
RSPO3	-4.18588	0.001783	0.0202352
CCNB1IP1	-4.18735	0.000634858	0.0105181
RBL2	-4.18919	0.000847829	0.0125414
CD177	-4.19702	0.00311993	0.0290588
PDLIM5	-4.19704	0.00193125	0.0212282
IGSF6	-4.1982	0.00273567	0.0265631
TULP2	-4.19872	0.000697425	0.0111906
RGS17	-4.20565	0.0042136	0.035125
NPRL3	-4.20566	0.000619967	0.0103517
SDHD	-4.20568	0.000816534	0.0123229
VTI1B	-4.20572	0.00148096	0.0181347
GSTK1	-4.20696	0.00537678	0.0411381
CHST11	-4.20869	0.00178958	0.0202687
PARM1	-4.21069	0.00119906	0.0158601
KLC1	-4.218	0.000491173	0.00901284
CDC25A	-4.21942	0.000826759	0.012399
ALG6	-4.22175	0.000180807	0.00477022
HSPBP1	-4.22287	0.00328002	0.029981
TRMT44	-4.22825	9.47131e-05	0.0032506
FCRL4	-4.22831	0.00368427	0.0323291
NEFL	-4.22902	0.00185917	0.0207415
PSMG1	-4.23023	0.00375108	0.0326651
MX2	-4.23088	0.00102764	0.0143086
TFB1M	-4.23127	9.73874e-05	0.003303
PPM1L	-4.23158	0.00112415	0.0151609
ARHGAP29	-4.23561	0.00238676	0.0243049
LYSMD2	-4.23579	0.000252693	0.00587809
TBXT	-4.23602	0.000139281	0.00409717
SCAMP5	-4.23766	0.000122739	0.00377677
LASP1	-4.2409	0.000875752	0.0127896
ZFP91	-4.24542	0.00177585	0.0201874
ARMCX3	-4.24695	0.00123464	0.0161442
DPP10	-4.24756	0.00168634	0.019536
ZNF385D	-4.24833	7.7932e-05	0.00288679
ACP6	-4.25014	0.000345915	0.00727868
SERPINB8	-4.25021	0.00320812	0.0295862
UBR7	-4.25074	0.000655324	0.0107414
CHRM3	-4.25203	0.00034048	0.00718034
TMEM9B	-4.25314	0.000517867	0.0093022
DIXDC1	-4.25567	0.00183818	0.0205782
BAIAP2L1	-4.25797	0.00144607	0.0178468
TVP23A	-4.25828	0.00096661	0.0136993
HMOX2	-4.25901	0.00159702	0.0188665
NCAPH	-4.2599	0.000118563	0.00372129
NMNAT1	-4.26263	0.000741657	0.011627
ARFGEF3	-4.26343	0.00238923	0.024318
NDUFA10	-4.26364	0.000884417	0.0128796
RBBP4	-4.26593	0.00105166	0.0145546
NSMAF	-4.26815	0.000316493	0.00681252
POGLUT2	-4.27117	0.000122697	0.00377677
CPEB4	-4.27426	0.00171474	0.0197318
SYNM	-4.27435	8.16724e-05	0.0029495
RNF207	-4.27602	0.000540252	0.00952997
FRMD8	-4.27615	0.00064569	0.010658
FRRS1L	-4.27637	0.00115456	0.0154398
TSLP	-4.2766	0.000244473	0.00574051
ANGEL2	-4.28171	0.00141634	0.0176214
GYG1	-4.28585	0.000767345	0.0118794
KIF3C	-4.28864	0.00017085	0.00460535
NARF	-4.29034	0.00254743	0.0254288
GPSM2	-4.29296	0.00326737	0.0299334
ECHDC1	-4.29793	0.000198373	0.00505019
EVL	-4.30219	0.000424961	0.0083019
SAMD11	-4.31738	0.000852587	0.012585
TMC2	-4.31813	0.00090147	0.0130085
ZNF180	-4.31985	0.000880014	0.0128427
CA2	-4.3262	0.000837585	0.0124781
NXF3	-4.32873	9.49388e-05	0.0032506
KLRB1	-4.32878	0.00223044	0.0233147
NUP42	-4.32956	0.00160191	0.0188867
C6orf141	-4.33313	0.000428004	0.00834203
ANGPTL5	-4.33542	0.00190163	0.0210599
PGAP2	-4.33888	0.000275477	0.00622192
ACTL6A	-4.33941	0.00139844	0.0174594
ZHX1	-4.34561	0.002531	0.0253626
DACT2	-4.35009	0.00311502	0.0290393
WIPF1	-4.35215	0.000843234	0.0124916
YWHAZ	-4.35467	0.00538041	0.0411381
MAB21L3	-4.35509	0.000226589	0.00543762
ETS1	-4.35595	0.0013288	0.0169456
CELA3B	-4.36322	0.000504649	0.00916777
ADAMTS2	-4.36384	1.1622e-05	0.000928907
PACSIN3	-4.36953	0.000148691	0.00427042
ZNF615	-4.37411	0.000533825	0.00946518
KCTD19	-4.37557	0.000984056	0.0138608
PRLR	-4.37597	0.000547939	0.00956736
UXT	-4.37622	0.000691092	0.0111162
SPX	-4.3779	0.000231776	0.00552539
MTMR4	-4.37916	0.00101818	0.0142249
SERPINA10	-4.37934	0.000161126	0.00443009
GSTM5	-4.38263	0.00107418	0.0147139
HNF4A	-4.38568	0.000665467	0.0108308
MCM5	-4.38726	0.0013753	0.0173349
IKBIP	-4.38955	0.00137369	0.0173349
RDH11	-4.39214	0.000598246	0.0101099
ZNF285	-4.39611	6.78899e-05	0.00265647
RNF182	-4.39619	0.00109533	0.0149187
C1orf141	-4.39644	0.00107459	0.0147139
KRT39	-4.39671	0.000392635	0.00789906
CDK19	-4.39683	0.000215921	0.0053006
SLC7A1	-4.39861	0.00164148	0.0191518
ATMIN	-4.40028	0.000829041	0.0124151
NCAPG2	-4.40177	6.68293e-05	0.00262493
PEX2	-4.40649	0.00120315	0.0158706
FDPS	-4.40651	0.000607893	0.0102246
KCNJ13	-4.40753	0.000589457	0.0100511
TFE3	-4.40875	7.6787e-05	0.00287895
HPSE2	-4.41563	2.25894e-05	0.00135806
CCDC34	-4.41629	0.00180395	0.0203573
GOLGA7	-4.41894	8.26268e-05	0.00296589
YBX3	-4.42221	0.00162108	0.0190367
MCAT	-4.42432	1.46189e-05	0.00106147
ADH5	-4.42861	0.00173048	0.0198356
CHURC1	-4.42861	0.000202753	0.00508843
PHRF1	-4.43075	0.000477647	0.00890527
GINS1	-4.43171	0.000377042	0.00769038
SLC22A10	-4.43171	0.000520152	0.00932701
ATP1B3	-4.43198	0.000869046	0.0127375
TENT4A	-4.43572	0.00329229	0.0300267
MCMBP	-4.43744	0.000278339	0.00625913
COL20A1	-4.43812	0.000772463	0.0119283
STEAP4	-4.43906	0.000964069	0.0136821
SUB1	-4.43931	0.000472795	0.00884243
B3GNT5	-4.44037	0.000502179	0.00913983
WDR91	-4.44052	0.000331829	0.00708348
MAP2K4	-4.44207	0.000242862	0.00571044
DCHS1	-4.44438	0.00165495	0.019248
UBL3	-4.44453	0.00169936	0.0196316
KCNC2	-4.44481	0.000498268	0.00912503
KCNE1	-4.44677	0.00127027	0.0164537
TIGAR	-4.44775	0.0012574	0.0163692
TCHH	-4.45068	0.000832011	0.0124402
GAS6	-4.45165	0.000418728	0.00826276
NPRL2	-4.45667	0.00148996	0.0181714
CEP72	-4.45866	0.000281931	0.00631238
LPAR6	-4.45999	0.00123325	0.0161363
KIF5B	-4.4605	0.000154846	0.00435302
MRPS7	-4.46088	0.00143144	0.0177284
BRD1	-4.46169	0.00175965	0.0200695
GPC5	-4.4618	0.00132336	0.0169392
PPIL2	-4.46494	2.26616e-05	0.00135845
MRPL46	-4.46571	0.000424486	0.0083019
FAH	-4.46742	0.000512533	0.00924666
MTRF1	-4.46857	0.000398	0.00796529
SRPK1	-4.46911	0.00212809	0.0226319
MCM3	-4.47047	0.00220328	0.0231569
MKKS	-4.47075	0.000251357	0.00585676
ZDHHC11B	-4.47081	0.000799797	0.0122167
PLAC1	-4.47449	0.000219007	0.00533823
VNN1	-4.47521	0.00248471	0.0250304
B4GALNT1	-4.47587	0.000907347	0.0130751
HSPB8	-4.47644	0.000921433	0.0132256
PRXL2C	-4.4797	0.000190939	0.00491197
TKTL1	-4.48253	0.00068044	0.010962
YY1AP1	-4.48263	0.00158142	0.0187626
RBX1	-4.48552	0.00127391	0.0164905
SHF	-4.48659	0.000118994	0.00372916
GXYLT1	-4.48728	0.000727969	0.0114766
PTTG1	-4.48884	0.000785822	0.0120578
FBXO28	-4.49254	5.06944e-05	0.00227254
SPRYD4	-4.49409	9.26955e-05	0.00321797
MTERF4	-4.49519	0.000396623	0.00794826
VAX1	-4.497	0.000199692	0.00505877
ANKRD35	-4.50265	0.000110688	0.00358247
ZMYND11	-4.50563	0.000138886	0.00409139
MTAP	-4.5067	0.00355968	0.0316521
CCN5	-4.50793	0.000920975	0.0132256
GSE1	-4.51026	0.00015517	0.00435302
CYTIP	-4.5139	2.77317e-05	0.00153519
IGSF21	-4.51601	0.000181082	0.00477022
EWSR1	-4.51759	0.00120207	0.0158706
NFIX	-4.5176	4.30029e-05	0.0020292
BCHE	-4.51766	0.00032134	0.00690638
SGCB	-4.51844	0.00264312	0.0258926
DQX1	-4.52616	0.000309089	0.00675182
RNF121	-4.52645	0.000490538	0.00901284
NECAP1	-4.52793	0.00176673	0.0201169
CCDC15	-4.53329	0.000679919	0.010962
TWNK	-4.53412	0.000733797	0.0115421
METTL24	-4.53475	0.000199994	0.00506021
PLEK	-4.53831	0.000610905	0.0102585
TRPC5	-4.54066	0.000474473	0.00885439
PPEF2	-4.54256	0.000170489	0.00460189
VCL	-4.54293	0.000371056	0.00765471
CTTN	-4.54552	1.69815e-05	0.00114812
DOK4	-4.54568	0.000310841	0.00676859
FAM186A	-4.55124	0.00289707	0.027553
ULBP2	-4.55325	0.000431752	0.00835977
PDIA6	-4.55854	8.71925e-05	0.00307815
SPINK9	-4.56103	0.000463196	0.00873087
KCNJ2	-4.56161	0.000113423	0.00362287
CIAO3	-4.56199	0.000302899	0.00665184
NEMP2	-4.56202	0.000121254	0.00375995
C3orf38	-4.56624	0.00374835	0.0326651
CYYR1	-4.56681	0.000170128	0.00460189
SFTPB	-4.57422	0.00117702	0.015659
SLC12A7	-4.5761	3.07278e-05	0.00163968
PDK3	-4.57687	0.000155086	0.00435302
P2RY14	-4.58222	0.000350174	0.0073309
ZNF239	-4.58475	0.000340545	0.00718034
STC1	-4.58574	0.00135387	0.017191
KCTD12	-4.58642	0.00104108	0.0144651
CD59	-4.59046	0.000610301	0.0102567
LONP1	-4.59272	6.24692e-05	0.00253299
CYLC2	-4.59759	0.000711612	0.0113376
PRPF19	-4.59762	0.00123199	0.01613
CACNB1	-4.60013	0.000701663	0.011225
BSPRY	-4.60135	0.000405052	0.00805457
MARCHF6	-4.61004	0.000315451	0.00681252
RBMXL1	-4.62052	0.00213444	0.0226599
ZDHHC23	-4.62421	0.000400525	0.00798765
ZDHHC1	-4.62542	0.00168489	0.019536
CTBP1	-4.62597	0.000214417	0.00527624
NPM2	-4.63634	0.000732354	0.0115282
CYBRD1	-4.64019	0.000804066	0.012228
ZNF420	-4.64123	0.00178651	0.0202526
RBBP5	-4.64151	1.51236e-05	0.00107912
CUL2	-4.64954	5.67281e-05	0.00237349
EVA1A	-4.64992	0.00138338	0.0173732
ZNF667	-4.6501	0.000116492	0.0036787
BASP1	-4.65203	0.000434739	0.00838611
MED22	-4.66507	0.000487882	0.00899072
DPH7	-4.66708	0.000590689	0.0100511
CD55	-4.67105	0.000469863	0.00880822
TAF5L	-4.68596	0.000887111	0.0129007
IL18	-4.68823	0.00186327	0.0207588
TMEM123	-4.6927	0.00222113	0.0232852
CST3	-4.6973	0.000873773	0.0127771
ZNF512	-4.69745	0.000487146	0.0089898
COG8	-4.70011	9.03475e-05	0.00316308
RPS6KA2	-4.70351	4.92383e-05	0.00223644
SEPHS1	-4.70745	0.000368942	0.0076241
JMJD1C	-4.7107	2.94805e-05	0.00159558
ZNF366	-4.71218	0.000371903	0.00765677
EIF2B5	-4.72141	7.41232e-05	0.0028201
COX19	-4.72267	0.000500128	0.00913801
NR2E1	-4.72532	0.000225465	0.00542511
CCDC125	-4.72725	0.000386715	0.00781809
MORN5	-4.72758	2.40317e-05	0.00139594
YEATS4	-4.7326	0.000199405	0.00505773
RANBP3	-4.73735	0.000384394	0.00780944
CRMP1	-4.74029	0.000250749	0.0058492
FAM118B	-4.74075	0.000430424	0.00835207
KCNV2	-4.74225	0.00057686	0.00991168
THAP2	-4.74449	0.00176663	0.0201169
ECM2	-4.74621	7.05382e-05	0.00272902
OPN3	-4.74655	0.000722533	0.0114157
KLRF2	-4.74903	5.42021e-05	0.00232854
NOP9	-4.75543	0.000373415	0.00766951
VDAC3	-4.75776	0.000228004	0.00544805
KCNIP3	-4.76171	4.69208e-05	0.00215972
SLFN5	-4.76217	0.0024327	0.0246675
ZNF334	-4.76333	0.00102617	0.0143074
TMEM163	-4.76992	3.16861e-05	0.00166259
SLC37A4	-4.77133	0.000242299	0.00570767
HK3	-4.77156	0.000434261	0.00838542
TET3	-4.7787	0.000422712	0.00829376
IGHMBP2	-4.77987	0.000107691	0.00352008
UFD1	-4.78268	0.000149877	0.00429251
ZNF571	-4.78782	0.000202899	0.00508843
ADCK1	-4.78937	6.97208e-05	0.00271267
UPK1B	-4.79202	6.55034e-05	0.00259556
RAD21L1	-4.79385	0.00132864	0.0169456
ADPRHL1	-4.79455	0.000453775	0.00862101
GNL3	-4.80119	0.000399395	0.00797283
C1orf185	-4.80127	0.000201855	0.00508564
REG4	-4.80198	0.000339865	0.00718034
ZFP14	-4.80226	0.00331779	0.0301568
PELI2	-4.80293	0.000245205	0.00574588
PGBD4	-4.80397	0.000564304	0.00975846
WASHC5	-4.8049	0.000394638	0.00793161
RAB11A	-4.80535	0.000215686	0.0053006
ZNF782	-4.80639	0.000451723	0.00862101
FAM184A	-4.82161	0.00027442	0.00620483
FAT4	-4.82467	0.00112304	0.0151609
TGS1	-4.8261	3.70911e-05	0.0018298
DLL4	-4.82837	0.000869099	0.0127375
ISCA2	-4.83002	8.35991e-05	0.00297224
LACTB2	-4.83118	0.000696349	0.0111833
HTR1D	-4.83193	0.000334539	0.00712658
FBLN5	-4.84725	0.000142159	0.00414932
FAM118A	-4.848	1.01641e-05	0.000889638
SLC10A5	-4.84899	0.00141682	0.0176214
MANSC1	-4.84996	1.46134e-05	0.00106147
UPP2	-4.85164	7.82772e-05	0.00288757
TTC33	-4.85291	3.07724e-05	0.00163968
EFCAB7	-4.85481	7.67597e-05	0.00287895
MID1IP1	-4.85657	0.000104729	0.00347365
GALNT2	-4.8617	0.000121782	0.00376501
CNGA1	-4.86385	0.000454354	0.00862101
QRICH2	-4.86396	0.000298303	0.00658596
SELL	-4.87736	9.34755e-05	0.00322814
MGST1	-4.88208	0.000119713	0.00373465
HNRNPL	-4.89353	0.000438625	0.00842303
CRISP2	-4.89746	0.000187391	0.00486958
IWS1	-4.89933	0.000401234	0.00799405
ZDHHC3	-4.90242	2.17994e-06	0.00042664
CNIH4	-4.91269	0.000261339	0.00598785
STIP1	-4.91777	0.000542787	0.00954033
UTP14A	-4.9286	0.000311596	0.00677488
ADCYAP1R1	-4.92905	0.000706882	0.0112822
IRF2BP2	-4.93238	6.47297e-05	0.0025818
FZD6	-4.93606	0.000312682	0.00678718
TIMM22	-4.93724	0.000762822	0.0118432
SLC12A3	-4.93837	0.000807607	0.012252
GTF2F1	-4.93837	0.000351214	0.00734522
SLC22A12	-4.93869	0.00021871	0.00533823
CCDC121	-4.93932	2.88443e-05	0.00157354
FRMPD1	-4.94456	0.000192856	0.00493409
GNG2	-4.94799	1.33386e-05	0.00100456
C11orf87	-4.94806	0.000389518	0.00785575
CENPL	-4.95211	0.000135023	0.00402356
UBFD1	-4.95634	0.000285025	0.00635142
RIDA	-4.96334	0.000284695	0.00635142
BBS4	-4.96949	6.41485e-05	0.00257593
TNFSF14	-4.97043	0.000206339	0.00515122
GSDMC	-4.98945	0.000221068	0.00536807
FASN	-4.98982	9.88357e-05	0.00333021
ALAD	-4.99083	0.000146008	0.00421685
ZNF804B	-4.99185	0.000170498	0.00460189
LYRM4	-5.00118	5.1952e-06	0.000629587
ADGRD2	-5.00153	0.000151214	0.00431284
NPHS2	-5.01626	3.17885e-05	0.00166374
RFX2	-5.02219	0.000110556	0.00358247
WDR45B	-5.02341	0.000372052	0.00765677
VPS26C	-5.0254	0.000183777	0.00479703
TMEM135	-5.0264	0.000255208	0.00589322
DKKL1	-5.03437	0.000107714	0.00352008
SMC1A	-5.04014	1.59916e-05	0.00111784
NXPE4	-5.04225	0.000154836	0.00435302
COL23A1	-5.04519	0.000279972	0.00628899
MYOZ2	-5.04678	5.87606e-05	0.00243803
PCCB	-5.0478	0.000145434	0.00421206
SMOC2	-5.0478	0.000458356	0.00866338
METTL4	-5.05069	8.21296e-05	0.00296083
ANKRD49	-5.0556	4.50514e-05	0.00210182
BPNT2	-5.05863	6.98723e-05	0.00271344
CCT6A	-5.06198	8.05442e-05	0.00293445
PLCL1	-5.06348	0.000107482	0.00352008
WDR53	-5.06366	2.53709e-05	0.00144523
RSPH4A	-5.06423	2.1911e-06	0.00042664
WDR47	-5.06774	3.91268e-06	0.000546756
CCPG1	-5.06952	1.96125e-05	0.00124824
TDRD6	-5.07484	6.62023e-05	0.00261024
PTAFR	-5.07872	0.000156466	0.00435424
CDH18	-5.08185	0.000376076	0.00769038
ZMAT2	-5.09166	0.000298621	0.00658596
ADGRG2	-5.09667	2.69964e-05	0.00150457
MUC2	-5.09675	0.000110195	0.00357847
CHST3	-5.09734	5.55016e-05	0.00235979
CBX2	-5.10246	0.000273724	0.00619591
FOXRED1	-5.10955	8.30624e-05	0.00296777
LRRC39	-5.11177	1.3437e-06	0.000337907
ZNF8	-5.11382	3.13147e-05	0.00165612
PIRT	-5.11562	7.73628e-05	0.00288679
CAMK2G	-5.11606	1.14861e-05	0.000921611
TMEM80	-5.12156	0.000794503	0.0121629
ATP5PF	-5.12769	0.000171076	0.00460544
TULP4	-5.1334	1.07714e-05	0.000905385
DSTN	-5.14932	0.00034815	0.00731825
DCAF4L1	-5.15643	0.000483416	0.00895837
ADORA1	-5.15899	0.000165232	0.0045189
SLC2A2	-5.15997	6.02876e-05	0.00247648
DYNLT1	-5.1635	0.000113495	0.00362287
FLNA	-5.16948	0.000220299	0.00536338
POLR2C	-5.17036	1.83925e-05	0.00119268
TGFBR2	-5.18097	3.57673e-05	0.00180332
MMS19	-5.18889	0.000539542	0.0095256
ASPSCR1	-5.194	8.40201e-05	0.00298206
LMLN	-5.19981	3.29531e-05	0.00169881
FBXO10	-5.20354	5.08071e-05	0.00227265
KLHL25	-5.20685	5.1337e-05	0.00228533
FBL	-5.21097	4.51886e-05	0.00210346
MPP1	-5.22434	4.83324e-05	0.00220014
DAZAP1	-5.22887	0.000365062	0.00755818
CYP4F2	-5.23327	8.29518e-05	0.00296777
GRAMD2B	-5.23809	1.30402e-05	0.000995931
SLC24A3	-5.24465	2.29044e-05	0.00136204
PRMT5	-5.24535	0.000157438	0.00436948
RPL37A	-5.25844	0.000449318	0.00859499
PEMT	-5.26673	3.21874e-05	0.00167388
TM2D1	-5.26872	0.000262966	0.00600906
PPP1CB	-5.26888	0.000126026	0.00384436
FGL2	-5.26958	0.000185858	0.00483912
DPYSL2	-5.27532	1.83868e-05	0.00119268
CEP131	-5.28646	2.57661e-05	0.0014517
SLC6A16	-5.28911	7.78096e-05	0.00288679
FBXO36	-5.29029	5.01462e-05	0.00225925
PM20D2	-5.29517	0.000338686	0.00718034
RRN3	-5.29578	3.14098e-05	0.00165612
VANGL1	-5.29691	7.94127e-05	0.00290653
ACSL6	-5.30102	0.00014726	0.00424112
CMC1	-5.30121	0.000156096	0.00435302
SLC7A8	-5.30485	4.41107e-05	0.00207673
NHSL1	-5.30766	0.000127858	0.003883
HPGD	-5.31579	4.758e-05	0.00218033
RFXAP	-5.31949	3.14824e-05	0.00165612
PPTC7	-5.32049	1.81162e-05	0.0011822
TMEM82	-5.32375	0.000209179	0.00520323
HPS5	-5.32811	9.24189e-05	0.00321378
PDLIM1	-5.34417	0.000721123	0.0114036
DONSON	-5.3479	6.2646e-05	0.00253299
LMO4	-5.35315	0.000198927	0.00505587
POLR3D	-5.35704	0.000105285	0.00348487
PLPPR1	-5.35796	0.00162389	0.01904
DAP3	-5.35854	3.8156e-06	0.000542631
GFRA1	-5.35875	6.77502e-06	0.000723874
RNF180	-5.36188	5.50221e-05	0.00235396
CABLES2	-5.36457	0.000180562	0.00477022
GCSH	-5.37134	8.78974e-05	0.00309306
DDX59	-5.38037	7.45605e-05	0.00282803
PCDHGA2	-5.38368	7.82555e-05	0.00288757
SPACA1	-5.38635	0.000158407	0.00439047
RNLS	-5.39696	3.24698e-06	0.000513801
MAML2	-5.39707	0.000207484	0.0051673
AP3M1	-5.40467	0.000254555	0.00589322
CAMK1D	-5.40674	0.000204437	0.00511614
FMOD	-5.40942	0.00014029	0.00410927
UBE2Z	-5.41553	5.1423e-05	0.00228533
SEMA6A	-5.41741	0.000171829	0.00461966
ZFP82	-5.42253	3.77361e-06	0.000542631
ZNF496	-5.42875	8.87105e-05	0.00311635
C10orf90	-5.43328	1.18319e-05	0.000935917
TMEM183A	-5.4372	5.27456e-05	0.00230069
ECHDC2	-5.43811	5.18192e-06	0.000629587
TMEM248	-5.43947	1.89297e-05	0.00121604
CLDN16	-5.44196	0.00061241	0.010269
NEK8	-5.44251	6.0251e-06	0.000662019
DDX52	-5.45523	1.61626e-05	0.00112118
PHF24	-5.45856	6.25783e-05	0.00253299
CAVIN4	-5.46371	4.11535e-05	0.00197519
DCTD	-5.46517	3.69409e-05	0.00182676
ZNF404	-5.46647	6.92882e-06	0.00073649
LMAN2L	-5.48467	1.13562e-05	0.000918949
AAR2	-5.48943	6.28889e-05	0.00253783
TPM1	-5.49514	1.14618e-06	0.000306954
ABL2	-5.4961	4.39163e-06	0.000581602
IK	-5.49829	5.93677e-05	0.00245335
CHIA	-5.50223	9.77453e-08	6.87109e-05
STARD4	-5.50643	6.58488e-05	0.00260128
GPRASP2	-5.50699	2.69921e-05	0.00150457
PANK1	-5.50994	1.73573e-05	0.00116209
PRG4	-5.51189	1.1076e-05	0.000912628
SBDS	-5.51476	2.36392e-06	0.000447215
PKNOX2	-5.518	0.000101034	0.00337995
UNG	-5.52081	1.93621e-05	0.00123996
SLC35A2	-5.52243	1.28368e-05	0.000984044
WT1	-5.5254	7.68211e-06	0.000774129
SART1	-5.53195	1.11086e-05	0.000912628
ACOD1	-5.53779	3.76456e-06	0.000542631
ZNF354C	-5.54345	1.17918e-05	0.000935917
TRABD2B	-5.54806	0.000121556	0.00376367
GM2A	-5.55351	0.000136596	0.00404705
LRP4	-5.55609	2.99018e-06	0.000504273
FAM174B	-5.56076	5.18361e-06	0.000629587
LRRN1	-5.56366	4.278e-05	0.00202797
C8A	-5.56517	5.82188e-05	0.00242042
CFAP91	-5.57609	1.7924e-05	0.00118086
KRT26	-5.57753	2.44365e-05	0.00141239
BVES	-5.57878	3.47874e-05	0.00176688
WDR77	-5.58408	0.000510281	0.00922595
DPCD	-5.60173	2.2585e-05	0.00135806
CD99L2	-5.60902	0.000201985	0.00508564
TIMM50	-5.6102	7.89423e-06	0.000775295
TRIM8	-5.61646	9.99913e-06	0.000884945
TMEM245	-5.63829	3.77755e-05	0.00185469
ZFP37	-5.64017	4.47885e-05	0.00209906
SENP8	-5.6424	0.000108644	0.00353366
CLEC2A	-5.65344	2.4843e-05	0.00142002
GUCY1B1	-5.6573	3.88134e-06	0.000546756
SLC1A1	-5.65871	3.66481e-05	0.00182541
CBX5	-5.66497	2.55152e-05	0.00144546
LGALS9	-5.6871	0.000134376	0.00401565
PRR5L	-5.6887	1.13462e-05	0.000918949
MRPS26	-5.70269	7.88809e-06	0.000775295
FAHD2B	-5.70348	0.000101398	0.00337995
C2orf50	-5.71668	5.56788e-05	0.00236245
ABHD4	-5.7324	3.66182e-06	0.00053936
C12orf60	-5.73346	1.80738e-05	0.0011822
SLC16A9	-5.7412	2.64027e-05	0.00148352
TMCC3	-5.74558	8.86544e-06	0.000835218
SMAP1	-5.74566	1.58737e-05	0.00111717
DMAC1	-5.74834	7.97997e-05	0.00291248
PUDP	-5.74935	3.06282e-05	0.00163968
NKD1	-5.7512	5.18315e-05	0.0022936
RUSC2	-5.75206	3.8468e-05	0.00187974
KDELR2	-5.75344	0.000244697	0.00574051
PPCS	-5.7572	1.3348e-05	0.00100456
ZNF300	-5.76207	5.37563e-05	0.00232302
EFCAB12	-5.76222	9.77229e-07	0.000287878
LRRN4	-5.78017	2.80504e-05	0.00154319
CDC23	-5.79995	0.000303785	0.0066642
GATA6	-5.80129	1.31311e-05	0.000999174
NAP1L3	-5.81364	0.000175213	0.00466202
SERPINF1	-5.82422	7.49022e-05	0.00282886
MGME1	-5.82676	3.62035e-05	0.00181643
ZEB2	-5.84053	9.33105e-06	0.000854814
CHD8	-5.84889	6.67797e-05	0.00262493
CD1E	-5.85601	6.17284e-07	0.000219466
ZNF280B	-5.85637	0.000718978	0.0113784
UBE2I	-5.8601	1.19189e-05	0.000938088
AXIN1	-5.86355	5.30151e-07	0.000191794
GSKIP	-5.86428	7.44331e-06	0.000773144
ARRDC4	-5.86831	2.48594e-05	0.00142002
BEND3	-5.90354	5.38481e-05	0.00232302
SLC23A2	-5.90737	1.87621e-10	1.93447e-06
RASSF8	-5.92868	0.000122895	0.00377677
LRRTM1	-5.96815	3.96238e-05	0.00191803
FLOT2	-5.99759	1.8039e-06	0.000391561
C1orf198	-6.01134	0.000140163	0.00410927
P3H4	-6.02954	6.9515e-05	0.00270977
ZNF600	-6.04321	6.52125e-05	0.00259556
ETF1	-6.06377	1.6591e-07	8.81751e-05
COMMD2	-6.06558	2.35132e-05	0.00137484
TNFRSF19	-6.06954	7.76792e-06	0.000774129
PDYN	-6.08949	5.13889e-06	0.000629587
TNFAIP2	-6.1024	2.62145e-06	0.000479516
CKAP2	-6.10571	4.04364e-05	0.00194822
SLC12A6	-6.12208	7.53937e-06	0.000773226
GNG12	-6.12697	9.88147e-06	0.000882103
MID2	-6.14807	6.37053e-07	0.000222655
ANKS6	-6.15637	5.1291e-05	0.00228533
ITIH6	-6.15823	3.55786e-07	0.000146317
CYP24A1	-6.16589	1.42142e-05	0.00104683
KLF10	-6.16864	2.12521e-06	0.000425474
CCNL2	-6.19065	7.53962e-06	0.000773226
RPL12	-6.19212	2.08392e-05	0.00129046
TACR1	-6.19414	2.91712e-07	0.000133676
FSCN3	-6.19811	3.95067e-06	0.000546756
MAN1A1	-6.22787	1.05275e-05	0.000904278
TDRP	-6.23093	3.27237e-06	0.000513801
RIPOR1	-6.26099	3.33253e-06	0.000513801
CYB5A	-6.27302	3.8004e-06	0.000542631
SLC2A5	-6.27535	2.35528e-06	0.000447215
SNX16	-6.27826	9.09447e-05	0.00317859
KIF3B	-6.32011	5.21072e-05	0.00229595
KRT2	-6.34228	1.67376e-05	0.00113612
FAM91A1	-6.34919	2.32622e-08	2.68604e-05
GDF9	-6.35381	4.18575e-06	0.000571618
IFT46	-6.43878	1.45371e-05	0.00106147
PPP2R5A	-6.45755	3.3186e-07	0.000142568
LRP10	-6.48107	1.0802e-05	0.000905385
SUN3	-6.49435	8.35962e-07	0.000265206
CATIP	-6.51171	3.21185e-09	6.62315e-06
ZBTB6	-6.51653	5.9961e-06	0.000662019
ZNF436	-6.51735	3.4389e-06	0.000515961
ZDHHC16	-6.52791	2.69124e-06	0.000479516
BCAP29	-6.53627	1.5907e-06	0.000362361
FAM107B	-6.552	1.17412e-06	0.000310403
ACOX3	-6.55387	6.81316e-08	5.52006e-05
NUP153	-6.55907	2.4749e-08	2.68604e-05
CETN3	-6.56187	2.71211e-07	0.000127105
SLC38A3	-6.57847	5.22086e-06	0.000629587
ZMYND10	-6.62991	2.84276e-06	0.000492609
MEGF8	-6.65751	3.61873e-07	0.000146317
KRBOX4	-6.67684	1.79588e-07	9.25821e-05
ANGPTL7	-6.71186	3.90573e-07	0.000154885
MBNL3	-6.74339	2.69292e-06	0.000479516
DEPDC7	-6.8273	8.58838e-07	0.000268335
MOCS2	-6.91334	5.31649e-06	0.000630065
MAGEB16	-6.91892	2.44529e-07	0.000117266
NEUROD1	-6.97654	9.55968e-06	0.000864606
EIF3J	-6.97867	1.89846e-06	0.000407331
TMOD3	-7.0635	4.28938e-08	3.84571e-05
SOCS5	-7.08731	1.40043e-07	8.33765e-05
BEST1	-7.10204	7.53918e-08	5.55234e-05
LMF1	-7.11896	3.52219e-06	0.000522525
FRMD1	-7.14867	1.53551e-06	0.000359814
SLC25A31	-7.15444	2.39041e-07	0.000117266
LRRC8B	-7.33751	3.24703e-05	0.00167812
MFSD5	-7.35583	1.46242e-07	8.37684e-05
GOLT1B	-7.41823	1.92878e-06	0.000407331
USP11	-7.60415	6.95997e-08	5.52006e-05
LEP	-7.73552	3.54324e-09	6.64229e-06
PALM3	-7.76225	1.0862e-07	6.99954e-05
IFT140	-7.78411	2.20709e-08	2.68604e-05
HIF1A	-8.13863	1.41038e-09	5.12379e-06
SLC1A3	-8.19974	1.19487e-08	1.89534e-05
NCS1	-8.25329	4.85731e-09	8.34689e-06
PYCR3	-8.30792	1.67592e-09	5.12379e-06
ZNF658	-8.52228	1.55115e-08	2.28473e-05
TRPV2	-8.70515	1.73932e-09	5.12379e-06
FOXO1	-8.85927	2.43059e-08	2.68604e-05
POLR3F	-9.2076	2.8459e-11	5.86853e-07

## Sheet: DZ
Deep zone-specific DE genes between patients with WB and NWB samples.
Adjusted P indicates BH adjusted p-values.
Gene	log2FoldChange	p-value	adjusted P
COMP	10.8297	2.35836e-16	4.24717e-12
MT2A	9.93641	1.94117e-13	1.16529e-09
ANKRD39	9.4124	2.64231e-10	5.94818e-07
MZB1	9.29162	1.17982e-10	3.54124e-07
PTGER2	8.89761	2.72453e-08	1.47801e-05
PRELP	8.88102	8.7102e-15	7.8431e-11
OR4C13	8.17816	1.05931e-08	8.26366e-06
FGFRL1	8.13124	1.38789e-08	9.61327e-06
TPM2	8.06225	5.94224e-11	2.14028e-07
PSMC5	7.99717	8.51117e-10	1.17906e-06
COL9A3	7.93608	1.70932e-08	1.0994e-05
GLB1L	7.85795	4.41638e-07	7.29675e-05
GEMIN8	7.77564	1.3443e-08	9.61327e-06
SLC29A1	7.68557	3.19592e-11	1.43888e-07
AMBN	7.6434	2.79041e-08	1.47801e-05
ACAN	7.51903	8.29331e-09	7.46771e-06
RBM3	7.36316	2.62138e-07	5.18773e-05
SNX18	7.27717	1.6071e-06	0.000175408
MSX2	7.25736	2.14261e-07	4.88435e-05
FFAR2	7.22906	2.20167e-07	4.89505e-05
NFIX	7.19644	9.119e-09	7.8202e-06
BGN	7.16638	9.52329e-08	2.95698e-05
SPSB1	7.16089	2.31545e-07	5.02397e-05
PITX2	7.14615	2.46512e-07	5.10805e-05
PARM1	7.122	1.31119e-06	0.000149451
SRRT	7.11511	1.09525e-06	0.000137546
TCERG1L	7.11106	1.07896e-06	0.000136837
MRPL58	7.08503	8.37856e-07	0.000120712
NOP9	7.07641	5.7885e-07	8.98664e-05
SNTN	7.03498	4.88505e-08	2.04593e-05
LAMP3	7.0349	1.65198e-10	4.25008e-07
IBSP	7.01481	3.69633e-10	7.39636e-07
LHFPL5	6.89671	5.13803e-10	9.25308e-07
LDB1	6.8926	7.42385e-08	2.68844e-05
C6orf52	6.83534	3.37415e-08	1.68792e-05
MUC1	6.81891	1.06334e-07	3.13928e-05
CAMK2N1	6.80687	1.57285e-07	3.98951e-05
TMEM259	6.79703	7.66909e-08	2.70809e-05
HOXA6	6.77409	7.24245e-08	2.68844e-05
TRAPPC6A	6.75761	4.77797e-08	2.04593e-05
HOXA10	6.74971	3.32169e-07	6.23129e-05
KCNA7	6.74863	5.6097e-07	8.94027e-05
DPH7	6.7455	2.3235e-06	0.000227413
MT1E	6.74	5.40036e-08	2.16122e-05
ANAPC15	6.67173	7.0389e-08	2.68844e-05
FIBP	6.67149	4.32545e-07	7.29675e-05
LCK	6.64936	1.02077e-06	0.000133861
TSPYL2	6.62332	6.29047e-10	9.4531e-07
RSPH4A	6.6041	1.43791e-05	0.000768406
MXRA8	6.54912	2.36182e-07	5.06357e-05
MXRA5	6.48329	1.18681e-05	0.00069847
CATIP	6.43986	8.77811e-07	0.000121604
NDUFA4L2	6.40494	3.25059e-08	1.67257e-05
SYNGR1	6.38953	1.25622e-09	1.61594e-06
CILP	6.37017	1.10127e-08	8.26366e-06
RBFA	6.36698	2.26534e-07	4.97519e-05
AGAP6	6.35982	3.91988e-08	1.81008e-05
PEAK3	6.35686	1.72613e-07	4.25834e-05
GPLD1	6.35502	1.32867e-05	0.000737822
TCP11	6.35133	2.82103e-05	0.00118149
TMEM161A	6.33953	7.62924e-06	0.000501279
SCN10A	6.3387	2.5919e-06	0.000244385
MRPS36	6.33591	3.25143e-06	0.000281515
GSDMC	6.33273	3.66333e-07	6.80132e-05
GORASP2	6.32454	1.24023e-06	0.000144326
BIRC2	6.32341	3.69332e-06	0.000311322
P2RX3	6.32244	2.07128e-07	4.78227e-05
MIF4GD	6.31403	1.95021e-06	0.000197983
PLLP	6.31215	1.81085e-06	0.000188506
AGTR1	6.31115	1.4446e-06	0.000161675
WARS2	6.29399	1.22231e-06	0.000144326
ANKRD40CL	6.26796	1.92229e-06	0.000197983
TSR2	6.2262	8.63757e-07	0.000121476
APOD	6.22271	1.11896e-05	0.000667265
SLCO1B3	6.21106	4.27646e-07	7.29675e-05
SNRNP70	6.20383	3.75937e-07	6.90842e-05
RASSF2	6.18842	5.44613e-07	8.75709e-05
MTIF3	6.18365	8.5402e-07	0.000121243
GATAD1	6.17413	7.8798e-06	0.000510458
ESS2	6.17367	4.16212e-06	0.000339166
MBTD1	6.16209	3.63106e-05	0.0013595
CREB3	6.15902	2.00387e-06	0.000201608
SLC35F3	6.15754	6.70855e-06	0.000466464
TGM7	6.14169	5.14682e-07	8.42627e-05
CLEC18B	6.13128	1.03074e-06	0.000133861
CHRND	6.1306	4.26759e-05	0.00151712
FN1	6.12694	2.66947e-07	5.22548e-05
TMEM86A	6.11381	0.000127537	0.00302213
FKBP11	6.08386	3.58673e-06	0.000304686
SOD3	6.07308	8.62422e-08	2.89741e-05
RPL27	6.0669	2.5273e-06	0.000239548
DIO1	6.05363	1.18332e-06	0.00014207
HARS1	6.04744	3.02869e-05	0.00123559
WDR45B	6.04711	6.71777e-08	2.63001e-05
ZBTB21	6.04144	1.33827e-05	0.000739294
NCBP2	6.04081	2.4623e-05	0.00106852
TTF1	6.04038	1.71197e-05	0.000863612
MMP17	6.0363	8.03768e-06	0.000515126
MS4A3	6.03501	5.59278e-06	0.000408124
SLC4A3	6.03007	3.69943e-06	0.000311322
ABHD17B	6.0203	6.88665e-05	0.00203148
ASB7	5.98627	3.39882e-06	0.000290092
SLC12A4	5.98518	5.04309e-06	0.000383211
NCOR2	5.9824	7.02988e-07	0.000104629
TMEM39B	5.97006	1.07239e-05	0.000659133
PCOLCE	5.95678	8.18734e-07	0.000118908
OR52N5	5.95676	0.000157493	0.00340899
YIF1A	5.94538	1.5125e-06	0.00016814
TLCD5	5.9431	3.47422e-05	0.00132917
ARGFX	5.94162	1.93875e-06	0.000197983
ITPRIPL1	5.93953	4.30784e-05	0.00152716
ODR4	5.92706	1.58383e-06	0.000174358
ZNF134	5.92595	1.32768e-05	0.000737822
KCTD8	5.92231	6.13415e-06	0.000436938
HOXC9	5.91868	2.77469e-07	5.37306e-05
SMARCD2	5.91538	2.21962e-05	0.00099933
LAG3	5.91533	1.10746e-06	0.000137546
IMMT	5.90883	3.75278e-06	0.000314343
TEX36	5.9072	0.000224183	0.00418375
WFDC3	5.90177	4.88404e-05	0.00164473
STAT6	5.90058	3.09489e-05	0.00125204
FHOD1	5.89674	1.62917e-06	0.000175687
APBB1	5.8962	6.6386e-06	0.000465192
MCC	5.89206	4.18136e-05	0.00149409
TCIRG1	5.87962	4.7702e-05	0.00163424
ZNF687	5.86701	9.65504e-07	0.000130735
SUMO2	5.85517	6.09991e-06	0.000436938
KRT15	5.8231	7.7751e-06	0.000505494
CAMKV	5.82038	1.16e-05	0.000687188
MRPS15	5.79866	9.05841e-06	0.000570044
CCDC85C	5.79689	8.70143e-07	0.000121476
PMEL	5.785	7.80618e-05	0.00218294
RASSF8	5.78472	2.32383e-05	0.00103079
U2AF1L4	5.78106	3.32063e-06	0.000286131
SKIL	5.77647	2.92194e-05	0.0012014
YPEL3	5.77463	0.000142111	0.00321113
CASC3	5.7633	2.5497e-05	0.00109851
UPF3B	5.76319	8.5501e-07	0.000121243
PTHLH	5.75899	8.14733e-06	0.000518464
VAMP2	5.75232	4.05616e-07	7.29675e-05
ATP5F1A	5.74983	4.98129e-05	0.00166255
C11orf24	5.74805	1.08794e-05	0.000664158
ATP12A	5.74158	3.62064e-05	0.00135842
PROK2	5.72758	1.25475e-06	0.000144851
HIVEP3	5.72297	1.13043e-06	0.000139438
ERGIC3	5.72182	1.10481e-06	0.000137546
RIN2	5.71811	4.7746e-05	0.00163424
ARAP3	5.70916	1.15486e-06	0.000140526
ATG4B	5.70882	6.13833e-06	0.000436938
CLDN16	5.70848	1.7628e-06	0.000184571
GUCA1C	5.70269	9.0845e-06	0.000570044
GLYATL3	5.69387	5.13879e-06	0.000388151
CISD2	5.68925	0.000307739	0.0051032
LTF	5.68726	5.57536e-05	0.00176964
RPL36	5.68159	5.1983e-06	0.000390067
TOB2	5.68036	1.37686e-05	0.000753671
LRRTM1	5.67	2.05385e-05	0.000951812
ANKRD33	5.66656	0.000165333	0.00351947
RNASEH2A	5.66249	6.77363e-06	0.00046738
KLF8	5.66188	2.78501e-06	0.000254595
NAA60	5.65746	1.79424e-05	0.000885239
TMEM220	5.64813	0.000147965	0.00329383
ABR	5.645	0.000318705	0.00519888
AFMID	5.6428	0.000198002	0.00391449
ADAT2	5.63373	5.93802e-05	0.00183742
LIPT1	5.63371	2.94076e-06	0.000266132
OSBPL7	5.63361	1.56088e-05	0.00081542
TEX13C	5.62971	1.10766e-05	0.000665782
GBA2	5.62592	3.29104e-05	0.00129897
BACH2	5.62245	2.20526e-06	0.000218211
SOWAHC	5.62199	0.000137468	0.00315371
OSGIN2	5.60932	5.86675e-05	0.00182162
TSPAN16	5.60701	6.89046e-06	0.000468265
RRP8	5.60387	2.90922e-05	0.00119891
PCGF1	5.60346	0.000125502	0.00298154
NDRG3	5.59996	3.23374e-06	0.000281336
DPPA2	5.59181	3.07697e-06	0.000274323
BTG2	5.59025	4.27108e-05	0.00151712
PKD1	5.58958	5.34079e-07	8.66508e-05
LSP1	5.57693	4.69672e-05	0.00162882
WSCD2	5.57406	7.02096e-06	0.00047534
OR52N2	5.57327	0.000380554	0.00580483
SCAMP5	5.57177	8.85949e-05	0.0023845
ACAD8	5.56694	5.52083e-05	0.0017651
C11orf65	5.54456	4.60648e-05	0.00160772
CCZ1	5.54399	0.000362871	0.0056466
MPHOSPH10	5.54313	5.6681e-05	0.00178286
ANKH	5.54157	5.22575e-06	0.0003905
PJA1	5.5375	0.000305351	0.00508311
PTDSS1	5.52633	9.29909e-05	0.00243059
BCL6	5.52021	1.52959e-07	3.93521e-05
XPNPEP1	5.51193	7.44237e-05	0.00212745
FAM221B	5.50868	7.67834e-05	0.00216399
SNRNP200	5.49928	7.90056e-05	0.00220249
SYNPO	5.49768	0.000171907	0.00359566
GUCA1B	5.49386	1.42614e-06	0.000161531
TAS2R39	5.4896	3.04499e-06	0.000272822
RIOK2	5.47956	0.000275803	0.00475519
MAP3K21	5.47133	0.000156145	0.00339205
FXYD3	5.47003	7.15473e-05	0.00207332
CFI	5.4687	1.31925e-05	0.000737822
NCLN	5.46706	4.80366e-06	0.000374498
C2orf16	5.44987	0.000511449	0.00695671
UCP2	5.43433	7.06117e-05	0.00205436
AEBP1	5.43387	1.27036e-05	0.000724532
MOCOS	5.42818	0.000160412	0.00344957
MED7	5.42687	0.000365779	0.00564949
SLC15A1	5.42561	0.00079273	0.00930657
NDRG2	5.41589	1.10908e-05	0.000665782
TBL1X	5.40808	1.58898e-05	0.000822558
KLRF1	5.40023	1.32495e-05	0.000737822
NES	5.39929	1.43633e-05	0.000768406
CD5	5.3966	1.26602e-05	0.000724532
DESI2	5.38462	0.000350512	0.00552263
SIRT2	5.37709	6.38254e-05	0.00192984
IDH3B	5.36951	2.11659e-05	0.000965059
PARP9	5.36947	8.7967e-05	0.00237732
PRC1	5.36663	0.000132035	0.00308352
NDUFA4	5.36512	5.86433e-07	9.02656e-05
NCR1	5.36482	8.02129e-05	0.00222239
KANK1	5.35951	8.72368e-05	0.00236604
KIAA2013	5.35683	2.28851e-05	0.00102015
BHLHE41	5.35656	2.7456e-06	0.000252273
NFATC1	5.35649	4.80935e-05	0.00163424
ZSCAN4	5.35099	1.41308e-05	0.000761923
GJB1	5.34553	0.000279007	0.00478081
ZNF254	5.33836	7.63206e-05	0.00215709
FBH1	5.33605	5.52373e-05	0.0017651
PMEPA1	5.33515	8.10259e-06	0.000517445
ACADVL	5.33422	5.88725e-06	0.000427514
GORASP1	5.33162	6.77058e-06	0.00046738
ATXN1L	5.33155	3.18114e-05	0.00127116
KRT32	5.32977	9.16719e-05	0.00240665
CALM1	5.32927	0.000187356	0.00380324
NDUFAB1	5.32404	9.40335e-05	0.00245072
DNAJC12	5.32182	0.000443709	0.00636714
TFAP4	5.31905	0.000187533	0.00380324
SREBF1	5.31144	1.88032e-05	0.000905421
C7orf57	5.30821	0.000187141	0.00380324
MLYCD	5.29977	0.000146145	0.00327633
WWP2	5.29039	1.56993e-05	0.000817137
PGM2	5.28526	1.07808e-05	0.00066038
MCM5	5.28274	0.000181119	0.00372348
CNOT4	5.2815	0.00023925	0.00435234
CDAN1	5.28097	4.95031e-05	0.00166015
HMGB2	5.28093	1.96878e-05	0.000933047
CD247	5.27596	4.92409e-06	0.000378965
DLGAP5	5.27095	2.03392e-05	0.000951812
SLC1A5	5.27084	6.44514e-05	0.00192984
SSMEM1	5.26879	0.000113555	0.00278232
RPL23	5.26538	0.000141357	0.00320213
TENM1	5.26448	5.09366e-05	0.00168935
TM2D1	5.25972	9.16202e-05	0.00240665
FN3KRP	5.25963	9.08201e-05	0.00240665
SMTN	5.24638	9.48414e-05	0.00245178
SLC26A6	5.23622	4.70051e-05	0.00162882
NSUN5	5.23497	0.000106032	0.00263748
CDK2	5.2302	0.000120787	0.00289647
PLPBP	5.2278	0.00337964	0.0241236
FEM1B	5.22771	0.00019327	0.00385688
PKD2	5.22712	0.000775932	0.00916312
PCMTD2	5.2268	4.89519e-05	0.00164473
C18orf54	5.22595	7.43056e-05	0.00212745
RBCK1	5.22459	0.000586121	0.00758325
PARP3	5.22018	7.71453e-05	0.00216741
ZNF442	5.2154	5.03677e-05	0.00167356
UBE2QL1	5.21519	1.20495e-05	0.000704541
TMEM138	5.21097	0.000158865	0.00343458
CYREN	5.20895	4.7926e-05	0.00163424
HBP1	5.20566	0.000177636	0.00367285
SPOCK2	5.20265	6.87884e-06	0.000468265
RARA	5.19919	1.6947e-05	0.000860543
EML3	5.18594	3.08056e-05	0.00125204
RSPH3	5.18586	0.000482925	0.00675939
CEP85	5.18549	5.2777e-06	0.000392752
VAPB	5.18227	0.00143854	0.0138761
PSME3IP1	5.18037	0.000443441	0.00636714
ZNF343	5.17601	3.37734e-05	0.00131535
ATN1	5.17557	4.35149e-07	7.29675e-05
PSME2	5.17525	0.000114107	0.00279206
MRFAP1L1	5.17226	3.35822e-05	0.00131189
MAP2K2	5.16998	0.000116354	0.00281643
SLC39A12	5.16981	3.09583e-05	0.00125204
PRXL2A	5.16917	2.09188e-05	0.000959256
CD81	5.16772	9.44953e-05	0.00245079
IL2RA	5.16381	0.000175955	0.00364726
CDH5	5.15766	7.72864e-05	0.00216799
ZP3	5.15724	3.90634e-05	0.00142986
ELL	5.15323	6.42971e-05	0.00192984
AP1G2	5.15242	0.000375874	0.0057644
DDO	5.14406	1.36113e-05	0.000747986
PACS1	5.14359	2.26263e-05	0.00101111
NUP62	5.14293	4.48176e-06	0.00035872
NEXMIF	5.14104	0.000451886	0.00644851
TOR1AIP2	5.13986	9.60913e-05	0.00246863
OGN	5.13385	7.51069e-05	0.0021304
FCGRT	5.13259	7.51181e-05	0.0021304
GABBR2	5.13109	7.6955e-05	0.00216544
GNPNAT1	5.13014	0.000179909	0.00370707
DKK3	5.12639	5.28533e-05	0.00171811
GPR18	5.1262	0.000380117	0.00580483
VNN2	5.12476	0.000183348	0.00375644
PLA2G5	5.11254	8.97207e-05	0.00239001
CFAP36	5.10742	0.00048941	0.00679824
KLRF2	5.10152	2.3584e-05	0.00103834
OXNAD1	5.1001	0.000165534	0.00351959
MED29	5.09672	8.24121e-05	0.00227283
ITPR1	5.09583	0.000316945	0.00517486
COL2A1	5.09393	2.06046e-05	0.000951812
LTA4H	5.0867	0.000361439	0.00563076
COLGALT2	5.08158	1.40108e-05	0.000757718
RILPL2	5.08019	0.000238576	0.00435203
IZUMO3	5.07911	0.0012016	0.0122535
KARS1	5.07455	9.51717e-06	0.00059512
PTPRE	5.06462	6.55641e-05	0.00195135
OTOA	5.06386	9.25605e-05	0.00242285
DNAJB2	5.06091	2.69578e-05	0.00115044
OTUD3	5.0608	3.38233e-05	0.00131535
RAD51	5.05669	6.07115e-06	0.000436938
TRIP6	5.05413	0.000340335	0.00540961
DNAJC25	5.0524	5.62857e-05	0.00177522
BTK	5.04755	5.76345e-05	0.00179886
ZFP92	5.04474	4.8555e-05	0.00164473
ACOT11	5.0442	9.78755e-05	0.00251088
RABGGTA	5.04352	2.79718e-05	0.00117697
ANKRD10	5.04186	0.00085086	0.00972392
CYP8B1	5.03616	0.000241414	0.00436509
RDH10	5.03423	0.000337971	0.00540204
PIK3CD	5.02596	0.000269894	0.00470526
RPL38	5.02507	6.56627e-05	0.00195135
AP3M1	5.02402	0.000711943	0.00868657
SSBP1	5.02111	0.000750094	0.00893416
USP39	5.01891	8.48154e-05	0.00232487
CRX	5.0174	0.0015186	0.0143713
RUBCNL	5.01737	1.16988e-05	0.000690769
TF	5.01735	0.000122017	0.00292208
TRIML2	5.01698	0.000366976	0.00565596
SHC1	5.01662	0.00079358	0.00931048
CTSD	5.01655	0.000727166	0.00873903
ZMYND19	5.01357	2.68349e-05	0.00114791
NECTIN2	5.01146	1.47182e-05	0.000781889
TAF10	5.01076	0.000338358	0.00540204
TIRAP	5.00385	0.000151056	0.00332776
XYLT1	4.98968	2.85878e-05	0.00118793
CLN8	4.98687	0.000160516	0.00344957
SRI	4.98685	0.000239276	0.00435234
SLC30A10	4.98639	0.000352956	0.00554659
ZNF16	4.9849	0.000320529	0.00521066
RERGL	4.98482	5.12211e-05	0.00169255
GMNN	4.9819	7.88248e-05	0.00220086
DSEL	4.97958	8.66569e-06	0.000547581
PPP2R5B	4.97519	6.95753e-05	0.00204455
SELENOP	4.97307	0.00019655	0.00390691
TEX2	4.97062	0.000693749	0.00852814
MCFD2	4.97061	0.000132761	0.00308352
MBNL2	4.97027	0.000215678	0.00412245
MAGED1	4.9609	0.000588199	0.00759891
TSKS	4.96074	0.000223289	0.00418375
NLRP13	4.95986	5.66084e-07	8.94264e-05
KLF3	4.95773	0.000130674	0.0030722
TKTL1	4.95765	3.71991e-05	0.00137843
DDX17	4.95327	9.11866e-05	0.00240665
DLAT	4.95069	2.5968e-05	0.00111613
MUCL1	4.94662	0.000519851	0.00700832
ENO1	4.94632	2.44703e-05	0.00106446
LIAS	4.94218	0.000261841	0.00462757
OCIAD1	4.94049	0.000157446	0.00340899
ACTL6A	4.93897	0.000333105	0.0053466
RDH13	4.93589	0.000422755	0.0061747
IL18BP	4.93322	9.45118e-05	0.00245079
FLII	4.93161	0.000176196	0.00364726
LRFN5	4.92945	0.000163002	0.00348634
LINC02218	4.92935	0.000170558	0.00358512
IRF3	4.92624	1.94478e-05	0.000924105
TRIM71	4.92579	9.84095e-05	0.00252099
TYSND1	4.92479	6.01739e-05	0.0018556
SLC38A4	4.92354	0.000258654	0.00458991
GCSH	4.91777	0.000434577	0.00627107
CDK5RAP1	4.91768	0.000139341	0.00317244
TMEM14A	4.91751	0.000164281	0.00350539
NFKB2	4.91676	0.000109136	0.00269238
DNER	4.90951	0.000101233	0.00256414
SERPINA1	4.90943	0.000545317	0.00725304
NDUFV3	4.90909	3.60942e-05	0.00135704
NRIP2	4.90622	0.000173745	0.0036173
EFCAB2	4.90574	0.000101718	0.00256773
BRS3	4.90513	3.43917e-05	0.0013291
GP2	4.90356	5.1069e-05	0.00169063
SLC50A1	4.90171	0.000502945	0.00688786
SEC31B	4.89727	0.00131873	0.0130203
TADA2A	4.88847	0.000862519	0.00980626
HSF4	4.88622	0.000182146	0.00374034
PPP2R2D	4.88592	0.000147647	0.00329081
FMO1	4.88586	0.000110488	0.00271828
BCL2L15	4.87906	0.000460359	0.00653964
B3GLCT	4.87711	0.000835076	0.00962181
PGGHG	4.8735	1.7983e-05	0.000885239
TBC1D2B	4.87257	0.000413475	0.00606869
JAZF1	4.87114	0.00062798	0.00799244
CFL1	4.86323	4.77895e-05	0.00163424
FFAR4	4.86257	0.00136267	0.0133808
ZNF266	4.85906	0.00262088	0.0202573
PPP1R12C	4.85827	0.000238658	0.00435203
GRSF1	4.85266	0.000566432	0.00742422
COMMD9	4.85061	0.000463646	0.00656431
SECISBP2L	4.85017	5.78393e-05	0.00180212
PDK4	4.84909	0.00067722	0.00842851
RGL3	4.84792	0.000429211	0.00624567
AP2M1	4.84647	0.000173154	0.00361336
PTMS	4.84619	0.000170162	0.00358415
C17orf75	4.84198	7.65315e-06	0.000501279
ZNF777	4.84122	0.00022413	0.00418375
PLCB3	4.83627	0.000103337	0.00259193
COL5A2	4.83214	3.31598e-05	0.00130104
RRBP1	4.83165	4.11433e-06	0.000336796
ECE1	4.82974	0.000411119	0.00605169
CDC42BPG	4.82886	0.000338288	0.00540204
ZDHHC18	4.82549	0.000212802	0.00409877
DNAJC19	4.82426	0.000316597	0.00517386
WDR45	4.82374	1.24568e-05	0.000723657
MFSD4A	4.82349	0.000265759	0.00466933
SEC13	4.82311	9.45804e-05	0.00245079
UAP1	4.81978	3.4622e-05	0.00132917
CHST3	4.81675	9.54966e-05	0.00245927
MMS19	4.81658	0.00120421	0.0122609
PRKAG3	4.80976	0.000680014	0.00844577
LIMD1	4.80727	0.000526331	0.00707366
ARMC6	4.80585	0.000498144	0.00684292
RSRP1	4.80313	0.00204173	0.0173033
RMDN1	4.80305	1.63768e-05	0.000842659
IFT122	4.79952	0.000603166	0.00773126
HEY1	4.78626	0.00030027	0.00502631
FAXDC2	4.78408	9.08647e-05	0.00240665
ZNF136	4.78351	0.000219278	0.00416332
ATPAF2	4.78233	5.46307e-05	0.00176316
OR4F17	4.7791	2.42742e-05	0.00105848
ZNF324	4.77446	0.00107567	0.0113484
CELF2	4.7719	0.000778689	0.00918363
CSRP2	4.7708	0.000144042	0.00324649
CAAP1	4.76957	0.000216559	0.00412799
FCHSD1	4.76933	0.0061822	0.0357409
VKORC1L1	4.76762	0.000204864	0.00399719
NPC1L1	4.76756	0.000565363	0.00741561
PER1	4.7645	1.27534e-05	0.000724532
PGS1	4.76446	0.000184455	0.00377483
NIN	4.76379	0.000589137	0.00760557
ANGPT2	4.76335	4.32406e-07	7.29675e-05
TMCO1	4.75621	1.49608e-05	0.000790114
CYTL1	4.75455	0.000147401	0.00328939
NISCH	4.75142	1.79909e-05	0.000885239
CC2D2B	4.75076	0.000288919	0.00488099
WNT8B	4.75013	0.000105991	0.00263748
DHRS7B	4.74972	0.00012391	0.00295563
GAA	4.74824	0.000386597	0.0058654
FRMD5	4.74556	0.000728059	0.00874108
WIF1	4.74513	5.70817e-05	0.0017878
LRRTM4	4.74407	0.00128667	0.0128178
PRSS54	4.74387	0.00019901	0.0039212
COPG1	4.7436	0.000487829	0.00679647
PWWP3A	4.74328	1.68145e-05	0.000858632
PSMA1	4.74062	0.000209191	0.00405961
FNTB	4.73506	0.000136766	0.00314161
CHURC1	4.73379	0.00093235	0.0103646
TRIM64B	4.733	0.000153726	0.00336386
CCNK	4.73249	0.000215823	0.00412245
TACR1	4.73101	0.000235379	0.00433914
SEMA4B	4.72997	0.000154279	0.00336481
RGPD1	4.72576	3.59743e-05	0.00135704
UTY	4.72391	2.04192e-05	0.000951812
GABRA3	4.72289	0.000376099	0.0057644
CD36	4.72105	0.000753917	0.00895009
VDR	4.719	0.000210484	0.00407592
ZBP1	4.71617	0.000199365	0.00392389
DDI1	4.71271	0.00174878	0.0157147
RECQL	4.70975	1.30551e-05	0.00073702
HDHD5	4.70662	0.000520885	0.00701092
C2orf68	4.70501	0.000291976	0.00492341
WHAMM	4.70219	6.4213e-05	0.00192984
MGAM	4.7019	0.000263238	0.00463861
PRRC2C	4.70002	2.15597e-08	1.25248e-05
RAD51AP1	4.69838	7.01851e-05	0.0020523
SYT1	4.69713	3.88246e-05	0.00142847
MRPS9	4.69522	0.000298142	0.0049993
PCDHB1	4.6937	0.00271793	0.0207843
FBXO17	4.69278	3.26225e-05	0.00129121
CLCN5	4.69153	0.00160527	0.0148482
SLC4A9	4.68766	0.000197388	0.00391449
PPP6C	4.68717	0.000359717	0.00562338
OTOF	4.68623	0.000337649	0.00540204
SNRPD3	4.68574	1.36232e-05	0.000747986
HSCB	4.68526	0.000777173	0.00917176
SH3PXD2B	4.68497	0.000323481	0.00523881
FRMPD1	4.68099	0.000129446	0.0030473
COPZ2	4.68051	0.00127154	0.0127288
RBMX	4.6786	2.30675e-05	0.00102573
CDR2	4.67745	0.00037017	0.00569755
CCNL2	4.67651	8.17228e-05	0.00225728
TBC1D8	4.67268	0.000279568	0.00478588
EMILIN2	4.67041	1.04889e-05	0.000649119
GOLGA3	4.66871	1.6526e-05	0.000847912
LRRC55	4.66748	0.0024427	0.0193499
ZUP1	4.66727	0.00274197	0.0208699
VRTN	4.65681	0.00066821	0.00833942
SPRR2E	4.65581	0.00181027	0.0160518
ADAMTS12	4.65289	0.00189433	0.0164953
SH3TC1	4.65252	0.00150065	0.0142832
NSUN3	4.65234	0.000938059	0.0104134
ZNF836	4.6492	0.000534241	0.00714965
CORO6	4.64585	0.00168879	0.0153914
ACSL6	4.64577	0.000142488	0.00321562
TCL1A	4.64142	0.00011603	0.00281379
SPTLC3	4.64064	0.000843278	0.0096915
RAD9B	4.63654	0.00044778	0.00640572
AFF4	4.63645	4.16744e-05	0.00149208
THAP2	4.63538	0.000471013	0.00665292
CDC16	4.63262	0.00197767	0.0169761
TCEANC2	4.63251	0.00014627	0.00327633
GEMIN2	4.63096	2.05581e-05	0.000951812
KCNE4	4.63089	0.000245756	0.0044297
FGFR2	4.6284	5.50334e-05	0.0017651
PAIP1	4.62834	0.00130654	0.0129425
KYAT1	4.62552	0.000557863	0.00733805
SGSM2	4.62498	0.000274601	0.00475519
LNP1	4.62125	0.000432788	0.0062603
ASTN1	4.62123	0.000247821	0.00445854
PFKL	4.61758	0.000414115	0.00607313
HSPA13	4.61531	0.00467545	0.0298476
AATF	4.61174	0.000139897	0.00317881
RBM33	4.60815	0.00103268	0.0110437
CCDC175	4.60743	0.000222243	0.00418375
LYAR	4.60658	6.78492e-05	0.0020097
ZNF843	4.60569	0.000167956	0.00354977
MFSD8	4.60394	0.000215604	0.00412245
GLI3	4.60123	0.000425921	0.00621589
MYH7B	4.60122	0.000637495	0.00806938
TMEM8B	4.59673	0.000103535	0.00259328
STYX	4.59521	0.000486583	0.00679292
PIGT	4.59383	0.000240885	0.00436428
PRKAG2	4.58962	0.000888984	0.0100249
MEPE	4.58958	0.00103904	0.0110787
LSM12	4.58662	7.25419e-05	0.00208691
PAPSS2	4.58649	0.000286278	0.00485459
GARNL3	4.58319	0.00066009	0.00826171
BRD4	4.58279	8.98459e-05	0.00239001
SPDYA	4.58129	7.6214e-05	0.00215709
OGDH	4.57922	0.000179728	0.00370707
FLT4	4.57863	0.000400242	0.00596685
SNRPB2	4.57774	0.000285398	0.0048488
MYOZ1	4.57223	0.000160311	0.00344957
TRIM22	4.57181	0.00054126	0.00720973
ARMCX4	4.56943	0.000449745	0.00642814
KCNJ3	4.56863	0.000144843	0.00325246
GABRP	4.5682	0.000349049	0.0055044
BSG	4.56469	1.72397e-05	0.000865445
ANGPTL2	4.56346	7.02025e-05	0.0020523
PDCL	4.55969	0.000538113	0.00717843
PPARA	4.55938	0.000723744	0.00872417
EXTL2	4.55661	0.000585049	0.00758325
AR	4.55641	0.00132147	0.0130393
IFT57	4.55268	0.00148003	0.01417
CNTFR	4.54957	1.84875e-05	0.000895003
KIF4A	4.54924	0.000171624	0.00359566
GPR176	4.54692	0.00228698	0.0186152
BCL2L11	4.54539	0.00216246	0.0179547
UBE2M	4.54411	0.000131335	0.00308143
SERAC1	4.54394	0.000123105	0.00294423
ZNF655	4.54311	0.00172895	0.0156466
SIX1	4.54266	0.00015141	0.00332776
COL9A2	4.54241	7.03133e-05	0.0020523
TP53BP2	4.54118	0.000840918	0.00967056
KLHL35	4.53838	0.000514525	0.00698273
RAB3GAP1	4.5371	4.2207e-05	0.00150516
AP2A1	4.53494	0.00032913	0.00531597
DNASE2B	4.534	0.000117162	0.00282112
FAT4	4.53343	9.55906e-05	0.00245927
RESF1	4.52829	5.22237e-05	0.00170803
XPC	4.52771	6.17748e-05	0.0018856
ZNF429	4.52564	0.000727403	0.00873903
SELENOW	4.52336	0.000144665	0.00325246
RPP14	4.52282	0.00140236	0.0136
GPC6	4.52127	0.000591199	0.00762126
CLRN1	4.52027	3.60431e-05	0.00135704
SHFL	4.51934	0.000387694	0.00586663
LCMT2	4.5191	0.00459152	0.029437
PHLDB1	4.51268	0.00085972	0.00978679
GRAMD4	4.51219	0.000693144	0.00852814
RNF114	4.51209	5.61457e-05	0.00177522
GPAT3	4.51055	0.00556522	0.0332749
RTN4IP1	4.51033	0.000182528	0.00374391
LEPROTL1	4.50857	5.58087e-05	0.00176964
COG7	4.50468	0.000190458	0.00384705
FAHD2A	4.50457	0.000539665	0.0071938
CYP2C9	4.5001	8.5329e-06	0.000541088
MARVELD3	4.49994	0.00225558	0.0184645
RFC4	4.49954	0.000291677	0.00492297
TFAP2B	4.49818	0.000722328	0.00872102
PPP5C	4.49635	0.00143273	0.0138423
PCDHB14	4.49552	0.000264105	0.00464933
XRCC6	4.49293	0.000283111	0.0048236
SFI1	4.49272	0.00347027	0.0245225
RINT1	4.4917	0.00242451	0.0192812
UBXN2A	4.49026	0.000314981	0.00516389
FAM9B	4.48688	0.000528248	0.00709413
SLC30A4	4.4865	0.00170272	0.0154713
CROCC	4.48426	0.000340094	0.00540961
CATSPERG	4.48156	0.000656305	0.008248
ATP2B3	4.48127	0.0010788	0.0113713
LRRC52	4.47927	0.000132486	0.00308352
LGI4	4.47741	6.36762e-05	0.00192984
SLC16A4	4.47047	0.000950154	0.0104656
TNFSF11	4.46807	0.000161565	0.00346384
VCAM1	4.46775	0.00122257	0.0123762
DSC3	4.46748	0.000240135	0.00435946
C5orf24	4.46561	0.000549187	0.007283
CFHR5	4.46545	0.000154093	0.00336481
ZNF346	4.46517	0.000394035	0.00589824
PRKAR1B	4.46512	0.000417909	0.00612378
DCTN2	4.46472	0.00174287	0.0156823
FBXO41	4.46428	0.000258458	0.00458991
PIGM	4.46237	0.00257415	0.0199681
GNA12	4.46153	0.00175131	0.0157147
AKAP7	4.45992	0.00063761	0.00806938
MBL2	4.45954	0.000713905	0.00869285
GTPBP10	4.45792	0.000222631	0.00418375
CES2	4.45676	0.00141865	0.0137284
PPOX	4.45539	0.00103033	0.0110316
THEMIS	4.45382	0.00182851	0.0161528
HK3	4.45117	0.000393083	0.00589824
RACK1	4.44997	0.000260716	0.00461222
GLMN	4.44947	0.000191819	0.00385688
DNAH10	4.4494	7.48306e-05	0.0021304
GCH1	4.44402	0.00124474	0.0125442
UEVLD	4.4435	0.00211871	0.0177058
STRA6	4.44058	0.00233276	0.0188304
ZSCAN9	4.4403	0.000684336	0.0084819
SLC25A16	4.43769	0.000821052	0.00952727
CAMK2G	4.43756	0.00108434	0.0113998
KIF12	4.43567	0.000856089	0.0097688
ADCY5	4.43422	0.000156722	0.0034005
GIPR	4.43175	0.000254988	0.00454211
TRMO	4.43136	8.8925e-05	0.00238666
MYLK	4.43128	3.20449e-05	0.00127116
SRRM2	4.43074	0.000175943	0.00364726
SPRED2	4.42716	0.000168136	0.00354977
MRPS35	4.42702	0.000275847	0.00475519
PTAR1	4.42162	0.00150827	0.0143138
TNNT3	4.4215	0.000135004	0.0031051
AIDA	4.42116	0.00139924	0.0135966
SMOC2	4.42048	0.000200005	0.0039322
ECH1	4.41907	1.75795e-05	0.000877454
KDM6B	4.41796	0.0011539	0.011895
TMPRSS7	4.41386	0.000268216	0.00468901
EVI5	4.41343	0.000308796	0.00511602
WASL	4.41248	0.00109665	0.011469
MYOM2	4.41187	0.000168366	0.00355048
RANBP10	4.4083	0.00027296	0.00473577
CEP89	4.40553	0.000463251	0.00656388
ZNF507	4.40415	0.00533621	0.0323896
AGMAT	4.40261	0.000845769	0.00970332
SHOX2	4.4026	0.000412757	0.00606803
KLHL7	4.40205	0.000215862	0.00412245
LPIN3	4.3986	0.00202196	0.017211
TMTC4	4.39567	0.000943291	0.010431
USP11	4.39472	0.00064764	0.00816116
DPYSL2	4.39321	0.000114757	0.00279682
HENMT1	4.39185	0.00014851	0.00330188
RARG	4.39141	8.26553e-05	0.00227605
FNBP1	4.39127	0.00103017	0.0110316
SCUBE1	4.39089	0.000599482	0.00771603
MATN4	4.38917	5.15529e-05	0.00170039
MRPS27	4.38768	0.000380671	0.00580483
MED27	4.38609	0.000722374	0.00872102
BCL7A	4.38448	0.000117547	0.00282632
CLEC18C	4.38405	0.000429088	0.00624567
ALDH1B1	4.38386	0.000381354	0.00580541
TGFB2	4.38316	0.00171308	0.0155427
DEDD	4.38242	0.00055699	0.00733255
SLC3A1	4.38157	0.000198235	0.00391449
COCH	4.37979	0.00104172	0.0110833
PDGFRL	4.37936	0.00297191	0.0220149
CCDC122	4.37611	0.000388149	0.00586663
TPRG1	4.37549	2.71898e-05	0.00115759
PGAP4	4.3735	0.00245227	0.0193928
WTAP	4.37298	0.000922073	0.0102694
COL4A4	4.37249	0.000536397	0.00716616
FBXW4	4.37237	0.00313062	0.0228812
CDC14C	4.3707	0.00043259	0.0062603
C6orf118	4.36951	0.00211083	0.0176891
GON4L	4.36624	0.000404774	0.00600368
SCNM1	4.36492	0.000465473	0.006585
GPR137C	4.36427	0.00202013	0.017211
ILF2	4.36401	0.00457497	0.0293728
COA1	4.36394	0.000833332	0.00961443
ATP2C2	4.36361	0.000304264	0.00507854
ACOXL	4.36126	0.000111599	0.00273813
SEPTIN6	4.35691	0.00155702	0.0145664
STARD3	4.35677	0.00178845	0.0159322
POLRMT	4.35505	8.78969e-05	0.00237732
STC2	4.35434	0.000235238	0.00433914
RPL37	4.3534	0.00230236	0.0186716
VDAC3	4.35307	0.00215989	0.0179499
KLRD1	4.35271	0.00123206	0.0124583
MAF	4.35261	0.00215074	0.0178904
RHOBTB1	4.35184	0.00265862	0.0204699
TAF6L	4.35029	0.00021939	0.00416332
KAT2A	4.34995	0.000488126	0.00679647
PLD3	4.34164	8.95863e-05	0.00239001
RPL7L1	4.34092	0.0020564	0.0173786
ESD	4.34084	0.000658135	0.00825948
FAM3C	4.34026	0.000213351	0.00410496
LGSN	4.34013	0.00173833	0.0156684
PIK3CG	4.33922	0.000312327	0.00515071
MTTP	4.33874	0.000958665	0.0105016
ERLIN1	4.33874	3.19094e-05	0.00127116
SAMD11	4.33827	0.000365444	0.00564937
DHRS12	4.33783	0.000314391	0.00516389
MTR	4.33723	2.78876e-05	0.00117618
KITLG	4.33508	0.00120309	0.0122609
PTPRJ	4.3349	0.000489969	0.00679824
TNFRSF19	4.33471	0.000420181	0.00615063
KAT6A	4.3307	0.000679897	0.00844577
MRPL1	4.32511	0.000150282	0.00332776
BCAS1	4.32271	0.00295883	0.0219644
CD1A	4.32256	8.67858e-05	0.00236449
EIF1	4.32174	3.98131e-05	0.0014392
SEPTIN4	4.32093	0.000768682	0.00910137
COBL	4.31867	0.0011127	0.0115763
RHOC	4.3161	0.000363083	0.0056466
TSPAN31	4.31441	0.000355346	0.00557442
TGIF2	4.31432	0.00210896	0.0176817
TAPBPL	4.31326	0.00103514	0.0110603
VAV1	4.3114	0.000921169	0.0102657
TMEM209	4.30942	0.000860313	0.00978735
SERPINB7	4.30859	0.000237595	0.00435203
PPP1R3C	4.30708	3.44724e-05	0.00132917
IKZF1	4.30695	0.0017501	0.0157147
NKAIN1	4.30444	0.000202876	0.00397129
IWS1	4.29636	0.00234426	0.0189063
FAM135B	4.29621	0.000275548	0.00475519
IP6K2	4.29449	0.00030235	0.00505572
ERBIN	4.29072	3.12407e-05	0.00125564
KDM5C	4.29062	0.00143952	0.0138781
UBE2R2	4.28695	0.000300311	0.00502631
TRIM9	4.28629	0.000743561	0.00887984
TICRR	4.28523	2.19939e-05	0.000995195
ZXDB	4.28181	0.000784788	0.00923742
IL7	4.28171	0.000380998	0.00580489
CEP83	4.28117	0.00807804	0.0426995
TMX1	4.28076	0.00789272	0.0420657
S100A4	4.27985	0.000146544	0.00327704
ZNF549	4.27983	0.00596461	0.0348944
ZNF543	4.27683	0.000238269	0.00435203
MICAL1	4.27659	0.000272188	0.0047291
G6PC2	4.27554	0.00280871	0.0212162
DENND2D	4.27471	0.000483055	0.00675939
DRG1	4.27449	0.000151522	0.00332776
CCT6B	4.27313	0.000342724	0.005438
PANK2	4.2727	0.00043159	0.00625302
TMEM30A	4.27065	0.000222268	0.00418375
HSP90AA1	4.26969	0.000599836	0.00771603
MIDN	4.26925	0.000150318	0.00332776
LZTS2	4.2684	0.000827532	0.00957964
C4orf46	4.26813	0.00107973	0.0113713
MFAP1	4.26807	0.00036642	0.00565456
RALGAPB	4.26698	0.00319873	0.0231349
DAPK3	4.26412	0.000230611	0.00426832
EMP2	4.26403	0.00197211	0.0169688
ITGA9	4.26339	0.00497582	0.0310578
PRPF38B	4.26209	6.95935e-05	0.00204455
TDRKH	4.2609	0.000888976	0.0100249
MPZL2	4.25931	0.00551613	0.0331023
MOCS3	4.25492	0.000352425	0.00554308
RPA1	4.25483	0.00074792	0.00891416
CNRIP1	4.25419	0.0031218	0.0228446
GFM1	4.25345	0.00358455	0.024992
CLEC20A	4.25335	0.00384822	0.026251
ZNF665	4.25156	0.0041965	0.0276932
FBXW8	4.24688	0.000214481	0.0041179
ZC4H2	4.24465	0.00379601	0.0259933
SLC2A9	4.24324	0.000364237	0.00564789
RASGRP3	4.24277	0.00152161	0.0143921
NTM	4.24219	0.000353911	0.00555673
SERPINA5	4.23881	0.00590472	0.0346604
MSRB2	4.23863	0.00297048	0.0220149
MRPL34	4.23193	0.000791474	0.00929789
PSMC4	4.2295	9.19107e-05	0.00240934
RBL2	4.22889	0.00311713	0.022829
CCDC180	4.22689	0.00015433	0.00336481
COL5A1	4.22561	0.000276849	0.00475803
CDHR2	4.22484	0.00049008	0.00679824
NDUFA10	4.22445	0.000797927	0.00933714
RSRC1	4.22414	3.39827e-05	0.00131612
TRABD	4.22062	1.56211e-05	0.00081542
EMID1	4.21927	0.00278935	0.0210888
SAMD7	4.21708	5.34236e-05	0.00173352
NARS1	4.21373	0.000736688	0.00881805
TMEM223	4.21367	0.000579316	0.00752192
TRPC4AP	4.21028	0.00251285	0.0197357
DCAF8	4.20898	0.000332617	0.0053466
ZNF652	4.20817	0.0010568	0.0111953
LTBP4	4.20763	0.000307324	0.0051032
SVIP	4.20614	0.000324678	0.00525348
C16orf87	4.20544	0.0028247	0.0212857
LDAH	4.20449	0.000843965	0.00969322
SELENBP1	4.20343	0.00173621	0.0156619
OAZ3	4.20017	0.000330514	0.00532877
ZNF3	4.20016	0.000451633	0.00644851
ACVR2A	4.19972	0.00213125	0.0177671
RNF139	4.19889	0.0035078	0.0246488
ACTR3	4.19795	0.00165456	0.0151561
TERB2	4.19725	0.00164319	0.0151058
CD8A	4.19519	0.000238142	0.00435203
PNN	4.19003	0.00167361	0.0152762
USP9Y	4.1898	0.00089265	0.0100473
TMEM134	4.18896	0.00161235	0.014883
ALG1L2	4.18568	0.000656818	0.0082487
SETD5	4.18544	0.000151467	0.00332776
DNASE1	4.18513	0.000621527	0.0079215
SPAG6	4.185	0.00025268	0.00451439
FAM110B	4.18377	0.000139209	0.00317244
HNF4A	4.18153	0.00104234	0.0110833
TSPYL4	4.18067	0.000212738	0.00409877
C2orf69	4.17885	0.000942378	0.010431
MYPN	4.17836	0.00189358	0.0164953
GLP2R	4.17807	0.00188844	0.0164852
WDR26	4.17737	0.006466	0.0367531
WDR5	4.17675	0.00240166	0.0191764
DDX59	4.17664	0.000485292	0.00678016
GPKOW	4.17636	0.000648035	0.00816116
PSMG4	4.17576	0.00372838	0.0256374
IDS	4.17505	0.000255746	0.00455112
SSTR2	4.17504	0.000505494	0.00691226
FGD6	4.17472	5.67259e-05	0.00178286
ITM2B	4.17325	0.00297297	0.0220149
ZNF738	4.17295	1.91392e-05	0.000914265
ACTN4	4.17242	0.00208141	0.0175323
SAMHD1	4.17217	0.000238642	0.00435203
BDH1	4.17017	0.00245304	0.0193928
ITGAX	4.16802	0.000311246	0.0051453
PIH1D2	4.16318	0.000192353	0.00385688
DYNLRB1	4.16191	0.000716703	0.00870924
VPS18	4.15924	0.00186644	0.0163393
STAG3	4.15659	0.000831319	0.0096031
LRRC37A	4.15503	0.00257044	0.019954
SLC4A5	4.15473	0.000146665	0.00327704
ABCB9	4.15216	0.000174861	0.00363634
MRPL27	4.15189	0.00193195	0.0167352
ACTR8	4.15061	0.00101926	0.0109522
HCK	4.14371	0.000850911	0.00972392
TDRD12	4.14335	0.00356301	0.0249383
TM4SF1	4.14315	0.00200111	0.0171039
MIGA2	4.14029	0.00103684	0.0110619
CDCA3	4.13998	0.000974464	0.0106097
SNRPA	4.13996	0.000967152	0.0105688
REL	4.13952	0.000292337	0.00492488
KDELR3	4.13781	0.000858444	0.00977844
TMED10	4.13741	0.000493202	0.00682187
DCAF10	4.13677	0.006008	0.0350496
TCEAL7	4.13662	0.000827693	0.00957964
PTER	4.1348	0.00100514	0.0108199
MED18	4.13183	0.000192369	0.00385688
PLCXD2	4.13148	0.000648777	0.0081648
CLEC7A	4.12982	0.00197009	0.0169688
MYOZ3	4.12974	0.00254246	0.0198337
IL12B	4.12764	0.00263853	0.0203413
IREB2	4.12694	0.00350218	0.0246488
PSTPIP1	4.12603	0.000404149	0.00600027
ABHD15	4.12597	0.00129373	0.0128794
TPRKB	4.12361	0.000312966	0.00515192
CLEC18A	4.12303	2.35518e-05	0.00103834
HSPB1	4.12183	0.000476152	0.00668878
FKRP	4.11928	0.000461177	0.00653964
CA5B	4.11746	0.000564122	0.00740472
CACHD1	4.11713	0.00285607	0.0214401
GIMAP6	4.11687	0.0015771	0.0146705
PRKG1	4.11644	0.00198585	0.0170139
ITGB5	4.11599	0.00188955	0.0164868
KHDRBS3	4.11284	3.4722e-05	0.00132917
ZDHHC9	4.11186	0.00158534	0.0147243
PNPT1	4.1092	0.000431159	0.00625302
NENF	4.10527	0.000272313	0.0047291
TCF7	4.0975	0.00530172	0.0322424
LDLRAD4	4.0961	0.00302988	0.0222988
FBXO11	4.0957	0.0011571	0.01191
CPNE1	4.09538	0.000551887	0.00730419
MAPK8IP2	4.09445	0.00236972	0.0190095
NEURL4	4.09437	0.000193332	0.00385688
SLCO2A1	4.09424	0.000475295	0.00668718
GALNT1	4.0939	0.00211618	0.0176928
G2E3	4.09384	0.00105876	0.0112029
CHRDL2	4.092	0.00254295	0.0198337
NUP188	4.08982	0.000682511	0.00846511
NT5C2	4.0882	0.00153238	0.0144409
MDM2	4.08538	0.000969412	0.0105769
AIM2	4.0837	0.00368715	0.0254577
NCSTN	4.08294	0.0010959	0.011469
TRMT1	4.0825	0.00054839	0.00727779
STN1	4.08053	0.000496946	0.0068369
TRPC1	4.07973	0.00258753	0.0200339
XK	4.07945	0.000852018	0.00972986
ZBTB18	4.07944	7.77199e-05	0.00217676
PPP4R3B	4.07922	0.00318792	0.0231217
AGT	4.07908	0.00305823	0.0224524
SYDE1	4.07666	0.000444874	0.00637877
CACNA1D	4.07642	0.00153372	0.014446
NME8	4.07576	0.000513343	0.0069772
PCSK5	4.07384	0.00144418	0.0139082
QSOX1	4.0732	0.00130341	0.0129257
ZNF384	4.0726	0.00328918	0.0236685
UBE3B	4.06837	0.000409196	0.00603832
HEATR9	4.06804	0.00394577	0.0266439
CNTROB	4.06482	0.00408766	0.0272748
CREB3L4	4.06449	0.000403475	0.0059952
SPSB4	4.06326	0.000250404	0.00448709
PPT1	4.06283	0.00267019	0.0205239
CNN1	4.06124	0.0012527	0.0125835
C1orf100	4.06121	0.00391717	0.0265304
CREB5	4.06114	3.71326e-05	0.00137843
KRT20	4.06061	0.00766019	0.0412784
CTNNA2	4.05952	0.000483649	0.00676245
CIRBP	4.0587	9.14306e-05	0.00240665
STEAP3	4.05818	0.00424164	0.0278889
IK	4.057	0.00192406	0.0166909
ATP13A1	4.05664	0.00178883	0.0159322
KERA	4.05614	0.00346161	0.0244856
DPP8	4.05369	0.000165891	0.00352304
DPP7	4.05245	0.00152312	0.0143988
ADHFE1	4.05008	0.000890025	0.0100303
C21orf58	4.04821	0.00560051	0.0334526
IGF1R	4.04414	0.00268295	0.0205868
CCDC126	4.04329	0.00164629	0.0151109
NAAA	4.0423	0.00406921	0.0271819
MS4A10	4.04228	0.00287995	0.021565
PTP4A2	4.04211	0.000515695	0.00698334
MZF1	4.04075	0.000249126	0.00447309
SENP2	4.04075	0.00115521	0.0119017
PLXNB1	4.04047	0.000552505	0.00730548
EPS8L2	4.04033	0.000569543	0.00743254
CYB5B	4.0394	7.18453e-05	0.00207682
RBM48	4.03912	0.000245972	0.0044297
ZNF879	4.03756	0.00197538	0.0169761
MOXD1	4.03666	0.00317849	0.0230736
RSPO3	4.03627	0.00156319	0.0146014
MAP3K1	4.03539	0.00098228	0.0106501
ZNF816	4.03332	0.0028164	0.0212486
FGFR3	4.03273	0.000132489	0.00308352
SQLE	4.0302	0.00194942	0.01684
IPO5	4.029	0.0012385	0.0124954
RAD18	4.02852	0.00476237	0.0301586
LIPM	4.02601	0.00117596	0.0120535
YY1	4.02276	0.00617916	0.0357355
AMZ1	4.02094	0.00162144	0.014944
QTRT2	4.0208	0.00746999	0.040657
CDH16	4.01766	0.00235658	0.0189632
DSTYK	4.01665	0.00402155	0.0269635
TXNRD3	4.01417	0.003004	0.0221587
SCGN	4.01341	0.00702223	0.0389597
PHACTR1	4.01252	0.00115897	0.0119131
ACP6	4.01112	0.00177886	0.0158985
CACNA1I	4.0102	0.00229448	0.0186384
VPS39	4.00953	0.00299686	0.0221281
CCT7	4.00723	0.00216187	0.0179547
NUDT6	4.00699	0.00125469	0.0125857
GALE	4.00581	0.00249361	0.0196359
HPS3	4.00474	0.00183782	0.0161887
DZIP1L	4.00412	0.00021086	0.00407881
METAP2	4.00286	0.00288304	0.0215707
KLHL4	4.00281	0.00305588	0.0224442
SCUBE2	4.00204	0.00274227	0.0208699
GRM8	4.00145	0.000781136	0.00920045
ADGRG2	4.00029	0.00153975	0.0144801
PTPN7	3.99957	0.00156789	0.0146301
IFI16	3.99877	0.00114156	0.0117948
KRCC1	3.9985	0.0012817	0.0128092
TMPRSS12	3.99831	0.00754921	0.0408883
LGR5	3.99746	0.00284289	0.0213769
DCUN1D5	3.99659	0.00218771	0.0180953
MGAT5B	3.99464	0.000435136	0.0062741
HOXC8	3.99438	0.00238926	0.0191406
AKAP8L	3.99414	0.00136712	0.0134026
POU3F3	3.99169	0.000100068	0.00254995
RBSN	3.98994	0.00586908	0.0345074
BPIFB3	3.98994	0.000388542	0.00586663
BMPR1B	3.98927	0.000335203	0.00537548
SDR42E1	3.9861	0.00496898	0.0310496
COX4I2	3.9859	0.00564123	0.0335844
DHRS9	3.98487	0.0021279	0.0177532
RFX5	3.98487	0.000474429	0.00668266
P2RY6	3.98333	0.00174335	0.0156823
CERCAM	3.98246	0.000393531	0.00589824
ACSL3	3.97774	0.00147684	0.0141571
SLC2A11	3.97459	7.97722e-05	0.00221667
SNW1	3.97441	0.000730286	0.00875613
ITGB7	3.97253	0.000265567	0.00466933
UBE2G1	3.97175	0.00521454	0.0319308
SETDB1	3.97019	0.000722905	0.00872102
EMC10	3.97012	0.00183829	0.0161887
ZFP14	3.9692	0.000975019	0.0106097
INSR	3.9677	0.000569321	0.00743254
RNF214	3.96644	0.00184732	0.0162206
ERCC1	3.96358	0.00190769	0.0165809
RSF1	3.9629	2.06123e-05	0.000951812
CLEC2D	3.96268	0.00276241	0.0209495
LYPD5	3.96242	0.00120811	0.0122712
EFS	3.96173	0.000225512	0.00419117
FBXL4	3.96159	0.000969656	0.0105769
PDLIM4	3.96151	0.000533229	0.00714965
TENT4B	3.95965	0.00442752	0.0287231
NCDN	3.95946	0.0010964	0.011469
NFE2L1	3.95896	0.00489964	0.0307662
SKA2	3.95779	0.00434653	0.0282996
PRSS55	3.95754	0.000767619	0.00910137
ACAP2	3.95651	0.00721848	0.0396818
TMEM167B	3.95619	0.00106869	0.011288
G3BP2	3.95609	0.000941834	0.010431
SNX3	3.95497	0.00532702	0.0323574
POLD1	3.95147	0.000413192	0.00606869
C1orf185	3.9505	0.00184382	0.0162057
CHD4	3.94996	0.00010229	0.00256924
SLC22A14	3.94905	0.00110957	0.0115571
GPRIN3	3.94861	0.000611817	0.00780879
PLA2G4D	3.94824	0.0015487	0.0145264
THBS4	3.94774	0.00105231	0.0111542
IRF5	3.94711	0.00430308	0.028116
PFKFB1	3.94686	0.000826065	0.00957311
CAD	3.94682	0.0015875	0.0147291
PKD1L1	3.94443	0.000123837	0.00295563
TPM1	3.94361	0.00268606	0.0205983
GRM3	3.94161	0.00130112	0.0129244
PPP1R1C	3.94096	0.00173988	0.0156746
TAF4B	3.94009	0.00235379	0.0189577
GLYAT	3.93895	0.000687984	0.00849787
ZFP90	3.93844	0.00842296	0.0438136
KCTD18	3.93622	0.00331978	0.0238191
ZNF556	3.93601	0.00064518	0.00813659
FMOD	3.93586	0.000490361	0.00679824
MYL6	3.93558	0.00157111	0.0146374
ZNF862	3.93553	0.00446721	0.028917
ARHGAP22	3.93549	0.00458665	0.0294268
ACRV1	3.93399	0.0023861	0.0191238
PSG2	3.93291	0.000520019	0.00700832
ASS1	3.93265	0.00207652	0.0174994
SIN3A	3.93084	0.00339658	0.0242047
MGAT4C	3.9306	0.000372021	0.00571649
DNAJC7	3.92997	0.0086991	0.0447478
KLHDC4	3.92986	0.000129348	0.0030473
HMGN1	3.92647	0.00172055	0.0155862
CELA1	3.92449	0.000345243	0.00545872
CERS3	3.92424	0.00415798	0.0275501
PIGG	3.92395	0.00121785	0.0123423
TATDN1	3.92394	0.0011203	0.0116352
ERI2	3.92302	0.00378728	0.0259532
PGLYRP3	3.92086	0.000957813	0.0105016
CFAP69	3.92027	0.00173122	0.015651
CSPG4	3.92023	0.00380125	0.0260094
PCCB	3.91864	0.00398071	0.0267594
VEGFA	3.91608	0.000865119	0.00982259
ERMP1	3.91449	0.00183491	0.0161887
RHBDF2	3.91342	0.0017166	0.0155583
CCDC88C	3.91329	0.0006937	0.00852814
KIF3C	3.91166	0.00108183	0.0113867
CCR2	3.91075	0.000474603	0.00668266
P3H3	3.91049	0.00199848	0.0170994
CTIF	3.90932	0.00132211	0.0130393
EIF5AL1	3.909	0.00468152	0.0298758
PPM1A	3.908	0.00329835	0.0236936
FAM161A	3.90783	0.00128683	0.0128178
ZMAT1	3.90591	0.000568967	0.00743254
FAM149B1	3.90554	0.00223103	0.0183213
TLNRD1	3.9047	0.00357075	0.0249508
PAICS	3.90171	0.00221657	0.0182496
PCBP2	3.90076	0.00125333	0.0125835
PIEZO1	3.89969	0.000238483	0.00435203
DHRS11	3.89929	0.00322436	0.0232829
ATG13	3.89842	0.00287443	0.0215544
PRMT2	3.89779	0.000732831	0.00878081
C6orf89	3.89525	0.0015981	0.0148047
CAND1	3.89473	0.000365348	0.00564937
RNF212	3.8935	0.000307631	0.0051032
CMPK1	3.89306	0.000338933	0.00540642
CLCN7	3.89214	0.00184367	0.0162057
ME1	3.89042	0.0022944	0.0186384
IFFO2	3.88876	0.00327462	0.0235796
RNF38	3.88868	0.000274882	0.00475519
TMED7	3.88798	0.00668082	0.0375984
HRG	3.88761	0.00344476	0.0244062
SLC43A1	3.88741	0.00646605	0.0367531
VIL1	3.88633	0.00375619	0.0257696
LMO4	3.88589	0.00263429	0.0203173
PPIF	3.88548	0.000118559	0.00284684
MAP1A	3.88516	0.00476292	0.0301586
ZBTB33	3.88479	0.00872617	0.0448197
APIP	3.8846	0.00605938	0.0352399
CNGA1	3.88458	8.87119e-05	0.0023845
TBC1D24	3.884	0.0042016	0.0277065
C2CD2	3.88353	0.00235888	0.0189647
STAB2	3.88314	0.00284219	0.0213769
DCP1B	3.88314	0.000218742	0.0041598
CCDC63	3.88261	0.00125196	0.0125835
FBF1	3.88146	0.00102402	0.0109771
BUB3	3.88133	0.00148934	0.0142289
ECM2	3.87921	0.000108765	0.0026869
NUP62CL	3.87713	0.00320482	0.0231696
GPAT2	3.877	0.00156918	0.0146346
HAGH	3.87618	0.000672945	0.0083811
NUAK1	3.87233	0.00712743	0.0393374
FMNL2	3.87173	0.00150736	0.0143138
FEM1A	3.86781	0.00143792	0.0138761
DRAM1	3.86551	0.000968142	0.0105732
M1AP	3.86509	0.00296241	0.0219819
ELMOD3	3.86461	0.00270603	0.0207198
HMG20A	3.86435	0.000478186	0.00671212
MMP28	3.86269	0.000909224	0.0101776
THAP5	3.86189	0.0021129	0.0176928
POLD3	3.86091	0.000389722	0.00587696
PTPRB	3.85979	0.00861826	0.0444714
SLC2A8	3.85856	0.000456329	0.00649647
ZNF155	3.85753	0.00274798	0.0208812
GALNT3	3.85682	0.00452533	0.0291462
TECR	3.8543	0.00169042	0.0153956
MCF2	3.85369	0.00476603	0.0301586
IQCA1	3.85328	0.00231131	0.0186908
TTLL9	3.84875	0.00304338	0.0223654
SPO11	3.84721	0.000628579	0.0079944
DVL3	3.84637	0.000581766	0.00754829
BORCS7	3.84561	0.000224933	0.00418473
GOLGA2	3.84543	0.00416847	0.0275706
POLR2H	3.84531	0.00634504	0.0362058
STAT4	3.84387	0.00151114	0.0143232
RPS6	3.84368	0.000211631	0.00408934
RXYLT1	3.84248	0.004037	0.0270316
SUPT20H	3.84183	0.00307955	0.0225905
UCKL1	3.84062	0.00196614	0.0169499
CREB3L2	3.84052	0.000845922	0.00970332
MCM8	3.8395	0.00236442	0.0189923
ST8SIA5	3.83791	0.00753087	0.0408259
ACSL4	3.83776	0.00122417	0.0123854
LRP2	3.83761	0.00178018	0.0159024
CNOT3	3.83636	0.000543668	0.00723645
BCAT2	3.83608	0.000572028	0.00745416
EYA1	3.83554	0.000405046	0.00600368
MED17	3.83411	0.00350918	0.0246488
EIF5A	3.83338	0.00585038	0.0344312
SLC52A1	3.83164	0.00433536	0.0282473
PARVG	3.83134	0.00102271	0.0109762
LAMTOR4	3.831	0.00208647	0.0175509
ETFA	3.83003	0.00139224	0.0135602
HPGD	3.82966	0.00139878	0.0135966
MAP3K3	3.82818	0.00345031	0.0244344
CPAMD8	3.82818	0.00230829	0.0186832
ATP11A	3.82801	0.00113009	0.0117166
THAP9	3.82595	0.00294352	0.0219139
MIA2	3.82449	0.00125353	0.0125835
IGFL3	3.82439	0.000198117	0.00391449
ST6GAL1	3.82329	0.00120772	0.0122712
ESYT3	3.82281	0.00701964	0.0389574
SCHIP1	3.82181	0.00150495	0.0143058
TLE2	3.82163	0.00130312	0.0129257
OFD1	3.82057	0.00765907	0.0412784
CALU	3.8197	0.00240331	0.0191764
TMEM213	3.81687	0.00216986	0.0179848
FARSA	3.81323	0.000532571	0.00714685
GTPBP2	3.81298	0.0042572	0.0279402
TIMM17A	3.81227	0.00475191	0.0301586
HM13	3.81157	0.00223356	0.0183337
PMPCA	3.81084	0.00254205	0.0198337
NUTM1	3.8096	0.00371115	0.0255505
ARL6IP6	3.80895	0.00635212	0.036224
PTPN21	3.80893	0.00152772	0.0144275
FEZ2	3.8088	0.00514998	0.0316647
TSPAN7	3.80845	0.00131366	0.0129964
NOS1AP	3.80711	0.00251457	0.0197362
SPG7	3.80555	0.000304605	0.00507928
ZMYM2	3.80509	0.00517289	0.0317514
RNASEH1	3.80437	0.00113729	0.011771
GOLGA1	3.80309	0.00375236	0.0257531
JRK	3.79827	0.00316904	0.0230591
PATZ1	3.79814	0.0016471	0.0151109
ZRANB3	3.79813	0.000339874	0.00540961
DAZL	3.79758	0.0033461	0.0239507
GFOD1	3.79687	0.00227257	0.0185524
NT5M	3.79525	0.0025583	0.0198845
B4GALT6	3.79468	0.00669152	0.0376297
IFITM10	3.79451	0.00551842	0.033105
KMT2A	3.79436	0.000110936	0.00272557
TRPM8	3.79309	0.00207085	0.0174685
AVIL	3.78975	0.00562382	0.0335251
UBXN8	3.78966	0.00587782	0.0345307
CPM	3.78923	0.00160905	0.0148602
ARHGEF9	3.78871	0.000944115	0.010431
PLCL1	3.78755	0.00475626	0.0301586
MOK	3.78738	0.000394415	0.00589824
MTERF1	3.78517	0.000267741	0.00468585
TCF25	3.78387	0.00290957	0.021715
SULT6B1	3.78053	0.0065904	0.0372642
HNF4G	3.78041	0.000504939	0.00690991
PSPH	3.78034	0.00395465	0.0266727
PITPNM1	3.78024	0.000507553	0.00692988
TIAL1	3.77639	0.00747371	0.040657
GRIK5	3.7751	0.00155399	0.0145457
RIF1	3.77476	0.000980188	0.0106339
ARHGEF5	3.77461	0.00403929	0.0270322
MLANA	3.7737	0.00118029	0.0120772
PCLO	3.77222	0.000816613	0.00950025
FAM184B	3.77148	0.000391693	0.00588815
SALL3	3.77083	0.0082568	0.0433266
RPF1	3.77074	0.00451712	0.0291087
GMFB	3.76932	0.00138513	0.0135276
PLAC1	3.76836	0.0065338	0.0370372
STK32A	3.76788	0.000312606	0.00515071
XPNPEP2	3.76768	0.00373933	0.0256833
ITIH6	3.76615	0.00247047	0.0194967
CHKA	3.76098	0.00778093	0.0417541
MYADM	3.76062	0.00487139	0.0306316
MCHR2	3.75874	0.000535074	0.00715379
CXCL9	3.75691	0.00201958	0.017211
MRPL33	3.75645	0.000602335	0.00773126
CPNE5	3.75428	0.00202296	0.017211
PML	3.7522	0.000296855	0.00498701
FUS	3.74864	0.00034317	0.00544028
REEP1	3.74683	0.00319668	0.0231349
TMEM91	3.74654	0.00117284	0.0120351
ALOX12	3.74561	0.00494926	0.0309914
AREL1	3.74555	0.00936805	0.0468288
LATS2	3.7441	0.00201532	0.0172091
ANKRD11	3.74394	0.000173628	0.0036173
RBM41	3.74237	0.00619803	0.0357529
HNRNPH3	3.74227	0.00123977	0.0125011
PFKFB3	3.74086	0.00207341	0.0174813
TCF12	3.74061	0.000475827	0.00668878
PLSCR4	3.73897	0.00260465	0.0201491
SRSF6	3.73785	0.000901287	0.0101129
ARHGEF1	3.7368	0.00366107	0.0253683
RBM14	3.73599	0.00159581	0.0147911
S1PR2	3.73552	0.00120573	0.0122609
CD200	3.73476	0.00159296	0.0147722
FNBP4	3.73435	0.00353592	0.0247872
NOSTRIN	3.7312	0.00642775	0.0365973
ZNF841	3.72706	0.00216818	0.0179848
TPST1	3.72702	0.000534368	0.00714965
ANTXRL	3.72694	0.00781841	0.041843
GIMAP8	3.72674	0.0014771	0.0141571
IVD	3.72659	0.00316823	0.0230591
RAB5A	3.72411	0.00320841	0.0231863
DCAF15	3.72381	0.00063316	0.00802434
MARCHF4	3.72314	0.00252959	0.0197969
TRAPPC13	3.72268	0.00239941	0.0191764
ETV1	3.72264	0.00160735	0.0148521
DHX40	3.72191	0.0040453	0.0270624
HSH2D	3.72014	0.00236343	0.0189923
SYT10	3.71985	0.00335825	0.024009
TEX14	3.71973	0.0016064	0.014851
IL2RG	3.71942	0.00380515	0.0260262
STPG1	3.71923	0.00411423	0.0273709
ZBTB45	3.71891	0.00329222	0.0236685
NCAM1	3.71805	0.00934874	0.0468061
PMS1	3.7179	0.00563642	0.0335729
ADAD1	3.71773	0.0035747	0.0249528
MOSPD2	3.71769	0.00138433	0.0135276
OSER1	3.7166	0.00321039	0.0231913
SNX31	3.71473	0.00597169	0.0349056
PTPRF	3.71443	0.00249785	0.0196607
DNAH3	3.71399	0.00235546	0.0189626
PHYKPL	3.71378	0.000985206	0.0106626
TTC1	3.71323	5.17924e-05	0.00170206
ZNF449	3.71312	0.00476353	0.0301586
SPINK13	3.71309	0.000386247	0.00586502
ALDOA	3.71204	0.000520302	0.00700832
DYDC1	3.71166	0.00265188	0.0204267
NUDT13	3.71161	0.000171744	0.00359566
CGGBP1	3.71101	0.0102435	0.0498584
DPP6	3.71029	0.000833368	0.00961443
ZNF426	3.70969	0.00389667	0.0264912
MYRFL	3.70891	0.00836106	0.0436502
ASB9	3.70846	0.00152931	0.0144275
GPATCH4	3.70612	0.00143214	0.0138423
MRPS25	3.70563	0.00378898	0.025955
C22orf31	3.70526	0.00228895	0.0186152
SEC14L4	3.70358	0.00213271	0.0177671
SUZ12	3.70019	0.00138498	0.0135276
OBSL1	3.70018	0.00347453	0.0245383
TRIM44	3.69863	0.0023905	0.0191421
CIBAR2	3.69669	0.00205213	0.0173587
PEAK1	3.69277	0.000787317	0.00925508
NEBL	3.6924	0.000455182	0.00648527
ANKAR	3.69057	0.00958271	0.0475675
NRDE2	3.69034	0.00164939	0.0151242
KIF5A	3.69016	0.00600019	0.0350267
PLEKHM2	3.68652	0.000678609	0.00843996
GGA2	3.68535	0.000276816	0.00475803
COL27A1	3.68508	0.000127796	0.00302428
NIPSNAP3B	3.68491	0.00070255	0.00858787
GZMB	3.68092	0.00296861	0.0220149
NAV3	3.68069	0.00253494	0.0198227
HELB	3.67886	0.00778576	0.0417676
GNB1L	3.67881	0.00249043	0.0196195
CEP57L1	3.67813	0.00910157	0.0460197
MRPS33	3.67799	0.00914875	0.0461771
POFUT1	3.67789	0.00874482	0.0448804
BRIX1	3.67545	0.00410995	0.0273627
NOC3L	3.67461	0.00230677	0.0186792
ACO1	3.67413	0.00114095	0.0117948
SMIM26	3.67387	0.000715063	0.00870105
ADCYAP1R1	3.67281	0.00319308	0.0231312
ZGRF1	3.67278	0.000894021	0.0100502
DLG5	3.67144	0.00368347	0.0254577
VPS36	3.66914	0.00435222	0.0283264
TAOK2	3.66809	0.00209714	0.0176154
DPP4	3.66696	0.00225538	0.0184645
BACH1	3.66544	0.00379985	0.0260094
CEP250	3.66409	0.00560951	0.033462
POC5	3.6638	0.000959289	0.010502
FTO	3.66222	0.00218843	0.0180953
ENY2	3.66177	0.00540249	0.0326928
SLCO4A1	3.66171	0.0009142	0.010207
CNBD1	3.65952	0.00213295	0.0177671
ADAL	3.65755	0.00707695	0.0391789
DYNC2LI1	3.65751	0.00299393	0.0221155
CTBP1	3.6572	0.005013	0.0312061
DNAI1	3.65543	0.00685191	0.0382457
POLD2	3.65525	0.000960763	0.0105054
CPSF6	3.65445	0.00110053	0.0114896
LPIN2	3.6537	0.00726386	0.0398704
FGFBP2	3.65369	0.00168229	0.0153399
DNM1	3.65304	0.00205075	0.0173553
EMC2	3.65055	0.00333538	0.0239024
PAIP2	3.65045	0.00625681	0.0359079
WWC3	3.64985	0.00157	0.0146347
SAG	3.64975	0.00421182	0.0277536
EGLN3	3.6479	0.005793	0.034239
C5orf63	3.64731	0.00608535	0.0353064
CD226	3.64606	0.00755601	0.0408948
ZCRB1	3.64598	0.00218222	0.0180688
GSTM4	3.64578	0.0012377	0.0124954
KLHDC2	3.64489	0.0089969	0.0457053
FAT2	3.64458	0.00427033	0.0279704
CD74	3.64445	0.000269107	0.00469607
RPS16	3.64298	0.00145272	0.0139784
ARAF	3.64241	0.00523944	0.0319963
FBXO44	3.63868	0.000644943	0.00813659
KIAA1755	3.6385	0.00152893	0.0144275
AMER3	3.63817	0.00377417	0.0258831
MAPKAP1	3.63627	0.00456998	0.0293512
CEP97	3.63601	0.00560484	0.0334563
C16orf89	3.63543	0.00148602	0.0142199
TBC1D7	3.63428	0.00388519	0.0264431
CCDC25	3.63335	0.00186811	0.0163393
PPP6R2	3.63284	0.00696439	0.0387104
SMARCA4	3.63279	0.00581468	0.0343221
CDC25B	3.62999	0.00295627	0.0219619
MYOM3	3.62849	0.00369557	0.0254897
PHACTR4	3.62757	0.00135331	0.0133179
NR5A2	3.62708	0.00807797	0.0426995
TBC1D30	3.62673	0.00250405	0.0196923
TNFRSF14	3.62488	0.00102198	0.0109748
RCL1	3.62275	0.00156617	0.0146217
CNTN5	3.62271	0.00811341	0.0428112
LUC7L3	3.62151	0.00254991	0.0198594
ATP13A5	3.62099	0.00455999	0.0292975
SLC35A1	3.62037	0.000976522	0.0106133
CD46	3.61927	0.00683911	0.0382027
SLC22A1	3.61795	0.00252278	0.0197792
CATSPERE	3.61783	0.00622968	0.0358608
ZBTB37	3.61748	0.00312768	0.0228783
WNT5A	3.61614	0.00632727	0.0361509
GOLGA6L2	3.61607	0.00341331	0.0242486
GPX3	3.61573	0.00529661	0.0322424
CYP1B1	3.61564	0.005217	0.0319351
MYO1E	3.61554	0.00201728	0.017211
KIAA1143	3.61532	0.00432628	0.0282187
CHAF1A	3.61249	0.00953262	0.0474043
RCN3	3.61198	0.00230331	0.0186716
SP1	3.61066	0.00412841	0.0274321
IFFO1	3.6083	0.0042233	0.0278089
PASD1	3.60752	0.00936787	0.0468288
CKMT2	3.60646	0.00338625	0.0241516
ERAP2	3.60478	0.00369518	0.0254897
KIF20B	3.60475	0.000515798	0.00698334
SAMD10	3.60342	0.00197328	0.0169708
GLCE	3.60313	0.00410061	0.0273177
GTF3C3	3.60169	0.00520836	0.0319038
IER3IP1	3.60128	0.00287728	0.0215544
SLC31A1	3.60004	0.00262895	0.0203109
ELK3	3.59749	0.0062394	0.0358746
DLGAP4	3.59743	0.00155267	0.0145408
FBLN7	3.59731	0.00268192	0.0205868
CD180	3.597	0.00170208	0.0154713
NOL8	3.5955	0.00254836	0.0198594
DMWD	3.59471	0.0033123	0.0237749
ZSCAN25	3.59411	0.00604279	0.0351841
MTHFD2	3.59397	0.00504434	0.031293
GABARAPL1	3.59176	0.00329168	0.0236685
FUCA2	3.59135	0.00608266	0.0353022
TMEM65	3.59091	0.00812587	0.0428643
NONO	3.59073	0.00996664	0.0489391
LAMB2	3.59054	0.000304278	0.00507854
DEPDC4	3.59018	0.00513159	0.0316381
GTF2I	3.58778	0.000406098	0.00600766
ERCC8	3.58766	0.00236744	0.0190025
FAM9C	3.58726	0.00694165	0.0386556
APCDD1L	3.58695	0.00171357	0.0155427
ZMPSTE24	3.58685	0.000736918	0.00881805
ALDH9A1	3.57923	0.00504151	0.0312862
NOP56	3.57905	0.010175	0.0496591
ANKRD36B	3.57772	0.0059965	0.0350165
DYM	3.57623	0.00243174	0.0193177
ZNF706	3.57601	0.00211563	0.0176928
FAM168A	3.57384	0.00080158	0.00936165
KHDC4	3.57277	0.00730342	0.0400388
LMBR1L	3.57126	0.000481854	0.00675308
TGM3	3.57023	0.00189847	0.0165087
AP3D1	3.57001	0.00153207	0.0144409
GPR108	3.56944	0.00121152	0.0122989
PPRC1	3.56892	0.00613609	0.0355321
BOD1L1	3.56844	0.00343842	0.0243885
ARHGEF39	3.56817	0.00366497	0.0253758
PHETA1	3.56702	0.00348122	0.0245567
ARFGAP3	3.56701	0.00266874	0.0205215
ANKRA2	3.56525	0.00721307	0.0396818
ZBTB8A	3.56499	0.00348582	0.0245699
CCPG1	3.56451	0.00293468	0.0218662
CLPX	3.56254	0.00413215	0.0274321
RABAC1	3.56251	0.00100997	0.0108653
EXD1	3.55954	0.00228956	0.0186152
NOL4L	3.55949	0.00203041	0.0172561
PSMA4	3.55845	0.00154112	0.014484
ADAM9	3.55789	0.000988664	0.0106765
RABEP1	3.55759	0.00436637	0.028398
MSH6	3.5531	0.00271125	0.0207421
GSE1	3.55304	0.00239675	0.0191764
SENP3	3.55104	0.00114374	0.0118105
ITK	3.55005	0.00449319	0.0290358
CCP110	3.54734	0.00360928	0.0251298
OSBPL11	3.54638	0.00157989	0.0146888
SSX5	3.54511	0.000840738	0.00967056
EI24	3.54167	0.00560398	0.0334563
RNF103	3.54153	0.00115897	0.0119131
CWF19L1	3.5398	0.00240063	0.0191764
RGSL1	3.53916	0.00416532	0.0275682
HDAC7	3.53813	0.00248378	0.0195757
SMARCA1	3.53731	0.000956077	0.0104924
BAHCC1	3.53601	0.00226976	0.0185524
CFAP92	3.53407	0.00471084	0.0299885
SUPT3H	3.53383	0.00175864	0.0157647
ABHD2	3.53344	0.00859231	0.0443778
DNAJC2	3.53231	0.00951983	0.0473842
ZNFX1	3.53198	0.00980662	0.0484008
ASXL1	3.53155	0.00612169	0.0354601
TACR3	3.53132	0.00780939	0.0418217
GSS	3.53074	0.00247446	0.0195193
HACE1	3.53045	0.00576494	0.0341291
AKT3	3.52755	0.0028865	0.0215876
PADI1	3.5273	0.00181859	0.0161097
LAMC3	3.52727	0.00403771	0.0270316
TBC1D14	3.52719	0.00230045	0.0186701
FYTTD1	3.52651	0.00598328	0.0349507
SSBP3	3.52611	0.00235223	0.0189536
CDH23	3.52535	0.00917126	0.0462648
FBXW10	3.52427	0.0010899	0.0114461
USP8	3.52385	0.0010962	0.011469
ANKRD55	3.52371	0.00604682	0.0351849
COL6A1	3.52193	0.00272943	0.0208369
TMC6	3.52185	0.00185814	0.0162838
ZMYND10	3.52046	0.00629873	0.036068
IGF2BP1	3.51962	0.0066343	0.0374302
UBASH3A	3.51898	0.00427113	0.0279704
VCPIP1	3.51767	0.0011504	0.0118725
RHBDD3	3.51748	0.000858394	0.00977844
NME3	3.51742	0.000214864	0.00412085
KIAA1549	3.51672	0.00353172	0.0247674
USP3	3.51592	0.000205227	0.00399993
ZNF565	3.51043	0.00497063	0.0310496
ISM1	3.5082	0.000314847	0.00516389
CYP7B1	3.50802	0.00250566	0.0196964
SPDYE3	3.50628	0.0059659	0.0348944
SULF1	3.5046	0.00928412	0.0466381
PARVB	3.50236	0.00160377	0.0148419
MTMR12	3.50196	0.00493133	0.0308898
SSX1	3.5016	0.000608957	0.00778333
USP1	3.50143	0.00695679	0.0386921
NDST4	3.50063	0.0097312	0.0481392
MARCHF9	3.50058	0.00361563	0.0251521
RAB36	3.49819	0.0027453	0.0208784
TRMT2B	3.49691	0.00118507	0.0121123
CALR	3.49411	0.000902161	0.0101165
HDGFL3	3.49252	0.00513056	0.0316381
ENSA	3.49228	0.000493812	0.0068223
NETO1	3.49096	0.00103607	0.0110603
PLA2G15	3.49092	0.0042695	0.0279704
PTPN22	3.49031	0.00941316	0.0469979
COLQ	3.48905	0.00093938	0.0104171
BOC	3.48663	0.000768444	0.00910137
PGF	3.4857	0.00365057	0.0253281
SLC36A1	3.48541	0.00121365	0.0123136
ATP1B4	3.48534	0.00227246	0.0185524
PCOLCE2	3.48477	0.000271975	0.0047291
CSTF3	3.48401	0.00254076	0.0198337
ITPKB	3.48389	0.00893819	0.0455226
TMEM80	3.4828	0.00232206	0.0187524
RAB11FIP5	3.48124	0.00504751	0.0313019
CRCP	3.48031	0.000721899	0.00872102
MAJIN	3.47933	0.0059445	0.0348032
NSRP1	3.47912	0.000170606	0.00358512
MYLK4	3.47879	0.00495834	0.0309944
EPHA10	3.4775	0.00553147	0.0331171
GRIN2A	3.47592	0.00756726	0.0409122
NDUFAF2	3.47486	0.00497532	0.0310578
PITRM1	3.47456	0.00385734	0.0262933
ABCC1	3.47401	0.00538125	0.032608
AICDA	3.47321	0.0092263	0.0464592
GPR155	3.47274	0.00410059	0.0273177
MRPL42	3.47192	0.00182569	0.0161523
SPRYD4	3.47059	0.00263417	0.0203173
SDK2	3.46929	0.00413437	0.0274321
HTATIP2	3.46889	0.00669265	0.0376297
ARSK	3.4656	0.00547259	0.0329398
ADARB1	3.46525	0.0100003	0.0490434
NUDCD3	3.46486	0.00768116	0.041379
SEMA4G	3.46428	0.00140596	0.0136202
IL32	3.46279	0.00408328	0.0272557
ZNF433	3.46258	0.00313031	0.0228812
ST3GAL3	3.4625	0.00367866	0.025451
TRPM2	3.46197	0.00631394	0.0361205
GAK	3.45952	0.00109059	0.0114461
ARHGEF40	3.45712	0.00563308	0.0335692
AURKB	3.45696	0.00304273	0.0223654
SLC15A3	3.45551	0.00390957	0.0265118
EVA1A	3.45456	0.000495643	0.0068255
LRRC8B	3.45014	0.00910527	0.0460221
SS18	3.44993	0.00326535	0.0235411
HOXB3	3.44988	0.00061778	0.00787932
IMPA1	3.44706	0.00503215	0.0312605
RIMS1	3.44572	0.0051307	0.0316381
SPACA1	3.44508	0.00555317	0.0332139
ZRANB2	3.44425	0.00479507	0.0302892
SYAP1	3.44327	0.0071895	0.0395899
FHIT	3.44227	0.00540481	0.0326928
MARK3	3.44141	0.0047644	0.0301586
EPB41L1	3.43999	0.00181711	0.0161045
AOPEP	3.43994	0.00272691	0.0208353
LMTK2	3.43989	0.00324474	0.0234113
ARL6IP5	3.43604	0.00593092	0.0347575
SPAST	3.43553	0.00275241	0.0208903
BCLAF3	3.43526	0.0101068	0.0494062
SBSPON	3.4352	0.0004692	0.00663251
ZC3H12B	3.43503	0.00997661	0.048956
CCKAR	3.43455	0.00550628	0.0330652
ERCC4	3.43447	0.00208654	0.0175509
SSR1	3.43334	0.00522688	0.0319521
CCDC117	3.43318	0.00461956	0.0295642
NUMA1	3.42634	0.00506505	0.031389
JAKMIP3	3.42631	0.00407766	0.0272283
RPIA	3.42445	0.00243826	0.0193407
NOS3	3.42097	0.00163144	0.0150207
GNPDA1	3.41684	0.00137149	0.0134307
ACP3	3.41617	0.00855669	0.0442681
C9orf85	3.41613	0.00222891	0.0183122
NGRN	3.41445	0.00284698	0.0213987
ETV7	3.41367	0.00565396	0.0336238
KCMF1	3.41275	0.0084504	0.0438821
STIM2	3.41195	0.00814542	0.0429297
STAM	3.41091	0.00678193	0.038019
CIT	3.40953	0.00255395	0.0198733
SRSF1	3.40938	0.000870537	0.00987039
SUPV3L1	3.40849	0.00849052	0.0440397
SLC16A6	3.40838	0.00218189	0.0180688
PMP22	3.40432	0.00129901	0.0129244
NDUFC2	3.4017	0.0012054	0.0122609
ANKRD40	3.39951	0.00144392	0.0139082
CDC42BPA	3.39881	0.00184154	0.0162025
LRRFIP1	3.39874	0.0045443	0.029228
CADPS	3.39749	0.00330055	0.0237
APOO	3.39498	0.00082457	0.00956193
DAG1	3.39414	0.00734318	0.0401956
SCFD1	3.39382	0.00174194	0.0156823
PDE6A	3.39381	0.00509851	0.0315096
STRN4	3.39322	0.0061917	0.0357409
TMEM184C	3.39301	0.00552386	0.0331074
ZNF280D	3.39178	0.00839085	0.0437191
PRR5L	3.39177	0.00914642	0.0461771
PHGDH	3.39049	0.00841662	0.0437951
PSG4	3.39043	0.00150856	0.0143138
RPS2	3.38929	0.0021045	0.0176583
MFGE8	3.38831	0.0068316	0.0381726
UGT2B15	3.38803	0.00344005	0.0243905
RGPD5	3.38668	3.86372e-05	0.00142586
ORC4	3.38627	0.00130297	0.0129257
TP53	3.38574	0.0079404	0.0421825
SEC22B	3.38493	0.00464906	0.0297107
PTCRA	3.38461	0.0101026	0.0494062
MOCS1	3.384	0.00356655	0.024942
NDUFS1	3.3837	0.00167176	0.0152687
CIR1	3.38173	0.000949118	0.0104617
GNL3	3.38089	0.00950125	0.0473328
TM2D2	3.37831	0.00499351	0.0311257
INTS10	3.37699	0.00591737	0.0347233
LRRC3B	3.37695	0.00166453	0.0152319
RLN1	3.37695	0.00093847	0.0104134
SUPT5H	3.37423	0.00543929	0.032815
MROH1	3.37163	0.0053845	0.0326167
SSR4	3.37129	0.00332426	0.0238323
PIK3CB	3.37009	0.00707568	0.0391789
MYL12A	3.36842	0.00965931	0.0478554
SNORC	3.36614	0.00128293	0.0128144
TRPV4	3.36535	0.00840287	0.0437489
MACC1	3.3643	0.00703857	0.0390143
DLGAP2	3.36412	0.00178436	0.0159082
DEF8	3.36129	0.00676003	0.0379375
TARS2	3.36093	0.000474182	0.00668266
DPY19L1	3.35958	0.0034105	0.0242382
TNNT2	3.35802	0.00863746	0.0445198
MKNK1	3.35751	0.00290899	0.021715
GPR141	3.3574	0.00797671	0.0423139
TERB1	3.35703	0.00853387	0.0441937
SLC18B1	3.35606	0.00372122	0.0256024
ATP11B	3.35497	0.00695407	0.0386889
FAM81A	3.35432	0.00967214	0.0479058
ADAM7	3.35427	0.00684578	0.0382281
TECRL	3.35391	0.0101603	0.0496408
CRLS1	3.35385	0.00185032	0.016239
DAW1	3.35228	0.00444987	0.0288265
SAMD4B	3.35223	0.00839937	0.0437433
DDX49	3.35148	0.0040147	0.0269277
MALT1	3.34992	0.00836453	0.0436502
ZNF385D	3.3498	0.00255465	0.0198733
GALP	3.34953	0.00983705	0.0485092
USP28	3.34892	0.0081326	0.0428873
MICU1	3.34887	0.00887817	0.0453323
ZNF786	3.34805	0.00582726	0.0343738
TSC22D2	3.34452	0.00348399	0.0245666
LRCH3	3.34377	0.0072075	0.0396699
WDFY2	3.34376	0.00681991	0.038131
FLT3	3.34332	0.00969627	0.0480121
KLHL21	3.34291	0.00554278	0.0331627
USP2	3.34237	0.00323444	0.0233463
FBXL20	3.34221	0.00892205	0.0454919
EML2	3.34155	0.00426799	0.0279704
SOCS7	3.34138	0.00925629	0.0465373
NDUFA11	3.34046	0.0029568	0.0219619
KCNJ13	3.3376	0.00139116	0.0135602
SCN8A	3.33701	0.00544093	0.032815
BCL7B	3.33676	0.00707595	0.0391789
C5orf15	3.33675	0.00583079	0.0343833
ZNF354A	3.33487	0.00417314	0.0275714
NBDY	3.33437	0.00417346	0.0275714
DGKB	3.33264	0.0040114	0.0269277
ATP9B	3.33231	0.00698285	0.038789
CSGALNACT1	3.32985	0.00212003	0.0177085
CRYZ	3.32876	0.00115734	0.01191
KIAA1958	3.32829	0.00365104	0.0253281
PRMT7	3.32822	0.00479448	0.0302892
PIWIL4	3.32656	0.00903676	0.0458173
LRP1	3.32582	0.0022211	0.0182648
SH3D19	3.32526	0.00771458	0.0415218
POMGNT2	3.32518	0.00139299	0.0135602
RSPH9	3.32457	0.0047478	0.0301492
CASP8	3.32454	0.00512948	0.0316381
CPA1	3.32408	0.00243573	0.0193324
VTA1	3.32115	0.00298231	0.022065
RAB32	3.32073	0.00956791	0.0475286
CDA	3.31668	0.00670839	0.0376769
KDM6A	3.3161	0.00256073	0.0198948
NTRK2	3.31603	0.0012854	0.0128178
CLCNKB	3.31501	0.00105757	0.0111969
RBL1	3.31482	0.00443513	0.0287571
EMSY	3.31303	0.000339971	0.00540961
FGF13	3.31235	0.0040998	0.0273177
MAST4	3.31182	0.00204988	0.0173553
BORA	3.31005	0.00634692	0.0362058
RUNX1	3.30782	0.00371148	0.0255505
INSC	3.30544	0.00698219	0.038789
ASAP1	3.3041	0.00541225	0.0327078
GSTA2	3.30215	0.00827896	0.0433866
LNX1	3.30206	0.00815371	0.0429357
SLC6A20	3.29972	0.00374659	0.0257233
ARL4A	3.29905	0.00721606	0.0396818
CRMP1	3.29795	0.00212827	0.0177532
PEX5L	3.29611	0.00480739	0.0303299
HEPHL1	3.29331	0.00319804	0.0231349
PDSS1	3.29293	0.00522092	0.0319374
SIPA1L2	3.29288	0.00900583	0.0457248
GOLGB1	3.29179	0.00859267	0.0443778
COPS8	3.28948	0.0028751	0.0215544
DEPDC1B	3.28899	0.0035985	0.0250698
ITGA2	3.28894	0.0066753	0.0375908
GTF3C2	3.28893	0.0097334	0.0481392
DLL4	3.28638	0.00385365	0.026278
LRSAM1	3.28483	0.00439638	0.0285593
NT5DC1	3.28325	0.00758909	0.0410057
HFM1	3.28257	0.00620665	0.0357823
VWA1	3.28227	0.00554186	0.0331627
JAG1	3.28064	0.00991487	0.0488261
UBE3C	3.27836	0.00169632	0.0154288
RPGRIP1L	3.27778	0.0102545	0.049898
INTS4	3.27762	0.00606906	0.0352573
PNKD	3.27639	0.00626268	0.0359301
ATF7IP2	3.27561	0.0016241	0.0149608
ABCC8	3.27542	0.00806863	0.0426749
MRE11	3.27362	0.00472203	0.0300279
MPHOSPH8	3.2716	0.00799154	0.0423667
HIPK3	3.27055	0.00622767	0.0358608
MYO1C	3.27033	0.0065002	0.0368892
LRRC34	3.26967	0.00826568	0.0433495
STPG2	3.26869	0.003976	0.0267378
PDLIM5	3.2675	0.00870407	0.0447498
LSM14B	3.26614	0.00228053	0.0186006
PPP4R4	3.26602	0.00395884	0.0266822
RMDN2	3.26519	0.00236779	0.0190025
INPPL1	3.26473	0.00197607	0.0169761
KLK2	3.26393	0.00248124	0.0195642
CHMP2B	3.26243	0.00787126	0.0419886
DDX10	3.26013	0.00619398	0.0357409
IFT88	3.25821	0.00225372	0.0184645
FAM3B	3.25746	0.00354551	0.0248448
ZNF90	3.2574	0.00471756	0.0300207
MKNK2	3.25727	0.00203636	0.017279
PSMD12	3.25721	0.00225565	0.0184645
PNPLA2	3.25574	0.00397502	0.0267378
SEC24D	3.25377	0.00762927	0.0411734
SLC36A4	3.25311	0.00570158	0.0338319
DCN	3.24931	0.00700019	0.0388614
YEATS2	3.24809	0.00908991	0.0459832
GCOM1	3.24712	0.00270837	0.0207289
RHBDL2	3.24536	0.000698055	0.00856938
ZNF711	3.24468	0.00712311	0.0393374
NPIPB12	3.24403	0.00111111	0.0115665
SON	3.24344	0.00221724	0.0182496
EIF2S3	3.24326	0.000400913	0.00597191
XRCC5	3.24306	0.0073231	0.0401222
NRDC	3.24043	0.00775108	0.0416187
RGCC	3.23917	0.0054997	0.0330477
SLC33A1	3.23778	0.00578585	0.0342079
DOCK10	3.23725	0.00618982	0.0357409
ALDH1A1	3.23688	0.00910835	0.0460248
PRODH2	3.23675	0.00136512	0.0133975
RNF20	3.23525	0.00831848	0.0434729
RABL6	3.23245	0.00529385	0.0322424
MBD6	3.22871	0.004547	0.0292349
NFYA	3.22839	0.00450114	0.0290541
USP6	3.22795	0.00485338	0.030529
ACAP3	3.22729	0.00212834	0.0177532
FEZ1	3.22625	0.00752478	0.0408122
CDC26	3.22588	0.00696406	0.0387104
HSPG2	3.22571	0.00203694	0.017279
PCDHGA8	3.22545	0.00584024	0.0343959
FOXP2	3.22503	0.00743094	0.0405281
SLC19A2	3.22439	0.00918576	0.046325
GREB1	3.2235	0.00769549	0.0414438
MAMDC2	3.22177	0.0042881	0.0280306
CFAP52	3.21997	0.00273938	0.0208699
UBC	3.21844	0.00266786	0.0205215
SMPX	3.2181	0.00175427	0.0157334
IFNA13	3.218	0.00169142	0.0153956
HEPH	3.21622	0.00582084	0.0343472
GRB14	3.21572	0.00650155	0.0368892
ERLEC1	3.21412	0.008266	0.0433495
MANBAL	3.21389	0.00266648	0.0205215
PCDH11X	3.21382	0.00934089	0.0467928
FXYD6	3.21343	0.00931975	0.0467259
TTC23	3.21233	0.00608006	0.0352985
HIPK1	3.21188	0.00241518	0.0192286
BHMT2	3.21135	0.0102736	0.0499589
MED10	3.21069	0.00886324	0.0452817
STAU2	3.21035	0.00783131	0.0418996
CATSPER2	3.20955	0.00284924	0.0214068
D2HGDH	3.20895	0.00870445	0.0447498
ABCA5	3.20836	0.00472083	0.0300279
ZNF638	3.2063	0.00243286	0.019318
FBLN2	3.20325	0.00681024	0.0381005
AGMO	3.20126	0.00785664	0.041968
MYT1L	3.19675	0.0102284	0.0498262
NFKB1	3.19424	0.00851837	0.0441333
CRTAM	3.1917	0.00658927	0.0372642
AGBL4	3.18999	0.00357757	0.0249529
EFNB2	3.18799	0.00361591	0.0251521
ZKSCAN1	3.18656	0.00244002	0.0193408
ETV3	3.18557	0.00277992	0.0210263
PCDH11Y	3.18213	0.000813461	0.00946969
SFR1	3.18099	0.00649102	0.0368572
FBXO27	3.18082	0.00604585	0.0351849
AFP	3.18044	0.00356749	0.024942
BTN3A1	3.17943	0.00644249	0.0366465
KCNAB1	3.17846	0.00779917	0.0417975
ATP5PF	3.17762	0.00362553	0.0251935
CARM1	3.17658	0.00355334	0.0248871
CCDC80	3.17628	0.00996993	0.0489391
GOLGA6L4	3.17514	0.00974837	0.0481774
NKAIN3	3.17444	0.00586597	0.0345004
MTSS1	3.17262	0.00448853	0.0290247
RELT	3.17247	0.00754502	0.040878
KLHL29	3.17235	0.00288107	0.021565
ENTPD1	3.17107	0.00661043	0.0373147
ACBD5	3.16863	0.00934399	0.0467953
PPL	3.16814	0.00853494	0.0441937
ZNF528	3.16758	0.00843478	0.0438136
AKAP9	3.16686	0.00307478	0.0225647
TNK1	3.16516	0.00173371	0.0156569
ULK4	3.16448	0.00462348	0.0295683
SULF2	3.16378	0.00242501	0.0192812
TRPM3	3.16311	0.00738537	0.0403162
GOLGA8B	3.1618	0.00209144	0.0175839
SLC22A5	3.16115	0.00543803	0.032815
CCDC97	3.16113	0.000850958	0.00972392
HAUS5	3.16096	0.00744005	0.0405532
TMEM108	3.16019	0.00203662	0.017279
IL1RAPL1	3.15278	0.00145303	0.0139784
CCDC77	3.15258	0.00446865	0.028917
PACRGL	3.15235	0.00594302	0.0348032
PDHB	3.1519	0.0049535	0.0309944
MIDEAS	3.1505	0.00995992	0.0489391
SNRPB	3.14857	0.00171403	0.0155427
IDO2	3.14849	0.00804984	0.0426005
ADGRD1	3.14796	0.00187739	0.0164046
GCGR	3.14602	0.00517105	0.0317509
DPAGT1	3.14479	0.00514998	0.0316647
C18orf21	3.1442	0.00156055	0.0145919
COL23A1	3.14351	0.00606523	0.0352464
ELAVL1	3.14226	0.00895862	0.045601
PDCD1LG2	3.14118	0.00792118	0.0421367
GTF2E2	3.14077	0.00669939	0.0376559
LZTR1	3.13804	0.00942577	0.0470479
TMCO5A	3.13784	0.0058788	0.0345307
NECAB2	3.13145	0.00423942	0.0278845
BCAP29	3.12949	0.00949849	0.0473321
SRRM1	3.12939	0.00489197	0.0307396
TRPC7	3.12193	0.00746858	0.040657
NFIC	3.11994	0.000805614	0.00939657
ZNF57	3.1188	0.000798526	0.00933809
SLC6A14	3.11872	0.010054	0.049215
AXIN1	3.11499	0.00905235	0.0458318
ANKRD13C	3.11292	0.00871995	0.0448039
LTBP3	3.11016	0.000651552	0.00819399
RIMBP2	3.11011	0.00736023	0.0402258
AMPH	3.10884	0.0051828	0.0318014
GLG1	3.10751	0.0031916	0.0231298
RHOBTB3	3.10643	0.00897309	0.0456101
DNAJC21	3.10274	0.00567	0.0337
RETREG3	3.09565	0.00336563	0.0240522
C11orf96	3.09324	0.00143612	0.0138676
GABRA5	3.09118	0.00470642	0.029971
UBL3	3.09083	0.00602978	0.0351312
ZSWIM7	3.08999	0.00777073	0.0417118
ACAP1	3.08956	0.0063332	0.0361619
TGFB1	3.0877	0.0040476	0.0270676
SAMD4A	3.08347	0.00352485	0.0247289
CAPN2	3.08149	0.00611119	0.0354221
VDAC1	3.08086	0.00953403	0.0474043
AKNA	3.07961	0.00316044	0.0230451
USP20	3.07904	0.00592802	0.0347519
MPL	3.07878	0.00470209	0.029954
TSNARE1	3.0771	0.00345452	0.024445
SLC22A4	3.07515	0.0102293	0.0498262
FOXP4	3.07	0.0086578	0.0445736
ATCAY	3.06911	0.00882013	0.0451255
PTCH2	3.06708	0.00803713	0.0425833
IFI44	3.06604	0.0027714	0.0210009
STX8	3.06388	0.00252251	0.0197792
RIDA	3.06378	0.00695253	0.0386889
ANKRD37	3.06086	0.00678546	0.038021
PLIN5	3.06081	0.00164426	0.0151079
IDE	3.05884	0.00476074	0.0301586
HNRNPC	3.05845	0.00944099	0.0470885
ARHGAP6	3.05579	0.00219049	0.018104
CLOCK	3.05453	0.00781078	0.0418217
FAM222B	3.054	0.00619376	0.0357409
IPCEF1	3.05366	0.00641589	0.0365413
NFAT5	3.05356	0.00189509	0.0164953
PKNOX1	3.05303	0.00410168	0.0273177
PTK2	3.05274	0.00702695	0.0389619
CSRP3	3.05087	0.00396933	0.0267328
EPB41L4A	3.05018	0.00900007	0.0457085
TSGA10IP	3.04878	0.00368798	0.0254577
TWF1	3.04826	0.00244331	0.0193499
LIPH	3.04814	0.00752247	0.0408122
PRSS38	3.04246	0.0088541	0.0452607
SRCAP	3.04148	0.00711492	0.0393226
CACNA2D3	3.03963	0.00945209	0.047127
ZNF83	3.0393	0.00444267	0.0287902
CD99L2	3.0385	0.00789803	0.0420815
RRP12	3.0371	0.00736059	0.0402258
NUMB	3.03268	0.00800006	0.0423994
CPNE4	3.0281	0.00272926	0.0208369
UHRF2	3.02789	0.00742244	0.040494
RPL9	3.02731	0.00521896	0.0319362
DDX19B	3.02625	0.00238388	0.0191146
TPI1	3.02445	0.00211363	0.0176928
WASF2	3.0243	0.00513964	0.0316552
IQUB	3.02383	0.00788767	0.0420512
HSD11B1	3.02374	0.00544277	0.0328151
SLAIN1	3.02354	0.00995144	0.0489307
PDXDC1	3.01949	0.00436472	0.0283975
MATN3	3.01848	0.00839185	0.0437191
DAGLB	3.01559	0.0100193	0.0490987
TRIM35	3.0154	0.00864436	0.0445298
GRIPAP1	3.01377	0.00484779	0.0305045
ULK2	3.01155	0.00399533	0.0268477
MMP21	3.00657	0.00548413	0.0329982
SVEP1	3.00477	0.00461409	0.0295397
GNAL	3.00316	0.0089368	0.0455226
CRTC1	3.00309	0.00897888	0.0456266
GYG2	2.99951	0.0101856	0.0496837
CPEB2	2.99649	0.00612061	0.0354601
SMC2	2.99617	0.00995242	0.0489307
SMAGP	2.98846	0.00184166	0.0162025
CLASP1	2.98788	0.00809918	0.0427736
ANKIB1	2.98425	0.00624304	0.0358746
CHI3L2	2.98423	0.0102591	0.0499073
GPATCH1	2.98325	0.00887779	0.0453323
MTMR6	2.9832	0.00926708	0.0465655
COTL1	2.98279	0.00864745	0.044533
CLIP1	2.98177	0.00862068	0.0444714
DPY19L4	2.9805	0.00889145	0.0453744
PODNL1	2.97829	0.00809638	0.0427714
TCHP	2.97612	0.00810992	0.0428053
TRAM2	2.97572	0.00192812	0.0167181
ISY1	2.97395	0.00528155	0.0322207
PKLR	2.97061	0.00383065	0.0261509
GFRAL	2.96908	0.0101738	0.0496591
NR2C2	2.96841	0.00892141	0.0454919
PRCD	2.96611	0.00931125	0.0466963
OR10AG1	2.96434	0.00623583	0.0358746
PIGQ	2.96215	0.00150136	0.0142832
STAR	2.9555	0.00965603	0.0478523
ANKRD26	2.95404	0.00104254	0.0110833
SYPL1	2.95359	0.00126627	0.0126831
ENO2	2.95319	0.00548851	0.0330136
ZSCAN22	2.94957	0.0054614	0.0329055
ZMYND8	2.94716	0.005652	0.0336238
ATP8B3	2.94435	0.00792476	0.0421367
AKAP4	2.94049	0.00787039	0.0419886
FBN1	2.94014	0.0026814	0.0205868
CTSA	2.9383	0.00963401	0.0477564
MST1	2.93656	0.0058404	0.0343959
UTP20	2.93413	0.000890874	0.0100336
NAXD	2.92988	0.00808948	0.0427475
PRAMEF2	2.92839	0.00580845	0.0342992
CYP2S1	2.92139	0.00712573	0.0393374
DONSON	2.92106	0.00884839	0.0452444
ZBTB7A	2.91836	0.00851037	0.0441172
RNF7	2.91666	0.00627699	0.0359893
TRABD2B	2.91531	0.00885777	0.0452666
TIMP1	2.91298	0.00300661	0.0221637
RASGRF1	2.91173	0.00786787	0.0419886
PPM1G	2.90799	0.004312	0.0281562
SMC5	2.90471	0.00831436	0.043464
ADRA1A	2.90374	0.00983	0.0484876
CHSY1	2.90362	0.005015	0.0312077
GBP3	2.90286	0.00861515	0.0444684
QRSL1	2.90224	0.00578482	0.0342079
FAM8A1	2.89381	0.00530284	0.0322424
PPIL2	2.88987	0.0088427	0.0452281
LTK	2.88797	0.00623068	0.0358608
MSI1	2.88737	0.00357659	0.0249529
IL31RA	2.88448	0.00536033	0.0325031
RASSF7	2.88417	0.00514796	0.0316647
JTB	2.8818	0.00235196	0.0189536
SAXO2	2.87873	0.00247052	0.0194967
TMIGD1	2.8761	0.0089692	0.0456101
RERG	2.87343	0.00845409	0.0438868
NPAP1	2.86963	0.00843378	0.0438136
SERPING1	2.86497	0.00152935	0.0144275
CYP4B1	2.8623	0.00502888	0.0312509
GLS	2.86187	0.00930058	0.0466817
ENOX2	2.86118	0.0101486	0.0495973
WDR70	2.85992	0.00756149	0.0409023
RSPH10B2	2.85899	0.0064882	0.0368572
CA6	2.85814	0.00896222	0.045601
AP5Z1	2.85675	0.00660615	0.0373147
UNC79	2.84537	0.00735123	0.0402152
PHTF1	2.84471	0.00910223	0.0460197
GABPB2	2.84349	0.00713616	0.0393614
GOLGA8H	2.8364	0.0088884	0.0453717
TNRC6B	2.83609	0.00949446	0.0473251
WDFY1	2.83561	0.00881117	0.0451053
TLE6	2.82991	0.00791208	0.0421367
SPPL2B	2.82571	0.0066583	0.037542
S100B	2.82539	0.00418838	0.0276498
NUSAP1	2.81702	0.00904504	0.0458318
OTUB1	2.81463	0.0049949	0.0311257
ANAPC2	2.81206	0.0077974	0.0417975
GPX4	2.80702	0.00592634	0.0347519
CRACD	2.80534	0.00604134	0.0351841
ZBTB16	2.8049	0.00535003	0.0324625
MAP3K15	2.80388	0.00681561	0.0381187
PLEKHB2	2.80255	0.00893494	0.0455226
SLC38A5	2.8022	0.0102066	0.0497591
CAVIN4	2.80147	0.0091124	0.0460323
NOL12	2.80077	0.00571445	0.0338971
ZDHHC2	2.79967	0.00427973	0.0280017
TIMP3	2.79796	0.00481439	0.030358
SUGCT	2.79302	0.0047836	0.0302486
UBA6	2.79244	0.0100388	0.0491673
TAX1BP1	2.79015	0.00813737	0.0428999
SPG21	2.77866	0.00905117	0.0458318
C19orf25	2.77715	0.00984303	0.0485253
RPS5	2.77537	0.00427725	0.0280004
ZNF276	2.77202	0.00316656	0.0230591
[truncated: 437 more rows]
