# Supplementary material for: Unveiling inflammatory and prehypertrophic cell populations as key contributors to knee cartilage degeneration in osteoarthritis using multi-omics data integration
Source: Ann Rheum Dis. 2024 Feb 7;83(7):926–44. doi: 10.1136/ard-2023-224420 (PMC11187367; doi:10.1136/ard-2023-224420)
Supplement: Supplementary data [file ard-2023-224420supp002.zip › Supplementary Table 12-zone-specific enrichment analysis of zone-specific DE genes between WB and NWB samples.xlsx]

## Sheet: AS_up
ONTOLOGY	ID	Description	GeneRatio	BgRatio	p-value	adjusted P	qvalue	geneID	Count
MF	GO:0050839	cell adhesion molecule binding	55/536	488/13807	8.45941e-13	4.73727e-09	4.33745e-09	CD9/TIMP2/CAPG/PVR/ENO1/FSCN1/CHMP5/LTBP4/NDRG1/PLIN3/COMP/EIF4H/PFN1/YWHAE/EIF4G2/CD81/SPTBN1/FN1/TXNDC9/PARK7/PRDX1/CNN3/ITGB1BP1/TGFBI/SEPTIN7/VAPB/COL5A1/LDHA/NIBAN2/RAB1A/ANXA7/MFGE8/SCYL1/SERBP1/CCN1/ALDOA/DST/BAG3/PTPRD/THY1/TAGLN2/VCAM1/EDIL3/EEF2/COL3A1/NLGN2/LAMB2/BSG/CALR/PUF60/ANXA2/RAB11B/P4HB/RPL23A/ITGA1	55
MF	GO:0005201	extracellular matrix structural constituent	27/536	154/13807	3.96301e-11	1.10964e-07	1.01599e-07	ANOS1/DCN/TNC/LTBP4/COL9A3/MXRA5/COMP/SPARC/FN1/TGFBI/COL5A1/MATN2/COL2A1/LUM/MFGE8/CCN1/ABI3BP/COL6A3/CRELD1/EDIL3/COL3A1/THBS3/COL8A2/LAMB2/VWA1/PRELP/SPON1	27
CC	GO:0062023	collagen-containing extracellular matrix	41/536	350/13807	2.44953e-10	4.57246e-07	4.18655e-07	DCN/TIMP2/TNC/LMAN1/LTBP4/CCDC80/COL9A3/CST3/MXRA5/COMP/SPARC/FN1/TGFBI/COL5A1/MATN2/ANGPTL2/ANXA7/COL2A1/INHBE/LUM/MFGE8/TGFB1I1/CCN1/DST/ABI3BP/COL6A3/CRELD1/EDIL3/COL3A1/THBS3/COL8A2/LAMB2/A2M/CALR/VWA1/ANXA2/PRELP/S100A4/SERPINA1/S100A10/SPON1	41
CC	GO:0031012	extracellular matrix	47/536	455/13807	8.31217e-10	1.1637e-06	1.06549e-06	ANOS1/DCN/TIMP2/TNC/ADAMTS6/LMAN1/LTBP4/CCDC80/COL9A3/CST3/MXRA5/COMP/VEGFA/SPARC/FN1/TGFBI/COL5A1/MATN2/ANGPTL2/ANXA7/COL2A1/INHBE/LUM/MFGE8/TGFB1I1/CCN1/DST/ABI3BP/TIMP4/COL6A3/CRELD1/EDIL3/COL3A1/THBS3/LRRN2/COL8A2/LAMB2/A2M/CALR/VWA1/ANXA2/PRELP/S100A4/SERPINA1/S100A10/ELFN1/SPON1	47
CC	GO:0005925	focal adhesion	42/536	388/13807	1.69366e-09	1.89689e-06	1.7368e-06	CD9/VIM/TNC/BCAR1/PABPC1/CDC42/PVR/CD59/TRIP6/RPL3/ZFYVE21/PROCR/MAPK3/PFN1/YWHAE/CD81/HSPA9/RND3/CNN3/LRP1/RAC1/TGFB1I1/ARMC5/DCAF6/ARF1/SH3KBP1/RPL7/DST/GJA1/DAB2/THY1/FZD1/PDIA3/BSG/CFL1/CALR/P4HB/PPIA/PDLIM7/RPL12/PPP1CB/ITGA1	42
CC	GO:0030055	cell-substrate junction	42/536	394/13807	2.69229e-09	2.51281e-06	2.30073e-06	CD9/VIM/TNC/BCAR1/PABPC1/CDC42/PVR/CD59/TRIP6/RPL3/ZFYVE21/PROCR/MAPK3/PFN1/YWHAE/CD81/HSPA9/RND3/CNN3/LRP1/RAC1/TGFB1I1/ARMC5/DCAF6/ARF1/SH3KBP1/RPL7/DST/GJA1/DAB2/THY1/FZD1/PDIA3/BSG/CFL1/CALR/P4HB/PPIA/PDLIM7/RPL12/PPP1CB/ITGA1	42
BP	GO:0030198	extracellular matrix organization	38/536	338/13807	3.64079e-09	2.768e-06	2.53438e-06	DCN/TIMP2/TNC/ADAMTS6/FOXC1/TNFRSF1A/FSCN1/CCDC80/COL9A3/CST3/RGCC/COMP/SPARC/FN1/QSOX1/TGFBI/PRDX4/LRP1/CAPNS1/COL5A1/CYP1B1/COL2A1/LUM/CCN1/CTSK/ABI3BP/VCAM1/COL6A3/COL3A1/CRTAP/COL8A2/LAMB2/BSG/A2M/VWA1/ANXA2/GAS6/ITGA1	38
BP	GO:0043062	extracellular structure organization	38/536	339/13807	3.95428e-09	2.768e-06	2.53438e-06	DCN/TIMP2/TNC/ADAMTS6/FOXC1/TNFRSF1A/FSCN1/CCDC80/COL9A3/CST3/RGCC/COMP/SPARC/FN1/QSOX1/TGFBI/PRDX4/LRP1/CAPNS1/COL5A1/CYP1B1/COL2A1/LUM/CCN1/CTSK/ABI3BP/VCAM1/COL6A3/COL3A1/CRTAP/COL8A2/LAMB2/BSG/A2M/VWA1/ANXA2/GAS6/ITGA1	38
CC	GO:0005788	endoplasmic reticulum lumen	30/536	256/13807	6.61225e-08	3.8147e-05	3.49275e-05	TNC/FKBP7/COL9A3/CST3/FN1/QSOX1/CANX/COL5A1/COL2A1/MFGE8/RCN3/CCN1/MANF/P4HA3/DBI/COL6A3/FSTL1/PDIA3/COL3A1/CRTAP/COL8A2/LAMB2/FAM20C/CALR/VWA1/GAS6/P4HB/SERPINA1/SELENOM/SPON1	30
MF	GO:0005178	integrin binding	20/536	125/13807	6.81197e-08	3.8147e-05	3.49275e-05	CD9/TIMP2/LTBP4/COMP/CD81/FN1/ITGB1BP1/TGFBI/COL5A1/ANXA7/MFGE8/CCN1/DST/THY1/VCAM1/EDIL3/COL3A1/LAMB2/CALR/P4HB	20
CC	GO:0033116	endoplasmic reticulum-Golgi intermediate compartment membrane	13/536	57/13807	2.00706e-07	0.000102178	9.35542e-05	ATP6AP1/LMAN1/CD59/PIEZO1/KDELR1/GORASP1/LMAN2/YIF1A/CALR/TMED9/BCAP31/CD55/SERPINA1	13
BP	GO:0001501	skeletal system development	37/536	388/13807	4.25778e-07	0.000198697	0.000181927	CYP26B1/FOXC1/ATP6AP1/PTHLH/CHRD/TBX15/MAPK3/SLC39A14/COMP/SRF/SPARC/FOXP1/PRRX1/PRDX1/TGFBI/BMP2/FST/SOX5/COL2A1/LUM/SLC39A3/CCN1/CTSK/GJA1/ANKH/RANBP3L/RPL13/COL3A1/AXIN2/SHOX2/THBS3/AKAP13/FAM20C/ANXA2/PRELP/PAPSS2/RIPPLY2	37
BP	GO:0006900	vesicle budding from membrane	16/536	94/13807	5.91452e-07	0.000254779	0.000233276	LMAN1/CD59/CHMP5/GOLPH3/TFG/GORASP1/VAPB/RAB1A/ARF1/AP2M1/TRAPPC2L/ANXA2/TMED9/TRAPPC4/SERPINA1/S100A10	16
MF	GO:0045296	cadherin binding	31/536	301/13807	7.29257e-07	0.000291703	0.000267083	CAPG/ENO1/FSCN1/CHMP5/NDRG1/PLIN3/EIF4H/PFN1/YWHAE/EIF4G2/SPTBN1/TXNDC9/PARK7/PRDX1/CNN3/SEPTIN7/VAPB/LDHA/NIBAN2/RAB1A/SCYL1/SERBP1/ALDOA/BAG3/TAGLN2/EEF2/BSG/PUF60/ANXA2/RAB11B/RPL23A	31
BP	GO:0051222	positive regulation of protein transport	30/536	290/13807	1.00416e-06	0.000374885	0.000343245	GIPR/CDC42/SRI/RGCC/CEMIP/OAZ1/YWHAE/CD81/TMEM30A/GOLPH3/ITGB1BP1/LRP1/SMO/TRIM28/RAC1/PMAIP1/ARF1/BAG3/GJA1/ZIC1/NLGN2/HDAC3/GAS6/UBE2L3/BCAP31/PPIA/CLEC9A/TFDP1/UBL5/TCAF1	30
MF	GO:0043394	proteoglycan binding	9/536	31/13807	1.75703e-06	0.000614962	0.00056306	TNC/CHRD/COMP/FN1/LRP1/COL5A1/FST/COL2A1/CTSK	9
BP	GO:0032388	positive regulation of intracellular transport	23/536	196/13807	2.22746e-06	0.000733751	0.000671824	EHD2/CDC42/CEMIP/OAZ1/YWHAE/CD81/TMEM30A/ITGB1BP1/SMO/TRIM28/PMAIP1/ARF1/BAG3/ZIC1/DAB2/HDAC3/ANXA2/GAS6/UBE2L3/BCAP31/TFDP1/UBL5/TCAF1	23
CC	GO:0005604	basement membrane	15/536	93/13807	2.68644e-06	0.000786511	0.000720131	TNC/CCDC80/COL9A3/CST3/SPARC/FN1/TGFBI/COL5A1/MATN2/COL2A1/DST/COL8A2/LAMB2/VWA1/ANXA2	15
CC	GO:0005793	endoplasmic reticulum-Golgi intermediate compartment	16/536	105/13807	2.71924e-06	0.000786511	0.000720131	ATP6AP1/LMAN1/CD59/PIEZO1/KDELR1/GORASP1/FN1/SCYL1/LMAN2/YIF1A/CALR/TMED9/P4HB/BCAP31/CD55/SERPINA1	16
BP	GO:1904951	positive regulation of establishment of protein localization	30/536	305/13807	2.86071e-06	0.000786511	0.000720131	GIPR/CDC42/SRI/RGCC/CEMIP/OAZ1/YWHAE/CD81/TMEM30A/GOLPH3/ITGB1BP1/LRP1/SMO/TRIM28/RAC1/PMAIP1/ARF1/BAG3/GJA1/ZIC1/NLGN2/HDAC3/GAS6/UBE2L3/BCAP31/PPIA/CLEC9A/TFDP1/UBL5/TCAF1	30
CC	GO:0101002	ficolin-1-rich granule	16/536	106/13807	3.08987e-06	0.000786511	0.000720131	TIMP2/GSTP1/CST3/PSMD11/PRDX4/PSMB7/SRP14/PFKL/ALDOA/APEH/EEF2/FTH1/GUSB/PGAM1/PPIA/SERPINA1	16
CC	GO:1904813	ficolin-1-rich granule lumen	16/536	106/13807	3.08987e-06	0.000786511	0.000720131	TIMP2/GSTP1/CST3/PSMD11/PRDX4/PSMB7/SRP14/PFKL/ALDOA/APEH/EEF2/FTH1/GUSB/PGAM1/PPIA/SERPINA1	16
BP	GO:0060348	bone development	20/536	161/13807	4.26097e-06	0.00103745	0.000949894	CYP26B1/FOXC1/ATP6AP1/COMP/SRF/SPARC/FOXP1/BMP2/COL2A1/GJA1/RANBP3L/RPL13/AXIN2/SHOX2/THBS3/AKAP13/FAM20C/ANXA2/PAPSS2/RIPPLY2	20
CC	GO:0005798	Golgi-associated vesicle	18/536	143/13807	1.0633e-05	0.00248104	0.00227164	LMAN1/CD59/KDELR3/KDELR1/RAB14/ITM2B/SPPL2A/SCYL1/ARF1/GNRH1/GJA1/STEAP2/LMAN2/MAP6/YIF1A/CLTB/TMED9/SERPINA1	18
BP	GO:0090316	positive regulation of intracellular protein transport	19/536	158/13807	1.18584e-05	0.00265628	0.00243209	CDC42/CEMIP/OAZ1/YWHAE/CD81/TMEM30A/ITGB1BP1/SMO/TRIM28/PMAIP1/BAG3/ZIC1/HDAC3/GAS6/UBE2L3/BCAP31/TFDP1/UBL5/TCAF1	19
BP	GO:0006888	endoplasmic reticulum to Golgi vesicle-mediated transport	20/536	173/13807	1.27203e-05	0.00273977	0.00250853	LMAN1/CD59/KDELR3/KDELR1/TFG/GORASP1/SPTBN1/VAPB/RAB1A/ARF1/TRAPPC2L/LMAN2/YIF1A/GAS6/TMED9/NRBP2/BCAP31/CD55/TRAPPC4/SERPINA1	20
BP	GO:0032386	regulation of intracellular transport	28/536	307/13807	2.50439e-05	0.00519429	0.0047559	EHD2/CDC42/LMAN1/MAPK3/CEMIP/OAZ1/YWHAE/CD81/TMEM30A/PARK7/ITGB1BP1/NUP153/SMO/TRIM28/PMAIP1/ARF1/BAG3/ZIC1/DAB2/HDAC3/ANXA2/GAS6/RAB11B/UBE2L3/BCAP31/TFDP1/UBL5/TCAF1	28
MF	GO:0005518	collagen binding	11/536	63/13807	2.6824e-05	0.0053648	0.00491202	DCN/COMP/SPARC/FN1/TGFBI/LUM/CTSK/ABI3BP/PCOLCE2/CRTAP/ITGA1	11
BP	GO:0009611	response to wounding	38/536	492/13807	4.24891e-05	0.00820479	0.00751231	CD9/GIPR/DCN/EHD2/TNC/DGKA/CDC42/LMAN1/GNB1/CD59/TXN2/PROCR/CD40/CST3/MAPK3/COMP/SRF/VEGFA/SPARC/FN1/LRP1/SRSF6/COL5A1/MATN2/RAC1/KLF4/SOD1/CCN1/DST/GJA1/RHOC/COL3A1/LAMB2/A2M/ANXA2/GAS6/SERPINA1/PAPSS2	38
BP	GO:0043312	neutrophil degranulation	32/536	386/13807	4.51221e-05	0.0084228	0.00771192	TIMP2/GSTP1/CD59/CST3/PSMD11/RAB5C/TMEM30A/QSOX1/CD58/RAB14/PRDX4/CD63/TMBIM1/RAC1/PSMB7/SRP14/PFKL/SLC2A5/LAMTOR1/ALDOA/APEH/EEF2/FTH1/GUSB/PGAM1/RAB6A/ANXA2/DGAT1/PPIA/CD55/SERPINA1/CPNE1	32
BP	GO:0002283	neutrophil activation involved in immune response	32/536	389/13807	5.23846e-05	0.00937678	0.00858539	TIMP2/GSTP1/CD59/CST3/PSMD11/RAB5C/TMEM30A/QSOX1/CD58/RAB14/PRDX4/CD63/TMBIM1/RAC1/PSMB7/SRP14/PFKL/SLC2A5/LAMTOR1/ALDOA/APEH/EEF2/FTH1/GUSB/PGAM1/RAB6A/ANXA2/DGAT1/PPIA/CD55/SERPINA1/CPNE1	32
BP	GO:0034284	response to monosaccharide	18/536	161/13807	5.35816e-05	0.00937678	0.00858539	GIPR/SRI/GSTP1/TXN2/SLC39A14/SRF/SPARC/EIF2B4/LRP1/LDHA/RAB11FIP5/RAC1/PFKL/SLC2A5/GJA1/GAS6/RAB11B/SLC26A6	18
BP	GO:0030199	collagen fibril organization	9/536	47/13807	6.82314e-05	0.0112274	0.0102798	FOXC1/COMP/COL5A1/CYP1B1/COL2A1/LUM/COL3A1/CRTAP/ANXA2	9
BP	GO:0043687	post-translational protein modification	27/536	308/13807	6.91663e-05	0.0112274	0.0102798	TNC/PSMA3/RABGGTA/CST3/PSMD11/FN1/QSOX1/COPS5/FBXL12/PSMB7/RAB1A/DCAF5/MFGE8/CCN1/DCAF6/PSMB4/FSTL1/CRTAP/LAMB2/FAM20C/ASB8/VWA1/GAS6/RAB11B/P4HB/SERPINA1/PSMB3	27
BP	GO:0002446	neutrophil mediated immunity	32/536	395/13807	7.01711e-05	0.0112274	0.0102798	TIMP2/GSTP1/CD59/CST3/PSMD11/RAB5C/TMEM30A/QSOX1/CD58/RAB14/PRDX4/CD63/TMBIM1/RAC1/PSMB7/SRP14/PFKL/SLC2A5/LAMTOR1/ALDOA/APEH/EEF2/FTH1/GUSB/PGAM1/RAB6A/ANXA2/DGAT1/PPIA/CD55/SERPINA1/CPNE1	32
BP	GO:0006986	response to unfolded protein	17/536	151/13807	7.86766e-05	0.0121703	0.0111432	HERPUD1/KDELR3/BFAR/COMP/DNAJC4/HSPA9/COPS5/VAPB/KLHDC3/CANX/UBXN4/MANF/BAG3/CXXC1/SHC1/YIF1A/CALR	17
MF	GO:0002020	protease binding	14/536	109/13807	8.04112e-05	0.0121703	0.0111432	TIMP2/SRI/CST3/BFAR/COMP/FN1/PARK7/LRP1/TYSND1/TIMP4/COL3A1/A2M/ANXA2/SERPINA1	14
BP	GO:0048194	Golgi vesicle budding	11/536	71/13807	8.42614e-05	0.0121895	0.0111607	LMAN1/CD59/GOLPH3/TFG/GORASP1/VAPB/RAB1A/TRAPPC2L/TMED9/TRAPPC4/SERPINA1	11
BP	GO:0042119	neutrophil activation	32/536	399/13807	8.48908e-05	0.0121895	0.0111607	TIMP2/GSTP1/CD59/CST3/PSMD11/RAB5C/TMEM30A/QSOX1/CD58/RAB14/PRDX4/CD63/TMBIM1/RAC1/PSMB7/SRP14/PFKL/SLC2A5/LAMTOR1/ALDOA/APEH/EEF2/FTH1/GUSB/PGAM1/RAB6A/ANXA2/DGAT1/PPIA/CD55/SERPINA1/CPNE1	32
BP	GO:0009743	response to carbohydrate	19/536	183/13807	9.2239e-05	0.0129135	0.0118236	GIPR/SRI/GSTP1/TXN2/CST3/SLC39A14/SRF/SPARC/EIF2B4/LRP1/LDHA/RAB11FIP5/RAC1/PFKL/SLC2A5/GJA1/GAS6/RAB11B/SLC26A6	19
BP	GO:0061448	connective tissue development	20/536	199/13807	9.57194e-05	0.0130739	0.0119705	PTHLH/MAPK3/SLC39A14/COMP/SRF/PRRX1/TGFBI/BMP2/COL5A1/SOX5/COL2A1/LUM/CCN1/CTSK/SLC39A13/AXIN2/SHOX2/THBS3/ID4/SELENOM	20
BP	GO:0036230	granulocyte activation	32/536	405/13807	0.000112226	0.0149635	0.0137006	TIMP2/GSTP1/CD59/CST3/PSMD11/RAB5C/TMEM30A/QSOX1/CD58/RAB14/PRDX4/CD63/TMBIM1/RAC1/PSMB7/SRP14/PFKL/SLC2A5/LAMTOR1/ALDOA/APEH/EEF2/FTH1/GUSB/PGAM1/RAB6A/ANXA2/DGAT1/PPIA/CD55/SERPINA1/CPNE1	32
BP	GO:0052547	regulation of peptidase activity	27/536	319/13807	0.000124847	0.0162591	0.0148869	ANOS1/TIMP2/HERPUD1/PSMA3/CST3/TRADD/MAPK3/YWHAE/VEGFA/FN1/PARK7/LRP1/KLF4/PMAIP1/RCN3/CCN1/ARL6IP5/TIMP4/COL6A3/PCOLCE2/SERPINA9/A2M/PIDD1/ANXA2/GAS6/BCAP31/SERPINA1	27
BP	GO:0033209	tumor necrosis factor-mediated signaling pathway	15/536	128/13807	0.000130406	0.0165971	0.0151963	TNFRSF1A/GSTP1/PSMA3/CD40/TRADD/PSMD11/TRIM32/TNFSF18/PSMB7/SPPL2A/PSMB4/GAS6/CPNE1/TNFRSF13B/PSMB3	15
MF	GO:1901681	sulfur compound binding	20/536	205/13807	0.000143971	0.0177455	0.0162479	ANOS1/GSTP1/CHRD/CCDC80/GSS/ILVBL/COMP/VEGFA/FN1/LRP1/COL5A1/GSTM3/FST/CCN1/ABI3BP/DBI/FSTL1/PCOLCE2/THBS3/PRELP	20
BP	GO:0048193	Golgi vesicle transport	27/536	322/13807	0.000145767	0.0177455	0.0162479	LMAN1/CD59/KDELR3/KIF3B/KDELR1/GOLPH3/TFG/GORASP1/SPTBN1/RAB14/VAPB/ARF3/RAB1A/SCYL1/ARF1/STEAP2/TRAPPC2L/LMAN2/YIF1A/RAB6A/GAS6/TMED9/NRBP2/BCAP31/CD55/TRAPPC4/SERPINA1	27
BP	GO:0035722	interleukin-12-mediated signaling pathway	8/536	41/13807	0.000150715	0.0179575	0.0164419	CDC42/HSPA9/SOD1/ARF1/CFL1/ANXA2/P4HB/PPIA	8
BP	GO:0051216	cartilage development	16/536	147/13807	0.000188504	0.0219921	0.020136	PTHLH/MAPK3/SLC39A14/COMP/SRF/PRRX1/TGFBI/BMP2/SOX5/COL2A1/LUM/CCN1/CTSK/AXIN2/SHOX2/THBS3	16
BP	GO:0019674	NAD metabolic process	8/536	43/13807	0.000213649	0.0237366	0.0217333	ENO1/ENO2/LDHA/NT5E/PFKL/ALDOA/GPD1L/PGAM1	8
BP	GO:0071349	cellular response to interleukin-12	8/536	43/13807	0.000213649	0.0237366	0.0217333	CDC42/HSPA9/SOD1/ARF1/CFL1/ANXA2/P4HB/PPIA	8
BP	GO:1903829	positive regulation of cellular protein localization	25/536	295/13807	0.000216173	0.0237366	0.0217333	CDC42/CEMIP/OAZ1/YWHAE/CD81/TMEM30A/SPTBN1/PARK7/ITGB1BP1/RAMP3/LRP1/SMO/TRIM28/PMAIP1/BAG3/GPD1L/ZIC1/HDAC3/GAS6/UBE2L3/BCAP31/MCRS1/TFDP1/UBL5/TCAF1	25
BP	GO:0033157	regulation of intracellular protein transport	21/536	229/13807	0.000235565	0.0252376	0.0231076	CDC42/LMAN1/CEMIP/OAZ1/YWHAE/CD81/TMEM30A/PARK7/ITGB1BP1/SMO/TRIM28/PMAIP1/BAG3/ZIC1/HDAC3/GAS6/UBE2L3/BCAP31/TFDP1/UBL5/TCAF1	21
BP	GO:0043299	leukocyte degranulation	32/536	423/13807	0.000247997	0.0252376	0.0231076	TIMP2/GSTP1/CD59/CST3/PSMD11/RAB5C/TMEM30A/QSOX1/CD58/RAB14/PRDX4/CD63/TMBIM1/RAC1/PSMB7/SRP14/PFKL/SLC2A5/LAMTOR1/ALDOA/APEH/EEF2/FTH1/GUSB/PGAM1/RAB6A/ANXA2/DGAT1/PPIA/CD55/SERPINA1/CPNE1	32
BP	GO:0002576	platelet degranulation	13/536	107/13807	0.000252228	0.0252376	0.0231076	CD9/VEGFA/SPARC/FN1/QSOX1/CD63/SOD1/MANF/ALDOA/TAGLN2/A2M/GAS6/SERPINA1	13
BP	GO:0007566	embryo implantation	8/536	44/13807	0.000252376	0.0252376	0.0231076	CST3/VEGFA/TRIM28/SOD1/GJA1/TPPP3/BSG/CALR	8
BP	GO:0070671	response to interleukin-12	8/536	44/13807	0.000252376	0.0252376	0.0231076	CDC42/HSPA9/SOD1/ARF1/CFL1/ANXA2/P4HB/PPIA	8
BP	GO:0034976	response to endoplasmic reticulum stress	22/536	249/13807	0.000285916	0.0276488	0.0253153	HERPUD1/KDELR3/BFAR/PARK7/COPS5/VAPB/KLHDC3/CANX/PMAIP1/RCN3/UBXN4/MANF/CXXC1/SHC1/PDIA3/EEF2/UBXN6/YIF1A/MAN1B1/CALR/P4HB/BCAP31	22
CC	GO:0010008	endosome membrane	31/536	408/13807	0.000286363	0.0276488	0.0253153	EHD2/ATP6AP1/CLCN4/CHMP5/NDRG1/SLC39A14/PLIN3/RAB5C/ATP6V0E1/RAB14/PMEPA1/TMEM175/PDLIM4/CD63/CD164/RAB11FIP5/TMBIM1/ITM2B/RAC1/SPPL2A/LAMTOR1/STEAP2/AP2M1/VPS39/PDIA3/UBXN6/PARM1/MMGT1/GOLIM4/ANXA2/RAB11B	31
BP	GO:0010811	positive regulation of cell-substrate adhesion	13/536	109/13807	0.000303402	0.0287975	0.026367	CDC42/CCDC80/VEGFA/FN1/ITGB1BP1/RAC1/CCN1/THY1/ABI3BP/EDIL3/CALR/P4HB/S100A10	13
BP	GO:0035966	response to topologically incorrect protein	17/536	169/13807	0.000310917	0.0290189	0.0265698	HERPUD1/KDELR3/BFAR/COMP/DNAJC4/HSPA9/COPS5/VAPB/KLHDC3/CANX/UBXN4/MANF/BAG3/CXXC1/SHC1/YIF1A/CALR	17
BP	GO:0048678	response to axon injury	9/536	58/13807	0.000364996	0.0335078	0.0306798	GIPR/TNC/TXN2/CST3/LRP1/MATN2/KLF4/SOD1/LAMB2	9
BP	GO:0009746	response to hexose	16/536	156/13807	0.000372359	0.0336325	0.0307939	GIPR/SRI/TXN2/SLC39A14/SRF/EIF2B4/LRP1/LDHA/RAB11FIP5/RAC1/PFKL/SLC2A5/GJA1/GAS6/RAB11B/SLC26A6	16
BP	GO:0002275	myeloid cell activation involved in immune response	32/536	434/13807	0.000390319	0.0339592	0.0310931	TIMP2/GSTP1/CD59/CST3/PSMD11/RAB5C/TMEM30A/QSOX1/CD58/RAB14/PRDX4/CD63/TMBIM1/RAC1/PSMB7/SRP14/PFKL/SLC2A5/LAMTOR1/ALDOA/APEH/EEF2/FTH1/GUSB/PGAM1/RAB6A/ANXA2/DGAT1/PPIA/CD55/SERPINA1/CPNE1	32
MF	GO:0046332	SMAD binding	10/536	71/13807	0.000391698	0.0339592	0.0310931	RGCC/PMEPA1/BMP2/TGFB1I1/PRDM16/DAB2/RANBP3L/COL3A1/AXIN2/ZEB2	10
CC	GO:0042470	melanosome	12/536	98/13807	0.000401916	0.0339592	0.0310931	CAPG/RAB5C/YWHAE/PRDX1/CANX/CD63/RAC1/RAB1A/PDIA3/BSG/ANXA2/P4HB	12
CC	GO:0048770	pigment granule	12/536	98/13807	0.000401916	0.0339592	0.0310931	CAPG/RAB5C/YWHAE/PRDX1/CANX/CD63/RAC1/RAB1A/PDIA3/BSG/ANXA2/P4HB	12
BP	GO:0002444	myeloid leukocyte mediated immunity	32/536	435/13807	0.000406298	0.0339592	0.0310931	TIMP2/GSTP1/CD59/CST3/PSMD11/RAB5C/TMEM30A/QSOX1/CD58/RAB14/PRDX4/CD63/TMBIM1/RAC1/PSMB7/SRP14/PFKL/SLC2A5/LAMTOR1/ALDOA/APEH/EEF2/FTH1/GUSB/PGAM1/RAB6A/ANXA2/DGAT1/PPIA/CD55/SERPINA1/CPNE1	32
BP	GO:0007568	aging	21/536	239/13807	0.000420181	0.0346032	0.0316827	DCN/SEC63/TIMP2/YBX1/RAD54L/GSS/MAPK3/COMP/SRF/PDE4D/LRP1/EEF1E1/CANX/SOD1/NDUFS6/GNRH1/EEF2/ING2/CALR/PRELP/MARCHF5	21
BP	GO:0061061	muscle structure development	35/536	494/13807	0.000443775	0.0360165	0.0329767	CYP26B1/CD9/DCN/EHD2/FOXC1/YBX1/CDC42/SRI/MYL6/COMP/CD81/SRF/VEGFA/TRIM32/BMP2/SMO/TNNT3/PDLIM4/PTGFRN/CD164/NIBAN2/GTF3C5/GJA1/FZD1/IGSF8/COL6A3/RANBP3L/EEF2/RBPJ/COL3A1/SHOX2/AKAP13/NR1D2/CALR/PDLIM7	35
BP	GO:0006901	vesicle coating	9/536	60/13807	0.000473043	0.0378435	0.0346495	LMAN1/CD59/TFG/GORASP1/RAB1A/TRAPPC2L/TMED9/TRAPPC4/SERPINA1	9
BP	GO:0001503	ossification	25/536	313/13807	0.000527593	0.041613	0.0381009	TNC/FOXC1/ATP6AP1/PTHLH/CHRD/MAPK3/COMP/SPARC/BMP2/SMO/COL2A1/CCN1/CTSK/ANKH/FZD1/RANBP3L/RBPJ/AXIN2/SHOX2/MN1/THBS3/ID4/FAM20C/PDLIM7/RIPPLY2	25
BP	GO:1905330	regulation of morphogenesis of an epithelium	15/536	147/13807	0.000593522	0.0451033	0.0412966	CDC42/PSMA3/PFN1/PSMD11/VEGFA/FOXP1/SMO/RAC1/PSMB7/GJA1/DAB2/FZD1/PSMB4/AP2M1/PSMB3	15
CC	GO:0005583	fibrillar collagen trimer	4/536	11/13807	0.000596008	0.0451033	0.0412966	COL5A1/COL2A1/LUM/COL3A1	4
CC	GO:0098643	banded collagen fibril	4/536	11/13807	0.000596008	0.0451033	0.0412966	COL5A1/COL2A1/LUM/COL3A1	4
BP	GO:0021782	glial cell development	11/536	89/13807	0.000640941	0.0472328	0.0432465	CD9/VIM/GSTP1/NDRG1/EIF2B4/LRP1/SMO/TSPAN2/SOD1/LAMB2/ID4	11
BP	GO:0042060	wound healing	30/536	409/13807	0.000641017	0.0472328	0.0432465	CD9/DCN/EHD2/TNC/DGKA/CDC42/LMAN1/GNB1/CD59/PROCR/CD40/MAPK3/COMP/SRF/VEGFA/SPARC/FN1/SRSF6/COL5A1/RAC1/CCN1/DST/GJA1/RHOC/COL3A1/A2M/ANXA2/GAS6/SERPINA1/PAPSS2	30
BP	GO:0048199	vesicle targeting, to, from or within Golgi	9/536	63/13807	0.000683223	0.0490519	0.044912	LMAN1/CD59/TFG/GORASP1/RAB1A/TRAPPC2L/TMED9/TRAPPC4/SERPINA1	9
BP	GO:0090114	COPII-coated vesicle budding	9/536	63/13807	0.000683223	0.0490519	0.044912	LMAN1/CD59/TFG/GORASP1/VAPB/RAB1A/TRAPPC2L/TRAPPC4/SERPINA1	9
BP	GO:1903827	regulation of cellular protein localization	34/536	487/13807	0.000692357	0.0490785	0.0449363	CDC42/LMAN1/CEMIP/OAZ1/YWHAE/CD81/TMEM30A/SPTBN1/PARK7/ITGB1BP1/RAMP3/LRP1/SMO/TRIM28/RAB11FIP5/TMBIM1/PMAIP1/BAG3/GPD1L/ZIC1/DAB2/AP2M1/HDAC3/SUMO4/GAS6/SUMO3/RAB11B/UBE2L3/BCAP31/MCRS1/TFDP1/UBL5/TCAF1/CSNK1E	34

## Sheet: SZ_up
ONTOLOGY	ID	Description	GeneRatio	BgRatio	p-value	adjusted P	qvalue	geneID	Count
CC	GO:0044391	ribosomal subunit	63/2621	143/13807	4.72065e-12	3.5065e-08	3.5065e-08	RPS20/MRPL43/RPL18/RPL6/RPLP0/RPS19/RPL28/RPL34/RPS13/MRPL2/MRPS27/RPL24/RPS15/MRPS15/RPS25/RPL21/MTERF4/RPL5/MRPS7/RPL23/MRPS26/RPL36/MRPL34/RPL35/RPS6/RPLP1/RPS24/RPL3L/RPS11/RPL13A/RPS8/RPL32/EIF2A/RPS3A/RPL7L1/RPL7/RPL7A/RPS3/MRPL39/RPL29/MRPL16/MRPL58/RPSA/MRPL1/RPS9/RPS21/RPL38/MRPL57/MRPL11/RPLP2/MRPS11/RPL37A/RPL12/MRPL42/RPS4X/RPL10A/RPL39/RACK1/UBA52/MCTS1/RPS28/MRPL20/MRPL33	63
CC	GO:0022626	cytosolic ribosome	47/2621	95/13807	1.70498e-11	6.33229e-08	6.33229e-08	RPS20/RPL18/RPL6/RPLP0/RPS19/RPL28/RPL34/RPS13/RPL24/RPS15/RPS25/RPL21/RPL5/RPL23/RPL36/RPL35/RPS6/RPLP1/RPS24/RPL3L/RPS11/RPL13A/RPS8/RPL32/EIF2A/RPS3A/RPL7L1/RPL7/RPL7A/RPS3/RPL29/RPSA/MRPL1/RPS9/RPS21/RPL38/RPLP2/MRPS11/RPL37A/RPL12/RPS4X/RPL10A/RPL39/RACK1/UBA52/MCTS1/RPS28	47
MF	GO:0003735	structural constituent of ribosome	55/2621	126/13807	1.63307e-10	3.81155e-07	3.81155e-07	RPS20/MRPL43/RPL18/RPL6/RPLP0/RPS19/RPL28/RPL34/RPS13/MRPL2/RPL24/RPS15/MRPS15/RPS25/RPL21/RPL5/MRPS7/RPL23/RPL36/MRPL34/RPL35/RPS6/RPLP1/RPS24/RPL3L/RPS11/RPL13A/RPS8/RPL32/RPS3A/RPL7L1/RPL7/RPL7A/RPS3/RPL29/MRPL16/RPSA/MRPL1/RPS9/RPS21/RPL38/MRPL57/MRPL11/RPLP2/MRPS11/RPL37A/RPL12/MRPL42/RPS4X/RPL10A/RPL39/UBA52/RPS28/MRPL20/MRPL33	55
BP	GO:0006614	SRP-dependent cotranslational protein targeting to membrane	43/2621	88/13807	2.05253e-10	3.81155e-07	3.81155e-07	RPS20/RPL18/RPL6/RPLP0/SRP54/RPS19/RPL28/RPL34/RPS13/RPL24/RPS15/RPS25/RPL21/RPL5/RPL23/RPL36/RPL35/RPS6/RPLP1/RPS24/SRP14/RPS11/RPL13A/RPS8/RPL32/RPS3A/RPL7/RPL7A/RPS3/RPL29/RPSA/RPS9/RPS21/RPL38/SRP72/RPLP2/RPL37A/RPL12/RPS4X/RPL10A/RPL39/UBA52/RPS28	43
CC	GO:0005840	ribosome	68/2621	176/13807	8.07032e-10	1.19893e-06	1.19893e-06	RPS20/MRPL43/RPL18/RPL6/RPLP0/RPS19/RPL28/RPL34/RPS13/MRPL2/MRPS27/RPL24/RPS15/MRPS15/RPS25/RPL21/MTERF4/RPL5/MRPS7/RPL23/MRPS26/RPL36/MRPL34/RPL35/RPS6/RPLP1/RPS24/RPL3L/RPS11/RPL13A/RPS8/RPL32/EIF2A/RPS3A/RPL7L1/RPL7/EIF3H/RPL7A/RPS3/MRPL39/RPL29/METTL17/MRPL16/EEF2/MRPL58/RPSA/SF1/MRPL1/RPS9/RPS21/RPL38/MRPL57/MRPL11/RPLP2/MRPS11/HSPA14/RPL37A/RPL12/MRPL42/RPS4X/RPL10A/RPL39/RACK1/UBA52/MCTS1/…	68
BP	GO:0006613	cotranslational protein targeting to membrane	43/2621	92/13807	1.20965e-09	1.49755e-06	1.49755e-06	RPS20/RPL18/RPL6/RPLP0/SRP54/RPS19/RPL28/RPL34/RPS13/RPL24/RPS15/RPS25/RPL21/RPL5/RPL23/RPL36/RPL35/RPS6/RPLP1/RPS24/SRP14/RPS11/RPL13A/RPS8/RPL32/RPS3A/RPL7/RPL7A/RPS3/RPL29/RPSA/RPS9/RPS21/RPL38/SRP72/RPLP2/RPL37A/RPL12/RPS4X/RPL10A/RPL39/UBA52/RPS28	43
BP	GO:0045047	protein targeting to ER	44/2621	100/13807	8.04327e-09	8.53506e-06	8.53506e-06	RPS20/RPL18/RPL6/RPLP0/SRP54/RPS19/RPL28/RPL34/RPS13/RPL24/SPCS1/RPS15/RPS25/RPL21/RPL5/RPL23/RPL36/RPL35/RPS6/RPLP1/RPS24/SRP14/RPS11/RPL13A/RPS8/RPL32/RPS3A/RPL7/RPL7A/RPS3/RPL29/RPSA/RPS9/RPS21/RPL38/SRP72/RPLP2/RPL37A/RPL12/RPS4X/RPL10A/RPL39/UBA52/RPS28	44
CC	GO:0015934	large ribosomal subunit	39/2621	87/13807	3.00462e-08	2.78979e-05	2.78979e-05	MRPL43/RPL18/RPL6/RPLP0/RPL28/RPL34/MRPL2/RPL24/RPL21/MTERF4/RPL5/RPL23/RPL36/MRPL34/RPL35/RPLP1/RPL3L/RPL13A/RPL32/RPL7L1/RPL7/RPL7A/MRPL39/RPL29/MRPL16/MRPL58/MRPL1/RPL38/MRPL57/MRPL11/RPLP2/RPL37A/RPL12/MRPL42/RPL10A/RPL39/UBA52/MRPL20/MRPL33	39
BP	GO:0072599	establishment of protein localization to endoplasmic reticulum	44/2621	104/13807	3.39178e-08	2.79935e-05	2.79935e-05	RPS20/RPL18/RPL6/RPLP0/SRP54/RPS19/RPL28/RPL34/RPS13/RPL24/SPCS1/RPS15/RPS25/RPL21/RPL5/RPL23/RPL36/RPL35/RPS6/RPLP1/RPS24/SRP14/RPS11/RPL13A/RPS8/RPL32/RPS3A/RPL7/RPL7A/RPS3/RPL29/RPSA/RPS9/RPS21/RPL38/SRP72/RPLP2/RPL37A/RPL12/RPS4X/RPL10A/RPL39/UBA52/RPS28	44
BP	GO:0070972	protein localization to endoplasmic reticulum	51/2621	129/13807	4.26759e-08	3.16997e-05	3.16997e-05	RPS20/GABARAPL2/RPL18/RPL6/RPLP0/SRP54/VAPA/RPS19/KDELR1/RPL28/RPL34/RPS13/RPL24/SPCS1/RPS15/RPS25/ANKRD13C/RPL21/RPL5/RPL23/RPL36/RPL35/RPS6/RPLP1/RPS24/SRP14/RPS11/RPL13A/RPS8/RPL32/RPS3A/RPL7/RPL7A/SEC16A/RPS3/RPL29/RPSA/RPS9/RPS21/RPL38/SRP72/RPLP2/BCAP31/INSIG1/RPL37A/RPL12/RPS4X/RPL10A/RPL39/UBA52/RPS28	51
CC	GO:0022625	cytosolic large ribosomal subunit	27/2621	52/13807	9.55046e-08	6.44916e-05	6.44916e-05	RPL18/RPL6/RPLP0/RPL28/RPL34/RPL24/RPL21/RPL5/RPL23/RPL36/RPL35/RPLP1/RPL3L/RPL13A/RPL32/RPL7L1/RPL7/RPL7A/RPL29/MRPL1/RPL38/RPLP2/RPL37A/RPL12/RPL10A/RPL39/UBA52	27
BP	GO:0019080	viral gene expression	63/2621	177/13807	1.24985e-07	7.73655e-05	7.73655e-05	RPS20/PTBP1/POLR2B/CTDP1/RPL18/RPL6/RPLP0/AAAS/SNW1/RAE1/RPS19/HPN/RPL28/RPL34/RPS13/RPL24/SPCS1/RPS15/RPS25/NUP43/RPL21/RPL5/RPL23/RPL36/SHFL/INPP5K/RPL35/RPS6/RPLP1/RPS24/DENR/FURIN/IFITM3/RPS11/RPL13A/RPS8/RPL32/RPS3A/RPL7/RPL7A/RPS3/TRIM11/USF1/RRP1B/RPL29/PSMC3/RPSA/RPS9/RPS21/RPL38/RPLP2/POLR2A/SP1/GTF2F2/POM121/RPL37A/RPL12/RPS4X/RPL10A/RPL39/UBA52/MCTS1/RPS28	63
BP	GO:0000184	nuclear-transcribed mRNA catabolic process, nonsense-mediated decay	45/2621	112/13807	1.50251e-07	8.58509e-05	8.58509e-05	RPS20/RPL18/RPL6/RPLP0/RPS19/RPL28/CASC3/RPL34/RPS13/RPL24/RPS15/RPS25/RPL21/RPL5/UPF3B/RPL23/RPL36/DHX34/RPL35/RPS6/RPLP1/RPS24/RPS11/RPL13A/RPS8/RPL32/RPS3A/RPL7/RPL7A/RPS3/RPL29/RPSA/UPF3A/RPS9/RPS21/RPL38/RPLP2/RPL37A/RPL12/RPS4X/RPL10A/RPL39/UBA52/RPS28/RBM8A	45
BP	GO:0019083	viral transcription	57/2621	160/13807	4.73579e-07	0.000251267	0.000251267	RPS20/POLR2B/CTDP1/RPL18/RPL6/RPLP0/AAAS/SNW1/RAE1/RPS19/HPN/RPL28/RPL34/RPS13/RPL24/RPS15/RPS25/NUP43/RPL21/RPL5/RPL23/RPL36/INPP5K/RPL35/RPS6/RPLP1/RPS24/IFITM3/RPS11/RPL13A/RPS8/RPL32/RPS3A/RPL7/RPL7A/RPS3/TRIM11/USF1/RRP1B/RPL29/PSMC3/RPSA/RPS9/RPS21/RPL38/RPLP2/POLR2A/SP1/GTF2F2/POM121/RPL37A/RPL12/RPS4X/RPL10A/RPL39/UBA52/RPS28	57
CC	GO:0022627	cytosolic small ribosomal subunit	21/2621	38/13807	6.55741e-07	0.000324723	0.000324723	RPS20/RPS19/RPS13/RPS15/RPS25/RPS6/RPS24/RPS11/RPS8/EIF2A/RPS3A/RPS3/RPSA/RPS9/RPS21/MRPS11/RPS4X/RACK1/UBA52/MCTS1/RPS28	21
BP	GO:0006612	protein targeting to membrane	58/2621	170/13807	1.90792e-06	0.000885752	0.000885752	RPS20/RPL18/RPL6/RPLP0/SRP54/AKT2/RPS19/RPL28/RPL34/RPS13/RPL24/RPS15/RPS25/ITGB1BP1/RPL21/RPL5/RPL23/RPL36/INPP5K/ZDHHC4/RPL35/RPS6/SDCBP/RPLP1/RPS24/SRP14/RPS11/RPL13A/RPS8/RPL32/RPS3A/RPL7/RPL7A/RPS3/TAOK2/ZDHHC7/GOLGA7B/RPL29/RAB8B/YIF1B/RPSA/MTCL1/RPS9/RPS21/RPL38/SRP72/CDK5R1/RPLP2/ZDHHC23/CIB1/RPL37A/RPL12/RPS4X/RPL10A/RPL39/GDI1/UBA52/RPS28	58
BP	GO:0006413	translational initiation	57/2621	171/13807	5.29085e-06	0.00231179	0.00231179	RPS20/RPL18/RPL6/RPLP0/EIF5/RPS19/EIF4H/RPL28/RPL34/RPS13/RPL24/RPS15/RPS25/EIF2B2/COPS5/RPL21/RPL5/PAIP2B/RPL23/RPL36/EIF2S3/RPL35/RPS6/RPLP1/RPS24/DENR/RPS11/RPL13A/RPS8/RPL32/EIF2A/EIF2B5/RPS3A/RPL7/EIF3H/RPL7A/EIF4EBP2/RPS3/LTO1/BOLL/RPL29/RPSA/RPS9/RPS21/RPL38/EIF1/EIF1AD/RPLP2/KLHL25/RPL37A/RPL12/RPS4X/RPL10A/RPL39/UBA52/MCTS1/RPS28	57
CC	GO:0015935	small ribosomal subunit	26/2621	58/13807	5.92095e-06	0.00244338	0.00244338	RPS20/RPS19/RPS13/MRPS27/RPS15/MRPS15/RPS25/MRPS7/MRPS26/RPS6/RPS24/RPS11/RPS8/EIF2A/RPS3A/RPS3/RPSA/RPS9/RPS21/MRPS11/MRPL42/RPS4X/RACK1/UBA52/MCTS1/RPS28	26
BP	GO:0006401	RNA catabolic process	101/2621	359/13807	1.27629e-05	0.00497678	0.00497678	RPS20/SLC11A1/RNH1/THRAP3/PUM2/RPL18/IGF2BP2/CNOT3/KHSRP/RPL6/RPLP0/PCBP4/TNRC6A/PSME1/HNRNPC/CIRBP/PSMA3/PSMA6/PSMA7/RPS19/EXOSC3/CPEB3/MTPAP/RPL28/CASC3/RPL34/ZPR1/HSPA8/DDX6/RPS13/TENT4A/CNOT6/RPL24/RPS15/RPS25/SET/RPL21/RPL5/TRIR/UPF3B/RPL23/RPL36/DKC1/LIN28A/DHX34/TBRG4/PSMB7/RPL35/RPS6/RPLP1/RPS24/PSMB6/RPS11/RPL13A/RPS8/CNOT9/RPL32/RPS3A/VIP/RPL7/RPL7A/TNKS1BP1/RPS3/SIDT2/TIRAP/UBC/BOLL/ZF…	101
BP	GO:0006402	mRNA catabolic process	93/2621	325/13807	1.34e-05	0.00497678	0.00497678	RPS20/SLC11A1/RNH1/THRAP3/PUM2/RPL18/IGF2BP2/CNOT3/KHSRP/RPL6/RPLP0/PCBP4/TNRC6A/PSME1/HNRNPC/CIRBP/PSMA3/PSMA6/PSMA7/RPS19/EXOSC3/CPEB3/MTPAP/RPL28/CASC3/RPL34/HSPA8/DDX6/RPS13/TENT4A/CNOT6/RPL24/RPS15/RPS25/SET/RPL21/RPL5/UPF3B/RPL23/RPL36/DHX34/TBRG4/PSMB7/RPL35/RPS6/RPLP1/RPS24/PSMB6/RPS11/RPL13A/RPS8/CNOT9/RPL32/RPS3A/VIP/RPL7/RPL7A/TNKS1BP1/RPS3/TIRAP/UBC/BOLL/ZFP36L2/IGF2BP1/PSMB4/RPL29/EL…	93
BP	GO:0000956	nuclear-transcribed mRNA catabolic process	59/2621	185/13807	1.69134e-05	0.00598251	0.00598251	RPS20/THRAP3/RPL18/CNOT3/RPL6/RPLP0/TNRC6A/RPS19/EXOSC3/CPEB3/MTPAP/RPL28/CASC3/RPL34/DDX6/RPS13/TENT4A/CNOT6/RPL24/RPS15/RPS25/RPL21/RPL5/UPF3B/RPL23/RPL36/DHX34/RPL35/RPS6/RPLP1/RPS24/RPS11/RPL13A/RPS8/CNOT9/RPL32/RPS3A/RPL7/RPL7A/TNKS1BP1/RPS3/ZFP36L2/RPL29/LSM6/RPSA/UPF3A/RPS9/RPS21/RPL38/RPLP2/ZFP36L1/RPL37A/RPL12/RPS4X/RPL10A/RPL39/UBA52/RPS28/RBM8A	59
BP	GO:0042273	ribosomal large subunit biogenesis	26/2621	63/13807	3.55495e-05	0.0120028	0.0120028	DDX18/RPL6/RPLP0/PES1/SNU13/GTPBP4/FTSJ3/BRIX1/RPL24/RPL5/RPL35/RPL3L/RPL7L1/RPL7/SURF6/RPL7A/LTO1/NIFK/MRPL1/RPL38/MRPL11/NOC2L/RPL12/MAK16/RPL10A/MRPL20	26
CC	GO:0062023	collagen-containing extracellular matrix	95/2621	350/13807	0.000101211	0.0319762	0.0319762	DCN/COL9A2/CBLN4/PKM/LMAN1/COL4A4/COL16A1/ADAMTS2/LTBP4/LAMB1/COL9A3/LGALS1/TIMP3/MMP9/MXRA5/SRPX/TIMP1/FGL1/APLP1/COMP/PCOLCE/RARRES2/AEBP1/MEGF9/OGN/ASPN/ECM2/CXCL12/SOD3/WNT5B/MGP/SPARC/TNR/NID1/SERPINC1/CTSD/LTBP2/TGFB3/TGFBI/CLU/FMOD/F13A1/PXDN/COL5A1/SERPINF1/LOXL2/ADAMDEC1/COL2A1/LUM/PCSK6/TGFB1I1/COL6A1/COL6A2/DPT/ECM1/HMCN2/SERPING1/DST/ABI3BP/ADAMTS4/CSTB/AZGP1/CPA3/TGM4/CTSB/SBSPON/CTH…	95
BP	GO:0071826	ribonucleoprotein complex subunit organization	53/2621	171/13807	0.000103316	0.0319762	0.0319762	SFSWAP/DHX8/CLNS1A/XAB2/RPL6/RPLP0/GEMIN2/SRPK1/HSP90AB1/SNU13/PRMT5/EIF5/PRPF6/CRNKL1/PIH1D1/SF3A2/RPS19/EIF4H/BRIX1/RPL24/RPS15/PTBP2/RPL5/SRSF6/SNRPC/MRPS7/SNRPD2/EIF2S3/DENR/NOL3/RPL3L/TXNL4A/RPL13A/DYRK3/LUC7L2/EIF3H/SNRPD1/RPSA/SF1/USP39/CD2BP2/RAMAC/RPL38/PRPF8/MRPL11/SART1/MRPS11/SNRPE/PRPF39/RPL12/MCTS1/RPS28/MRPL20	53
BP	GO:0022618	ribonucleoprotein complex assembly	51/2621	164/13807	0.000125955	0.0374238	0.0374238	SFSWAP/CLNS1A/XAB2/RPL6/RPLP0/GEMIN2/SRPK1/HSP90AB1/SNU13/PRMT5/EIF5/PRPF6/CRNKL1/PIH1D1/SF3A2/RPS19/EIF4H/BRIX1/RPL24/RPS15/PTBP2/RPL5/SRSF6/SNRPC/MRPS7/SNRPD2/EIF2S3/DENR/NOL3/RPL3L/TXNL4A/RPL13A/LUC7L2/EIF3H/SNRPD1/RPSA/SF1/USP39/CD2BP2/RAMAC/RPL38/PRPF8/MRPL11/SART1/MRPS11/SNRPE/PRPF39/RPL12/MCTS1/RPS28/MRPL20	51
