# Supplementary material for: Unveiling inflammatory and prehypertrophic cell populations as key contributors to knee cartilage degeneration in osteoarthritis using multi-omics data integration
Source: Ann Rheum Dis. 2024 Feb 7;83(7):926–44. doi: 10.1136/ard-2023-224420 (PMC11187367; doi:10.1136/ard-2023-224420)
Supplement: Supplementary data [file ard-2023-224420supp002.zip › Supplementary Table 13-DE genes between 2 bulk subgroups for the bulk RNA-seq data with 131 OA patients, the Group A and the Group B - 副本.xlsx]

## Sheet: Group A
DE analysis between 2 bulk subgroups for the bulk RNA-seq data with 131 patients with OA
Adjusted P indicates BH adjusted p-values.
Gene	log2FoldChange	p-value	adjusted P
SAA1	4.1317	1.31569e-12	3.76781e-10
ITGAX	3.75426	5.34489e-12	1.17742e-09
LTF	3.73649	7.19815e-10	9.58777e-08
CXCL2	3.55227	3.69751e-07	2.08645e-05
RRM2	3.06999	9.29305e-07	4.56875e-05
CPXM1	3.02884	4.22339e-07	2.34849e-05
UBE2C	3.00536	1.14129e-05	0.000371406
CA12	2.98562	1.42364e-10	2.32968e-08
COL1A1	2.91099	3.9236e-26	2.24724e-22
CENPF	2.85301	3.31064e-08	2.66578e-06
MMP3	2.77132	8.47596e-21	3.2364e-17
LCN2	2.76776	8.18224e-07	4.14724e-05
RGS1	2.75393	2.37184e-06	9.87978e-05
ARL4C	2.70861	1.03529e-17	1.69417e-14
SLAMF7	2.68518	0.000654177	0.00969246
LBP	2.68455	3.09186e-06	0.00012604
CXCL8	2.64698	7.55084e-06	0.000262106
NRIP3	2.61632	0.000160134	0.00314638
TMEM119	2.61357	1.47727e-12	3.93538e-10
CD200	2.60741	3.28721e-06	0.000131202
IL6	2.5152	0.0019571	0.021551
ADAMTS4	2.50539	1.5604e-06	7.03715e-05
CD86	2.45539	6.39828e-05	0.00152059
ITGB2	2.45268	2.60077e-09	2.92147e-07
CDH15	2.45033	1.39466e-05	0.000438896
ARHGAP9	2.44619	0.000533786	0.00818544
POSTN	2.4459	3.85572e-13	1.42475e-10
HCST	2.41077	0.000182705	0.00353176
MYCT1	2.40128	0.000949657	0.0130241
DOK2	2.39571	4.3504e-05	0.00111986
PRSS35	2.38207	9.47203e-05	0.00206959
LIF	2.3819	0.000533184	0.00818544
SIGLEC15	2.37888	5.26166e-05	0.00130178
MMP13	2.3422	9.13616e-11	1.66119e-08
LCP1	2.34061	8.82593e-08	6.35856e-06
CXCR4	2.34008	0.000142803	0.00287994
PTAFR	2.33902	2.77014e-05	0.000768329
MMP19	2.32348	1.14262e-07	7.93255e-06
RFX8	2.31835	0.00187097	0.0209706
LGALS9	2.31603	8.19453e-06	0.000281043
SIGLEC9	2.28202	0.00109147	0.0142889
MPEG1	2.24649	3.25291e-05	0.000878823
DUSP5	2.23872	1.99372e-05	0.000593355
CD93	2.23783	1.14772e-05	0.000372441
COL1A2	2.23625	1.2583e-27	1.44138e-23
HLA-DQA1	2.2256	0.0010272	0.0137013
CREB3L1	2.22535	3.4413e-12	8.56958e-10
FPR3	2.22157	5.60934e-05	0.00137591
EDNRB	2.21537	0.00314658	0.0315346
SELPLG	2.20873	5.14417e-05	0.00128101
RAC2	2.19906	3.70602e-06	0.000144127
FCER1G	2.1959	3.38231e-10	5.03173e-08
IGLC3	2.19214	3.33895e-07	1.9317e-05
ANLN	2.1892	0.00130823	0.0159934
LAPTM5	2.18782	5.56991e-14	2.45397e-11
MARCO	2.18721	1.78216e-07	1.14689e-05
FBP1	2.16721	0.00105813	0.0140121
PRC1	2.15471	0.00146798	0.0173934
S100A9	2.15429	3.25633e-06	0.000131202
FPR1	2.15415	0.00298288	0.0301313
BCL6B	2.15396	0.000797566	0.0112514
IRX5	2.15243	3.29098e-05	0.00088286
PTPRC	2.15094	5.48597e-06	0.000200133
MKI67	2.14746	0.0039531	0.037117
THEMIS2	2.14679	1.36249e-07	9.12708e-06
IL10RA	2.14043	3.379e-05	0.00090015
GNA15	2.14032	0.000513987	0.00792842
GJC1	2.13844	0.000746662	0.010695
IKZF1	2.13734	0.00134648	0.0163542
TNFAIP3	2.10405	2.32357e-06	9.75409e-05
STRIP2	2.10387	0.000263644	0.00473361
TOP2A	2.09696	0.00116837	0.0149874
CCL8	2.09613	0.00214911	0.023159
PLK2	2.09504	0.000696918	0.0101438
RASSF2	2.07985	0.000192573	0.00367653
TYROBP	2.06808	9.55929e-11	1.71096e-08
SERPINF1	2.06607	1.40011e-13	5.53042e-11
ST8SIA4	2.05872	2.84765e-05	0.000784129
BIN2	2.05079	0.000967097	0.0131725
QPCT	2.05063	0.00206807	0.0225262
COL4A1	2.04158	1.88887e-10	3.02611e-08
FCGR2B	2.03716	0.000130157	0.00267675
OLFML2B	2.03157	1.94452e-18	3.71242e-15
IGHA2	2.0301	0.000762224	0.0108733
CDH5	2.02966	0.00224892	0.0239931
SPHK1	2.02861	4.84687e-08	3.76281e-06
RRAD	2.01736	2.03076e-05	0.000602652
ITGAM	2.01648	5.04977e-06	0.000188164
MARCKS	2.01533	1.08852e-15	9.59157e-13
NCF4	2.01506	0.00124965	0.0155258
APOC1	2.01448	0.000333782	0.0056145
TK1	2.01245	0.000277573	0.00493183
TNFRSF1B	2.00949	0.000156457	0.00309003
EMB	2.00636	4.72661e-05	0.00119258
PLEK	2.00574	0.000131323	0.00269588
IRX3	2.00567	0.00111118	0.0144479
TRAC	2.0053	0.00511432	0.0453513
SLCO2B1	1.99931	1.21681e-05	0.000390435
CASP1	1.99728	0.00220605	0.0235951
FAT3	1.98834	0.000332061	0.00559871
C1QB	1.9836	6.16463e-09	6.24919e-07
LRRC15	1.98163	1.16186e-10	1.98644e-08
SOX17	1.97417	0.00515256	0.0455773
C3AR1	1.95845	0.000193417	0.00368651
C1QA	1.95509	4.78442e-09	4.95721e-07
ALOX5AP	1.95352	5.90849e-05	0.00142488
C1QC	1.94868	7.70229e-07	3.93883e-05
CD163	1.9391	9.48638e-05	0.00206959
BIRC3	1.93809	4.8061e-05	0.00120997
COL4A2	1.93789	6.56157e-11	1.23218e-08
BASP1	1.92955	3.19211e-11	6.19757e-09
MSR1	1.92018	1.04925e-07	7.37375e-06
CD53	1.90654	0.000124775	0.00257531
COL8A1	1.90648	5.17268e-10	7.22598e-08
GAPLINC	1.89681	0.00254211	0.0264685
CTSS	1.89673	4.63941e-12	1.08458e-09
APLNR	1.89256	0.00198343	0.0217418
ECSCR	1.88721	0.00501537	0.044709
CD300C	1.88209	0.00123956	0.0155178
CYTH4	1.87539	0.000750266	0.0107254
HEY1	1.8694	0.00548088	0.0477078
APLN	1.86555	4.99132e-05	0.00125111
NCF1C	1.86083	0.002009	0.0219801
MMP2	1.85351	1.84465e-14	9.60475e-12
HCLS1	1.84684	2.36256e-05	0.000673706
HMOX1	1.8323	2.89591e-08	2.35267e-06
EDNRA	1.8284	0.000106108	0.00224671
CD74	1.82768	7.19064e-13	2.36588e-10
HEPH	1.82503	0.00207366	0.022539
CSF1R	1.81118	3.1277e-07	1.83732e-05
SP7	1.80563	0.00104929	0.0139278
RP11-69E11.4	1.80213	0.000323601	0.00549977
LEF1	1.79303	0.000894208	0.0124159
ARSI	1.78577	0.00502832	0.0447896
IRF5	1.78459	0.00350924	0.0342697
ACVRL1	1.78379	0.00375291	0.0357694
FOLR2	1.78189	1.23254e-07	8.35426e-06
PLVAP	1.77966	0.000295906	0.00518414
C1orf162	1.7757	0.000646395	0.00961617
RNASE6	1.77281	0.00120317	0.0152472
SEL1L3	1.76772	0.00480428	0.043231
CKB	1.76204	5.07592e-12	1.16289e-09
TTYH3	1.7582	2.07709e-07	1.31453e-05
ARHGAP30	1.75132	0.000384768	0.00633265
CLEC2B	1.75053	0.0042142	0.0390563
ESAM	1.74226	0.00188328	0.0210468
HCK	1.73878	0.000122305	0.00253806
AIM1	1.73122	6.00396e-05	0.00144486
STK17B	1.7294	1.10914e-08	1.02192e-06
VSIG4	1.72727	8.93477e-06	0.000302702
ANPEP	1.71858	1.20239e-07	8.27415e-06
FERMT3	1.70839	0.00216077	0.0232628
LGALS3BP	1.7053	3.78952e-06	0.000146652
IGLC2	1.69773	5.21385e-05	0.00129274
COL5A3	1.6879	4.05701e-06	0.000154586
ARHGAP18	1.68748	1.57123e-06	7.05823e-05
CA2	1.67618	0.000124207	0.00256822
KCNK2	1.67396	0.00111732	0.0144948
F2R	1.67132	0.00188249	0.0210468
DOCK2	1.6614	0.000746923	0.010695
COL7A1	1.6544	3.6518e-05	0.00096164
AK5	1.64753	0.00359825	0.0347933
TMEM51	1.64539	0.00134925	0.0163542
OLFML2A	1.64202	0.00172606	0.0196346
LOXL1	1.64119	2.24983e-08	1.8682e-06
TREM1	1.63082	3.27647e-06	0.000131202
CHI3L2	1.62613	1.38849e-12	3.8793e-10
STAB1	1.62504	0.000102559	0.00218773
DCLRE1B	1.62221	0.000789493	0.0111705
NCKAP1L	1.61961	0.00344971	0.0337747
MRC1	1.6195	0.000419337	0.00678461
C6orf132	1.61641	0.00422108	0.0390885
SYK	1.61403	0.000972206	0.0131794
ADAM12	1.60652	2.94071e-09	3.23902e-07
PCDH18	1.60578	0.000429142	0.00691395
TBXAS1	1.60065	0.000490873	0.00762952
GPC4	1.5975	0.000374607	0.00619326
PDLIM1	1.59421	6.64067e-05	0.00156199
SLC7A7	1.58577	0.000655753	0.00969246
MAP1B	1.5777	2.49852e-09	2.86468e-07
CCL2	1.57251	6.00342e-06	0.000214302
LAT2	1.57248	0.000304936	0.00526061
NOTCH3	1.5678	5.35494e-06	0.000197179
TGFBI	1.56608	7.22879e-13	2.36588e-10
IL4R	1.56199	1.97596e-05	0.000590982
GPNMB	1.56091	5.20357e-12	1.16876e-09
SIGLEC1	1.55651	0.00582633	0.0497693
KIAA1522	1.55202	0.00116252	0.0149458
CDH11	1.54676	3.04249e-16	3.48518e-13
RBM47	1.54583	0.0013881	0.0166674
S1PR3	1.54286	5.37058e-06	0.000197179
RUNX2	1.54077	3.93888e-06	0.000150903
C1QTNF1	1.52886	2.00697e-06	8.67963e-05
MAD2L1	1.52735	0.0026658	0.0274364
RNASE1	1.52416	1.45837e-06	6.70908e-05
SYT11	1.52364	7.53901e-06	0.000262106
LGI2	1.52338	0.00159176	0.0184567
EFHD2	1.52245	3.52743e-06	0.000139334
KYNU	1.52025	0.00495888	0.0443068
GJA1	1.51946	7.4856e-19	1.83266e-15
SLC11A1	1.5178	0.00214787	0.023159
TAX1BP3	1.50826	3.39482e-06	0.000135026
STARD8	1.50561	0.00339084	0.0333408
APCDD1L	1.50434	0.000100586	0.00215366
FGR	1.4919	0.00543104	0.0473182
MMP14	1.49135	2.31488e-06	9.75409e-05
EPSTI1	1.49022	0.00186232	0.0208941
NOTCH1	1.48994	3.30096e-05	0.00088347
AC144831.1	1.48746	0.00369788	0.0354767
PLEKHO1	1.48569	3.26941e-10	4.92777e-08
C5AR1	1.48052	0.0004991	0.00772593
CELF2	1.4788	5.24203e-07	2.82917e-05
TCIRG1	1.47791	7.01924e-09	6.99178e-07
TLR2	1.47705	0.000416586	0.00674964
ALPL	1.47361	0.000110405	0.0023248
ADGRL4	1.47353	0.00393486	0.0370064
MS4A6A	1.47164	0.000415544	0.00674229
FNDC1	1.46375	1.22208e-11	2.54525e-09
TPST2	1.46281	1.43619e-07	9.56488e-06
CTSH	1.4602	1.20807e-05	0.000389816
SPP1	1.45714	2.30116e-10	3.56213e-08
CENPH	1.45385	0.00532119	0.0467082
CECR1	1.45178	0.000249778	0.00452722
CTSK	1.44215	2.12881e-15	1.6257e-12
PRDM1	1.43553	0.00383247	0.0363328
HMGA1	1.43098	0.000313653	0.00538665
TWIST1	1.42596	3.56625e-09	3.81789e-07
ATF3	1.42339	0.000121525	0.00253103
LY96	1.41812	3.90309e-05	0.00101155
PLAUR	1.41598	9.49519e-12	2.01421e-09
COLEC11	1.4095	1.03721e-08	9.86996e-07
SLC2A5	1.40689	5.07465e-05	0.00126645
ADGRG1	1.40532	0.00481082	0.0432559
EHD4	1.39364	3.64704e-05	0.00096164
COL6A3	1.39093	4.37117e-17	6.25897e-14
PECAM1	1.3898	5.06326e-05	0.00126637
GUCY1B3	1.38064	0.00559795	0.0484324
RAB31	1.37579	8.82131e-16	8.75125e-13
NEDD4L	1.36649	0.00233615	0.0246869
TMSB4X	1.36102	2.13128e-11	4.35962e-09
PIM1	1.35611	0.00178625	0.0202189
STMN1	1.35496	5.80785e-05	0.00140477
APOE	1.3544	3.35539e-05	0.000895944
ALCAM	1.35192	0.000113014	0.00237537
LINC00607	1.35151	0.00376101	0.0358124
HLX	1.34642	0.00268395	0.027549
MAFB	1.34452	4.23987e-15	2.6982e-12
DOCK4	1.34232	0.00106594	0.0140511
SOD2	1.3343	7.88972e-11	1.45769e-08
COTL1	1.33407	4.29501e-12	1.02499e-09
LPCAT2	1.32949	8.6895e-06	0.000295366
PLTP	1.3283	3.18378e-07	1.86072e-05
SH3PXD2B	1.32656	9.24077e-08	6.57472e-06
CTSZ	1.32432	2.45837e-05	0.000695324
ADAP2	1.32271	0.00387944	0.0365777
BST2	1.32129	9.60678e-05	0.00207809
MARCKSL1	1.32079	8.28405e-05	0.00186799
PODXL	1.3112	0.000951653	0.0130241
FBLIM1	1.30339	0.000435963	0.00699434
SLC36A1	1.30183	0.00104647	0.0139064
SYNDIG1	1.30103	0.00401885	0.0376726
TSPAN14	1.2997	4.39059e-05	0.00112767
PILRA	1.29831	0.00191625	0.0213113
ARRB2	1.29819	0.000353841	0.00589135
GAL3ST4	1.29407	0.00261998	0.0270865
PTTG1	1.29359	0.00376449	0.0358158
EFNB1	1.29204	2.4948e-05	0.00070044
OLFML3	1.28748	1.88871e-07	1.20867e-05
SLFN5	1.28579	0.000307832	0.00530257
FAM177B	1.28253	3.22532e-09	3.51867e-07
HEG1	1.2785	2.26987e-07	1.41312e-05
RGS2	1.27062	1.76182e-13	6.7272e-11
KCTD5	1.26683	9.52242e-05	0.00206982
GGT5	1.26316	0.00105932	0.0140121
TUBG1	1.26092	0.000913375	0.0126667
FAM180A	1.25642	5.31799e-05	0.00131263
DPP4	1.25216	0.000267618	0.00478994
MDK	1.24644	1.86862e-05	0.000563171
MEX3D	1.2463	0.00338307	0.033293
RGS19	1.2416	0.000286927	0.00505654
EMILIN2	1.2257	0.000143196	0.00288279
CASP4	1.21583	8.9627e-07	4.42533e-05
NFKBIE	1.21336	0.000832232	0.0116686
ATP6V1B2	1.21084	1.2245e-10	2.06274e-08
TSEN54	1.20807	0.0019585	0.021551
MCAM	1.20751	0.00355308	0.0345505
SLIT2	1.20239	0.00146982	0.0173934
ADAMTS2	1.19438	2.20126e-06	9.33906e-05
ADAMTS1	1.19309	7.98899e-05	0.00181575
NID1	1.19282	0.000198212	0.00375914
IGFBP4	1.19216	7.06874e-05	0.00163912
SATB2	1.1909	0.0051191	0.0453513
MMRN2	1.18852	0.00301538	0.030406
CXCL12	1.18545	0.000746053	0.010695
KCNJ15	1.18527	0.000229378	0.00425165
C3	1.17893	0.00308861	0.031101
TRPV2	1.17524	0.00162435	0.0187007
IFI44	1.1717	0.00450294	0.0410352
COL13A1	1.16787	0.00584282	0.0498358
RASSF4	1.16143	0.000937135	0.012918
TP53I11	1.15879	0.00125478	0.0155558
CXCL16	1.15277	0.00247658	0.0258843
FRMD6	1.14316	1.50472e-09	1.85339e-07
GMFG	1.13183	0.00153726	0.0180609
CD36	1.13118	0.00445587	0.0406703
FYN	1.12543	2.19277e-05	0.000637518
GPR68	1.12293	0.000300996	0.0052241
CCSER1	1.11954	1.63466e-05	0.000498007
TPMT	1.11319	0.000109377	0.00230739
SLC2A3	1.10887	1.79568e-06	7.94188e-05
FAM109A	1.10753	0.00010406	0.00221562
C1GALT1	1.10608	6.57686e-07	3.44009e-05
LYN	1.0911	2.91633e-05	0.000797294
AHR	1.08976	0.00573294	0.0491917
CRABP2	1.08972	0.00119417	0.0152472
EGFL7	1.08805	0.00572588	0.0491687
COL24A1	1.08284	0.00432546	0.0397977
FLRT2	1.08074	0.00236753	0.0249494
CADM1	1.08059	0.000181161	0.00351133
VCAN	1.07892	3.88571e-06	0.000149365
BID	1.06746	1.23265e-06	5.83472e-05
CKS2	1.06509	0.00392115	0.0369078
SLPI	1.06003	0.000181076	0.00351133
DTX3L	1.05505	3.90314e-05	0.00101155
PIM2	1.05279	0.00445379	0.0406703
CPT1A	1.05021	0.000382954	0.00631185
MYO1B	1.04111	1.29021e-06	6.03237e-05
MIR4435-2HG	1.03406	2.0525e-05	0.000607529
RGS5	1.03205	0.00387282	0.0365731
ZEB2	1.0308	1.7859e-05	0.000542638
TSPAN9	1.02704	0.000298045	0.00520443
IGFBP3	1.02564	0.000516823	0.00795726
ABCA1	1.02497	0.000139982	0.00282804
PTPRJ	1.02495	0.0042363	0.0391662
APOL1	1.01629	0.00121544	0.0153167
HIST1H2AC	1.01541	0.00407307	0.0380253
THOP1	1.01414	0.000437961	0.00701657
COL3A1	1.01379	5.47424e-08	4.18049e-06
MAP4K4	1.01049	7.87182e-10	1.03646e-07
CDH23	1.00534	0.00188082	0.0210468
LIPA	1.00347	0.000139624	0.00282804
CMTM3	1.00256	5.90751e-09	6.04201e-07

## Sheet: Group B
DE analysis between 2 bulk subgroups for the bulk RNA-seq data with 131 patients with OA
Adjusted P indicates BH adjusted p-values.
Gene	log2FoldChange	p-value	adjusted P
UCMA	2.79548	0.000941443	0.0129463
FOXI2	2.79071	3.13715e-05	0.000851566
GNL3L	2.51275	0.000328078	0.00555117
ZNF663P	2.35071	0.000178703	0.00347657
FAM66D	2.27824	0.000262206	0.00471518
ZNF730	2.19923	0.000190348	0.00364941
VWDE	2.1215	0.00196578	0.0216104
M1AP	2.0372	0.00129748	0.0158959
GPR156	2.03159	0.00252108	0.0262775
CPNE4	2.02435	0.000704862	0.0102205
PPP1R42	2.01015	0.0010153	0.0136506
MYOC	1.99364	5.35727e-07	2.86764e-05
CCDC129	1.94517	1.12407e-08	1.02192e-06
SERPINA5	1.92665	0.000158834	0.00313158
CYTL1	1.90297	4.14489e-15	2.6982e-12
LONRF2	1.79809	0.000683579	0.0100261
CFAP100	1.77846	0.00339772	0.0333799
IL17RC	1.75795	0.000246817	0.00448065
IFITM10	1.74608	0.0035174	0.0343201
RP11-2H3.7	1.74512	0.00113829	0.0147335
RP11-758H9.2	1.71882	0.00124781	0.0155258
ZNF711	1.70383	0.00427655	0.0394492
SRP54-AS1	1.66959	8.97376e-05	0.00198445
UBA3	1.61315	0.00129679	0.0158959
FER1L4	1.59512	8.34679e-05	0.00187108
RP11-933H2.4	1.58798	0.000855406	0.0119496
HVCN1	1.5831	0.00456339	0.041553
KIF1A	1.57859	0.00297706	0.0300991
CDNF	1.5498	0.000304471	0.0052605
RP11-153K16.2	1.53842	0.00145519	0.0173097
KLF3-AS1	1.53107	0.00102008	0.0136827
LRIG1	1.52623	0.00210251	0.022764
HSD17B3	1.50515	0.00319312	0.0318063
NIPSNAP1	1.50301	0.000432692	0.0069516
COCH	1.49827	7.92724e-05	0.00180889
SLC2A1-AS1	1.47603	0.000695042	0.0101294
SSTR5-AS1	1.46327	5.94617e-07	3.1534e-05
KIAA0895L	1.41865	0.00549525	0.0477965
PRDM16	1.4078	0.000950013	0.0130241
ABCA17P	1.39754	0.00527898	0.0464715
AC003090.1	1.37921	8.29815e-06	0.000282903
FBXO16	1.37275	0.00484226	0.0435044
RP11-531A24.5	1.37236	1.87271e-06	8.19147e-05
ADRB2	1.3632	6.17285e-06	0.000218916
KLHDC9	1.36286	0.0010247	0.0136965
RP11-511P7.5	1.35063	0.00219791	0.023552
SPOCK3	1.34314	4.1148e-06	0.000156076
ACSF2	1.32901	1.08563e-08	1.01105e-06
MBL1P	1.32847	0.000959023	0.0130937
CILP	1.32739	3.95007e-10	5.80104e-08
NR1D1	1.3242	0.00273691	0.0279424
PNPLA7	1.32388	0.00117618	0.0150706
GPR27	1.32006	0.00244342	0.0256313
WDR31	1.31647	0.00513235	0.0454336
CHRDL2	1.30883	1.73404e-06	7.69902e-05
PIAS3	1.3014	0.00241752	0.0253828
PSTK	1.2719	0.00095067	0.0130241
HS3ST3B1	1.24191	2.18569e-05	0.000637075
TTC25	1.24102	0.000729475	0.0105109
KCNK5	1.23866	7.93793e-08	5.79165e-06
CTTNBP2	1.23095	0.000139663	0.00282804
RP1-193H18.2	1.23093	8.62905e-09	8.33159e-07
GLB1L3	1.21351	0.00103559	0.0137938
RP11-83A24.2	1.21093	0.000638695	0.0095413
RIMKLA	1.2025	0.00389005	0.0366451
ZBTB16	1.19318	3.59106e-06	0.000140877
TCEAL6	1.18883	7.38427e-06	0.000258675
RP1-111C20.4	1.18315	0.00180438	0.0203838
RP5-1136G13.2	1.17899	0.00387969	0.0365777
HOXA3	1.17628	0.00411947	0.0383024
C3orf70	1.1702	2.4869e-05	0.000699937
BEX2	1.1643	0.00137846	0.0165864
LVRN	1.16388	0.00556925	0.0482578
DYNC1I1	1.16384	1.31119e-13	5.36419e-11
NEK11	1.16202	0.00019049	0.00364941
GDF10	1.16033	1.12254e-08	1.02192e-06
TRABD2B	1.14661	1.54394e-05	0.000477994
RP1-261D10.2	1.14501	0.00119952	0.0152472
FAM234B	1.14194	0.000971824	0.0131794
GTF2IRD2	1.13558	2.29737e-05	0.000664556
ECT2L	1.13236	0.00248046	0.0259012
CCBL1	1.12721	0.00122585	0.0154139
ZNF334	1.125	0.00541775	0.0472661
PDXDC2P	1.12099	0.000279174	0.00494271
HS3ST3A1	1.11521	8.6122e-07	4.28925e-05
FAAH	1.11391	0.000445073	0.00709083
ADGRG6	1.10707	1.59071e-09	1.93847e-07
GPC5	1.0989	1.47794e-06	6.7248e-05
C2orf82	1.09869	1.82972e-09	2.13872e-07
PON3	1.09653	0.000689536	0.010077
HRCT1	1.085	4.71467e-06	0.000177653
STK32B	1.08483	8.97013e-05	0.00198445
ADAMTSL2	1.08062	1.87356e-06	8.19147e-05
DBP	1.06735	0.000769413	0.0109472
CLEC18B	1.05241	0.000132486	0.00271004
ITIH6	1.05067	4.47195e-09	4.69965e-07
CPAMD8	1.04979	5.13986e-10	7.22598e-08
PRDM5	1.04122	2.98388e-07	1.771e-05
RIC3	1.03693	0.00127404	0.0156977
MFI2	1.03627	1.36792e-08	1.21469e-06
FAM46B	1.03003	0.00537068	0.0470345
NTN4	1.02742	0.000471766	0.00738263
HHIP-AS1	1.02726	0.00183138	0.0206278
RNF212	1.0267	0.00356612	0.0345892
GALNT18	1.02397	9.71656e-15	5.30015e-12
PKNOX2	1.02343	2.58771e-05	0.000719476
COL9A3	1.01955	2.50081e-09	2.86468e-07
ABCA10	1.01691	0.000390415	0.006398
PPP1R3F	1.01562	0.00332032	0.0327907
PTPDC1	1.01426	0.00048747	0.00758692
LINC01478	1.01182	0.0052768	0.0464715
LINC00693	1.01178	5.81284e-05	0.00140477
IL17D	1.00688	2.03316e-07	1.29388e-05
CLEC18A	1.00496	0.000327996	0.00555117
FRZB	1.00334	3.84613e-06	0.000148342
