# Supplementary material for: Unveiling inflammatory and prehypertrophic cell populations as key contributors to knee cartilage degeneration in osteoarthritis using multi-omics data integration
Source: Ann Rheum Dis. 2024 Feb 7;83(7):926–44. doi: 10.1136/ard-2023-224420 (PMC11187367; doi:10.1136/ard-2023-224420)
Supplement: Supplementary data [file ard-2023-224420supp002.zip › Supplementary Table 14-DE genes between 2 bulk subgroups for the bulk RNA-seq data with 20 OA patients, the Group A and the Group B.xlsx]

## Sheet: Group A
DE analysis between 2 bulk subgroups for the bulk RNA-seq data with 20 patients with OA
Adjusted P indicates BH adjusted p-values.
Gene	log2FoldChange	p-value	adjusted P
ROCK1P1	5.59675	4.19232e-10	1.92441e-07
TYROBP	4.83468	1.25172e-12	8.34513e-09
HBB	4.78397	7.02808e-07	2.54742e-05
HBA2	3.96672	0.00119219	0.00562001
PCSK1N	3.69363	1.5676e-06	4.4181e-05
ATP8B5P	3.6482	6.18507e-08	4.8715e-06
SLPI	3.57759	6.22858e-05	0.000648078
APOD	3.54062	1.33256e-05	0.000207665
APOE	3.49279	1.01896e-07	7.01459e-06
ANXA2P3	3.4373	0.00316992	0.0115481
ATP5L2	3.38471	7.20294e-07	2.59146e-05
C1QB	3.37588	0.000562759	0.00326822
CFD	3.37516	0.000411962	0.0025807
C9orf129	3.32789	6.09941e-06	0.000116328
CHCHD10	3.3146	9.22431e-07	3.01362e-05
WFDC2	3.29682	7.35853e-05	0.000733387
MYOC	3.28151	4.55773e-06	9.27524e-05
ANKRD20A9P	3.24588	4.31054e-09	8.05242e-07
HLA-DRB1	3.21477	1.98742e-06	5.20562e-05
CHKB	3.1704	2.56954e-06	6.25055e-05
IGFBP1	3.16414	0.00140486	0.00633659
TAPT1-AS1	3.11996	1.30123e-08	1.6779e-06
NUPR1L	3.11409	9.75807e-06	0.000164566
RPL37A	3.09841	2.78523e-07	1.31847e-05
CD74	3.09813	1.36643e-07	8.45652e-06
ABCA13	3.07451	7.92277e-05	0.000774784
CD248	3.06583	0.000337581	0.00224402
IFI30	3.04386	5.56711e-09	9.66597e-07
TIMP1	3.04202	1.2033e-09	3.65278e-07
CCL2	3.03593	1.93146e-09	4.85041e-07
CCDC168	3.03133	6.73997e-11	6.13801e-08
CKLF	3.00012	8.47905e-10	3.0361e-07
CMTM8	2.98848	2.40214e-06	5.92242e-05
SAA1	2.9772	3.11498e-05	0.000386613
RPS10	2.97503	1.45613e-06	4.17664e-05
TMED10P1	2.96336	8.543e-10	3.0361e-07
LINC00116	2.95847	3.19601e-06	7.31069e-05
GTF2IRD2P1	2.92543	0.000171626	0.00136133
RPL27	2.92433	5.49902e-12	1.60252e-08
BEX2	2.91896	3.85245e-06	8.255e-05
TMEM258	2.91661	0.000158093	0.00127693
PLTP	2.86015	1.71816e-12	8.34513e-09
MUC4	2.8507	8.93346e-08	6.4842e-06
GTF2IRD1P1	2.84876	2.10108e-07	1.10125e-05
A2M-AS1	2.84134	4.4463e-08	3.89473e-06
HOTAIRM1	2.82409	3.23442e-10	1.74551e-07
PINLYP	2.81974	8.88569e-09	1.33478e-06
CHRDL2	2.81892	0.0138515	0.0353036
NRXN3	2.81428	1.55028e-07	9.03564e-06
SUSD3	2.81316	2.607e-08	2.81382e-06
DIO3	2.81006	2.29093e-05	0.000309839
S100A10	2.80199	7.56892e-10	2.90228e-07
MT1H	2.79995	1.50538e-06	4.2758e-05
C17orf89	2.79569	2.6865e-07	1.3018e-05
SSPO	2.78429	9.41384e-09	1.37169e-06
RNASE1	2.78243	0.0136111	0.0348554
OTOF	2.77923	1.86774e-07	1.02698e-05
LOC388796	2.77913	1.5789e-08	1.91718e-06
PAX1	2.77648	0.00018099	0.00140651
ATP5L	2.76027	1.85145e-09	4.81741e-07
HSPB1	2.74956	9.98942e-08	6.96439e-06
EPB41L4A-AS1	2.72649	9.06328e-09	1.34756e-06
LYZ	2.71384	0.000245842	0.00175841
NPIP	2.70982	6.42891e-07	2.41525e-05
MUC12	2.70875	6.75123e-07	2.47224e-05
PHLDA2	2.70542	9.29876e-06	0.000159779
C11orf96	2.70064	6.41917e-08	4.94888e-06
RPS29	2.69195	7.53566e-05	0.000746953
TRAPPC1	2.68689	1.15111e-08	1.56525e-06
POLR2L	2.68635	5.57733e-06	0.000108937
MUC5B	2.68468	4.24089e-06	8.81513e-05
KDM5B-AS1	2.67889	0.0206671	0.0480977
ULBP2	2.66133	1.33522e-06	3.8989e-05
IFI27	2.66035	1.21138e-10	8.40522e-08
NDUFAF3	2.65584	4.52737e-07	1.83245e-05
PTPRO	2.65302	2.85747e-05	0.000363635
JUND	2.64767	1.57806e-11	2.81661e-08
CKS1B	2.63768	2.31496e-07	1.16774e-05
TMSB10	2.62809	2.91902e-12	1.06333e-08
LOC100505695	2.61935	2.79812e-06	6.6295e-05
MAP4K1	2.60471	6.4272e-07	2.41525e-05
SLIRP	2.59468	2.64062e-09	5.74275e-07
MT1G	2.59407	8.56511e-06	0.000150165
RPS15	2.58911	5.3082e-05	0.000576347
NALCN	2.57036	4.52711e-09	8.34995e-07
IGFBP7	2.56653	7.97196e-09	1.24903e-06
TUBB2A	2.56617	8.09579e-11	6.93904e-08
IFI6	2.56315	4.49053e-08	3.89473e-06
FAM96B	2.56304	1.51277e-07	8.96039e-06
SNHG11	2.55194	5.40216e-07	2.11599e-05
ABO	2.54335	0.00994191	0.0273379
MRPS6	2.5411	4.61228e-08	3.9319e-06
CD24	2.53784	0.000236232	0.00171592
RPS23	2.53648	2.83655e-06	6.70964e-05
PENK	2.53266	0.00299242	0.011061
HSPE1	2.53016	3.86605e-08	3.52076e-06
IFITM2	2.52727	8.65562e-05	0.000824139
SHANK1	2.52431	0.000103648	0.000935037
KLHDC9	2.52325	2.49468e-06	6.10925e-05
RPL32	2.52044	9.5722e-07	3.08576e-05
PRPH	2.51997	1.44192e-07	8.72362e-06
PSMB9	2.51664	2.38793e-06	5.89884e-05
SPOCK3	2.51467	0.010278	0.0280292
KIAA1549L	2.5079	0.000550912	0.00321043
COX17	2.50737	6.45755e-07	2.41525e-05
CMC4	2.50613	1.71241e-10	1.1171e-07
CACNA1E	2.50263	4.23587e-07	1.74353e-05
C9orf89	2.49878	8.82087e-05	0.000836777
ATP5J2	2.48926	2.38069e-07	1.19206e-05
UQCRH	2.48638	2.18024e-06	5.51534e-05
LOC730183	2.48621	1.10054e-06	3.44118e-05
HSD17B14	2.48604	2.76702e-07	1.31847e-05
HLA-DRA	2.46668	0.00526133	0.0169163
NR4A1	2.46114	2.61838e-05	0.000340573
SPI1	2.45531	4.70512e-05	0.000527855
MUC6	2.45341	0.000335011	0.00222999
NACAP1	2.4458	0.0088583	0.0250775
SNAP91	2.44437	3.12616e-07	1.42794e-05
SELPLG	2.4418	0.000786444	0.00415041
LAMTOR5	2.43929	2.62695e-06	6.3373e-05
CSNK2B	2.43816	2.22718e-07	1.14672e-05
GAP43	2.43651	1.5763e-07	9.1144e-06
PDLIM1	2.43335	1.05875e-05	0.000174513
CTDNEP1	2.4313	6.3812e-08	4.94577e-06
EN1	2.43048	7.74552e-05	0.000763526
DEFB1	2.42226	0.000412471	0.00258277
CYSTM1	2.42207	2.93587e-06	6.84083e-05
RILP	2.41992	1.22248e-07	7.83761e-06
CLCF1	2.41425	1.96401e-08	2.25336e-06
C14orf2	2.41203	5.31912e-05	0.000577103
SAP25	2.41106	0.00133419	0.00610186
ROBO3	2.40853	1.96375e-07	1.05977e-05
LIN7B	2.40525	2.18426e-05	0.000297725
ARRB2	2.40323	6.03683e-07	2.30873e-05
PTTG1	2.4026	9.99764e-10	3.33441e-07
RGS19	2.39159	1.3201e-09	3.78345e-07
MRPL53	2.38637	6.20428e-07	2.35423e-05
LYRM9	2.38521	2.07226e-07	1.09007e-05
DNAH2	2.37566	0.000326333	0.00218822
TPPP3	2.37499	3.32167e-06	7.5162e-05
ANKRD9	2.3746	2.17764e-08	2.42217e-06
GPAT2	2.37446	2.68752e-05	0.000346548
NSUN5P2	2.37401	0.00231107	0.00907188
ITGAE	2.37347	5.36499e-09	9.53333e-07
COMMD6	2.37327	4.05718e-07	1.70366e-05
BBC3	2.37293	2.68902e-10	1.50699e-07
TSTD1	2.36718	8.40006e-05	0.000806838
S100A11	2.36545	0.000125135	0.00107697
GNAS	2.36431	2.08208e-09	4.97343e-07
RPS16	2.36118	2.56298e-06	6.24501e-05
ECH1	2.3605	9.7807e-10	3.33441e-07
NDUFB2	2.36041	3.58284e-09	6.96074e-07
OCIAD2	2.36004	2.51319e-05	0.00033097
MIEN1	2.35789	1.37179e-09	3.78345e-07
RPS12	2.35331	4.83087e-06	9.69568e-05
ITGB2	2.34447	0.000473223	0.00287785
LOC284100	2.34205	1.03656e-05	0.000171829
PKHD1	2.33849	2.32277e-06	5.78678e-05
IFI27L2	2.33789	9.72546e-05	0.000898752
HSPA1A	2.33311	5.42266e-08	4.48941e-06
FSCN1	2.32992	1.12365e-08	1.55931e-06
PLXDC1	2.32764	2.65549e-06	6.38501e-05
MPEG1	2.31651	0.0179271	0.043169
LILRA6	2.31526	0.000484037	0.00292288
ROMO1	2.31455	6.4419e-05	0.000664766
C2orf40	2.31208	8.45621e-05	0.000810628
FAM229A	2.3113	3.78792e-06	8.18086e-05
C1orf162	2.31078	1.74929e-05	0.000252882
SNHG12	2.30665	2.62889e-09	5.74275e-07
MINOS1	2.30468	3.20962e-11	3.59749e-08
CDK2AP2	2.30026	2.40132e-07	1.19828e-05
MRPS21	2.29919	1.81314e-07	1.00073e-05
VWA3A	2.29583	2.22728e-05	0.000302176
SWSAP1	2.29548	6.86088e-07	2.49925e-05
GABARAPL2	2.29284	4.01801e-07	1.697e-05
MDK	2.29248	1.24252e-07	7.87162e-06
BCL11A	2.29052	4.42483e-05	0.000501355
C6orf226	2.28972	4.65114e-05	0.000523334
MGST3	2.28755	1.34597e-08	1.72024e-06
LOC100128822	2.28572	3.03198e-06	6.99034e-05
MZT2B	2.28024	0.000180416	0.00140355
NDUFB3	2.27244	7.39856e-07	2.62298e-05
WDFY4	2.27144	5.37276e-06	0.000105793
RPL31	2.27077	7.17087e-06	0.000130772
TNFSF12	2.26686	9.4078e-09	1.37169e-06
NGF	2.26561	0.00173332	0.00735046
FLT3LG	2.26349	0.000716157	0.0038908
REEP4	2.26245	2.24366e-09	5.10818e-07
LOC100288432	2.26075	7.61964e-08	5.72298e-06
LSM10	2.26061	2.98935e-06	6.91394e-05
TCEA2	2.26056	4.3079e-07	1.76322e-05
PSORS1C1	2.26055	0.00263214	0.0100532
HP07349	2.25703	0.00416496	0.0142073
ANK1	2.25605	5.25487e-05	0.000571409
LOC645638	2.25485	0.000699049	0.00383071
CDKN2D	2.25395	2.47111e-06	6.07193e-05
SLC4A11	2.25236	2.42314e-06	5.96413e-05
BARX2	2.24877	1.95466e-08	2.25336e-06
COA6	2.24487	7.99314e-07	2.75338e-05
LSM1	2.24433	4.6579e-08	3.94594e-06
SRM	2.24397	0.000152768	0.00124845
CDCP1	2.2433	0.000650039	0.00363877
GPR26	2.24264	3.92168e-05	0.000459291
FBXL6	2.23958	2.92637e-07	1.3623e-05
RNASEH2C	2.23909	1.35343e-06	3.93055e-05
TP53I11	2.23581	8.53772e-06	0.000149883
CRIP1	2.2352	9.69842e-05	0.000897543
PAQR5	2.23286	6.94196e-06	0.00012804
SPCS1	2.22954	1.39703e-05	0.000214897
RPS27L	2.22385	3.99381e-06	8.47071e-05
CIDEA	2.21966	0.00037708	0.00241939
CMTM7	2.21847	3.16004e-08	3.04934e-06
LILRB5	2.21739	0.0081952	0.0236413
CKB	2.21379	6.28623e-06	0.000119111
EFCAB4A	2.21156	0.00020674	0.00156245
GMDS	2.20494	4.58471e-09	8.35048e-07
C11orf83	2.2024	6.68966e-07	2.46772e-05
UQCRQ	2.20108	0.000100148	0.000914408
ZNF706	2.20014	4.35834e-10	1.92441e-07
ARHGEF38	2.19915	1.19976e-07	7.75158e-06
LDB2	2.19809	5.95226e-06	0.00011415
CXCL14	2.19797	0.00170335	0.00725716
PDCD2L	2.19687	2.84865e-06	6.72734e-05
PRKAG2-AS1	2.19353	0.00160168	0.00695622
NDUFB1	2.19254	1.51184e-05	0.000228043
CXCL12	2.19193	0.000720843	0.00390606
PDE2A	2.1906	5.49981e-05	0.000593174
USMG5	2.18304	8.01086e-05	0.000780777
HIGD2A	2.17729	2.86431e-09	6.04867e-07
THOC3	2.17706	2.83183e-09	6.04867e-07
ORC6	2.1759	0.000132142	0.00111555
RAB11B	2.17359	3.49685e-05	0.000420742
CD81	2.16944	8.8875e-08	6.4842e-06
MYEOV2	2.16532	0.000139523	0.00116604
SLC39A4	2.16	4.34593e-05	0.00049511
LOC100131257	2.15965	0.00045929	0.00280953
MIA	2.15744	0.00979607	0.0269987
NDUFAB1	2.1548	1.80944e-06	4.83769e-05
ONECUT2	2.15436	5.79728e-05	0.000615238
CRYAB	2.15283	9.66789e-06	0.000163964
MRPL22	2.15063	4.61174e-08	3.9319e-06
PLAC9	2.15054	0.000980071	0.00484582
MCF2L	2.14893	9.42629e-07	3.05903e-05
RPL26	2.14821	4.88946e-06	9.79977e-05
PLEKHG4B	2.14807	6.48512e-06	0.000121458
ZBTB8OS	2.14585	2.31603e-08	2.53736e-06
PPARGC1B	2.14514	8.91118e-06	0.000154027
MMP28	2.14418	0.00174592	0.00738886
NDUFA3	2.14132	0.00194696	0.00799581
NRG2	2.13897	4.52196e-05	0.000510375
CD53	2.13417	0.000378048	0.00242347
ZFAS1	2.13296	1.44809e-05	0.000220248
SLC26A11	2.13239	1.02058e-07	7.01459e-06
MZT2A	2.13068	0.000860977	0.00441425
KYNU	2.12937	0.00389852	0.0135217
GYPC	2.12774	1.42724e-11	2.81661e-08
HHLA3	2.12728	0.00072896	0.00393541
RPL38	2.12636	1.22858e-05	0.00019522
LOC100506469	2.12141	3.62432e-06	7.99519e-05
CASP10	2.12084	0.000490211	0.00294767
ATP1B2	2.11916	0.000834168	0.00432222
APITD1	2.11421	3.65247e-09	7.00265e-07
TOX	2.11392	0.000122141	0.00105873
AFMID	2.11322	4.17789e-07	1.72453e-05
ATAD3C	2.11254	1.95768e-05	0.000273493
WASH1	2.11069	0.000854539	0.00439671
MT1L	2.1105	3.04315e-05	0.00038119
RPL34	2.10964	1.73249e-05	0.000252189
RPS2	2.10946	0.000169121	0.00134439
CHCHD2	2.10794	2.3577e-05	0.00031636
CLSPN	2.10449	1.29854e-05	0.000203835
MT1F	2.10426	0.00157894	0.00690271
ENO3	2.10033	0.000250938	0.00178275
AURKC	2.09863	0.000156069	0.00126711
C19orf10	2.09455	8.20047e-07	2.80491e-05
EMCN	2.09188	0.000559845	0.00325389
PFDN2	2.09056	7.27281e-09	1.1907e-06
LAMA3	2.08643	0.000713224	0.00388257
DACH1	2.08362	0.000468804	0.00285575
DCTPP1	2.08353	1.64977e-07	9.39014e-06
MFSD2A	2.08351	0.00104396	0.00508407
CADM3	2.08165	0.00822233	0.0237008
CABP4	2.08153	6.78119e-07	2.47641e-05
MLF2	2.07796	3.2133e-06	7.32723e-05
LSM3	2.07165	1.67772e-06	4.59514e-05
HNF1A	2.07165	1.30691e-06	3.84088e-05
DUT	2.07133	1.44286e-07	8.72362e-06
MSX1	2.07119	4.08685e-06	8.63035e-05
STRA13	2.07007	5.13117e-05	0.000561245
ATOX1	2.06971	2.08001e-05	0.000286193
BOLA3	2.06919	7.28873e-07	2.61586e-05
MRPL32	2.06892	4.72235e-10	2.02381e-07
DUSP28	2.06731	1.80435e-08	2.15451e-06
EIF3K	2.06364	1.75511e-07	9.76095e-06
BASP1	2.06334	0.00135418	0.00617002
PALM3	2.06027	0.000196841	0.00150197
RNF181	2.05962	8.66646e-05	0.000824275
FAU	2.05933	0.000113695	0.00100383
TOMM6	2.05892	1.35961e-05	0.000211489
MFI2-AS1	2.0555	1.86126e-05	0.000263561
SFRP1	2.05418	0.000643851	0.00361524
TBCB	2.0503	3.2132e-08	3.06045e-06
LIN37	2.04734	9.69896e-07	3.11285e-05
TMEM134	2.04465	0.000700898	0.00383795
RPL19	2.04303	4.41482e-08	3.89473e-06
MSTO1	2.04287	1.10883e-06	3.44494e-05
TENM4	2.04194	0.00103381	0.00504646
ATP6V1F	2.04107	1.92553e-05	0.000269778
RFPL3S	2.03886	0.00272177	0.0103064
PKDCC	2.03749	8.191e-07	2.80491e-05
LOC338799	2.03697	5.23101e-05	0.00057009
CRIP2	2.03493	1.58854e-06	4.44272e-05
PLEK	2.0334	0.000850789	0.00438361
LOC100505806	2.03002	2.43511e-05	0.000322613
SNHG5	2.02358	1.21936e-06	3.68941e-05
NRXN1	2.0227	0.00137858	0.00624606
ASIC3	2.02004	0.000155321	0.00126364
RARRES3	2.01964	3.70922e-06	8.09007e-05
RNF7	2.01793	3.15382e-08	3.04934e-06
CXCL16	2.01675	3.53017e-07	1.55667e-05
CERS3	2.01354	0.00255877	0.00985302
ISG15	2.01352	4.43463e-06	9.10041e-05
RPS27A	2.01217	1.11576e-06	3.45908e-05
VOPP1	2.01163	1.13884e-10	8.29705e-08
LOC100507424	2.01055	0.000226234	0.00166488
ATAT1	2.00935	2.32329e-06	5.78678e-05
IFT27	2.00875	1.41263e-06	4.06786e-05
RPLP2	2.00736	4.92676e-05	0.00054426
MIR210HG	2.00621	2.62774e-05	0.000340647
SIGMAR1	2.00387	2.59355e-08	2.81382e-06
NPM3	2.00031	1.02085e-09	3.33441e-07
ZIC1	2.00015	0.00139678	0.00630497
HINT1	1.99871	1.87569e-06	4.96922e-05
LIPE	1.99776	1.12993e-06	3.48429e-05
IFI27L1	1.99387	0.000728734	0.00393541
PTPRB	1.99293	0.00436125	0.0147135
TRIP6	1.99178	2.99258e-09	6.22927e-07
CLDN11	1.99123	2.99169e-05	0.000376359
RPL7A	1.99112	1.44282e-07	8.72362e-06
GUCY1A2	1.99018	0.00064157	0.0036066
C9orf9	1.99011	2.47692e-06	6.07596e-05
COMMD4	1.98984	5.6009e-07	2.16391e-05
FAIM3	1.98862	0.00015759	0.00127498
BEGAIN	1.98777	2.55211e-06	6.22895e-05
POLR2F	1.98609	7.93564e-07	2.74005e-05
C19orf57	1.98579	4.32961e-05	0.000494745
RGP1	1.98411	4.97349e-05	0.000547174
POLE4	1.98191	2.16987e-06	5.50822e-05
GOLGA8B	1.97838	9.73941e-05	0.000898752
LSM7	1.97777	3.31471e-05	0.00040485
SHROOM2	1.97355	0.000246039	0.00175841
DEXI	1.97288	2.09096e-06	5.36984e-05
EXOSC1	1.97072	1.16127e-09	3.60018e-07
EMR2	1.97003	0.000125678	0.00107826
C3orf55	1.96831	4.70581e-05	0.000527855
MAP2	1.96735	0.00198507	0.00812256
CRNDE	1.96582	1.39546e-08	1.75286e-06
PLEKHS1	1.9653	0.00690412	0.0207081
POP5	1.96381	1.31228e-06	3.8437e-05
GNRHR2	1.96344	1.44958e-05	0.000220248
LCN2	1.96164	0.0031311	0.0114401
DAGLA	1.96053	5.87472e-06	0.000113079
RPS4X	1.95779	2.16583e-09	5.04752e-07
LOC284998	1.95764	0.000337342	0.00224346
RUNX3	1.95586	0.000646862	0.00362796
LINC00493	1.95523	2.04831e-06	5.32012e-05
PODN	1.95382	0.0103238	0.0281121
GREB1	1.95336	9.63899e-05	0.000895155
ABCA4	1.95181	0.00162791	0.00702824
CPVL	1.95116	0.000373981	0.0024048
FRZB	1.94716	0.000847611	0.00437497
IL2RG	1.94414	7.85166e-06	0.000139755
NDUFB6	1.94299	2.18457e-06	5.51671e-05
CNNM1	1.94015	0.000623971	0.00353242
RPS24	1.93885	1.37928e-07	8.47998e-06
STMN1	1.93393	0.000964583	0.004792
RNF126	1.93381	8.5522e-07	2.86022e-05
SNHG3	1.93351	9.94844e-08	6.96439e-06
TCF7L1	1.9323	0.0002059	0.00155853
ABCC3	1.93194	1.91408e-11	2.81661e-08
RPS19BP1	1.92531	3.86809e-07	1.65284e-05
ASB3	1.92419	4.89883e-06	9.80507e-05
FKBP1B	1.9231	7.50077e-06	0.000135097
RPS21	1.92149	0.000885614	0.00450404
RMI2	1.9214	0.00145513	0.0065077
MPV17	1.92138	1.30806e-05	0.000204943
LBX2-AS1	1.91953	0.000125278	0.00107697
VSIG10L	1.91941	3.63425e-06	7.99519e-05
ICT1	1.91845	9.15857e-07	2.99887e-05
HLA-DQB1	1.91828	0.00188334	0.00778722
EMC7	1.91799	2.23247e-08	2.46434e-06
IFITM3	1.91632	0.000653833	0.00365316
BATF3	1.91591	3.6869e-06	8.05852e-05
NAV3	1.91488	0.0130469	0.033689
CACNA2D3	1.91391	0.00210616	0.00847759
FREM1	1.91223	0.00111729	0.00534474
C19orf53	1.91088	1.76067e-05	0.000254007
RNH1	1.90984	3.07197e-08	3.02444e-06
NDUFB9	1.90886	3.184e-07	1.44081e-05
TMA7	1.90812	0.000424154	0.00264859
GADD45G	1.90586	0.00374714	0.0131375
MS4A6A	1.90518	0.0217136	0.049943
BST1	1.90309	7.33558e-05	0.000732526
COX7B	1.90136	1.87548e-05	0.000264701
SYNGR1	1.89634	5.60769e-06	0.000109237
IFT43	1.89499	1.14079e-08	1.56525e-06
KANSL1-AS1	1.89402	0.00210387	0.0084722
RPL36	1.89309	0.000245538	0.0017581
TUBB2B	1.89051	0.000300014	0.00204625
TM6SF2	1.89021	0.00152637	0.00673452
SSTR5-AS1	1.88995	0.000545866	0.00319046
TWIST2	1.8898	1.00177e-05	0.000168166
MRPL16	1.88769	7.74446e-09	1.22657e-06
THY1	1.88628	9.99184e-05	0.000914408
2024-09-01	1.88524	0.00118465	0.00559894
GPR89A	1.88309	1.97118e-07	1.05986e-05
GET4	1.88244	7.16212e-06	0.000130772
UBA52	1.88204	0.000246501	0.00176067
UQCRB	1.88175	0.000121646	0.00105569
CST3	1.8789	0.000178007	0.00139299
SOD3	1.87858	0.00469013	0.0155177
LOC728554	1.87747	2.49475e-05	0.000329267
ACOT2	1.8771	2.61433e-11	3.17445e-08
LOC100288911	1.87685	0.000105971	0.000949052
SLC25A22	1.87418	6.58631e-09	1.11592e-06
MRPL36	1.87394	1.52901e-05	0.00022944
FKBP1A	1.87394	3.36864e-09	6.7239e-07
HLA-B	1.87298	0.000392559	0.00248803
SH3TC2	1.8719	8.04128e-05	0.000782338
DLG5-AS1	1.87189	0.000247196	0.00176435
TMEM151A	1.87052	0.000201408	0.0015285
BEX5	1.87043	0.000117014	0.00102641
COMTD1	1.86856	0.000147404	0.00121404
LENG9	1.8676	7.65078e-07	2.68625e-05
RBX1	1.86724	3.55266e-05	0.000425706
RNASET2	1.8653	8.91585e-07	2.93921e-05
CYP19A1	1.86518	0.000174999	0.00137988
RHBDL3	1.86298	0.00129577	0.00596358
KCNQ4	1.86192	0.000923861	0.00464032
ANKHD1	1.86189	1.10656e-06	3.44494e-05
TIMM17B	1.8611	1.60009e-05	0.000237182
LOC100505702	1.85845	0.00011242	0.000994578
TMEM9	1.85817	2.27427e-07	1.15868e-05
POLR2H	1.85745	1.44099e-08	1.77938e-06
MRPL34	1.85694	0.000117244	0.00102728
PRRX2	1.85649	4.86651e-08	4.09884e-06
UXT	1.85629	7.13591e-07	2.5737e-05
KRTCAP2	1.85626	0.000753254	0.00402629
TROAP	1.85583	0.000160465	0.00129071
G0S2	1.85461	2.91449e-05	0.000369922
CSNK1G2	1.85378	5.57231e-09	9.66597e-07
C16orf95	1.8532	0.00192474	0.00792465
SPESP1	1.85279	0.000621013	0.00352092
CYTL1	1.85265	0.00487532	0.0159296
XKR8	1.8513	3.14417e-08	3.04934e-06
GMFG	1.85102	0.00320944	0.0116504
TOMM5	1.85092	4.2711e-11	4.4453e-08
FXYD6	1.84747	9.71033e-06	0.000163964
TNFAIP6	1.84734	0.000738872	0.0039698
GAL3ST4	1.84669	2.15774e-06	5.48698e-05
HLA-DPA1	1.84668	0.000152958	0.0012493
TMEM45B	1.84656	1.40934e-05	0.000216115
DMRT2	1.8462	0.00108869	0.00524281
SNRPG	1.8446	0.00493532	0.0160699
TCTEX1D2	1.84044	2.12958e-05	0.000291846
GNAO1	1.84039	0.000333302	0.00222166
FGFBP2	1.83984	0.000369817	0.00238645
TM2D1	1.83958	8.50281e-05	0.000814024
SIDT1	1.83925	0.0016737	0.00716857
HLA-DMB	1.83671	0.0199112	0.0467795
GPR146	1.8348	3.55321e-06	7.86836e-05
NDUFC2	1.83251	3.03988e-08	3.01321e-06
NEDD8	1.8323	2.12481e-05	0.000291806
NGFRAP1	1.83175	6.86546e-05	0.000697119
SCN11A	1.83087	0.000190299	0.00146479
FAM189A2	1.83003	0.00179544	0.00752846
WBP2	1.82922	0.000134706	0.00113326
TDRD10	1.82912	2.41209e-05	0.000320681
ADCY10	1.82879	0.000868245	0.00444369
GCSH	1.82696	0.000650718	0.00364117
PITX1	1.82365	1.36966e-07	8.45652e-06
SRGN	1.82267	9.14193e-05	0.000861249
SNRPA1	1.82162	1.08136e-05	0.000177437
FAM78A	1.82118	0.000194038	0.00148494
TRMT112	1.82096	8.21889e-05	0.000794675
TTYH3	1.81928	9.84813e-07	3.14687e-05
C4orf48	1.81876	0.00666117	0.020183
CIB2	1.81788	7.73422e-06	0.000138427
ANKRD39	1.81542	3.84087e-06	8.25447e-05
C19orf18	1.81483	0.000101828	0.000925024
DNTTIP1	1.81353	1.64583e-05	0.000242973
TMEM109	1.81113	1.98919e-07	1.06561e-05
NDN	1.81079	2.02847e-07	1.07872e-05
ROM1	1.81018	1.62868e-06	4.51897e-05
PCBD1	1.81018	4.51692e-07	1.83245e-05
ZNF385A	1.80967	0.00728896	0.0215913
BDKRB1	1.80799	0.00131045	0.00600837
TGFBR3L	1.80695	0.00774899	0.0226353
ACD	1.80432	2.80373e-05	0.000358047
RPL36AL	1.80359	0.000233602	0.00170446
ATP6V0A4	1.80303	0.000833497	0.00432048
MYO1G	1.8003	0.00128548	0.00592906
PSMG3	1.79991	1.1539e-06	3.53967e-05
NDUFA12	1.79914	8.34098e-07	2.83245e-05
CEBPD	1.79875	0.00422965	0.0143794
DNPH1	1.79494	0.000342928	0.00227032
ARPC3	1.78946	1.69289e-07	9.451e-06
CLDN7	1.7889	1.10376e-05	0.000180504
CORO7	1.78819	0.000717874	0.00389577
TUBA1B	1.78529	2.68919e-07	1.3018e-05
COMMD3	1.78492	8.41585e-07	2.84157e-05
SHANK2	1.78302	0.00412509	0.0141162
HMGN3	1.78285	6.87334e-06	0.000127257
CREB3L1	1.78208	0.000923037	0.00463938
LINGO1	1.78155	0.00358824	0.0127058
TIMM23	1.78089	1.76332e-10	1.1171e-07
COX7C	1.78043	0.000374251	0.00240547
C1orf53	1.77951	0.000233209	0.00170245
UNC79	1.7794	0.000362263	0.0023588
LOC644961	1.77931	5.16635e-06	0.00010242
MAGOH	1.77913	7.79523e-07	2.70782e-05
UPP1	1.77846	1.90155e-10	1.15448e-07
NELL1	1.77826	0.00912016	0.0256594
SLC4A8	1.77751	0.00269128	0.01021
DOK3	1.77743	0.000198111	0.00150977
NAGK	1.77722	9.56817e-07	3.08576e-05
PPCS	1.77698	3.88911e-07	1.65696e-05
REXO2	1.77692	1.69136e-06	4.61543e-05
RABL2A	1.77631	0.000997331	0.0049178
RPL12	1.77583	1.18044e-05	0.000188598
ANKRD19P	1.76976	1.5461e-05	0.000230585
WFDC1	1.76943	0.000646517	0.00362742
RPL22	1.7684	1.12107e-05	0.000181627
NDUFA1	1.76818	4.38388e-06	9.00952e-05
LECT1	1.76793	0.0054752	0.0174114
POLR2K	1.76773	3.54227e-06	7.85608e-05
TUBA4A	1.76718	4.09118e-05	0.000474036
MLLT11	1.76713	1.93303e-11	2.81661e-08
ADIRF	1.76713	0.00129059	0.00594224
LMX1B	1.76569	0.0111091	0.0297393
ARL8A	1.7643	1.1132e-08	1.55931e-06
TMEM189	1.76372	5.63431e-08	4.59125e-06
LINC00324	1.76267	4.1309e-06	8.68183e-05
NHSL1	1.76263	9.34562e-06	0.000160018
GGH	1.76242	3.58326e-06	7.92287e-05
LOC283663	1.75868	2.63065e-05	0.000340722
MATN1-AS1	1.7586	2.58695e-05	0.000337764
TUBG1	1.75748	0.000293182	0.00201317
SNRPD1	1.75732	0.000121058	0.00105246
EFS	1.75459	1.40316e-06	4.0486e-05
MEG9	1.75451	0.000218454	0.00162237
AOAH	1.75389	4.61422e-05	0.000520214
HNRNPA0	1.75231	1.10505e-07	7.35238e-06
C6orf25	1.75056	0.00183885	0.00765321
ALDH1L1-AS1	1.75052	0.00286194	0.0107064
SPHK1	1.7503	7.33984e-05	0.000732526
NDUFA8	1.74865	1.00055e-06	3.19015e-05
HEY1	1.74812	0.000620289	0.00351819
PITPNA-AS1	1.74776	0.00176346	0.0074299
MGST1	1.74709	0.00161521	0.00699412
SLC17A9	1.74702	3.15072e-06	7.2298e-05
SIX5	1.74644	0.000549239	0.00320631
OLFM2	1.74591	0.000504913	0.00301396
NAGPA	1.74586	7.34746e-07	2.62142e-05
GTPBP3	1.74387	4.1596e-05	0.000480646
EIF5AL1	1.74297	3.8579e-10	1.92441e-07
CCDC88B	1.74242	0.000980812	0.00484783
FAM81A	1.74216	0.000229454	0.00168178
KIF21B	1.74107	2.35788e-05	0.00031636
RABAC1	1.74002	0.000164199	0.00131422
BLOC1S4	1.73992	2.93093e-08	2.9453e-06
ZIC4	1.73991	0.00141035	0.00635444
POLR2J	1.73665	0.000707679	0.00386057
C12orf75	1.73648	1.58896e-07	9.11445e-06
PRKCDBP	1.73645	1.71809e-05	0.000250815
FAM58A	1.73634	4.19503e-05	0.000483973
MEOX1	1.73488	0.00162416	0.00702259
CSAD	1.73448	2.38346e-05	0.000318583
CCBE1	1.73395	0.00985075	0.0271179
ID3	1.73388	3.66175e-08	3.35568e-06
C19orf25	1.73377	1.12482e-07	7.44986e-06
DDX28	1.7315	4.47623e-08	3.89473e-06
TCTA	1.73126	1.67737e-05	0.000245885
LOC728558	1.73122	0.00197006	0.00807022
JPH4	1.73042	0.000383845	0.00244713
CD84	1.73027	0.0148519	0.0372217
ANO5	1.72992	0.00250827	0.00970712
KCNAB3	1.72956	1.49593e-06	4.25728e-05
CBWD1	1.72917	1.78068e-06	4.78713e-05
FHL2	1.72756	9.325e-07	3.0397e-05
LIMS2	1.72715	0.000141432	0.00117828
SERPINE1	1.72705	0.00566931	0.0179076
C9orf50	1.72485	4.1027e-05	0.000474825
ADAMTS4	1.72458	0.0054496	0.0173554
PNKD	1.72378	0.000324665	0.00217904
CAPZB	1.72371	2.64225e-08	2.8309e-06
CYP21A2	1.72301	0.00264624	0.0100964
PSME2	1.72276	2.18238e-09	5.04752e-07
AP2S1	1.72273	2.01608e-07	1.07605e-05
MYEF2	1.72065	0.00575693	0.0181285
LYPD3	1.72056	0.000640802	0.00360368
UFD1L	1.72012	5.43907e-07	2.12474e-05
ALG14	1.71893	1.11408e-08	1.55931e-06
DNAH12	1.71792	0.000178147	0.00139334
CAMK2N1	1.71701	2.979e-07	1.38239e-05
NOP10	1.71684	6.29237e-08	4.92936e-06
PSMG4	1.7159	3.44327e-05	0.000416364
KHDRBS3	1.71315	0.000191794	0.00147241
PHYHD1	1.70973	0.000403182	0.0025355
CDC42EP4	1.70965	3.37904e-06	7.6099e-05
TRPT1	1.70915	2.76522e-07	1.31847e-05
PSMB6	1.7088	1.08225e-07	7.30067e-06
MRPL21	1.70737	5.96171e-06	0.00011415
ACYP1	1.70644	7.85531e-06	0.000139755
POU5F1	1.70618	0.000143776	0.00119439
PTAFR	1.70468	0.0183046	0.0438174
C6orf48	1.70445	2.70402e-08	2.85509e-06
SF3B14	1.7023	7.89145e-08	5.89673e-06
RNF44	1.70203	1.92474e-06	5.08069e-05
FAM189B	1.70129	1.16027e-07	7.58127e-06
GAS5	1.69935	2.9214e-06	6.83271e-05
NDUFS4	1.69898	3.24375e-07	1.45056e-05
RPAIN	1.69862	1.27814e-08	1.66284e-06
COX14	1.69823	0.00027085	0.00188838
MECOM	1.69719	6.0595e-05	0.000634726
ITGAM	1.69653	0.00856894	0.0244724
ADARB2	1.69613	0.0106933	0.0288454
NPC2	1.69479	9.44563e-06	0.00016154
RPS13	1.69436	0.000162451	0.00130346
KCNAB2	1.69366	2.06761e-06	5.34171e-05
SNRPF	1.6913	0.000502703	0.00300323
RHEB	1.68965	7.2918e-08	5.50512e-06
SNCG	1.68934	2.14592e-06	5.47604e-05
SLC25A4	1.68861	2.56434e-07	1.26661e-05
LOC100129858	1.68742	0.00158635	0.00691643
MEA1	1.6868	0.000155513	0.0012645
SNORD81	1.6866	0.000132093	0.00111555
PPIC	1.68624	1.22989e-06	3.68941e-05
PPP1R14B	1.68522	1.59744e-06	4.45907e-05
TACSTD2	1.68504	8.37206e-05	0.00080521
ZC3H12D	1.68478	0.000211155	0.00158513
C9orf24	1.68434	0.00137445	0.00623315
C11orf73	1.6839	3.15755e-07	1.43329e-05
ZDHHC11	1.68384	8.17848e-05	0.000792345
CDHR3	1.68117	0.000316585	0.00213563
RAB11B-AS1	1.68099	0.000235466	0.00171292
QDPR	1.6808	2.22812e-06	5.59757e-05
MST1P2	1.67853	0.00107216	0.00518329
LFNG	1.67839	0.000524003	0.0030937
RAB13	1.67824	0.000167385	0.00133423
FAM98C	1.67816	9.67849e-05	0.000897108
C1orf204	1.6766	0.000393378	0.00249213
THAP10	1.67657	0.00015884	0.00128154
EFNA1	1.67584	3.78071e-05	0.000445702
CACNA2D4	1.67576	0.000175101	0.00137988
DUSP8	1.67552	0.00512949	0.0165651
MRPL52	1.67365	0.000433982	0.00269546
TTC32	1.67236	0.00081398	0.00424803
NDUFA6	1.67092	1.0238e-05	0.000170677
LOC550643	1.67029	6.61848e-06	0.000123322
U2AF1L4	1.67009	0.00377753	0.0132155
MAGEF1	1.66974	6.41702e-05	0.00066277
STX1A	1.6639	5.54103e-05	0.000595855
RASD1	1.66297	0.000750808	0.00401984
TXNL4A	1.66142	1.10494e-06	3.44494e-05
FBXO16	1.66138	0.000327448	0.00219368
NME1	1.65862	1.30744e-06	3.84088e-05
ZNF579	1.65747	1.31368e-06	3.8437e-05
DENND6B	1.65656	0.000162145	0.00130172
C8orf59	1.65585	8.95624e-05	0.000847412
NXPH4	1.65582	0.000401144	0.00252712
RGS14	1.65543	0.000734047	0.00395701
SRD5A3	1.6548	1.59408e-07	9.11445e-06
TMEM39B	1.65435	1.19234e-06	3.63465e-05
SEZ6L2	1.65213	0.00462892	0.015378
GATSL3	1.65084	0.000332431	0.00221743
HSD17B10	1.6501	3.92476e-08	3.55203e-06
CXCR5	1.64898	1.95677e-06	5.13732e-05
SNRNP35	1.6484	3.3906e-06	7.62415e-05
LY6E	1.6484	5.36156e-06	0.000105715
NINJ2	1.64821	9.58913e-06	0.000163038
UQCR11	1.64697	0.00060295	0.00344263
COG7	1.64697	5.21514e-07	2.05378e-05
ZDHHC4	1.64656	1.59508e-07	9.11445e-06
ARHGAP1	1.64609	6.92417e-07	2.51601e-05
MLPH	1.64503	0.00039031	0.00247721
CHST12	1.64291	1.64501e-05	0.000242973
SNCA	1.64262	0.00138669	0.00627696
BCAR1	1.63967	5.49696e-07	2.14161e-05
VEGFB	1.63866	0.000128668	0.00109575
HSPB11	1.6382	2.21965e-05	0.000301703
LOC400043	1.6371	0.000124795	0.0010747
TMEM50A	1.6365	1.39526e-09	3.78345e-07
PSMA2	1.63607	6.02014e-08	4.81975e-06
TMEM60	1.63584	3.65847e-06	8.01616e-05
KCNC1	1.63581	0.00162047	0.00701271
AOC2	1.63409	0.000462532	0.00282344
SELK	1.63386	3.00364e-07	1.3894e-05
CHCHD5	1.63312	0.000483022	0.00291917
MT1M	1.63283	0.0107643	0.0289919
GDPD3	1.63254	0.00137194	0.00622494
CRELD2	1.63215	2.31609e-07	1.16774e-05
FKBP2	1.63203	3.06663e-05	0.000383373
FBL	1.63165	8.35874e-07	2.83245e-05
RAET1G	1.63104	0.000299173	0.00204275
RAB17	1.62931	0.000147891	0.00121541
OXT	1.62917	0.00846097	0.0242305
C20orf27	1.62891	0.000176132	0.00138575
COX7A2	1.62761	0.000230833	0.00168831
MST1L	1.62729	0.000807619	0.00422372
DNAJC8	1.62721	3.3686e-08	3.12636e-06
TEKT3	1.62554	0.00552968	0.0175693
LOC283683	1.62417	0.00916076	0.0257399
RPL15	1.62383	2.91672e-07	1.3623e-05
RASGEF1A	1.62378	6.88209e-06	0.000127258
NUTF2	1.62309	2.36918e-11	3.13831e-08
SH3GLB2	1.62285	1.243e-06	3.70724e-05
OAZ1	1.62234	4.04513e-07	1.70351e-05
EFNB3	1.62214	0.000301506	0.00205388
COX5B	1.62169	0.000126031	0.00107851
SAPCD2	1.62156	0.0127141	0.033004
TSPAN3	1.62069	1.35415e-06	3.93055e-05
PPFIA2	1.62001	0.00690981	0.0207209
TSPAN18	1.61858	0.00995643	0.0273634
UBE2QL1	1.61842	6.2568e-05	0.00065027
ASB16-AS1	1.61832	0.00023893	0.00173022
POU2F2	1.6181	0.000168405	0.00134016
RPL35A	1.61779	2.93566e-05	0.000371981
APBB1IP	1.61669	0.000130601	0.00110703
CRB2	1.61523	0.00023995	0.00173428
FST	1.61415	0.018242	0.0437107
TAF9	1.61407	4.80375e-09	8.6414e-07
RNPS1	1.61389	8.86858e-07	2.93025e-05
RHBDF2	1.6133	5.74431e-05	0.000611398
RAB5C	1.61282	3.4549e-07	1.5348e-05
IMPA2	1.61169	4.27896e-06	8.86895e-05
AKR7L	1.61035	0.000211538	0.00158719
ISLR2	1.61017	0.00458016	0.0152543
PSMC5	1.61002	1.38028e-06	3.99048e-05
DOCK2	1.61001	0.0215782	0.0496866
STAB2	1.60983	0.000476276	0.00289039
MEF2BNB	1.60922	0.000108223	0.000965062
RPS8	1.60841	1.90102e-05	0.000267114
SIVA1	1.60774	0.000140739	0.00117384
RAB40B	1.60728	2.61969e-05	0.000340573
OXLD1	1.6066	0.00199478	0.00814858
TP53TG1	1.60649	2.93582e-05	0.000371981
PDE6B	1.60603	0.00149452	0.00663026
ADCYAP1R1	1.60557	0.00381387	0.0132947
RAB7A	1.60424	0.00194079	0.00797946
UCP2	1.60406	0.00022679	0.00166813
AKR1C2	1.60372	0.000123365	0.00106525
DYNLL1	1.60285	5.6402e-08	4.59125e-06
SERINC2	1.60128	6.14979e-05	0.000641093
NME4	1.60114	0.000848735	0.00437767
DAP	1.60113	2.26322e-07	1.1571e-05
ATF4	1.60111	3.86907e-06	8.25731e-05
ZGLP1	1.6009	0.00122752	0.00574129
ATP5O	1.60062	2.11553e-07	1.10485e-05
TAF10	1.5998	0.000457023	0.00280037
FBXO2	1.59971	0.00133466	0.00610206
DLX4	1.59921	0.00493284	0.016069
C7orf53	1.59909	4.66593e-05	0.000524593
KRT10	1.59717	0.00313009	0.0114401
TMEM219	1.59663	0.000117073	0.00102641
MPP3	1.59625	1.66133e-07	9.39901e-06
CDK2AP1	1.59586	1.71114e-06	4.66038e-05
ATP5I	1.59439	0.00196502	0.0080541
YPEL3	1.5943	0.000647851	0.00363071
ANKRD35	1.59319	1.1127e-05	0.000181153
RPL35	1.59229	1.1643e-05	0.000186839
IMP3	1.59201	2.61363e-06	6.31563e-05
SERTAD4-AS1	1.59185	0.000961185	0.00478491
UBL5	1.59014	2.71829e-05	0.000349848
C1orf213	1.58962	6.4797e-06	0.000121458
GSTM4	1.58926	0.000193305	0.00148161
POLR2G	1.58765	3.60574e-05	0.000428892
TNNI2	1.58411	0.0053775	0.0171832
GPR179	1.5826	0.00144011	0.00646055
TAF15	1.58256	0.00379724	0.0132653
CAMK2B	1.58242	0.000579527	0.00334427
LINC00152	1.58213	0.000114644	0.00100935
AUNIP	1.58179	0.00029394	0.00201666
RAB27B	1.58163	0.00774665	0.0226341
PUS1	1.5814	6.00514e-09	1.02942e-06
LMO3	1.58135	0.015984	0.0394836
VKORC1	1.58118	0.00213085	0.00855334
UBB	1.58084	0.000111197	0.000986155
TMEM53	1.57984	1.74973e-05	0.000252882
CDR2L	1.57797	1.04782e-06	3.3109e-05
FAM127B	1.57727	0.0104586	0.0283891
MYL12B	1.57663	1.55077e-09	4.1084e-07
ARNT2	1.57629	0.0162867	0.0400395
UBE2E3	1.57474	6.30997e-06	0.000119251
MUS81	1.5746	2.14209e-08	2.41956e-06
EEF1D	1.57402	7.74261e-06	0.000138427
USP2	1.57311	9.40538e-07	3.05903e-05
SCN4A	1.57127	0.0136247	0.0348841
NDUFA7	1.57102	0.00335811	0.0120967
FOXF2	1.56978	0.00388967	0.0135048
C15orf52	1.56972	5.91713e-05	0.000624772
NOV	1.5693	0.000852279	0.00438973
HSPA2	1.56907	4.3117e-10	1.92441e-07
LOC728392	1.56692	0.000627628	0.00354269
NDUFS8	1.56676	5.78231e-05	0.000614545
CCDC92	1.56591	3.40861e-05	0.000413546
HAS1	1.5653	0.00541949	0.0172871
C1S	1.56506	1.15938e-07	7.58127e-06
NKX3-2	1.56425	0.000266618	0.00186863
PTS	1.56411	3.31829e-08	3.11941e-06
PSMB5	1.56406	2.35837e-06	5.85415e-05
IER3	1.56402	0.000325412	0.00218304
LOC729013	1.56294	7.16324e-06	0.000130772
SLC16A11	1.5628	0.000249044	0.00177275
MCM10	1.5627	0.00474142	0.0156518
RPL18	1.56234	1.14002e-05	0.000183957
MALSU1	1.56207	2.98306e-05	0.00037633
AP1S3	1.56187	0.000575988	0.00332913
ATP6V1G1	1.55977	1.24414e-06	3.70724e-05
CD58	1.55958	3.08487e-07	1.4167e-05
C6orf1	1.55911	0.000245219	0.00175668
EPN1	1.55903	1.40425e-05	0.000215609
CCDC115	1.55874	2.42436e-07	1.20565e-05
TRABD	1.55541	0.000157168	0.00127301
RPL41	1.55523	0.0153955	0.0383271
FAM117A	1.55407	9.13502e-05	0.000861249
LOC284454	1.55364	1.03501e-05	0.000171767
LOC282997	1.55352	0.00968919	0.0267896
ZNF688	1.55347	4.90989e-05	0.000542808
SEZ6L	1.55264	0.0138713	0.0353415
SERTAD1	1.55182	1.092e-10	8.29705e-08
TFPI2	1.55129	0.0173413	0.0420223
LOC100129250	1.55121	2.42378e-05	0.00032194
PKIB	1.55093	0.00224947	0.00891163
CCSER1	1.54991	0.00594276	0.0185382
HLA-DPB1	1.5473	0.000330671	0.00221018
PTPLA	1.54726	0.000240481	0.00173639
UBE2T	1.5472	0.00109624	0.00527345
TMEM80	1.5469	7.45119e-05	0.000739083
SPTSSA	1.54652	7.09375e-08	5.38349e-06
KCNK2	1.54636	0.00855148	0.0244369
MED18	1.54544	3.12354e-09	6.41029e-07
IL15RA	1.54478	0.000736316	0.00396484
LRRC61	1.54349	0.0022392	0.00888261
TAGLN	1.54318	5.36584e-05	0.000580443
LINC00263	1.54118	0.00634934	0.0194894
ITGA7	1.54095	0.00023535	0.00171292
CCDC12	1.54037	0.000983664	0.00485863
PDCD6	1.53967	2.2213e-07	1.14672e-05
RPS28	1.53834	0.0154467	0.0384085
DOCK3	1.53834	1.93408e-06	5.09612e-05
HLA-C	1.53772	0.000649935	0.00363877
RPL5	1.53772	1.74499e-05	0.000252882
MAOA	1.53723	7.92164e-05	0.000774784
YWHAE	1.5371	2.78446e-07	1.31847e-05
NENF	1.53653	0.000486202	0.00292951
ROGDI	1.53586	0.000884066	0.00449938
TRAPPC4	1.5357	1.93244e-05	0.000270486
CTBP1	1.53568	5.00676e-10	2.08439e-07
PCDH10	1.53464	0.0146088	0.0367434
YJEFN3	1.53378	0.00472336	0.0156028
ACTG1	1.53249	1.45983e-07	8.75359e-06
HSD3BP4	1.53187	0.000159517	0.00128558
LSM2	1.53183	0.000367264	0.00237735
TMEM187	1.53125	8.7768e-05	0.000834225
MRPS17	1.53104	5.65182e-10	2.28757e-07
HYDIN2	1.53102	0.00118791	0.00561252
NUBP1	1.52972	1.29592e-06	3.82244e-05
SDCCAG3	1.52934	1.35022e-07	8.44378e-06
GRASP	1.52792	0.000903566	0.00456846
TP63	1.52782	0.00712864	0.0212199
FBRSL1	1.52775	0.00526763	0.0169249
DNAI1	1.52746	0.0190504	0.0452761
PLAC8L1	1.52724	0.00065803	0.00367362
HVCN1	1.5269	1.50061e-05	0.000226819
ZNF580	1.52632	0.00487488	0.0159296
CDHR1	1.52599	0.00652837	0.0199097
MTMR9LP	1.52463	0.000481677	0.00291438
NDUFAF4	1.52405	1.964e-09	4.85041e-07
ATG9B	1.5237	0.00265799	0.0101257
SCN3B	1.52346	0.000591442	0.00339458
SCG5	1.52257	0.00461936	0.0153533
TMEM254-AS1	1.52075	0.000119368	0.0010415
FAM136A	1.52073	2.78476e-08	2.87909e-06
WDR61	1.52071	8.09522e-06	0.000143508
C1orf109	1.52028	3.49599e-06	7.79541e-05
PNPLA4	1.52	2.22466e-05	0.000302102
ACTR1B	1.51951	2.76877e-08	2.87909e-06
CPNE1	1.51916	1.10457e-07	7.35238e-06
LYPD5	1.51858	0.00116467	0.00551706
SLC10A3	1.51784	1.61485e-05	0.000239126
PTCH2	1.51765	0.000691037	0.00380253
VPS37C	1.5171	3.47191e-10	1.80676e-07
LOC338758	1.51694	7.41446e-05	0.000736443
H2AFZ	1.51684	2.90143e-08	2.9453e-06
PCGF1	1.51661	1.05953e-07	7.2481e-06
LOC286367	1.51545	0.00136674	0.00620978
C10orf10	1.51484	7.24823e-05	0.000725371
TSPAN32	1.51475	0.000888693	0.00451504
PEPD	1.51355	1.8861e-09	4.82146e-07
POLR3K	1.51344	9.25972e-05	0.000869352
ARHGAP27	1.51327	0.00208484	0.00842201
SNHG6	1.51197	0.00254585	0.00980844
TMEM14A	1.51036	5.36156e-05	0.00058041
TAPBPL	1.50785	0.000157733	0.00127543
LOXL1	1.50772	0.00033172	0.00221415
ATP5H	1.50742	6.13446e-08	4.8715e-06
PHF5A	1.50543	2.07161e-07	1.09007e-05
RET	1.50536	0.00582762	0.0182768
NOS3	1.50517	0.00597954	0.018625
NR1D1	1.50452	0.00390755	0.0135434
SFN	1.50385	0.00017708	0.00138867
RARA	1.50379	9.97899e-05	0.000914408
TPM4	1.50326	2.5878e-06	6.28447e-05
DPY30	1.50286	1.01143e-05	0.000169202
RSPH9	1.50283	5.68727e-06	0.000110345
AURKB	1.50192	0.0076295	0.0223726
EID2	1.5014	2.93504e-08	2.9453e-06
LOC202781	1.50066	4.96617e-05	0.000546954
CLSTN2	1.49951	0.0214615	0.0494802
RTKN	1.4985	0.000107379	0.000958709
MGAT4B	1.49821	4.3367e-07	1.76508e-05
SNHG8	1.49725	0.0119118	0.0314075
GPR137	1.49714	0.000170224	0.00135168
BLVRA	1.49695	1.51288e-06	4.28875e-05
FBLN5	1.49621	0.000591659	0.00339458
GPR153	1.49611	6.07084e-06	0.000115935
LSMD1	1.49532	0.0131276	0.0338614
ATP6V0E1	1.49441	4.79765e-07	1.91525e-05
NCAM2	1.49438	0.00381353	0.0132947
ADM	1.49437	0.00244219	0.00950457
NCAPH	1.4934	0.00346411	0.0123624
MRPL51	1.49292	4.38362e-06	9.00952e-05
TOMM40	1.4928	4.68084e-07	1.8841e-05
THOC7	1.49223	3.50257e-05	0.000420742
ZNF582-AS1	1.49145	0.000221957	0.0016417
TMEM17	1.49086	6.29646e-06	0.00011915
SLC25A39	1.49037	8.3894e-06	0.000147993
CDC45	1.49026	0.00389942	0.0135217
GPR68	1.48877	4.98466e-05	0.000547749
KCNK15	1.48812	0.019775	0.0465571
SMAGP	1.4875	3.98522e-05	0.000464565
ZNF593	1.48741	0.000204147	0.00154682
FAM127C	1.48734	1.83291e-05	0.000261815
CDH3	1.48661	0.000533961	0.00313431
GRHPR	1.48511	3.95042e-07	1.67702e-05
SRPX	1.48501	0.0018148	0.00758342
FGR	1.48479	0.00680235	0.0204796
OSR2	1.48462	2.82762e-07	1.32907e-05
C19orf54	1.48403	0.00119069	0.00561908
MPP1	1.48357	5.1832e-08	4.3184e-06
PET117	1.48318	8.79651e-05	0.000835009
PXDC1	1.48314	4.74891e-06	9.57073e-05
MRPL41	1.48234	0.000804554	0.00421242
RPS5	1.48188	0.00215272	0.00862605
PTGES	1.48164	0.000142055	0.00118279
HPDL	1.4816	0.000275411	0.00191187
DEPDC1	1.48056	0.011154	0.0298102
PLK1	1.48054	1.99329e-05	0.000277139
SIRT3	1.48052	1.42825e-05	0.000218144
MMP19	1.4799	0.0198568	0.0466818
KXD1	1.47985	0.000695891	0.00381771
FAM89B	1.47955	3.75192e-05	0.000443198
IFI44	1.47954	0.00941604	0.0262686
LOC100505738	1.47916	0.0050755	0.0164418
CDKN3	1.47738	1.82633e-05	0.000261152
CLIP3	1.47719	0.0149809	0.0374677
UBE2B	1.47714	0.000428902	0.0026696
SNORA12	1.47648	0.00690097	0.0207029
CBS	1.47624	3.79586e-06	8.18187e-05
NPTX2	1.47518	0.00589899	0.0184372
MYPOP	1.47506	0.00191579	0.00789675
OLFM1	1.47487	9.03636e-05	0.00085333
POP4	1.47426	9.15076e-08	6.58312e-06
SPCS2	1.47377	3.64341e-06	7.99519e-05
LOC100288181	1.4737	0.000703713	0.00384614
TXNDC12	1.47341	1.20018e-07	7.75158e-06
NHP2L1	1.47304	2.06203e-06	5.33674e-05
RBP1	1.47282	2.37126e-06	5.87612e-05
HSPB2	1.47244	0.0031374	0.0114574
MMP2	1.47207	0.0208017	0.0483185
A2MP1	1.47194	0.015498	0.0384967
HNRNPA1	1.47171	1.02493e-05	0.000170677
CAPN10	1.47125	2.78602e-08	2.87909e-06
GRM3	1.47076	0.00400525	0.0137968
DNMT3B	1.47016	2.75213e-06	6.56322e-05
SMS	1.47006	1.42302e-08	1.7722e-06
ATP6V1E1	1.46984	8.4902e-08	6.27973e-06
C15orf48	1.46863	0.00745971	0.0219853
TCEAL3	1.46857	0.000674676	0.00374646
HHIP-AS1	1.46847	0.00253716	0.00978275
CNIH4	1.46836	9.35925e-08	6.65237e-06
FAM171A1	1.46817	1.47495e-06	4.20576e-05
LOC100506421	1.46783	0.00160642	0.00697057
FBXL15	1.46656	0.000100629	0.000916723
TGM2	1.46604	4.36004e-06	8.98588e-05
PANX2	1.46566	0.00878929	0.0249543
INHA	1.46559	0.0134098	0.0344732
HEBP1	1.46543	6.59393e-05	0.000678053
FCGR2A	1.46534	0.00278248	0.0104734
MLLT1	1.46425	6.96855e-05	0.000704152
LHPP	1.46309	0.00867842	0.0247213
COCH	1.46218	0.014404	0.036343
AXDND1	1.46216	0.0170886	0.0415205
PMP22	1.46131	3.75876e-06	8.15014e-05
NAPRT1	1.46117	1.36547e-05	0.000211908
LOC152217	1.46094	4.26844e-05	0.000489728
GOLGA8A	1.46078	0.00061792	0.00351102
SLC6A16	1.46044	0.00377269	0.0132049
SQSTM1	1.46025	1.09859e-09	3.4799e-07
ASPRV1	1.45969	1.71619e-05	0.000250815
LOC642236	1.45922	0.000715201	0.00388705
SRP14	1.45922	0.000719259	0.00389893
SYNE4	1.45904	0.00336393	0.0121116
PDLIM2	1.45903	5.41e-05	0.000584422
EVL	1.45851	9.33539e-05	0.00087308
MAPK8IP2	1.45833	0.000227	0.00166883
PKD1L1	1.45813	0.00654776	0.0199388
HAAO	1.45639	0.00071388	0.00388277
KHSRP	1.45613	2.50271e-05	0.000330018
PRDM8	1.45586	5.58608e-06	0.000108962
GINS2	1.4556	0.000270371	0.00188677
BDH2	1.45558	3.76376e-05	0.000444063
TCEAL5	1.45508	0.0198363	0.0466485
TRAPPC2P1	1.45496	6.64001e-05	0.000681417
CD9	1.4548	9.8991e-06	0.000166751
TFG	1.45387	6.44119e-07	2.41525e-05
SPARCL1	1.45385	0.0151275	0.0377694
PIAS3	1.45277	4.29493e-06	8.87832e-05
SLC12A8	1.45228	0.000276857	0.00192008
LAGE3	1.45204	0.000692054	0.00380669
H3F3B	1.45202	5.49351e-08	4.52237e-06
SLC26A8	1.45179	0.000256035	0.00181454
HOXB2	1.45146	0.00572412	0.0180533
ROPN1B	1.45119	0.00259399	0.00994296
LINC00672	1.45103	0.000197438	0.00150542
DYNLRB2	1.45039	0.0165632	0.0405686
S100B	1.4502	0.000600028	0.00342729
APOBEC3C	1.45015	0.00135625	0.00617755
IER5L	1.44976	0.00229921	0.00904964
TRADD	1.44963	5.6303e-06	0.000109531
AGT	1.44933	0.00333574	0.012028
VIMP	1.44848	1.10762e-05	0.000180783
KRTCAP3	1.44777	0.0023665	0.00925201
PON2	1.44745	3.75483e-06	8.15014e-05
PSMB3	1.44734	7.62434e-09	1.22126e-06
LOC100271722	1.44722	2.05449e-06	5.32668e-05
FAM53A	1.44698	0.00484819	0.0158927
LOC100505761	1.44602	0.00157839	0.00690236
CACNA1A	1.44292	0.000380289	0.00243506
GLTSCR1	1.44241	0.00384387	0.0133673
PLA2G16	1.4424	0.00141173	0.00635673
ANAPC16	1.44119	1.20355e-05	0.000192081
RIC8A	1.44114	4.18831e-08	3.74404e-06
KPTN	1.44039	0.000764644	0.00407223
SNX20	1.43887	0.00404495	0.0139072
FOXC1	1.4366	0.00291453	0.0108529
POLR3GL	1.43459	0.000158693	0.00128106
UCKL1	1.43446	1.87658e-05	0.000264701
STK25	1.43384	8.94593e-07	2.94246e-05
TM4SF1	1.43356	5.69451e-05	0.000607874
SCARB1	1.43349	0.00297966	0.0110219
NQO2	1.43155	4.90278e-05	0.000542433
PEX11B	1.43067	3.71486e-07	1.6304e-05
C16orf91	1.42969	4.17729e-07	1.72453e-05
NDUFAF1	1.42851	7.26716e-09	1.1907e-06
C11orf82	1.42836	1.38956e-05	0.000214354
IRX5	1.42827	0.00327631	0.0118547
FAM26F	1.428	0.00265586	0.0101225
NUPR1	1.42795	0.00185966	0.0077112
E4F1	1.42698	5.10921e-06	0.000101425
SIK1	1.42652	0.00183664	0.0076483
ELOF1	1.4257	7.56555e-05	0.000749407
METTL18	1.42524	8.66603e-07	2.88294e-05
HMGA1	1.42443	0.00468568	0.0155078
DBNDD1	1.42423	0.0127836	0.0331559
MRPL43	1.42307	0.00207918	0.00840148
LOC100287015	1.42284	0.000467336	0.00284831
CDO1	1.42267	2.7517e-05	0.00035326
CNKSR1	1.42202	0.00413774	0.0141462
TMEM126A	1.42168	2.63983e-09	5.74275e-07
CMIP	1.42158	0.000534628	0.00313609
SKP1	1.42021	7.02553e-06	0.000129091
NPDC1	1.41917	0.0121829	0.0319391
RPSAP58	1.41886	1.03429e-05	0.000171767
PPP1R16A	1.41883	0.000739869	0.00397369
DYNLT1	1.41658	2.94181e-06	6.84083e-05
PTPRN	1.4162	0.00521826	0.016796
LOC100289187	1.41554	0.00669785	0.020273
FAM89A	1.41533	3.41115e-06	7.64674e-05
MORN4	1.41495	1.9732e-05	0.000274683
FAM213B	1.41466	9.3358e-06	0.000160018
FAM219A	1.41419	9.33215e-08	6.65237e-06
S100A2	1.41359	0.0170194	0.0413937
PPP1R13L	1.41296	0.000962097	0.00478781
ACOT7	1.4126	1.81589e-05	0.000260426
PLGRKT	1.41254	2.67209e-05	0.000345168
PET100	1.41204	0.00975074	0.0269087
ZDHHC8	1.41201	1.41892e-05	0.000217175
PKM	1.41189	4.13558e-07	1.72241e-05
PRDX1	1.41172	3.53923e-09	6.96074e-07
HS6ST3	1.41128	0.000613185	0.00349149
LOC100507373	1.41118	0.000148621	0.00121934
OGFOD3	1.41003	4.72789e-07	1.8978e-05
PP7080	1.4091	7.01561e-05	0.000706947
TSLP	1.40566	4.31393e-05	0.00049378
ATP6AP2	1.40544	1.03086e-10	8.29705e-08
LMF1	1.40461	0.00509782	0.0164884
C12orf52	1.40445	6.35576e-08	4.94577e-06
CEMP1	1.40421	0.000972885	0.0048232
OAS2	1.40411	0.0183193	0.0438381
SLC43A3	1.40369	2.19986e-05	0.000299572
CIC	1.40348	0.00118359	0.00559576
CCND1	1.40347	0.000166457	0.00132894
TEX30	1.40301	0.000106858	0.000955235
FAM212A	1.40271	0.00166862	0.00715732
NME3	1.40216	0.00206859	0.00837264
RAB20	1.40206	0.00038242	0.00244396
PNPLA2	1.40158	0.0157054	0.0388859
FTSJ1	1.401	8.12629e-10	3.0361e-07
SNX3	1.40093	3.7866e-07	1.64492e-05
SCP2	1.39994	2.34458e-07	1.17803e-05
COMMD5	1.39832	1.77106e-06	4.7789e-05
AQP3	1.39771	0.00293796	0.0109095
CNN2	1.39694	5.30323e-05	0.000576237
DYNLRB1	1.39553	0.00248242	0.00962515
ARID3B	1.39472	6.92589e-05	0.000700926
PRDM16	1.39465	0.00301918	0.0111293
TMEM160	1.39407	0.00217385	0.00868516
MST1R	1.39344	0.000372481	0.00239833
EXPH5	1.39314	0.000216404	0.0016114
TNFRSF1B	1.39256	0.00467497	0.0154851
SLC26A4-AS1	1.3921	0.00280984	0.0105521
CYGB	1.39165	4.39017e-05	0.00049859
FAM71E1	1.39146	0.00464968	0.0154294
SCARF1	1.39058	0.000873153	0.00446228
THPO	1.3894	0.0129358	0.0334673
NSUN7	1.38869	0.00418932	0.014279
FHIT	1.38774	4.33254e-05	0.000494745
PFN1	1.38759	0.00304823	0.0111935
SUPT4H1	1.38697	3.98423e-06	8.46272e-05
PRAF2	1.38697	0.0210136	0.0487071
NFKBIA	1.38633	0.00168684	0.00721211
CBX4	1.38631	0.000320733	0.00215961
SH3BP1	1.38496	0.000327785	0.00219493
COA3	1.3843	0.000164423	0.00131493
CARD9	1.38421	0.000433642	0.0026945
OXA1L	1.38338	1.09729e-05	0.000179648
BRI3	1.3827	3.16137e-06	7.24282e-05
FLVCR1-AS1	1.38231	0.0032311	0.0117232
IL17RB	1.382	0.00304601	0.0111917
TST	1.38139	0.000229302	0.00168151
ATP6V0E2	1.38104	0.000475131	0.00288825
NTN5	1.37999	0.016719	0.0408563
ARL3	1.37966	1.25956e-06	3.73789e-05
ANKRD13D	1.3789	3.50023e-05	0.000420742
OAS3	1.37811	0.00631584	0.0193988
GNG11	1.37803	0.000152562	0.00124816
SERPINF1	1.37776	0.01097	0.0294636
MRPL27	1.37752	3.36029e-05	0.000409387
BAI1	1.37684	0.00452458	0.0151141
NIT2	1.37662	1.57381e-06	4.41851e-05
TSPAN9	1.37657	1.96158e-08	2.25336e-06
ACOX2	1.37571	0.0144608	0.0364673
BDNF-AS	1.37531	0.000736853	0.00396495
ECHDC2	1.37524	4.34318e-05	0.00049511
C16orf55	1.37481	0.000421637	0.00263564
ISLR	1.37471	1.07516e-07	7.2866e-06
FBXO44	1.37446	0.000106649	0.000954539
LOC100507463	1.37409	0.00117829	0.00557791
LMOD1	1.37325	0.0203151	0.0474833
SMPDL3A	1.37279	8.66098e-07	2.88294e-05
AGTR1	1.37234	0.000695094	0.00381621
LOC728743	1.37185	0.000710566	0.00387197
RHOT2	1.3718	7.67039e-05	0.000757794
SLC2A4	1.37113	0.00423742	0.0143991
C1QTNF1	1.37034	0.00518501	0.0167213
CCDC152	1.37025	0.00379356	0.013262
LOC284889	1.3702	0.00290423	0.0108257
C10orf11	1.36991	0.000137602	0.00115562
PLK2	1.36962	0.00442814	0.0148806
LOC728730	1.3696	0.00018013	0.00140355
UQCR10	1.36953	9.64954e-05	0.000895501
LPCAT4	1.36825	6.38986e-05	0.000661269
OXTR	1.36798	0.00383055	0.0133401
HSBP1L1	1.36797	0.00115066	0.00546669
SLC35B1	1.36704	5.94832e-08	4.78856e-06
PSMB4	1.36627	1.74114e-06	4.71565e-05
ATP8B3	1.36611	0.00100754	0.00495473
RAB24	1.36571	2.72408e-06	6.50698e-05
SEL1L3	1.3653	0.00256897	0.00987924
LRP10	1.36514	8.55848e-07	2.86022e-05
ZNF598	1.36485	1.25998e-05	0.000198951
GAS2L1	1.36408	8.61891e-05	0.000821899
SERGEF	1.36381	1.09378e-07	7.34444e-06
DCST2	1.36326	0.00300332	0.0110876
ALOX5	1.36303	0.0138915	0.0353764
ATF3	1.36294	0.013457	0.0345579
SSSCA1	1.36104	0.00268864	0.0102048
MPZ	1.3608	0.0035048	0.012474
UBALD2	1.36076	0.000916223	0.00461628
B3GNT1	1.36068	3.08149e-06	7.08208e-05
C2	1.36058	3.40382e-06	7.64208e-05
U2AF1	1.3597	0.000498082	0.00298296
AGAP2	1.35903	0.0016514	0.0071086
IMPDH1	1.35894	2.17889e-06	5.51534e-05
SNRPA	1.3589	0.00082216	0.00428091
PTX3	1.35643	0.017938	0.0431745
AKR1A1	1.35568	5.23976e-05	0.000570617
TCEAL4	1.35562	0.00291899	0.0108561
SLC15A3	1.35506	0.000144817	0.00119926
TBCA	1.3542	8.04298e-05	0.000782338
PSTK	1.3539	0.000145345	0.00120126
POM121	1.35328	8.44545e-05	0.000810129
SRP68	1.35318	8.28976e-08	6.16276e-06
SDF2L1	1.35254	0.000253345	0.00179635
DAK	1.35235	3.66033e-05	0.000433328
PLXNA3	1.35173	5.69767e-06	0.0001104
RPIA	1.35159	3.8298e-06	8.24284e-05
LRRC16B	1.35094	0.0133222	0.0343084
SAMD12	1.35019	0.0132806	0.0342196
SPSB3	1.34957	0.00049276	0.00295894
SLC6A12	1.34912	0.00389165	0.0135077
GP1BA	1.34884	0.00119172	0.00562001
ATP2C2	1.34744	0.00576621	0.0181331
SPIN2B	1.34723	0.00135803	0.00618371
REC8	1.3471	2.295e-05	0.000309921
CMTM3	1.34694	1.20229e-07	7.75158e-06
C21orf119	1.34664	0.00288133	0.0107596
PFN2	1.34585	1.02977e-09	3.33441e-07
DNLZ	1.34543	0.000767298	0.00407891
CCDC84	1.34535	0.000235139	0.00171292
PDE4A	1.34462	0.000351394	0.00230685
RPL26L1	1.34388	7.21747e-05	0.000723783
CTHRC1	1.34366	0.000386337	0.00245714
ALB	1.34295	0.00248586	0.00963592
LAG3	1.34216	0.0174748	0.0422966
NUDCD2	1.34205	2.62122e-07	1.28599e-05
IRF7	1.3418	2.77464e-07	1.31847e-05
NOL7	1.34095	0.000323506	0.00217342
PPAN	1.34058	0.00311947	0.0114062
EPOR	1.34022	0.000311714	0.0021057
PAQR4	1.33968	0.00444524	0.014914
ZNF503-AS2	1.33933	5.90191e-07	2.26904e-05
TRNP1	1.33786	4.85332e-05	0.000539007
LEKR1	1.3378	0.00322832	0.011716
TMEM204	1.33692	0.000633247	0.0035667
CD101	1.33685	0.00039673	0.00250901
CDKN2C	1.3366	1.83487e-06	4.88773e-05
EXOSC8	1.33631	2.86441e-06	6.74269e-05
POMP	1.33554	4.13506e-06	8.68183e-05
SLC25A44	1.33435	1.02779e-05	0.000170958
DNAH17	1.33415	0.00136556	0.00620829
CDHR4	1.33361	0.00712374	0.0212126
SHC3	1.33111	0.0123075	0.0321962
CAPNS1	1.33109	8.65332e-05	0.000824139
RAB3IL1	1.33007	0.00332237	0.0119887
RPS3A	1.33006	8.08013e-07	2.77678e-05
2024-03-02	1.32917	6.33173e-06	0.000119507
HAVCR2	1.32885	0.00158885	0.0069211
LSM4	1.32797	1.22474e-05	0.000195034
AUTS2	1.32668	0.00554684	0.0176162
CCNL2	1.3265	1.22909e-06	3.68941e-05
CPNE2	1.32632	1.15499e-05	0.00018596
NSMCE4A	1.32575	3.51217e-07	1.5555e-05
SURF2	1.32547	0.0012648	0.00586552
DBF4B	1.32449	0.000768757	0.00408369
NR2C2AP	1.32435	2.78697e-07	1.31847e-05
PLEKHA6	1.32383	0.00348561	0.0124258
C5orf30	1.32312	0.000797165	0.00418576
SRF	1.32287	2.16786e-08	2.42217e-06
CDCA4	1.32286	4.17649e-06	8.71858e-05
MRPL55	1.32148	0.00488835	0.0159597
SYTL1	1.32109	0.000897346	0.00454632
TEX26-AS1	1.32058	0.00219015	0.00873603
LOC113230	1.32021	0.00937085	0.0261726
PALM	1.31893	0.0123581	0.0322937
PIFO	1.31812	8.31544e-09	1.28787e-06
PABPC1L	1.31792	0.00250051	0.009685
C5orf56	1.31778	0.000168263	0.00133976
TEAD2	1.31759	1.23227e-07	7.84081e-06
PLAUR	1.31746	0.00037501	0.00240929
HESX1	1.31717	0.0117919	0.0311908
RPL13A	1.31694	4.61433e-08	3.9319e-06
SDHB	1.31677	1.23573e-06	3.6973e-05
BRSK2	1.31619	0.00500152	0.0162346
FCGRT	1.31608	0.000191204	0.00146884
SLC2A6	1.3159	1.13106e-06	3.48429e-05
RPS15A	1.3158	0.0110515	0.0296393
MRVI1	1.315	0.000684904	0.0037802
TPP1	1.31483	0.00172129	0.00731221
KCNIP2	1.31444	0.00232292	0.00910607
HNRNPAB	1.31415	1.33984e-07	8.415e-06
PHF11	1.31265	4.29567e-06	8.87832e-05
ANKLE1	1.31204	0.0117858	0.0311842
AHDC1	1.31033	0.000123169	0.0010651
ALG12	1.31007	1.21891e-06	3.68941e-05
VWF	1.30999	0.00317096	0.0115481
UNK	1.30991	3.34247e-05	0.000407557
CD63	1.30867	5.80038e-08	4.6954e-06
TMEM54	1.3079	0.00640515	0.0196228
HSD17B6	1.30777	0.00935451	0.026137
ADHFE1	1.30711	0.00460204	0.0153079
MFSD12	1.30608	3.50422e-06	7.79541e-05
CASP4	1.30516	5.07116e-11	4.92612e-08
MRPS23	1.30491	3.83431e-07	1.64492e-05
SSBP1	1.30403	4.249e-06	8.8194e-05
GPR56	1.30353	0.00128168	0.00591741
TNFRSF25	1.30262	0.00989229	0.0272169
ERBB3	1.30216	0.00064712	0.00362801
RPL23	1.30209	0.000177034	0.00138867
FLJ33360	1.30177	0.00362888	0.0128185
ZNF771	1.30033	0.0169088	0.0411797
MVB12A	1.29972	1.7735e-05	0.000255605
POLR2E	1.29969	3.47871e-08	3.20812e-06
COMMD1	1.29958	3.78848e-06	8.18086e-05
ABCC8	1.29892	0.00521408	0.0167862
GATM	1.29811	0.0180448	0.043345
TOMM7	1.298	0.0162699	0.040005
C17orf53	1.2972	0.0131117	0.0338261
LARP6	1.29709	1.84137e-06	4.89609e-05
COL26A1	1.29678	0.00439234	0.0147979
AATK	1.29673	0.00251458	0.00972399
GLIS2	1.29579	0.00306946	0.0112573
PDGFA	1.29576	4.20426e-06	8.76398e-05
NPFF	1.29572	0.000329033	0.00220227
NTHL1	1.29551	0.0050667	0.0164169
MTFMT	1.29537	9.70764e-06	0.000163964
RAP1B	1.29454	2.23323e-10	1.30161e-07
DOHH	1.29414	0.000268117	0.00187734
SNX12	1.294	1.22908e-08	1.61342e-06
BEND7	1.29359	0.00191902	0.00790782
SERPING1	1.29354	0.00969966	0.0268135
CHKA	1.2919	5.56119e-07	2.16086e-05
PRR24	1.29112	0.021519	0.0495973
VSNL1	1.2909	0.00590702	0.0184544
THAP8	1.28971	0.00163413	0.00705019
COPRS	1.28956	1.54288e-08	1.88919e-06
PTRHD1	1.28946	0.000173368	0.0013729
HIGD1A	1.2891	2.54627e-07	1.26196e-05
EPHB1	1.28689	0.0065144	0.019883
ANXA1	1.28686	3.24988e-08	3.07493e-06
BOLA1	1.28648	0.000754683	0.00402975
IFI44L	1.28491	0.00609815	0.0189015
SPON2	1.28478	0.00164191	0.00707481
APLN	1.28472	0.00753143	0.0221406
SLC35B2	1.28455	1.32694e-05	0.000207233
GPX1	1.28344	0.00392978	0.0136076
POLQ	1.28286	0.00814222	0.0235211
TBX5-AS1	1.28119	0.0107809	0.0290314
TMIE	1.28109	0.00390633	0.0135425
LYSMD2	1.28102	0.000344743	0.00227708
ANAPC11	1.28083	1.915e-05	0.000268819
COX5A	1.27983	8.9724e-05	0.00084839
KCNJ2	1.27982	0.020489	0.0478141
RAMP2	1.27973	0.00487896	0.0159362
HES1	1.27958	0.0003031	0.00206071
CAMK2G	1.27954	6.74246e-05	0.000688951
MIS18A	1.27881	7.91187e-05	0.000774757
EIF1	1.27879	1.54477e-05	0.000230585
LOC100129722	1.27787	0.00494158	0.0160794
ANGPTL4	1.27749	0.00185283	0.00769383
FAM124A	1.27665	0.00395306	0.0136525
FGF9	1.27597	0.0130427	0.033684
LXN	1.27566	5.04849e-07	2.0044e-05
MEI1	1.27533	0.00723848	0.0214948
REEP6	1.27526	0.0133596	0.0343807
CYB561	1.27436	1.81871e-08	2.15451e-06
TOR2A	1.27433	0.00264794	0.0101003
CDKN1C	1.27394	0.00157694	0.00689904
PACRG	1.27371	0.000570347	0.0033057
TG	1.27309	0.0088118	0.0249847
SYN1	1.27262	0.0214497	0.0494646
KCNN4	1.27216	0.00120464	0.00566183
MAP6	1.27205	5.65073e-05	0.000604529
RNF166	1.27199	2.70845e-05	0.000348937
FAM200B	1.27088	1.44502e-05	0.000220181
DCXR	1.27046	0.0142835	0.0361265
RND2	1.27038	0.00231133	0.00907188
NR2F2	1.27024	0.0104351	0.0283504
TOMM20L	1.26993	0.00447409	0.0149867
TMEM150A	1.26976	7.68746e-07	2.69265e-05
MARVELD2	1.26974	0.000308283	0.00208542
IER3IP1	1.26903	2.26875e-05	0.00030723
LGMN	1.26843	7.09722e-05	0.000713197
LRRC56	1.26813	0.00249466	0.00966745
PSMD10	1.26811	1.12532e-06	3.48134e-05
TMEM50B	1.26807	1.85299e-05	0.000263157
COMT	1.26781	2.15997e-05	0.00029552
TGFB1I1	1.26705	0.00839545	0.024076
STMN3	1.26577	4.09263e-05	0.000474036
CELF4	1.26475	0.00583948	0.0183053
AGPHD1	1.26413	7.36768e-05	0.00073353
DIRAS3	1.2631	0.01012	0.0277021
ALPK2	1.2629	0.0081418	0.0235211
EEF1E1	1.26281	0.000279701	0.00193722
MRPL40	1.26197	0.0007144	0.00388415
LBX2	1.26125	0.00480859	0.0157913
STK32C	1.26055	0.00527291	0.0169382
SYT8	1.26034	0.00539291	0.0172136
SLC22A18	1.26013	0.006118	0.018948
SCRG1	1.2601	0.00227371	0.00897351
SMOX	1.25993	8.21575e-06	0.000145324
TMEM70	1.25981	1.75091e-06	4.7333e-05
KLHL35	1.25978	0.000198962	0.00151467
RHPN2	1.25957	0.00375855	0.013168
PTPMT1	1.25807	0.00011625	0.00102164
RYR3	1.258	0.000228075	0.0016742
TP53	1.25783	8.66424e-06	0.000151013
WDR18	1.25728	0.000912139	0.00460048
CD151	1.25724	1.01083e-05	0.000169202
METTL21B	1.25703	3.63032e-05	0.000431112
NDUFA5	1.25673	1.24887e-06	3.71374e-05
C11orf1	1.2567	0.00326161	0.0118109
TOMM34	1.25662	2.61991e-05	0.000340573
NACA	1.25623	0.000144856	0.00119926
ZMYM6NB	1.25551	1.95311e-07	1.05794e-05
APOBEC3D	1.25546	0.00340785	0.0122168
HLA-F-AS1	1.25534	0.000284811	0.00196589
PEG10	1.25451	0.00880809	0.0249791
TMEM66	1.25336	4.46498e-06	9.13754e-05
C17orf59	1.25276	2.29227e-05	0.000309839
A1CF	1.25261	0.0118223	0.0312241
MRRF	1.25253	1.04949e-06	3.3109e-05
CBX3	1.25235	4.30012e-07	1.76322e-05
TRIM22	1.25213	0.00869919	0.0247666
DRG2	1.25192	1.36e-05	0.000211489
PFDN4	1.25089	2.15206e-07	1.11593e-05
ECE2	1.24975	0.00181434	0.00758342
MORF4L2-AS1	1.24961	7.72305e-05	0.000762416
ETFB	1.24924	0.000361006	0.00235251
MIER2	1.24903	1.85553e-05	0.000263261
PRDX4	1.24886	0.000116557	0.00102372
IDH3B	1.24854	7.3655e-06	0.00013299
VDAC2	1.24836	1.04622e-05	0.000172839
PSMA4	1.24778	3.82221e-07	1.64492e-05
PEMT	1.24685	0.000618737	0.00351102
RPL8	1.24583	0.00262286	0.0100283
RPS3	1.24582	6.46712e-07	2.41525e-05
LINC00163	1.24566	0.0124922	0.0325475
DTNA	1.24539	0.0037931	0.013262
HSD17B8	1.24447	0.00246078	0.00955652
HRSP12	1.24424	0.000269127	0.0018817
ORMDL2	1.24408	2.68629e-08	2.85509e-06
GTF2IRD2	1.24395	0.000772581	0.00410101
BCAM	1.24279	0.00791041	0.0229698
HPX	1.24272	0.00994462	0.0273402
AGAP6	1.24195	0.00565112	0.0178617
SCN1B	1.24138	0.000669762	0.00372343
HIF3A	1.24089	0.00350718	0.0124794
ANG	1.24061	4.90196e-05	0.000542433
NT5C3B	1.2404	1.20959e-12	8.34513e-09
SYNGR2	1.23997	9.77028e-05	0.000900883
SHB	1.23996	0.000694585	0.00381585
NUDT2	1.23974	8.06488e-05	0.000782901
NHP2	1.23965	0.000551114	0.00321043
LIME1	1.23949	0.00654522	0.0199388
NDUFA2	1.23947	0.000178587	0.00139602
B2M	1.23936	3.37465e-07	1.50373e-05
MOSPD3	1.23859	0.000141032	0.00117562
TJAP1	1.23841	0.00170021	0.00724804
CELSR3	1.23805	0.00432515	0.0146188
PPP2CB	1.23774	1.36071e-07	8.45652e-06
TTC31	1.23768	0.00041881	0.00261909
NOSIP	1.23736	0.000285138	0.00196721
PRDX3	1.23724	9.05138e-06	0.00015608
ALG8	1.23595	2.58651e-07	1.27325e-05
PTH1R	1.23549	0.00169265	0.00722707
SLC11A1	1.23396	0.0194427	0.045981
KCTD13	1.23377	0.000807872	0.00422372
TDRD5	1.23365	0.0153684	0.0382856
CHMP5	1.23361	7.30947e-07	2.61686e-05
FN3KRP	1.23352	1.52791e-05	0.00022944
SAP18	1.23161	6.45006e-06	0.000121201
YIPF2	1.23021	2.59419e-05	0.000338406
B3GALT6	1.22987	4.32082e-07	1.76355e-05
NDUFS7	1.22961	0.00247186	0.00959526
KLHL26	1.22956	1.53975e-05	0.000230345
CYP2R1	1.22791	6.14474e-06	0.000117039
TSHZ2	1.22781	0.0204463	0.0477517
AFF2	1.22732	0.0114745	0.0305324
SLC6A15	1.22722	0.00620051	0.0191415
TRIM8	1.22665	1.65056e-06	4.55497e-05
CDS1	1.22661	0.0012975	0.00596777
PTPRVP	1.2265	0.0200959	0.0471373
PIM2	1.22619	2.40933e-05	0.000320681
CBX8	1.22567	0.0112141	0.0299599
KLHDC2	1.22524	2.76473e-06	6.5825e-05
NAAA	1.22463	2.87565e-05	0.00036563
SF3A2	1.22428	0.00302496	0.0111389
C12orf68	1.22393	0.000552412	0.00321582
TNFAIP2	1.22318	4.50458e-06	9.20565e-05
NMB	1.22313	0.000801643	0.0042002
SLC18B1	1.22272	0.000189435	0.00145968
NUDT5	1.22248	1.99729e-06	5.20562e-05
F2	1.22242	0.007552	0.0221811
ZFAND6	1.22228	1.001e-08	1.42996e-06
TIMM13	1.22166	0.000103043	0.000932271
C9orf142	1.22148	0.000652965	0.00365094
YPEL5	1.22105	2.1089e-06	5.40048e-05
SSB	1.22035	1.72696e-06	4.6947e-05
SF3B5	1.21875	0.000780388	0.00412718
STRA6	1.21849	0.00895393	0.0252844
ATP5G1	1.21839	0.00833771	0.0239623
DLX5	1.21781	0.0120026	0.0315699
SH3BGR	1.21775	0.00410194	0.0140568
IER5	1.2175	0.000514711	0.00305983
HDDC2	1.21746	0.00119694	0.00564055
WDR54	1.21722	0.000252575	0.00179263
SLC6A9	1.21687	0.000307103	0.00208033
PEF1	1.21551	1.83937e-05	0.000262245
PPP1R7	1.2154	1.04978e-06	3.3109e-05
SLC2A4RG	1.21533	6.64067e-05	0.000681417
SEC61G	1.21479	0.00345101	0.0123335
NR2F6	1.21473	0.00351288	0.0124966
S100A3	1.21467	0.00340629	0.0122168
LRRC73	1.21462	0.0212289	0.049085
TCEA3	1.21394	8.48761e-05	0.000813103
AKR1B1	1.21379	3.23633e-07	1.45056e-05
RNF26	1.21358	9.06476e-05	0.000855457
APBB3	1.2129	0.00335551	0.0120933
LDLRAP1	1.21254	4.21267e-06	8.76898e-05
CELF3	1.21239	0.0210666	0.0487861
FAM19A5	1.21202	0.00199587	0.00814922
STX16	1.21173	0.00108803	0.00524262
GTF2IRD2B	1.21165	0.000275072	0.00191042
DLGAP1-AS1	1.21162	0.00139576	0.00630234
POLR2C	1.21161	5.39356e-06	0.000105944
GLB1L3	1.21136	0.000703024	0.00384438
TIMM44	1.21038	8.79592e-05	0.000835009
C1orf51	1.21028	0.00345782	0.012349
CIDECP	1.21007	0.000702818	0.00384438
EBP	1.20992	0.000180248	0.00140355
BCL6B	1.20944	0.00734856	0.0217281
ZNF775	1.20872	2.99016e-05	0.000376359
TBX6	1.20837	0.000667533	0.00371387
FAM105A	1.20779	0.0167756	0.0409424
FOXD1	1.2077	2.51808e-06	6.15621e-05
NAT9	1.20763	4.94973e-06	9.877e-05
HAPLN3	1.20746	6.58935e-07	2.44932e-05
TMOD4	1.20579	0.00762131	0.0223531
SLC26A7	1.20503	0.00680348	0.0204796
RBPMS	1.20494	1.66052e-05	0.000244399
BATF	1.20489	0.00608397	0.0188696
APOA1BP	1.2046	0.000395588	0.00250491
HOXD8	1.20445	2.85625e-06	6.73436e-05
SLIT1	1.20386	0.0142562	0.03607
GTF2A2	1.20311	5.32942e-05	0.000577361
C10orf35	1.20263	0.0157107	0.0388924
MTSS1L	1.20195	2.05583e-05	0.000283939
LOC653513	1.20168	9.70167e-05	0.000897543
LSR	1.20142	0.00220384	0.00877331
FAM103A1	1.20126	0.00570774	0.0180094
VDAC1	1.20112	1.89935e-05	0.000267114
EMC10	1.20112	6.81336e-05	0.00069403
PMEPA1	1.20108	9.98498e-06	0.000168004
PVT1	1.20088	2.00065e-06	5.20562e-05
BTG3	1.19997	6.20069e-06	0.000117797
LY75	1.19913	0.0102928	0.0280576
RNF157	1.19876	0.00305511	0.0112159
APLP2	1.19817	4.06382e-08	3.65518e-06
ADIPOR1	1.19805	6.6905e-06	0.000124505
ITGB7	1.19785	0.00244704	0.00951837
POFUT2	1.19753	4.45212e-05	0.000504055
HADH	1.1975	1.36953e-05	0.000212091
OCIAD1	1.19675	8.25233e-05	0.00079685
GSTO1	1.19621	6.39081e-10	2.51677e-07
LOC375295	1.19597	0.000323911	0.00217498
LIPT1	1.19581	0.000375431	0.00241093
MDGA1	1.19562	0.00379646	0.0132653
ARVCF	1.19493	6.19625e-06	0.000117797
SHISA5	1.19479	4.73397e-05	0.000530197
ZNHIT3	1.19476	3.73696e-05	0.000441974
BBS5	1.19405	3.5577e-05	0.000425959
HOXA1	1.19346	0.00261184	0.00999663
BANF1	1.19246	0.00110862	0.00531195
TWIST1	1.19227	0.0084308	0.0241536
TMEM11	1.19218	3.62724e-05	0.000431097
TMEM100	1.19141	0.0044146	0.014842
EMG1	1.19135	3.86422e-06	8.25731e-05
HSBP1	1.19108	3.41617e-05	0.000414118
DTD1	1.18949	1.23793e-05	0.000196277
PDE6D	1.18931	4.1212e-06	8.67776e-05
NELFA	1.18831	3.43107e-05	0.000415233
APOBEC3F	1.18819	0.000245658	0.0017581
GALE	1.18804	0.000244025	0.00175244
PIGP	1.18793	0.000457981	0.00280388
NOXA1	1.18773	0.0160776	0.0396525
KIF22	1.18753	0.000105465	0.000946264
PCBP2	1.18683	0.000148259	0.00121706
FBXO6	1.18667	0.000151687	0.0012417
TUBB6	1.18575	4.90658e-06	9.8071e-05
TALDO1	1.18547	1.81873e-06	4.8536e-05
ST20	1.18537	0.00209687	0.00845419
GDPD1	1.18445	0.001131	0.0053873
NDUFA4	1.18428	8.5655e-05	0.00081895
NCSTN	1.18423	4.95511e-06	9.877e-05
FAM47E	1.18402	0.000112732	0.000996699
CLIC2	1.18394	0.00397484	0.0137018
DECR2	1.18391	0.000168863	0.00134307
CCNB2	1.1839	0.014185	0.0359292
NOC4L	1.18336	0.00105771	0.00514072
DHRS1	1.18239	0.000627312	0.00354269
PGRMC2	1.18142	2.31643e-05	0.000311947
DECR1	1.18133	8.33645e-07	2.83245e-05
USB1	1.18059	1.56447e-05	0.000232611
RFX2	1.18051	0.0035897	0.0127078
C7orf50	1.18041	0.00153055	0.00674175
C1QTNF6	1.1802	0.00280376	0.010532
SNX10	1.17933	0.0172783	0.0419115
PTGES2	1.17837	1.12185e-05	0.000181627
SSBP3	1.17825	0.0106796	0.0288323
ATP5D	1.17786	0.0168115	0.040993
TLR9	1.17728	0.0118013	0.0311912
GALT	1.17718	0.000125727	0.00107826
CCDC74A	1.17715	0.00687451	0.0206448
RPUSD1	1.17691	0.000217275	0.00161691
GTF3C6	1.17655	5.6014e-05	0.000600133
MGMT	1.17567	0.000187089	0.00144466
LAMTOR4	1.17482	0.00274039	0.0103491
UBE2F	1.17459	7.52103e-06	0.000135295
PPP6C	1.17451	7.8237e-07	2.70782e-05
DPP3	1.17393	3.84814e-06	8.255e-05
CNRIP1	1.17359	3.32196e-06	7.5162e-05
CAPS	1.17308	0.000227707	0.00167245
RILPL2	1.17212	0.000974656	0.00482887
PLD6	1.17209	0.000185348	0.0014335
CCDC3	1.172	0.0039383	0.0136242
CCNO	1.17198	0.00439924	0.0148117
PEA15	1.17158	1.1421e-07	7.53008e-06
LOC439994	1.17124	0.00640626	0.0196228
FOXO4	1.17008	4.7598e-05	0.000531864
TATDN1	1.17002	7.74348e-07	2.70576e-05
NAA10	1.16953	0.000114635	0.00100935
DTNBP1	1.169	0.00111807	0.00534495
CSTB	1.16838	9.82672e-05	0.000904518
CHRD	1.16825	0.000113741	0.00100383
C20orf111	1.1675	4.61281e-06	9.35496e-05
MTIF3	1.16737	0.00125348	0.00582655
C9orf40	1.16722	4.73852e-05	0.0005303
AGA	1.16706	0.000160484	0.00129071
RHBDD2	1.167	0.000125505	0.00107826
LINC00673	1.16683	0.000835029	0.00432381
ZNF497	1.16636	0.010444	0.02836
HAUS8	1.16635	2.97661e-05	0.000376168
MRPL46	1.16605	1.58797e-05	0.000235624
LDB3	1.16603	0.000880538	0.00448613
DGCR2	1.16599	1.94747e-06	5.12213e-05
LOC100289341	1.16583	0.00249937	0.00968314
C16orf13	1.1652	0.017989	0.0432538
MPO	1.16484	0.00532257	0.01705
2024-09-09	1.16483	2.07862e-09	4.97343e-07
TAMM41	1.16481	4.78101e-05	0.000533416
ASPSCR1	1.16439	0.00101081	0.00496558
C9orf16	1.16433	0.000855312	0.00439913
CASP9	1.16432	4.57847e-06	9.30444e-05
OVGP1	1.16426	0.00184174	0.00766084
TUSC2	1.16246	3.86679e-05	0.000454012
DNAJC19	1.16223	5.05836e-05	0.00055501
H1F0	1.16222	1.74703e-05	0.000252882
VASN	1.16211	0.000163271	0.00130787
NAT2	1.16157	0.000816814	0.00425824
DTX3	1.16117	0.00168668	0.00721211
IL10	1.16112	0.0112742	0.0300817
ZNF746	1.16054	0.000153092	0.00124969
PHYH	1.15925	6.67576e-08	5.1196e-06
NCKIPSD	1.15911	0.000103074	0.000932271
CYP26B1	1.15903	0.00012314	0.0010651
ARHGEF26-AS1	1.15892	0.0166933	0.0408186
INO80B	1.15867	0.0217374	0.0499791
WDR90	1.15841	0.000267067	0.00187088
JMJD8	1.15831	3.75339e-05	0.000443198
PRMT5	1.15808	2.49267e-05	0.000329267
METTL7A	1.15714	0.00061099	0.00348307
ATP6V0B	1.15714	0.00127578	0.0058998
SLC22A3	1.1569	0.00452754	0.0151205
TMEM184A	1.15673	0.00142282	0.00640467
ZYX	1.15626	0.000189315	0.00145953
RHOJ	1.15572	0.0019864	0.00812344
MYL6	1.15556	3.58686e-05	0.000428015
HDAC10	1.15551	0.000417207	0.00261019
ZSWIM7	1.15528	0.000100097	0.000914408
SDK1	1.15515	0.0105154	0.0284954
ACBD4	1.1549	0.00204268	0.0083025
OLFML3	1.15437	0.00876462	0.0248946
APRT	1.15421	0.000221757	0.0016417
SELENBP1	1.15288	0.0113574	0.0302704
PTRH2	1.15258	3.09183e-07	1.4167e-05
CDIPT	1.1523	5.1944e-07	2.05115e-05
COX4I1	1.15197	0.000207355	0.00156629
HLA-E	1.15024	3.59852e-05	0.000428382
CYBA	1.15006	0.000688997	0.00379417
MRGPRF	1.14838	0.000154936	0.00126121
NLRC5	1.14826	9.27946e-05	0.000869667
TMEM217	1.14811	0.00604094	0.0187721
LAMTOR2	1.14801	0.000732656	0.00395097
NGRN	1.14795	1.22694e-05	0.000195173
ENKD1	1.14789	0.000476497	0.00289052
NACA2	1.14706	0.00217424	0.00868516
EMC8	1.14663	6.48111e-07	2.41525e-05
PARP12	1.14544	6.67897e-05	0.000683902
RAD51AP2	1.14532	0.0138987	0.0353806
DNAH9	1.1452	0.000845549	0.00436978
ZSWIM4	1.14486	0.000766057	0.00407678
FMNL1	1.14426	0.00286552	0.0107165
IDNK	1.14415	0.000215158	0.00160526
LYG1	1.14321	0.000678377	0.00375556
TMPO-AS1	1.14249	0.00561811	0.0177913
C17orf58	1.14215	2.38322e-05	0.000318583
PHGDH	1.14199	0.00135134	0.00615901
PQBP1	1.14133	0.00010529	0.000945278
GLRX2	1.14107	7.14459e-06	0.000130772
UBL7	1.14084	0.000298432	0.00203865
ATP5B	1.14075	1.45832e-07	8.75359e-06
LINC00338	1.14046	0.00306022	0.011229
YRDC	1.14014	0.00010022	0.000914408
SELP	1.13915	0.00300262	0.0110876
PPP1R32	1.13908	0.0139377	0.0354735
SLC25A42	1.13908	3.43779e-06	7.69463e-05
FAM73B	1.13904	1.11716e-05	0.000181473
C22orf39	1.13797	9.2909e-05	0.000869667
C1orf35	1.13757	0.00265809	0.0101257
IGFBP4	1.13744	0.0101914	0.0278558
CBR3-AS1	1.13735	0.00467137	0.0154802
NRBP2	1.13665	0.00030387	0.00206227
TRAPPC2L	1.13622	6.21944e-06	0.000117999
C6orf132	1.13546	0.00650361	0.0198582
BTF3	1.13513	0.000262535	0.00184713
ARGLU1	1.1342	0.000755317	0.00402992
SPATA20	1.13386	0.00108879	0.00524281
MRI1	1.13323	0.00104301	0.00508116
IRAK2	1.13193	0.000120497	0.0010501
TADA3	1.13174	2.23427e-06	5.60335e-05
RAN	1.13173	1.40214e-09	3.78345e-07
ASB4	1.1315	0.0112852	0.0301056
ESRRA	1.13103	5.76869e-06	0.000111479
CD14	1.13094	0.00185845	0.00770837
MDH1B	1.13084	9.65501e-05	0.000895501
RNF125	1.12937	0.00510027	0.0164927
DMD	1.1293	0.00471261	0.0155779
RASAL2-AS1	1.12897	0.00169752	0.00724081
TSTA3	1.12882	0.000401154	0.00252712
CHCHD1	1.12877	0.0039592	0.0136705
C10orf32	1.1284	1.87555e-05	0.000264701
COX6C	1.12793	1.01126e-05	0.000169202
GBAS	1.12775	5.76577e-06	0.000111479
NELFCD	1.12772	1.79095e-07	9.9224e-06
AKT2	1.12743	1.29959e-05	0.000203835
ADRM1	1.1261	2.24796e-06	5.62801e-05
CATSPERG	1.12608	0.00812579	0.0234876
ARHGAP9	1.12586	0.0141302	0.0358259
DGKA	1.12546	0.000217899	0.0016199
ODF3L1	1.12531	0.00168884	0.00721856
BIN3	1.1252	9.48635e-07	3.07168e-05
RANGRF	1.12477	0.0146351	0.0367905
NEIL2	1.12463	5.53731e-06	0.000108446
CAMTA1	1.12426	8.0928e-05	0.000785088
SLBP	1.12413	1.99848e-05	0.000277596
TRIM47	1.12401	2.354e-05	0.00031636
KLLN	1.12322	0.00424961	0.0144305
TAP2	1.12237	2.38852e-06	5.89884e-05
MPV17L2	1.12191	0.00569336	0.0179757
ILF3-AS1	1.12189	0.00333243	0.012019
DLL1	1.12143	0.000111459	0.000987876
GTF3A	1.12056	2.94365e-06	6.84083e-05
DEDD2	1.12051	0.000134394	0.00113129
UBE2E2	1.1201	2.59332e-06	6.28739e-05
TCEAL2	1.11999	0.0143011	0.0361585
LOC554223	1.11887	0.00978787	0.0269902
FBXL12	1.11804	8.35636e-05	0.000804762
ITPA	1.11737	2.30987e-07	1.16774e-05
GLIS1	1.11736	0.0062865	0.0193452
MYLK-AS1	1.11728	0.0131057	0.0338168
C1R	1.11721	4.14216e-06	8.68405e-05
SUCLG1	1.11646	2.9515e-06	6.84814e-05
MORN2	1.11644	5.22649e-05	0.000570024
IQGAP3	1.11607	0.00431413	0.0145951
TMEM205	1.11595	0.000754666	0.00402975
PPP1R18	1.1159	1.57184e-06	4.41851e-05
DGCR6L	1.11472	0.00152488	0.00673098
EPHA2	1.11432	0.00016654	0.00132894
MACROD1	1.11408	0.000352148	0.00230921
PCIF1	1.11392	0.000108627	0.00096748
GLRX5	1.11376	0.00012403	0.00107
SARS2	1.11306	6.15062e-05	0.000641093
SMIM3	1.11275	0.0051859	0.0167213
PSMC4	1.11188	1.29827e-11	2.81661e-08
ACTR10	1.1117	1.8834e-07	1.03169e-05
MED12L	1.11142	0.0132279	0.0340957
SLC38A5	1.11041	0.012005	0.0315699
ABHD11	1.10959	0.000659578	0.00367523
DNASE2	1.10947	1.39019e-05	0.000214354
VAMP2	1.10806	0.00165623	0.00712007
BCAT2	1.10725	8.29694e-05	0.000800098
MRPL13	1.10629	5.79367e-05	0.000615238
RPP40	1.10578	0.000322353	0.00216852
ARL16	1.10488	3.23178e-05	0.000396812
FANCL	1.10457	5.51026e-05	0.000593422
DUSP12	1.10439	0.000122077	0.00105873
STXBP5-AS1	1.10429	0.000296327	0.00202808
POLRMT	1.10373	1.86787e-05	0.000264241
NT5DC2	1.10291	0.00185713	0.00770796
IGDCC4	1.10278	0.00136847	0.00621571
SLC2A1	1.10256	0.00015457	0.00125893
C21orf7	1.10205	0.000710225	0.00387156
FURIN	1.10202	0.000708234	0.00386216
POPDC3	1.10198	0.00488062	0.015938
POU2F3	1.10111	0.01895	0.0451029
LOC100630918	1.10064	0.00206095	0.00834865
MIR3671	1.0997	0.00950944	0.026428
CWC15	1.09913	0.000185186	0.00143301
C5orf28	1.09907	0.000117074	0.00102641
ECHDC3	1.0979	0.000248596	0.00177065
SLC35E2	1.09756	2.67564e-05	0.00034532
TCEB2	1.09741	0.00479179	0.0157574
MORF4L2	1.09683	8.8423e-06	0.000153382
LPAL2	1.09681	0.0176469	0.0426211
LRPAP1	1.0963	8.41409e-05	0.000807653
ZC3H12A	1.09587	0.000172399	0.00136672
NOMO1	1.09586	4.4056e-05	0.000499954
NOB1	1.09568	0.00383874	0.0133584
C6orf136	1.09559	1.24304e-05	0.000196874
TAF12	1.0954	0.00268301	0.0101861
GOLGA7	1.09445	2.1365e-07	1.11182e-05
RHNO1	1.09413	0.000365166	0.00236902
SLC35F2	1.09407	0.0105445	0.0285426
WIZ	1.09389	0.00282364	0.0105957
C20orf96	1.09366	0.000183597	0.00142373
RPL22L1	1.09355	6.11586e-07	2.32674e-05
PSMB1	1.09355	0.000122316	0.00105961
DUSP23	1.09271	0.0137617	0.0351237
LINC00085	1.09225	0.00351692	0.0125049
ANO8	1.09216	0.000684028	0.00377823
ADCY4	1.09164	0.00364094	0.0128518
ENDOU	1.09118	0.0179644	0.0432089
MRGBP	1.091	8.44416e-07	2.84157e-05
TFPT	1.09062	0.000942774	0.00471634
DHRS11	1.09053	0.001713	0.00728548
FLJ30403	1.08972	0.00770201	0.0225436
PFDN5	1.0896	0.000131086	0.0011105
TTC8	1.08957	2.62249e-05	0.000340573
CHI3L2	1.08881	0.0172619	0.0418785
DHRS4L2	1.08807	0.00711411	0.0212041
ARMCX1	1.08773	3.68886e-06	8.05852e-05
HSF5	1.08735	0.0122794	0.0321399
ANKRD13B	1.08717	0.00857789	0.0244931
LCMT1	1.08665	2.37879e-05	0.000318579
ESPL1	1.08655	0.0067381	0.020361
TESK1	1.08601	0.00345896	0.01235
DCTN6	1.08597	1.67076e-05	0.000245163
SLC25A5-AS1	1.08589	0.000132942	0.00112165
IDI2	1.08588	0.00413473	0.0141392
CHMP2A	1.08572	0.00689299	0.0206903
LRP5L	1.08547	0.0119736	0.0315218
TMEM74B	1.0854	0.00289225	0.0107921
PCBP3	1.0852	0.0151043	0.0377309
PCNA	1.08514	7.27805e-06	0.000131895
KLF16	1.08481	0.000543135	0.0031796
ENPP6	1.08481	0.0178459	0.0430159
ID1	1.08429	0.000445741	0.00274858
ALDOC	1.08426	0.00479521	0.0157616
CEBPB	1.08425	0.000154332	0.00125771
LOC728537	1.08289	0.00653206	0.0199097
MTMR11	1.08267	3.63805e-06	7.99519e-05
MRP63	1.08181	0.00052971	0.00311855
EIF1AX	1.0814	4.32603e-08	3.84357e-06
MYD88	1.08005	0.00412401	0.0141162
C21orf59	1.0798	1.09173e-06	3.42098e-05
TRIM11	1.07948	6.89509e-06	0.000127336
NEIL1	1.07947	0.00160363	0.00696261
RABGGTA	1.07908	0.00183274	0.00763652
GLYR1	1.07785	1.72453e-05	0.000251281
ITGB3BP	1.07669	0.00044531	0.00274825
LOC541471	1.07664	0.00487585	0.0159296
NOL12	1.07654	0.000229858	0.0016839
COL9A3	1.07651	0.0141147	0.0358033
COL6A6	1.07589	0.00557001	0.0176705
KRBOX1	1.07583	0.0202139	0.0473227
MOB2	1.07578	5.82018e-05	0.000616769
GRIP2	1.07578	0.0184901	0.0441888
BTBD16	1.07568	0.002528	0.0097655
TMEM230	1.07557	0.00015785	0.00127567
NAB2	1.07441	6.17308e-08	4.8715e-06
TMEM165	1.07302	2.0605e-07	1.09007e-05
GCA	1.07264	0.000618747	0.00351102
MRPL38	1.07254	0.00134428	0.0061389
MYLIP	1.07222	4.26175e-05	0.000489412
ISG20	1.071	0.00189736	0.00783183
PDGFRB	1.07087	0.000174355	0.00137797
HLA-A	1.07076	0.000880917	0.00448649
CA3	1.07052	0.00194901	0.00800197
DGCR6	1.06939	0.00965384	0.0267121
PYROXD2	1.06895	0.000230148	0.00168517
DAZAP1	1.06875	3.03791e-07	1.4008e-05
TRIM16L	1.06871	0.00241572	0.0094217
EAPP	1.06856	9.51905e-06	0.000162415
CHCHD7	1.06853	1.82378e-05	0.000261045
PHF12	1.06815	0.00398406	0.0137303
LRRN4CL	1.06793	7.55418e-07	2.65874e-05
CCT6A	1.06753	7.81116e-07	2.70782e-05
AURKAIP1	1.06713	0.000587639	0.00337971
MTERFD2	1.06701	0.000893535	0.00453017
GSTO2	1.06675	0.000927316	0.00464966
ABHD16A	1.06658	1.88397e-06	4.98209e-05
PXN	1.06555	0.00172907	0.00733671
RTN3	1.06518	1.08463e-06	3.40608e-05
CHEK2	1.06497	0.000167845	0.00133716
PDZD7	1.06458	0.00390845	0.0135434
NDUFS5	1.06381	0.000237734	0.00172339
RPUSD3	1.06252	0.000294446	0.00201726
FAM221A	1.06235	0.000529202	0.00311682
PIF1	1.06179	0.00166015	0.00713359
N6AMT2	1.06147	0.00355489	0.0126091
MTCH1	1.06133	1.66892e-06	4.58827e-05
CD3EAP	1.06126	0.00871334	0.0247924
ANO1	1.0604	0.00106802	0.00517012
NDRG1	1.06018	4.10528e-10	1.92441e-07
CDPF1	1.06003	0.00377042	0.0132033
TM7SF2	1.0594	0.0103305	0.0281174
DHX58	1.0593	0.000735873	0.00396484
PIM3	1.05928	0.000377029	0.00241939
TMEM259	1.05915	0.00944241	0.026312
MTA1	1.0578	0.00526704	0.0169249
NAGS	1.05761	0.00130568	0.00599024
ATP8B4	1.05752	0.00498616	0.016192
COPS6	1.05703	0.00476587	0.015697
GPX7	1.05699	0.0060499	0.018792
PPP1R11	1.05697	1.26666e-06	3.75131e-05
GNB2L1	1.05694	0.00022111	0.00163836
NDP	1.05655	0.0075494	0.0221779
LOC400027	1.05653	2.79103e-05	0.000357365
SRRT	1.05615	0.00101111	0.00496558
AGAP3	1.05565	0.000156508	0.0012693
AVPI1	1.05551	0.000265585	0.00186408
NOVA1	1.05545	0.00275123	0.010379
HOXA11	1.05525	0.00059174	0.00339458
ITM2A	1.05508	0.012232	0.032039
BCL2L12	1.05469	0.00038665	0.00245806
MC1R	1.05377	4.24679e-05	0.000488783
BNIP3	1.05364	0.00189272	0.00781489
CIT	1.05354	0.014251	0.0360632
NACAD	1.05349	0.00533354	0.0170727
COPS8	1.05279	2.08688e-06	5.36984e-05
EXOSC4	1.05246	0.00284715	0.0106702
NECAB1	1.05229	1.06271e-05	0.00017497
CISH	1.05219	0.00385942	0.013415
RPL11	1.05155	0.000561232	0.00326065
CISD3	1.0507	0.00707781	0.021116
PON3	1.04951	0.00689763	0.0206971
RAB15	1.04943	0.000950077	0.00474162
C19orf12	1.04939	2.31151e-06	5.77719e-05
MANSC1	1.04901	0.00254355	0.00980217
FIBP	1.04809	8.21553e-05	0.000794675
AP1S2	1.04805	1.17235e-05	0.000187924
MPP2	1.04799	0.00023082	0.00168831
THEM6	1.04763	0.00203354	0.00827904
MORF4L1	1.04716	7.0981e-06	0.000130096
CDC34	1.04698	7.1318e-07	2.5737e-05
JPH3	1.04691	0.0153738	0.0382861
MIAT	1.04688	0.00799698	0.0231889
PIN4	1.0467	0.00142838	0.00642374
LGALS3	1.04665	0.000274441	0.00190695
TRIM3	1.04651	0.000103701	0.000935037
CCNJL	1.0463	0.0022556	0.00892561
TPT1	1.04562	0.00123859	0.00577335
IDH3G	1.04513	0.00285618	0.0106986
ADPRHL1	1.04416	0.00964227	0.0267034
UFC1	1.04375	0.000696452	0.00381935
KRT18	1.04355	0.0148102	0.0371556
DMC1	1.04326	0.0126635	0.032903
LAT	1.04283	0.0201305	0.0472034
SDHAF2	1.04265	3.10564e-05	0.000386111
FLJ37453	1.04264	0.000401058	0.00252712
WIPF3	1.04253	0.00818639	0.0236206
BAMBI	1.04252	0.00179328	0.00752374
KCNMB4	1.04211	0.0034063	0.0122168
SLC2A1-AS1	1.04057	0.0149579	0.0374294
C17orf72	1.04051	0.00654732	0.0199388
EPHB6	1.04012	0.0157519	0.0389746
SCD5	1.03981	0.013441	0.0345291
GINS1	1.03978	0.00361127	0.0127687
CCDC106	1.03978	0.000796697	0.00418481
BPNT1	1.0396	9.89075e-05	0.000907545
GUCD1	1.03907	8.21816e-06	0.000145324
ARHGAP25	1.03906	0.0137273	0.0350605
NR4A3	1.03888	0.021441	0.0494644
OS9	1.03869	9.46835e-05	0.000883248
TANGO2	1.03856	0.00437593	0.0147494
NUP62	1.03825	1.42795e-05	0.000218144
FAM104A	1.03813	9.68743e-07	3.11285e-05
FGFR4	1.03784	0.015335	0.0382155
CCDC109B	1.03624	2.15291e-06	5.48427e-05
FZD9	1.03607	0.0149228	0.0373738
IFITM1	1.03567	0.0110535	0.0296393
NAA60	1.03433	0.013684	0.0349808
GTF2IRD1	1.03416	0.000145061	0.00120007
STAP2	1.03374	0.0197623	0.0465497
[truncated: 100 more rows]

## Sheet: Group B
DE analysis between 2 bulk subgroups for the bulk RNA-seq data with 20 patients with OA
Adjusted P indicates BH adjusted p-values.
Gene	log2FoldChange	p-value	adjusted P
SNORA27	2.99282	0.000606776	0.00346176
GALNT4	2.87304	1.29159e-06	3.81739e-05
TNFRSF11B	2.66664	1.47424e-07	8.76782e-06
MSMP	2.65165	0.00102761	0.00502123
NOMO3	2.64504	8.38584e-05	0.000806004
ANKRD36BP1	2.3836	0.00280119	0.0105278
LUST	2.36723	3.21083e-05	0.000395143
C1QTNF8	2.36315	8.48501e-09	1.28787e-06
LOXL3	2.3478	1.41051e-05	0.000216115
SNORA4	2.29039	0.011061	0.0296541
SNORD102	2.28455	0.00319124	0.0116017
SNORD97	2.26554	0.00795562	0.0230827
HIST1H4H	2.25067	1.73467e-05	0.000252254
SAMD11	2.20909	8.75723e-06	0.000152269
THBS4	2.20802	9.88993e-08	6.96439e-06
MIR5047	2.20721	0.00907078	0.0255352
EMILIN3	2.19602	4.07166e-07	1.70483e-05
PCDHGA4	2.18692	2.776e-06	6.59855e-05
LOC100289511	2.18435	0.00266916	0.0101546
RNU12	2.17669	0.000778507	0.00412046
ERCC6L2	2.17392	2.13111e-05	0.000291846
HIST1H1A	2.17219	0.00114953	0.00546487
THBS1	2.17102	3.7904e-07	1.64492e-05
CTAGE6P	2.15785	0.00159538	0.00693297
HSP90B2P	2.14444	8.74125e-06	0.000152173
KCNA1	2.14236	1.57314e-07	9.1144e-06
SNORA70	2.13879	5.81038e-05	0.000616179
PDK4	2.13342	0.000481445	0.00291438
ATE1	2.12277	8.57435e-06	0.000150165
ZNF727	2.1101	5.32718e-06	0.000105322
HFE	2.07935	1.01383e-06	3.22543e-05
EXOC6B	2.07678	6.01317e-07	2.30573e-05
MIR3064	2.07097	3.57316e-05	0.000427459
SNORA63	2.0686	0.000383483	0.00244713
PKD1P1	2.05863	0.000594369	0.00340775
RPL3	2.02028	2.98239e-05	0.00037633
RNF138P1	2.01065	0.00168609	0.00721211
MMP16	2.01014	9.62781e-05	0.000894686
LSP1P3	2.01007	0.000260944	0.00184126
LEPREL1	1.99994	1.46984e-06	4.20443e-05
LOC100129148	1.99755	1.58663e-05	0.000235624
SNORD22	1.9821	0.00425228	0.0144361
ABCA10	1.97929	1.16016e-08	1.56525e-06
CDRT4	1.9683	0.000854332	0.00439671
HIST1H1E	1.93127	0.00365287	0.0128879
KCTD20	1.92269	0.00408722	0.014025
GPSM2	1.90926	0.00121174	0.00568091
SLC51B	1.90832	2.70944e-06	6.4933e-05
LOC100288778	1.90778	0.00217402	0.00868516
SNORA32	1.90219	0.00273419	0.0103346
STARD4-AS1	1.90096	8.85827e-06	0.000153477
PODXL2	1.89807	0.000431571	0.00268392
BOC	1.89803	9.95704e-08	6.96439e-06
MIR920	1.89594	0.0141424	0.0358443
SH3TC1	1.88709	0.000127803	0.00109029
CDR1	1.87462	0.000399367	0.00251913
DDR2	1.87001	0.000343559	0.00227235
RBM43	1.86049	4.59971e-07	1.85658e-05
LOC100130744	1.85934	0.000576972	0.00333217
PDIA6	1.85697	0.000142661	0.00118581
NFE2L3	1.85315	0.00661255	0.0200607
ANKRD61	1.8518	0.00133563	0.0061046
PRKG1	1.84977	9.5792e-06	0.000163038
LOC100130950	1.84935	8.94465e-08	6.4842e-06
ZNF732	1.84705	0.000142193	0.00118327
LOC100129518	1.83437	0.00209655	0.00845419
AMACR	1.83186	0.00178983	0.0075114
TCP11L2	1.82827	0.0017576	0.00741028
C9orf131	1.81907	0.000322856	0.0021709
ZNF800	1.81377	3.46107e-06	7.73485e-05
KCNQ5-AS1	1.81361	0.00487218	0.0159296
RARB	1.81267	0.000533599	0.00313431
TMLHE	1.80523	7.75692e-06	0.000138512
HIST1H1C	1.80475	0.000916956	0.00461628
PDIA3P	1.79625	0.000215419	0.00160556
ZNF460	1.79572	0.018585	0.0443865
BROX	1.79568	0.00677933	0.020439
SGK196	1.79545	8.64612e-06	0.000151013
IGBP1P1	1.79504	0.000573504	0.00331768
LUC7L2	1.79349	0.000231663	0.00169286
SEMA3D	1.78938	0.000241977	0.0017428
GINM1	1.7814	0.000342322	0.00226932
STARD13-AS	1.78106	0.00489481	0.0159736
INO80E	1.77927	7.83116e-05	0.000768921
SLC3A1	1.77916	0.0073417	0.0217122
SNORA5A	1.77873	0.0093527	0.026137
DALRD3	1.77282	0.000589536	0.00338728
B4GALNT3	1.77024	0.000224004	0.00165516
MINOS1P1	1.76803	0.00296235	0.0109677
HOXA6	1.76789	0.000140467	0.00117225
CLVS2	1.76577	0.000228831	0.0016789
LOC728377	1.76096	0.000955737	0.00476593
ERV3-1	1.75487	0.00196146	0.00804175
CCL28	1.74487	0.00156069	0.00684141
PAR-SN	1.74324	0.000838053	0.00433793
ZNF625	1.73992	0.000685186	0.00378033
GPRC5C	1.73495	0.00011157	0.000988259
KCNJ13	1.73248	1.96308e-05	0.000273985
HHIP	1.7323	0.000443162	0.00273963
ACAD11	1.73088	0.000439441	0.00272009
TAS2R4	1.7306	0.000977774	0.00483938
TIAM2	1.72574	0.000575895	0.00332913
MYO9A	1.72214	1.22639e-07	7.83761e-06
CEP350	1.71841	4.14911e-07	1.72241e-05
HIPK3	1.71802	2.07573e-05	0.000286136
PCDHB11	1.7173	7.25997e-05	0.000726047
HSF4	1.71693	0.000762936	0.00406611
SUCO	1.71505	0.000321404	0.00216313
CEP290	1.71406	0.000475493	0.00288828
MSI2	1.71283	9.17146e-08	6.58312e-06
ASPN	1.71116	0.00224302	0.00889336
ASAP1-IT1	1.70172	0.00923608	0.0258907
CXorf40B	1.69886	0.000802961	0.00420559
ABCA6	1.6987	0.0126518	0.0328843
PHF10	1.69806	0.00148472	0.0065997
RBM12B-AS1	1.69689	0.00347491	0.0123979
ZBTB16	1.69611	0.000348274	0.00229106
P4HA1	1.69563	3.48512e-05	0.000419683
PLEKHA1	1.69371	0.000240286	0.00173585
B3GALT1	1.69097	0.000849408	0.00437816
RPL23AP64	1.69048	0.0187636	0.0447251
LNPEP	1.68758	0.00562678	0.0178074
ABI3BP	1.68642	1.63441e-06	4.51897e-05
LOC145783	1.68503	5.15618e-07	2.04159e-05
COL9A1	1.67945	0.00173448	0.00735325
TMEM200B	1.67841	0.000727489	0.00393183
LOC100130880	1.67683	0.0134097	0.0344732
RBL2	1.67489	0.000235361	0.00171292
KIAA1109	1.67447	7.79573e-07	2.70782e-05
TMED8	1.67414	5.0644e-06	0.000100676
SNORA23	1.67351	0.00228395	0.00900175
PSORS1C3	1.67282	0.0159291	0.0393661
PAPSS1	1.67069	1.18142e-06	3.60891e-05
RNF152	1.6702	0.00660006	0.0200437
ZNF510	1.66477	1.61915e-08	1.9498e-06
IGF2R	1.6645	0.000118123	0.00103374
PABPC3	1.66284	2.94238e-06	6.84083e-05
ARL17A	1.66273	4.25876e-05	0.000489412
APAF1	1.66258	0.00058768	0.00337971
LOC392196	1.66242	0.0209268	0.0485548
USP17L7	1.66018	0.00712474	0.0212126
SLC26A2	1.6583	3.28536e-05	0.000402616
PHKG1	1.65311	8.57465e-05	0.000819195
PAR5	1.65182	0.00175087	0.00739307
B3GNT9	1.64873	3.19606e-05	0.000393659
ADAMTS6	1.64819	3.63987e-05	0.000431894
LOC285074	1.6431	0.000723721	0.00391874
HIST2H2AC	1.64302	0.000581068	0.00335051
UGGT2	1.6414	8.02916e-05	0.000782038
DOPEY1	1.63794	1.51171e-05	0.000228043
TET1	1.63716	8.42741e-07	2.84157e-05
STARD5	1.6367	6.86885e-08	5.2401e-06
EDARADD	1.63653	0.000434579	0.00269687
EDIL3	1.63557	0.000278391	0.0019298
TAS2R19	1.63444	0.00923395	0.0258907
PCDHGA9	1.63426	0.00395099	0.0136486
HOXD4	1.62904	0.000209719	0.0015776
EBLN2	1.62852	0.00173641	0.00735662
GMCL1	1.62797	0.000102839	0.000931302
DAAM2	1.6229	8.79173e-06	0.000152687
TTC3P1	1.62257	4.26233e-05	0.000489412
HSPG2	1.61848	0.000104884	0.000942206
PLS3	1.61708	0.00111975	0.00534835
EIF2AK3	1.61658	0.000285702	0.00196907
XIAP	1.61422	0.00121543	0.00569454
USF1	1.61297	0.000235236	0.00171292
PDIA5	1.61193	6.8121e-06	0.000126445
TGFBR3	1.61141	0.000124412	0.00107267
USO1	1.60379	0.000495203	0.00297183
LOC100131496	1.60183	0.00171165	0.00728189
HAS2	1.60132	0.00101002	0.00496358
C6orf57	1.60051	0.00101388	0.00497411
NOMO2	1.59847	9.39203e-05	0.000877815
VPS13B	1.59836	3.19791e-07	1.44263e-05
ATRAID	1.59641	0.000127383	0.00108798
MAGOH2	1.59624	0.0012284	0.00574129
MAPK8	1.5945	0.00609142	0.0188847
STT3B	1.5942	0.0012175	0.00570242
CCDC7	1.59126	0.0210253	0.0487136
DNAH11	1.59028	0.000481313	0.00291438
PRKAR2A	1.58974	0.0018258	0.00761629
IRF2BP1	1.58896	7.42627e-05	0.000737113
IFT20	1.58821	9.2177e-05	0.000867082
FAT1	1.58745	0.00219796	0.00875757
RWDD2A	1.58715	0.000684427	0.003779
METTL3	1.58663	0.000258518	0.0018268
POU5F2	1.58567	0.00743127	0.021917
JMY	1.58402	0.000161159	0.00129452
NAP1L3	1.58384	0.000102092	0.00092644
LOC100132111	1.58374	0.000488727	0.00294023
MAGI1-AS1	1.57824	0.00205783	0.0083453
CEP97	1.57756	0.00602064	0.0187328
CDKL1	1.57731	1.30533e-07	8.23375e-06
LOC653653	1.57693	0.0189531	0.0451029
ZKSCAN1	1.57642	6.73223e-05	0.000688388
MBL1P	1.57621	0.00220433	0.00877331
MAN1A2	1.57433	0.000108009	0.00096375
LRRC37A2	1.57395	0.000923396	0.00463959
IARS	1.57256	0.000384408	0.00244807
NPHP3-ACAD11	1.57118	0.000301712	0.00205432
MIR29C	1.57018	0.00227726	0.00898509
STK19	1.56926	0.000533831	0.00313431
C10orf118	1.56816	1.38711e-05	0.000214333
RSPO2	1.56713	0.00207141	0.00837473
N4BP2L2-IT2	1.56704	0.00225452	0.00892561
BTBD8	1.56625	0.0144473	0.0364397
VGLL4	1.56544	0.00110741	0.00530968
NR2C2	1.56413	1.66423e-07	9.39901e-06
LOC100131564	1.56336	0.000144232	0.00119613
NHLRC2	1.56084	1.08353e-06	3.40608e-05
CCDC111	1.55949	0.000687949	0.0037927
GUSBP9	1.55929	0.0198254	0.0466305
TAF9B	1.55886	0.00109965	0.00528677
DPYD	1.55805	0.00180858	0.00756831
CYSLTR1	1.5563	0.00136081	0.00619056
TRPV4	1.55526	1.68176e-07	9.42496e-06
AHCTF1P1	1.55519	0.000245154	0.00175668
SEC23A	1.5542	0.00119976	0.00564698
HERC3	1.55395	0.000751032	0.00401984
LOC645513	1.55302	0.00120365	0.00565938
NOP9	1.55165	0.000292797	0.00201148
PRDM5	1.55137	0.000247733	0.00176601
SDCCAG8	1.55048	0.000242607	0.00174397
MPHOSPH9	1.55032	0.00267798	0.0101776
LOC283922	1.54918	0.000427714	0.00266448
HIST2H2AB	1.54854	0.0113252	0.0301958
CLNS1A	1.54717	8.60266e-08	6.33077e-06
ZNF880	1.54553	2.51675e-05	0.00033097
ZNF394	1.54456	1.42265e-07	8.70984e-06
ZNF33BP1	1.54429	0.00381299	0.0132947
PPIB	1.53909	0.00686184	0.0206195
ZNF573	1.53905	0.006444	0.019726
RAD17	1.53673	0.0022603	0.0089351
PCBP1-AS1	1.53597	0.000580192	0.00334679
TRIP12	1.53571	0.00294664	0.0109334
TAS2R3	1.53386	0.0140585	0.0356957
ITGA1	1.53266	0.000584494	0.0033676
FNDC8	1.53114	0.00478791	0.0157482
ZNF224	1.53073	0.0146073	0.0367434
ZBED6	1.52968	0.012415	0.0323959
NSD1	1.52889	0.000302044	0.00205562
BTC	1.52503	0.00657503	0.0199968
TMEM170A	1.52428	0.0102506	0.027965
PSME4	1.52273	2.73714e-05	0.0003517
GANAB	1.52092	0.00086857	0.0044438
CUL7	1.5197	5.81702e-06	0.000112116
FAM208B	1.51952	4.74949e-05	0.000531119
NEU3	1.51902	0.00158116	0.00690478
ZNF587B	1.51894	6.32476e-05	0.000654997
CXCR6	1.5173	0.0050903	0.0164845
IPP	1.51698	0.00171397	0.0072875
PPP4R2	1.51567	0.00396561	0.0136769
PUS7L	1.51551	0.000953244	0.00475512
ZNF680	1.51262	3.36929e-06	7.6099e-05
KBTBD4	1.51097	0.00443617	0.0148939
ZNF721	1.51073	4.01478e-09	7.59733e-07
NBEAL1	1.51006	0.00594027	0.0185382
TNXB	1.50966	0.00120337	0.00565938
GALNT5	1.50819	0.000764295	0.00407186
REV3L	1.50687	0.00259441	0.00994296
ALDH6A1	1.5049	5.395e-06	0.000105944
GPR75	1.50339	6.43947e-06	0.000121201
CERCAM	1.50226	0.000874179	0.00446309
DYNC2H1	1.50218	0.00357006	0.0126514
SLC5A3	1.50161	0.0072487	0.0215067
DCDC2B	1.5013	1.6328e-06	4.51897e-05
SLC8A1	1.50104	0.000877722	0.00447491
SOS2	1.50007	0.000372258	0.00239796
COPB1	1.49751	0.00064184	0.00360673
TLR4	1.49746	0.015426	0.0383858
ZNF141	1.49743	0.0007245	0.00391875
CRYBG3	1.49741	0.00163445	0.00705019
KLHL15	1.49439	0.00111418	0.00533159
IL17RC	1.49423	0.000330064	0.00220718
LPAR4	1.49364	1.03907e-05	0.000171853
PER2	1.49343	7.62708e-09	1.22126e-06
PUS10	1.49321	0.00613011	0.0189724
PCDHGA5	1.49304	0.00225516	0.00892561
ZSCAN30	1.48879	0.000948742	0.00473753
THEM5	1.48808	0.00044891	0.00276227
SUMF2	1.48485	0.0069842	0.0208795
ASH1L	1.48366	5.61361e-07	2.16391e-05
SCAF8	1.48241	2.87839e-08	2.9453e-06
LOC100288122	1.48104	0.00134551	0.00614204
PRPF3	1.4782	5.35637e-06	0.000105715
GPC6-AS2	1.47674	0.00188603	0.00779456
ZNF7	1.4752	0.00025086	0.00178275
PPP1R15B	1.47475	0.000236779	0.00171904
MYO1D	1.47405	0.000583081	0.00336079
EXT2	1.4734	2.4034e-05	0.000320681
SMC2	1.4728	0.000139135	0.00116513
HOMER2	1.47198	0.000129187	0.00109824
SEC16B	1.47046	3.75513e-06	8.15014e-05
NSUN2	1.4698	0.000453363	0.0027838
TERC	1.46856	0.0015104	0.00668735
LOC100288974	1.46834	0.00926973	0.0259549
TMEM2	1.46788	0.0007178	0.00389577
PCDHGA3	1.46774	8.87827e-06	0.00015364
MBIP	1.4674	0.000776841	0.00411613
ZNF37A	1.46388	3.79421e-07	1.64492e-05
PRICKLE2-AS3	1.46288	0.000929094	0.00465697
GLG1	1.46185	6.74935e-07	2.47224e-05
FKBP8	1.46079	0.000359231	0.00234272
STXBP3	1.45934	0.000995072	0.00490832
ZNF70	1.4593	1.62798e-06	4.51897e-05
ZNF496	1.45891	9.24832e-05	0.000868841
ZBTB12	1.45735	0.00149676	0.00663704
SPRY2	1.45435	0.000447207	0.00275412
CAMK1D	1.45358	0.00575774	0.0181285
MFHAS1	1.4509	0.00118162	0.00559095
ZNF594	1.45034	1.26305e-09	3.75591e-07
UHMK1	1.4496	0.00419865	0.0143007
MED4-AS1	1.44906	0.011329	0.0302002
LRIG2	1.44859	0.000362876	0.00236016
GCSHP3	1.44816	9.69064e-06	0.000163964
B3GNT7	1.44791	0.000134247	0.00113129
PCDHGA11	1.44523	0.000515911	0.0030633
PPP1R3C	1.44496	6.09814e-05	0.000637875
ANAPC5	1.44491	1.12518e-05	0.000181964
TMEM106A	1.44483	1.03856e-05	0.000171853
EIF4B	1.44444	0.000640557	0.00360368
RASGEF1B	1.44347	0.00210248	0.00847213
SECISBP2	1.44288	5.32447e-05	0.000577253
SREBF2	1.44115	5.06454e-06	0.000100676
PRICKLE2-AS2	1.44088	0.000121237	0.0010534
YPEL2	1.43935	2.83292e-05	0.000360826
KLF8	1.43909	0.000719154	0.00389893
LONRF3	1.43837	0.00295698	0.0109606
TAS2R13	1.43769	0.014745	0.0370367
LIFR	1.43749	0.00379992	0.0132715
ARL10	1.43719	0.000514906	0.00305983
PCDHGB4	1.43567	0.000788336	0.00415437
KIAA0513	1.43364	3.15151e-05	0.000389945
C5AR2	1.43235	0.00075473	0.00402975
FEM1B	1.43078	0.00310255	0.0113557
LOC148696	1.42979	3.87052e-06	8.25731e-05
KIAA1161	1.4297	0.000356454	0.00233119
LOC100507266	1.4288	4.61627e-05	0.000520214
DENND2C	1.4282	0.00302211	0.0111362
PRH1-PRR4	1.42745	0.00503619	0.0163253
ZNF189	1.42707	0.00127587	0.0058998
RNF169	1.42686	1.53118e-05	0.00022944
OMG	1.42312	0.0124079	0.0323833
PFKFB4	1.42135	0.00678672	0.0204493
RFTN2	1.42116	4.06569e-05	0.000471665
FAM108A1	1.4202	0.000551266	0.00321043
SOX5	1.41999	0.00090392	0.00456846
HAUS4	1.41843	3.53618e-07	1.55667e-05
ZNF564	1.41802	0.00879249	0.0249543
KPNA5	1.41797	0.00623516	0.019228
ARHGEF6	1.41796	1.65232e-05	0.000243581
TMEM9B-AS1	1.41462	0.00256449	0.00986545
NFE2L2	1.4144	0.000310925	0.00210134
AP1S1	1.41383	0.00938253	0.0261952
FANCC	1.41322	3.81553e-07	1.64492e-05
HYMAI	1.4124	0.00447107	0.01498
BICC1	1.41048	0.00581161	0.0182502
WDR48	1.41036	0.00181965	0.00759894
PDZD8	1.41033	0.00179619	0.00752943
SPAST	1.41017	0.00169281	0.00722707
PPME1	1.40855	0.000157301	0.00127335
EIF3F	1.4082	0.00290309	0.0108257
CDC42SE1	1.40812	0.00110179	0.00529143
FXYD2	1.40775	0.021598	0.0497243
NFIL3	1.40562	0.00432357	0.0146169
TBC1D8B	1.40526	0.000201217	0.00152785
SH3BP5L	1.40414	1.51941e-06	4.29582e-05
FBN1	1.40376	0.0108607	0.0291976
ZNF397	1.40369	6.02764e-05	0.000633228
BIRC6	1.40303	1.92631e-07	1.05124e-05
KDM3A	1.40277	0.00427381	0.014489
BLZF1	1.40259	0.00111327	0.00532898
FAM13A	1.40151	1.74796e-05	0.000252882
FICD	1.40136	0.00267976	0.0101782
FAM105B	1.40121	8.05855e-05	0.000782901
NUDT17	1.4	0.00700559	0.0209392
PCDHGA7	1.39817	0.0076321	0.0223757
PDIA3	1.39438	7.5195e-07	2.65874e-05
SEC24D	1.39235	0.000424255	0.00264859
BLCAP	1.39234	1.52127e-06	4.29582e-05
PTPLB	1.39231	0.00918341	0.0257925
RNF215	1.39213	0.00454046	0.0151498
CPT2	1.39155	6.99332e-05	0.000705676
LEPRE1	1.39151	0.00373718	0.0131121
ZNF518A	1.39108	0.00150457	0.00666557
BOK	1.38883	8.76014e-07	2.90761e-05
FSIP2	1.38868	0.00107294	0.00518535
COL12A1	1.3872	0.000707354	0.00386034
C10orf68	1.38651	0.0117409	0.0310936
TBL1XR1	1.3856	0.000618784	0.00351102
RFFL	1.38549	0.00220257	0.00877331
PCDHGB6	1.38509	0.000794553	0.00417807
DNAJB14	1.38496	0.00692255	0.0207463
LANCL1	1.38448	0.00127548	0.0058998
FDPS	1.38335	2.6257e-05	0.000340647
ZNF462	1.38329	8.27775e-07	2.82471e-05
MSS51	1.38133	0.00804492	0.0233047
ZNF107	1.37961	0.000319851	0.00215566
PCDH9	1.37943	0.00174128	0.00737136
SNORA25	1.37813	0.0173391	0.0420223
KALRN	1.37749	3.93343e-05	0.000459984
FBXL2	1.37651	1.48353e-05	0.000224704
SP3	1.37558	0.00445377	0.0149358
2024-03-08	1.37537	0.000675206	0.00374655
GLIPR1L1	1.37316	0.000501213	0.00299556
SBDS	1.3721	0.00257031	0.00987965
NS3BP	1.37167	0.00753634	0.022144
FAM220A	1.371	0.00014725	0.00121356
ZNF253	1.3701	1.14573e-06	3.52204e-05
SNORA81	1.37005	0.0119133	0.0314075
JAK2	1.36888	1.79198e-06	4.80865e-05
ZNF483	1.3686	0.000181107	0.00140667
FZD4	1.36825	1.7326e-06	4.70124e-05
CMYA5	1.36793	9.43227e-05	0.00088101
LOC100130093	1.36732	0.000686687	0.00378717
ZNF25	1.36621	4.78764e-05	0.000533747
FAM102B	1.36492	0.0191601	0.045425
WDR52-AS1	1.36161	0.0138147	0.0352282
PLA2R1	1.36158	0.00111775	0.00534495
PALD1	1.35957	6.28966e-05	0.000652754
DOK1	1.35934	0.000398269	0.00251547
ZNF782	1.35908	2.95116e-08	2.9453e-06
LIX1L	1.35877	7.73279e-05	0.00076286
ANKRD26	1.35849	0.00017304	0.00137106
STAG1	1.35791	0.000369808	0.00238645
IFRD2	1.35638	0.006471	0.0198
KIAA1919	1.35593	0.00256001	0.0098552
EXOC4	1.35401	0.00181202	0.00758051
MIR568	1.3534	0.0136454	0.034902
ZNF514	1.35242	0.000675031	0.00374655
LOC150622	1.35205	0.00110025	0.0052875
IKBKAP	1.35202	0.000230924	0.00168831
NAGLU	1.35098	4.33211e-06	8.94096e-05
LOC100129917	1.35076	0.000187563	0.00144755
TNFSF13	1.35053	0.00112876	0.00538019
GNA11	1.35002	2.43548e-05	0.000322613
C22orf26	1.34975	0.000838627	0.00433903
HSPA4L	1.34857	0.000516953	0.00306636
C9orf64	1.34671	0.00570121	0.0179966
LOC646329	1.34628	0.00184472	0.00766888
INADL	1.34601	0.000134917	0.00113437
UBXN7	1.34598	0.000907258	0.00458062
RECQL	1.34573	0.00881534	0.0249851
ZBTB20-AS1	1.34469	0.00590145	0.0184409
DSP	1.34362	0.000587382	0.00337971
RRAGB	1.34336	0.000204247	0.00154682
SAT1	1.34268	0.000146645	0.00120995
SLK	1.34247	0.000724207	0.00391875
TSHB	1.34185	0.0074743	0.0220105
XPO1	1.34041	0.000636666	0.00358318
FAM115A	1.3399	0.000617116	0.00350839
RYK	1.3386	0.0010284	0.00502339
CKMT2	1.33765	0.00209951	0.00846252
MIPEP	1.33738	0.00135917	0.00618694
CSNK2A3	1.33629	0.00261794	0.0100147
AHNAK	1.33578	0.000177068	0.00138867
JPX	1.33574	0.00125153	0.00582248
BMS1	1.33308	0.000154247	0.00125771
SOX6	1.33307	0.000122639	0.00106178
ITCH	1.33222	0.000349045	0.0022951
IPPK	1.33211	0.000117948	0.00103282
PDE4DIP	1.33183	8.45793e-06	0.000148841
RAB11FIP2	1.33176	0.000226009	0.00166406
LOC100128054	1.32989	0.0155852	0.0386672
LTBP3	1.32985	0.000326521	0.00218847
ZNF808	1.32902	0.000241784	0.00174235
INPP4A	1.32847	3.99682e-05	0.000465157
CCSER2	1.32818	0.000556964	0.00323844
FAM46A	1.32698	0.00219502	0.00874827
GGT7	1.32487	0.000136672	0.00114847
GOLGA4	1.32427	2.13081e-05	0.000291846
KIF21A	1.32365	4.27286e-05	0.000489849
ZMYND11	1.32302	0.000409184	0.0025655
KDM5A	1.32203	0.00098688	0.00487287
TTBK2	1.32064	0.01022	0.0278967
ZC3HAV1L	1.31975	0.00226745	0.008953
TRPC1	1.31942	0.00104684	0.00509471
PCDHGB5	1.31899	0.000318466	0.00214733
ST3GAL1	1.31842	1.80885e-05	0.000259672
STOX2	1.31801	0.00103473	0.00504756
CASP8AP2	1.31775	0.00105685	0.00513824
LOC728989	1.3171	0.00440154	0.0148117
ATL3	1.31694	0.0111487	0.0298014
ZNF841	1.31595	1.89534e-05	0.000267089
DND1	1.31551	0.00921243	0.0258491
BCL2	1.31544	7.76949e-05	0.000764411
RPE	1.31401	0.0126948	0.0329724
RHOBTB1	1.31341	0.000343476	0.00227235
C1orf192	1.3133	0.00261483	0.0100054
HSDL2	1.31311	2.79821e-05	0.000357969
FMN1	1.31257	4.76635e-05	0.000532187
KIAA1430	1.31176	0.00753214	0.0221406
PRR14L	1.31172	0.00132389	0.00605855
RSPRY1	1.31143	0.00785816	0.0228591
CHD8	1.31078	0.000446376	0.00275016
HIATL2	1.31033	0.00657865	0.0199995
IL6R	1.30916	0.000948197	0.00473643
TIPARP	1.30877	0.00478656	0.0157473
C6orf62	1.30805	0.000485785	0.00292951
SYNE1	1.30747	0.000891441	0.00452427
PTENP1	1.30647	0.0041317	0.0141321
SOCS7	1.30635	6.05506e-05	0.000634726
GPR82	1.30589	0.0143691	0.0362801
ZNF844	1.30412	1.66203e-06	4.57796e-05
TINF2	1.30334	0.00161392	0.00699269
PP2D1	1.30061	0.00273775	0.0103427
MAFK	1.29953	0.000209871	0.00157793
DST	1.29878	5.76622e-05	0.000613282
AKAP9	1.29745	1.22065e-06	3.68941e-05
LOC145474	1.29735	0.0178487	0.0430159
AURKAPS1	1.29726	0.0142974	0.0361553
PIEZO2	1.29685	0.0181354	0.0435114
ZNF124	1.2963	0.00779772	0.0227497
VPS13C	1.29569	0.00635207	0.0194937
MAK	1.29515	0.000131886	0.00111468
KLF13	1.29392	0.0021537	0.00862605
GSTM2	1.29382	6.56887e-06	0.000122712
FAM43A	1.29182	0.000143889	0.00119465
NEGR1	1.29124	8.5252e-06	0.000149844
HTRA2	1.29094	0.000377856	0.0024233
PRKRIR	1.29004	0.00958889	0.0265981
FER	1.28949	0.00212068	0.00852281
BDP1	1.28924	8.44136e-09	1.28787e-06
TAF13	1.289	0.010684	0.0288343
DOCK5	1.28882	0.000379858	0.002434
ABCA11P	1.28819	5.89309e-05	0.000623137
STEAP2	1.28759	0.000435872	0.00270259
PDCD7	1.28729	0.00152935	0.00673956
TTN-AS1	1.28639	0.00211226	0.0084978
ZNF484	1.28616	0.00433267	0.0146375
MDN1	1.28567	7.8216e-05	0.0007685
HYAL1	1.28557	0.000263494	0.00185208
HEATR1	1.28527	0.008305	0.0238966
COPB2	1.28441	0.000296641	0.00202928
ZNF589	1.28427	0.000334558	0.00222799
PPP3CA	1.28404	4.04404e-05	0.000469528
LIG4	1.2838	0.00225409	0.00892561
PEG3	1.28264	0.000679147	0.00375839
SLC25A16	1.28194	0.000774911	0.00411039
PRKAR1A	1.28008	0.000345867	0.00227831
SEMA3E	1.27933	6.43722e-06	0.000121201
DNAJC14	1.27891	7.75001e-05	0.000763526
SLC40A1	1.27866	0.00258279	0.00991409
CA9	1.27842	0.0152052	0.037931
SH3D21	1.27662	0.000145119	0.00120007
TACC1	1.27589	0.00144862	0.00648675
EHBP1	1.27584	0.00247399	0.00959694
TSTD2	1.27539	2.56544e-05	0.000335858
CDC42BPA	1.27457	1.89959e-05	0.000267114
PIK3CA	1.27308	0.00434566	0.0146711
ADAT1	1.27284	3.89728e-05	0.000457225
ERVK13-1	1.27251	1.35768e-08	1.72024e-06
VPS13A	1.27222	0.000459809	0.00281035
ZNF91	1.27216	0.00122856	0.00574129
MXRA8	1.27185	0.00216293	0.00865349
NXPE2	1.26992	0.0146503	0.0368113
RBBP4	1.26909	0.00577366	0.0181506
CTNNB1	1.26889	0.00416354	0.0142073
DCBLD1	1.26872	0.000538504	0.00315629
SRSF9	1.26769	0.00204934	0.0083184
POLE2	1.26763	0.00341985	0.012242
YAP1	1.26742	0.00615253	0.0190337
PPARA	1.26658	9.51763e-06	0.000162415
GBA	1.2662	0.000999386	0.0049246
PKD1	1.26609	0.00011873	0.0010378
ACOT11	1.26548	0.000338275	0.00224761
C5orf22	1.26432	0.00339546	0.0122011
C12orf66	1.26396	0.00339016	0.012188
HBS1L	1.2639	0.00210424	0.0084722
TECR	1.26277	0.000344379	0.00227572
ZNF704	1.2615	3.34032e-08	3.11998e-06
ZMYM5	1.26115	0.000357715	0.00233524
KIAA1033	1.26105	0.00182169	0.00760135
KCNQ1OT1	1.26056	3.03991e-06	6.99755e-05
EIF4A2	1.26022	0.00026612	0.00186694
KIAA0368	1.26011	0.00107496	0.00519339
LOC440173	1.26001	0.00998301	0.0274118
RAPH1	1.25996	0.000223851	0.00165486
SH3RF3-AS1	1.25766	0.0133296	0.0343108
KRBA2	1.25764	0.00592458	0.0184973
TMPRSS11D	1.25757	0.00871283	0.0247924
OPHN1	1.25733	3.54289e-05	0.000424884
MAN2A1	1.25586	0.0153924	0.0383258
PCDHGB1	1.25583	0.00156356	0.00684782
LZTS2	1.25537	0.00491789	0.0160274
ZDHHC13	1.25514	0.00836089	0.0239968
SWT1	1.25498	7.76641e-05	0.000764411
PSIMCT-1	1.25446	0.00504478	0.0163495
SMAD9	1.25443	3.15253e-05	0.000389945
BMP6	1.25418	0.0170796	0.0415056
LOC153684	1.25402	3.14711e-05	0.000389945
LRP5	1.25315	2.25903e-07	1.1571e-05
COL11A1	1.2512	0.000131649	0.00111347
KIAA1432	1.25112	1.57992e-06	4.42711e-05
KCNIP4	1.25103	0.0101824	0.0278416
ALDH9A1	1.25098	0.00123072	0.00574587
ITPR2	1.25075	0.000209229	0.00157555
RIF1	1.25044	0.00174715	0.00739045
TTC14	1.25038	0.000147777	0.00121541
MAML2	1.24952	0.0020701	0.00837408
LOC100506071	1.2489	0.00582448	0.0182711
TXLNA	1.24824	0.000869014	0.00444451
FAM20B	1.24777	0.000351465	0.00230685
IL1R1	1.24722	0.00359281	0.0127158
LOC100127983	1.24567	0.00349253	0.0124333
KLHL11	1.24567	0.000128165	0.0010921
ADAM10	1.2456	0.00154964	0.00681141
SLC1A5	1.24499	0.00462836	0.015378
USP45	1.2449	0.00103655	0.00505137
DCTN5	1.24444	0.000959135	0.00478124
EIF4G1	1.24347	0.0018049	0.00755723
TAF8	1.24293	0.00057165	0.0033093
MLH1	1.24187	7.01892e-06	0.000129091
SEL1L	1.24175	0.000878827	0.00447898
FTSJD2	1.24147	0.000434863	0.00269748
CLSTN3	1.24118	0.000390342	0.00247721
GCN1L1	1.24093	6.05125e-05	0.000634726
INPP4B	1.24029	0.00348927	0.0124278
WBP1	1.24012	0.00320753	0.0116464
CCRL1	1.2385	0.0204674	0.0477934
PTPRG	1.23838	0.0145389	0.0366009
C9orf41	1.23804	0.0159847	0.0394836
PDGFRA	1.23752	0.0125091	0.0325656
NFKBIZ	1.237	0.000960643	0.00478384
RPS6KC1	1.23628	0.00561375	0.0177822
TPO	1.23545	0.00853857	0.0244048
HOOK3	1.23443	0.000973106	0.0048232
GEMIN5	1.23402	0.0004371	0.0027079
IFT172	1.23375	3.31324e-06	7.5162e-05
C14orf37	1.23338	0.000706517	0.00385857
COG6	1.23313	2.9439e-05	0.000372681
PRKCZ	1.23287	0.000109288	0.000972021
TGDS	1.2326	0.0028392	0.0106487
ZBTB26	1.23176	0.000900999	0.00456008
DDI2	1.23146	0.00787995	0.0229042
ZFX	1.23141	0.000210738	0.00158363
HCG18	1.22882	7.84918e-05	0.000770171
ADAM20	1.22841	0.00624219	0.0192416
ERF	1.22739	0.000323529	0.00217342
PCDHGC3	1.22738	0.000467307	0.00284831
RNF217	1.22725	0.00394166	0.0136293
NIPBL	1.22644	0.000125887	0.00107836
NUMA1	1.22644	0.000213396	0.0015962
PCYOX1	1.2252	3.206e-06	7.32204e-05
SPATA5	1.22495	0.00448913	0.0150232
ZDBF2	1.22431	0.00379534	0.013265
EIF4H	1.22408	2.17418e-05	0.000296629
EPG5	1.22382	0.000373619	0.00240353
ZNF420	1.22365	0.000498364	0.00298343
DNASE1L1	1.22261	0.00230315	0.00905539
C4orf29	1.22253	0.00435743	0.0147041
SFT2D2	1.22142	9.88996e-05	0.000907545
TRANK1	1.22135	0.000356816	0.00233228
IL1RL2	1.22121	0.0136959	0.0350049
MTX1	1.22099	0.00858431	0.0244947
PRKD3	1.22042	0.000789928	0.00416126
CCDC24	1.22	0.000261675	0.00184464
GMPS	1.21981	0.0042567	0.0144478
SGMS1	1.21966	0.00148148	0.00659337
HSPA1B	1.21965	0.0104706	0.0284111
PPP4R1L	1.21951	0.00943905	0.0263077
ZBTB37	1.21932	0.0191199	0.0453465
SPAG16	1.2193	0.000780626	0.00412718
SYCP2	1.21869	2.62095e-05	0.000340573
MPP6	1.21821	0.00108143	0.0052212
TSC22D3	1.21758	0.0189186	0.0450355
RALBP1	1.216	0.000473084	0.00287785
TMEM185A	1.21594	0.00646664	0.0197911
LOC202181	1.21578	2.05795e-05	0.000283963
ALMS1	1.21571	0.000625598	0.00353866
FRK	1.21565	0.00555561	0.0176402
LRRTM2	1.21542	0.00292426	0.0108698
LOC389765	1.21513	0.00837083	0.0240178
PCGF5	1.21375	0.00212605	0.00854115
TNPO1	1.21332	0.00460222	0.0153079
ZNF426	1.21331	0.00689393	0.0206903
TTLL7	1.21288	0.00954037	0.0264988
CCDC113	1.21099	1.47159e-06	4.20443e-05
LYG2	1.21091	0.00976197	0.0269346
SH3BP5	1.21036	0.00282782	0.0106087
ROCK2	1.21018	0.0086286	0.0246042
ZNF383	1.2092	0.0102191	0.0278967
LEMD3	1.2092	0.00038744	0.00246094
TICAM2	1.20876	0.0168331	0.0410228
CDC5L	1.2083	0.00122989	0.00574384
IPO11	1.20822	0.00627067	0.019309
SEPP1	1.20787	0.00166667	0.00715732
LPP	1.20731	0.00619235	0.0191203
FTX	1.20588	0.00739489	0.0218296
MNAT1	1.20584	0.00025284	0.00179364
LINC00598	1.20552	0.00110302	0.00529556
FCHSD2	1.20495	2.71288e-07	1.30892e-05
CCDC66	1.2047	6.83188e-05	0.000694677
TCERG1	1.20467	9.25287e-06	0.000159178
CYB5R4	1.20411	0.0157268	0.0389255
ZBTB10	1.20275	0.00325271	0.0117925
PDXDC1	1.20145	1.17241e-06	3.58891e-05
CCDC144C	1.20113	0.0006899	0.00379771
C11orf63	1.20009	1.84828e-05	0.000263056
BMS1P4	1.20002	0.00465211	0.0154339
OGFRL1	1.19993	6.512e-06	0.000121805
USP34	1.19949	0.00112735	0.00537587
MMP3	1.19881	0.013646	0.034902
STAT3	1.19877	0.00153306	0.00674869
GULP1	1.19874	0.000713497	0.00388257
ZMYM4	1.19853	0.000500919	0.00299556
MTOR	1.19841	0.00040403	0.00253974
LEPROT	1.1973	0.00091978	0.0046262
ZNF432	1.19655	0.000208785	0.00157379
HIST1H2AC	1.19653	0.00188951	0.00780609
FILIP1	1.1964	0.000683956	0.00377823
ABCA9	1.19593	0.00265356	0.0101191
TXNRD1	1.19584	0.00319251	0.0116034
TADA2A	1.19582	0.00106058	0.00514351
ANKAR	1.19575	0.00128583	0.00592906
GAREM	1.19568	3.07046e-05	0.000383373
CDK11B	1.19525	0.00606633	0.0188298
HLTF	1.19445	0.000241577	0.00174172
HSPB8	1.1939	0.0124965	0.0325475
CEP78	1.19349	0.00296326	0.0109677
ZNF611	1.19286	0.000740672	0.00397654
DIO1	1.19272	0.00295069	0.0109429
LIG3	1.19269	0.000543764	0.003182
ZMYND8	1.19184	9.73492e-05	0.000898752
NIPSNAP1	1.19144	0.000202303	0.00153449
SRFBP1	1.19117	0.000737152	0.00396495
MSANTD4	1.19085	0.000503772	0.00300838
ZNF430	1.19032	0.00129742	0.00596777
TMTC1	1.19004	0.00286132	0.0107064
XRN1	1.1897	0.000672624	0.00373766
MSH3	1.18954	0.00288287	0.0107626
CTDSPL2	1.18947	0.00017881	0.00139627
CCDC134	1.18943	0.00192314	0.0079203
ANKS1B	1.18918	0.00591777	0.018484
DDX1	1.18831	0.000452717	0.002781
AP2B1	1.18821	0.00168033	0.00719062
ACAT2	1.18799	3.08178e-05	0.000384103
PYGO1	1.18785	0.00291758	0.0108561
ZNF391	1.18669	0.00434149	0.0146604
ZNF131	1.1865	0.00697452	0.0208605
ADCY9	1.18615	0.000139266	0.00116556
KLRAP1	1.18489	0.000523287	0.00309072
SLC38A1	1.18476	0.00129917	0.00596791
SHPRH	1.18464	0.00143629	0.00645133
ARHGAP12	1.18452	0.001533	0.00674869
UQCRC2	1.18434	8.57931e-05	0.000819195
COL3A1	1.18429	0.0121257	0.0318176
JAK1	1.18413	0.00151213	0.00669298
DNAJB4	1.18393	0.00475778	0.0156845
PDE4D	1.18344	9.14386e-05	0.000861249
DENND1B	1.18214	0.000152719	0.00124845
TBX18	1.18171	2.59931e-06	6.29146e-05
FLJ13197	1.18103	0.000195106	0.00149233
GOSR1	1.18061	0.000113844	0.00100413
BBX	1.18027	0.00101164	0.00496578
NDUFS1	1.17967	0.000858518	0.00440474
SIKE1	1.17928	2.05367e-05	0.000283909
MGA	1.17922	0.00162529	0.00702477
SPATA13-AS1	1.17909	0.0209676	0.0486263
PPM1L	1.17902	0.00964574	0.0267034
ANGPTL6	1.1785	0.00354579	0.012583
ARHGAP10	1.17819	0.002729	0.0103214
HBP1	1.177	0.00241709	0.00942451
MPHOSPH8	1.17618	4.04124e-06	8.54643e-05
SEMA3A	1.1759	0.00596858	0.0185989
ZNF550	1.17586	0.00225988	0.0089351
RHOB	1.17516	0.00240389	0.00937807
GPR18	1.17507	0.0190617	0.0452852
DCP2	1.17483	0.01068	0.0288323
ZNF699	1.1741	0.00675856	0.0204059
DZIP1L	1.17395	0.00026207	0.00184501
GON4L	1.17372	0.000463997	0.0028312
CCDC41	1.17347	0.00468608	0.0155078
PCDHGA10	1.1724	0.00745183	0.021971
KIF27	1.17201	0.000338546	0.00224838
AMIGO1	1.17173	0.0212594	0.0491466
KIAA1586	1.17123	0.00787553	0.0228959
ALS2	1.1711	0.00355395	0.0126089
LOC100130855	1.17106	0.0206212	0.0480401
PTPRK	1.17091	0.00419448	0.0142899
ZNF708	1.17083	0.00136374	0.00620195
RAB40A	1.17024	0.00128528	0.00592906
ABCA5	1.16936	0.00110943	0.00531411
SWAP70	1.16799	0.00177534	0.00746781
SCRN3	1.16744	2.0357e-05	0.00028196
ZNF791	1.16698	8.85115e-07	2.93025e-05
KCNRG	1.16694	0.00369702	0.0129962
VTI1B	1.16667	5.95733e-05	0.000627651
STARD13	1.16642	0.000118294	0.00103461
GTF3C4	1.16584	0.00479796	0.015766
ZNF134	1.16578	0.0182702	0.0437495
SEMA6D	1.16578	0.00101637	0.00498135
TUG1	1.16566	4.00818e-05	0.000466107
SRP9	1.16534	0.000539224	0.00315924
SULT1C4	1.16529	0.00416536	0.0142073
TENM1	1.16413	8.66307e-06	0.000151013
ERCC5	1.16392	0.0119174	0.0314126
R3HCC1L	1.16381	0.0100252	0.0274944
CASP8	1.16216	0.00885998	0.0250775
C5orf42	1.16123	0.0014486	0.00648675
NPY6R	1.16079	0.0082662	0.0238037
MLH3	1.16021	0.000524236	0.00309382
PTPN11	1.15922	0.002281	0.00899498
NBEA	1.15922	0.000782248	0.00413229
ABCA8	1.15919	0.002773	0.0104461
C2CD3	1.15894	0.00520387	0.0167681
ZNF736	1.15883	0.00381103	0.0132947
PROX2	1.15878	0.00338875	0.0121859
HTATSF1P2	1.15854	0.00244154	0.00950457
RANBP6	1.15851	0.00392852	0.0136065
DPP8	1.15821	0.000597025	0.00341952
ZNF648	1.15736	0.000876925	0.00447241
BTG2	1.15699	0.0102217	0.0278967
CHD9	1.15685	0.000156096	0.00126711
PKN1	1.15575	0.00404476	0.0139072
ZNF558	1.15564	0.000959928	0.00478277
CC2D2A	1.15482	8.09577e-06	0.000143508
GMEB2	1.15419	1.29025e-05	0.000202807
ATP7A	1.1538	0.00381119	0.0132947
RBP5	1.15375	0.0117969	0.0311908
SRPK2	1.15366	0.00170749	0.00726633
WHAMMP1	1.15358	0.00111871	0.00534624
LOC100132707	1.15358	0.000350969	0.00230567
KBTBD12	1.15308	0.00245605	0.00954244
CEP192	1.1513	0.00147963	0.00658914
BARD1	1.15125	0.00478463	0.0157445
FOXO1	1.15071	0.00367514	0.012943
LRBA	1.1507	0.000805228	0.00421292
CBX5	1.1505	0.000189194	0.00145937
LINC00340	1.15047	0.000897056	0.00454632
DIS3	1.15023	0.000212475	0.00159176
LINC00535	1.15015	0.00751829	0.0221177
LNP1	1.14902	1.80813e-06	4.83769e-05
LRIG3	1.14867	4.95514e-05	0.000546565
C14orf169	1.14865	0.00279295	0.0105022
RPL7L1	1.14853	0.00195921	0.00803481
GOLGB1	1.14833	1.47164e-07	8.76782e-06
MBTPS1	1.14821	0.000261934	0.00184501
PVRL3	1.14811	0.0014775	0.00658369
KDELC2	1.14804	3.52663e-05	0.000423282
LOC220729	1.14739	0.011974	0.0315218
ATP11B	1.14686	0.00474976	0.0156687
ANKRD46	1.14632	0.000476156	0.00289039
OTUD4	1.14617	0.000529009	0.00311682
ZNRF2P1	1.14593	0.0129192	0.0334303
RBM12B	1.14585	0.00304621	0.0111917
IQCA1	1.14555	1.32545e-05	0.000207222
DYNC1H1	1.14512	0.00736322	0.0217626
NBPF9	1.14427	0.000294479	0.00201726
ZFR	1.14416	0.000106846	0.000955235
LDLRAD3	1.14371	0.000768665	0.00408369
LINC00478	1.14355	0.00194532	0.00799133
DHX32	1.14315	0.00163807	0.00706165
ELF1	1.1426	0.00110691	0.00530899
GPN1	1.14213	0.0124498	0.0324578
UBFD1	1.14188	0.00155193	0.00681941
FERMT2	1.14102	0.0136412	0.0349018
TLR2	1.14008	0.0129913	0.0335844
NAPG	1.13983	0.000120923	0.00105246
ADD3	1.13931	0.00658806	0.0200197
TSPYL5	1.13752	0.000384574	0.00244807
LRCH3	1.13724	0.00810705	0.023452
ASB7	1.13669	0.00187993	0.00777531
TAF1D	1.13648	4.50614e-05	0.000509148
MAN2C1	1.13633	0.00230883	0.00907036
RFX3	1.1361	0.00533246	0.0170727
FAM196A	1.13603	0.0141021	0.0357795
2024-09-02	1.13474	0.00177361	0.00746418
HMGN2	1.13431	0.00368477	0.0129625
TBC1D19	1.13421	0.00947541	0.0263784
FRY	1.13412	0.00159225	0.0069318
HAUS1	1.13348	0.00176058	0.00742073
PRELID2	1.13346	0.00406071	0.0139516
INTS3	1.13335	0.000115679	0.00101785
KIAA1551	1.13302	0.000848016	0.00437551
C2CD5	1.13095	0.00108267	0.00522368
SRPX2	1.13087	0.00156247	0.00684508
NCOA2	1.13076	0.000886495	0.00450545
LOC646471	1.13057	0.00737242	0.0217809
LOC389906	1.13039	0.00158392	0.0069079
ATP10D	1.12974	0.000484461	0.00292302
TGFBRAP1	1.12971	0.0185816	0.0443857
SGPP1	1.12886	0.0048692	0.0159296
SACS	1.12745	0.00886536	0.0250878
CILP2	1.12744	0.00122635	0.00573832
SCAPER	1.12638	2.37003e-05	0.000317698
CWF19L2	1.12569	0.000102493	0.000928743
ABCC1	1.12562	1.71961e-05	0.000250815
ZNF544	1.12562	0.0163355	0.0401287
ARHGAP29	1.12548	0.00975063	0.0269087
ZNF767	1.12516	0.00063629	0.00358245
MORC2	1.1251	0.00182725	0.00762017
U2AF2	1.12477	0.00226599	0.00895034
PLXNA2	1.1241	0.00824189	0.0237478
FAM188A	1.12395	0.0117958	0.0311908
PHF3	1.12388	0.000216424	0.0016114
FAM63B	1.12382	0.00915726	0.0257399
ARL6	1.12366	0.00563052	0.017812
ZNF14	1.12354	0.00677151	0.0204323
ARHGAP42	1.12332	0.00294648	0.0109334
ELF2	1.12245	9.6689e-06	0.000163964
MIS18BP1	1.12226	1.66501e-05	0.000244811
ANKRD12	1.12172	1.20891e-08	1.60136e-06
GLI2	1.12107	0.0020596	0.00834552
PION	1.12105	0.0121952	0.0319655
AKT3	1.12055	0.000234681	0.00171148
INTS1	1.12035	0.000564642	0.00327524
GPR126	1.1201	0.000270878	0.00188838
CDKL5	1.11862	0.000862396	0.00441997
DLEU2	1.11783	0.00951776	0.0264461
CDK8	1.11751	0.00382864	0.0133366
ERCC6	1.11751	0.000280253	0.00193994
PSTPIP1	1.11735	0.012069	0.0316859
LMBRD2	1.11732	0.00832646	0.0239394
KDM6A	1.11683	0.000372917	0.00240008
MIER3	1.11644	0.0059952	0.0186698
AGO2	1.11635	0.00865598	0.0246678
TBC1D2B	1.11615	0.000142383	0.00118417
CDK13	1.11495	0.000550826	0.00321043
LONP2	1.11398	0.00025153	0.00178609
ALG10B	1.11382	0.0024565	0.00954244
MON1B	1.11379	0.00158131	0.00690478
BRCA2	1.11337	0.00476242	0.0156927
MEOX2	1.11314	0.00939482	0.0262195
MOSPD2	1.1125	0.00767872	0.0224853
DSTYK	1.1122	0.00038107	0.00243754
ZNF292	1.1121	5.09945e-05	0.000558538
PLCD1	1.11153	4.93727e-07	1.9656e-05
CDK9	1.11089	0.0130083	0.0336078
ZMYM2	1.1091	0.00130161	0.00597346
GAPDHS	1.10906	0.0120402	0.0316333
EGFR-AS1	1.10857	0.0115972	0.0307798
EPN2-IT1	1.10854	0.00947267	0.0263761
MYCBP2	1.10821	0.00130145	0.00597346
GFPT2	1.10814	0.0163719	0.0401878
ADAMTS9-AS2	1.10768	0.00223329	0.00886199
SYT17	1.10746	0.00313222	0.0114414
SIRT1	1.10724	0.000467387	0.00284831
CCNI	1.10685	0.00016304	0.00130674
PTGS2	1.10676	0.00968445	0.0267816
CCDC28A	1.10663	0.00225606	0.00892561
PCDHGA2	1.10568	0.0097474	0.0269087
ADAMTSL3	1.10567	2.81563e-07	1.32772e-05
ATL2	1.10557	0.000491495	0.00295323
MATN3	1.10519	0.0129109	0.0334147
PLCG1	1.10516	7.8595e-05	0.000770665
HOXA5	1.10515	0.00594177	0.0185382
BRWD1	1.10506	0.00345179	0.0123335
SESTD1	1.10387	0.000273528	0.00190152
LOC286437	1.10376	0.000125281	0.00107697
ZNF148	1.10345	0.00184319	0.00766471
HIATL1	1.1025	0.00427156	0.0144847
M6PR	1.10217	0.0101758	0.0278287
ANKRD42	1.10195	2.53347e-05	0.000332569
FAM168A	1.10192	3.79198e-07	1.64492e-05
ATF6	1.10174	0.000186099	0.00143854
CASK	1.10135	0.00119864	0.00564492
ERN1	1.10118	0.00647283	0.0198
NDNF	1.10099	0.000100726	0.000916723
PCNXL3	1.10097	0.00204738	0.00831449
KIAA1377	1.10093	2.1271e-06	5.43755e-05
ZYG11B	1.10037	0.00186353	0.00772284
WBSCR16	1.10029	0.00764762	0.0224077
SLC7A2	1.09896	0.0021438	0.0085982
REXO1	1.09889	0.00148675	0.00660672
PTOV1-AS1	1.09872	0.0042976	0.0145527
CABIN1	1.09859	0.00113097	0.0053873
TNK2	1.09751	0.000342514	0.00226957
ADCK4	1.09736	0.00109074	0.0052496
PFKM	1.09701	0.000642387	0.00360841
CAD	1.09658	0.000402912	0.0025349
NOP58	1.09649	2.6361e-06	6.34887e-05
BBS9	1.09579	0.000904224	0.00456846
GOLIM4	1.09539	3.40701e-05	0.000413546
PCDHGB3	1.0952	0.00158879	0.0069211
WWC2	1.09513	0.000104143	0.000937363
EPS8	1.09502	0.00203305	0.00827904
FRMD4B	1.09483	5.60436e-07	2.16391e-05
ZNF790	1.09481	0.00228585	0.00900437
FAR2	1.09366	0.000316296	0.00213467
VPS13D	1.09359	0.000595059	0.0034096
CCDC88A	1.09349	0.00182095	0.00760043
TLR6	1.09343	0.00713053	0.0212212
CLPX	1.09326	0.000196021	0.00149776
USPL1	1.09326	0.00420273	0.0143079
CCPG1	1.09318	1.6533e-05	0.000243581
GAPVD1	1.09237	0.000257503	0.00182139
ZNF570	1.09169	0.00544861	0.0173554
RPL21P44	1.09159	0.00245174	0.00953156
EFCAB13	1.09157	0.0147833	0.0371201
UBR2	1.09135	0.00143549	0.00644972
SLC16A7	1.09127	0.0160239	0.0395469
PREX2	1.08986	0.00232498	0.00910967
NDUFAF5	1.08943	0.00263589	0.0100622
DCTN4	1.08862	0.000177634	0.00139112
LZIC	1.08857	0.000164244	0.00131422
NAA40	1.08786	3.02832e-05	0.000379739
CDKN2AIP	1.08689	0.00144444	0.00647198
HERC2	1.08679	3.37678e-05	0.000410709
NBN	1.08677	0.00165224	0.00711008
SMO	1.08658	1.17625e-05	0.000188136
STXBP4	1.08639	0.0146341	0.0367905
FAM129A	1.08634	0.000587755	0.00337971
DET1	1.08581	0.0077033	0.0225436
UNG	1.08566	0.000782443	0.00413229
TTC1	1.08522	0.00027327	0.00190063
ADCY10P1	1.08511	0.00222801	0.00884588
TTC23	1.0848	0.000174229	0.00137797
TSPAN31	1.08349	0.000532511	0.00313124
ZFP106	1.08327	0.00307975	0.0112836
MAP3K14-AS1	1.08295	0.016721	0.0408563
METTL2B	1.08252	0.000830616	0.00431182
FGD6	1.0823	0.000577435	0.00333352
ANKRD36B	1.08197	0.000564113	0.00327478
RNF38	1.08146	0.00127475	0.0058998
BTBD10	1.08118	0.00292697	0.0108768
LINC00854	1.08116	0.000858227	0.00440474
TUB	1.08073	7.12677e-09	1.1907e-06
DDAH2	1.08067	0.00586772	0.0183789
FBXO7	1.08054	0.00128762	0.00593537
PRKCA	1.08015	1.01964e-07	7.01459e-06
TTN	1.08008	0.00206838	0.00837264
SPTBN1	1.07938	6.98056e-05	0.000704877
MGC57346	1.07877	0.0052544	0.0169011
PPA2	1.07749	0.0012888	0.00593712
GNL3	1.07743	0.000290301	0.00199716
TXNDC5	1.07691	0.0161915	0.0398658
ZNF407	1.07689	0.00539252	0.0172136
CTAGE5	1.07649	0.000257303	0.0018211
PCNX	1.07571	0.000905919	0.00457544
FNDC3B	1.07557	8.9983e-05	0.000850287
DYNC1I2	1.07545	0.00120685	0.00566708
C4orf27	1.07452	0.00230091	0.00905388
SUZ12P1	1.07437	4.67588e-06	9.46282e-05
SETD3	1.07284	0.0130086	0.0336078
RICTOR	1.072	0.0033738	0.0121442
ARRDC4	1.07183	0.00294293	0.0109252
KIAA0355	1.07169	0.000196277	0.00149892
RSF1	1.07136	0.000484002	0.00292288
HSPD1	1.07039	0.00189138	0.00781159
PDK3	1.07021	0.000509486	0.00303753
ATP1B1	1.07007	2.76336e-05	0.000354444
ACVR2A	1.06994	0.00122791	0.00574129
ERMP1	1.06981	0.0183167	0.0438381
ZNF41	1.06843	0.000220472	0.00163652
ATP13A1	1.06825	0.000611763	0.00348612
EDEM2	1.06789	0.010715	0.0288911
MINPP1	1.06786	0.00310811	0.0113733
CCDC142	1.06784	0.00447794	0.0149927
GFRA2	1.06765	0.00204625	0.00831219
RC3H2	1.06702	0.00244594	0.00951664
CCDC36	1.06684	0.000531358	0.00312572
SCRN1	1.06677	0.00112576	0.00537288
ZNF347	1.06639	0.00678662	0.0204493
TRIM14	1.06578	0.000103489	0.000934285
NUP155	1.06539	0.00165651	0.00712007
KRR1	1.06518	0.00186849	0.007739
C9orf3	1.06517	0.000264829	0.00185968
TRPC4AP	1.06444	3.81216e-05	0.000448683
RFX7	1.06423	2.20332e-05	0.000299762
EXOC3	1.06413	0.00276746	0.0104306
FAM126B	1.06409	0.00215358	0.00862605
ATM	1.06369	0.00077775	0.00411945
BIVM	1.06346	6.29497e-05	0.000652836
INTU	1.0633	0.00148069	0.00659186
DCAF10	1.06304	0.0011568	0.00549045
HELZ	1.0628	0.000209554	0.00157718
POLR2D	1.06259	0.000576581	0.00333123
SORT1	1.06147	0.000976281	0.00483376
AMFR	1.06121	0.00244937	0.0095249
MTMR1	1.06089	0.0110854	0.0297085
BMPR1A	1.0608	0.0104538	0.0283812
ZNF585A	1.06078	0.00780468	0.022758
PCDHGB2	1.0606	0.00704426	0.0210375
ULK4	1.06056	0.00587927	0.0184071
ZNF713	1.05993	0.00224707	0.00890458
CXXC5	1.05986	0.0108427	0.0291654
GABPB2	1.05979	1.25072e-05	0.000197874
LDB1	1.05968	0.00336252	0.0121096
CARKD	1.05967	0.00148268	0.00659348
PSD3	1.05887	0.00146287	0.00653449
AGO3	1.05816	0.00541513	0.017277
SMIM15	1.05779	0.00640521	0.0196228
ZNF638	1.05765	3.26464e-05	0.000400413
ZNF652	1.05752	8.05129e-06	0.000143068
FUT10	1.05727	0.00183183	0.00763489
ABI2	1.05688	0.00122145	0.00571724
CDAN1	1.0568	0.000238734	0.00172978
COL27A1	1.05632	0.0141228	0.0358134
EIF2AK2	1.05629	0.000522446	0.00308951
LOC100505648	1.05629	0.00465387	0.0154363
FBXL20	1.05572	0.000444173	0.00274365
ZNF616	1.05568	0.00486822	0.0159296
LOC100499484	1.05414	0.00194486	0.00799133
KIAA1147	1.05413	0.000345792	0.00227831
CENPC1	1.05395	2.80104e-05	0.000358017
SP4	1.0538	0.00929092	0.0259862
ACPL2	1.05335	0.000357408	0.00233429
ZCWPW2	1.05331	0.00257456	0.00988509
LOC339535	1.05308	0.0097963	0.0269987
SLC2A10	1.05297	0.000103955	0.000936753
ATP2B1	1.05285	0.00870086	0.0247666
FITM2	1.05272	0.00601302	0.0187133
PIGO	1.05256	0.00075027	0.00401984
RANBP2	1.05217	0.000586629	0.00337856
CHD6	1.05172	2.1945e-06	5.52263e-05
THAP4	1.05126	4.97568e-05	0.000547174
FAT4	1.05118	0.0198933	0.0467449
CERS4	1.05073	0.001458	0.00651671
METTL14	1.05043	0.00091025	0.00459413
URB1	1.05043	0.00120922	0.00567272
WDR3	1.05041	0.010694	0.0288454
SCN2B	1.04976	0.00251673	0.00972972
MGC27345	1.04968	0.00034108	0.00226315
FUT11	1.04953	0.000675664	0.00374672
MLL5	1.0492	0.00152287	0.00672608
TIGD7	1.04913	0.000211785	0.00158823
TOB1	1.04891	0.00955748	0.0265362
TMPPE	1.04838	0.0053063	0.0170117
IFT74	1.0481	1.69787e-05	0.00024864
ZNF565	1.04787	0.00298052	0.0110219
SIK2	1.04781	3.97147e-06	8.44793e-05
FAM120A	1.04767	0.000218311	0.00162214
PIK3C3	1.04757	0.00199764	0.00815338
ZNF597	1.04594	0.00784937	0.0228518
SLC2A13	1.04544	0.00295919	0.010966
SBDSP1	1.04489	0.000215392	0.00160556
UBA2	1.04483	0.00964506	0.0267034
SYDE2	1.04458	0.00753103	0.0221406
CDH19	1.04371	0.0117269	0.0310677
ZFYVE9	1.04354	0.00134934	0.0061542
TSKU	1.04308	0.000449211	0.00276296
NFATC2IP	1.04294	0.00199606	0.00814922
TMEM194B	1.04273	0.00683614	0.0205635
LOC100132352	1.04171	0.00233867	0.0091555
FAM133CP	1.04125	0.0154752	0.0384663
ZDHHC21	1.04081	0.00722342	0.0214626
COA1	1.04037	0.00141092	0.00635505
TLR3	1.03997	0.000661504	0.00368455
GALNT11	1.03969	9.32016e-06	0.000159958
PC	1.03926	0.000241187	0.00173977
RBBP7	1.03924	0.000797548	0.00418626
KCNH1	1.03871	0.0210786	0.048806
BZRAP1	1.03858	6.67559e-05	0.000683902
C1GALT1C1	1.03841	0.0014686	0.00655204
ARHGEF26	1.03817	0.00221423	0.00880074
TTC26	1.03813	0.0124524	0.0324586
JRK	1.03809	0.008885	0.0251288
LPIN2	1.03803	0.000225868	0.00166406
METTL2A	1.03796	4.34558e-05	0.00049511
CYP8B1	1.03772	0.00491451	0.01602
GOPC	1.03748	6.60983e-06	0.000123319
ANKRD37	1.03696	0.0206415	0.0480612
ZNF813	1.03688	0.00630957	0.0193877
TMEM14E	1.03659	0.00261027	0.00999586
ARMC1	1.0355	0.00603583	0.0187643
LIMD1	1.03548	0.00035469	0.00232174
ZNF608	1.03544	0.0038404	0.0133584
FCHO2	1.03538	0.000383632	0.00244713
FBXW2	1.03524	0.00116407	0.00551706
RCN3	1.03507	0.00421214	0.0143333
PLXDC2	1.0348	1.67864e-07	9.42496e-06
MAP9	1.0345	0.0037601	0.0131703
KCTD18	1.03436	0.00161976	0.00701172
WRN	1.03432	0.00286051	0.0107064
LOC100507244	1.03354	0.0161468	0.039776
SETX	1.03345	0.00366731	0.0129292
PPP1R12B	1.03344	6.8998e-05	0.000699631
HHAT	1.03309	0.000365978	0.00237217
TMEM63A	1.03283	2.44161e-05	0.000323131
LRRC58	1.03203	0.00834038	0.0239652
ACIN1	1.03189	0.000292686	0.00201148
OBSCN	1.03147	0.000331183	0.00221158
VPS37B	1.03047	0.000825638	0.00429503
GXYLT2	1.03023	0.0141333	0.0358275
LAMA2	1.02942	0.00501844	0.016275
LPAR6	1.02928	0.00922541	0.0258755
CDC23	1.02904	0.00361844	0.0127879
CHIC1	1.02899	0.00247273	0.00959526
CNOT7	1.0289	0.00430783	0.014584
ANKRD50	1.02877	0.00486812	0.0159296
GSR	1.02873	0.0171657	0.041673
PARD3	1.0284	0.00373265	0.0130993
MAN1B1	1.02839	1.52688e-05	0.00022944
MDFIC	1.02704	0.00724302	0.0214948
ESCO1	1.02697	5.71627e-05	0.00060926
NIPAL1	1.02689	0.0155798	0.0386604
AQR	1.0264	0.00125634	0.00583371
TSPY26P	1.02437	0.00304048	0.0111795
CEP112	1.02384	1.23357e-05	0.000195799
IRAK3	1.02346	0.0011919	0.00562001
RTTN	1.02235	0.0194963	0.0460721
EVC	1.02213	0.0123928	0.0323554
TRIO	1.02192	0.00786025	0.0228606
ZNF354B	1.02191	0.000936449	0.00468739
CEP170	1.02186	0.0113701	0.0302987
KCTD12	1.02174	0.00902711	0.0254454
GGCX	1.02156	6.54872e-05	0.00067388
GANC	1.02156	0.0002137	0.00159684
INTS6	1.02116	0.00170555	0.00726077
PSMC1	1.02001	0.000972847	0.0048232
TOP3B	1.01979	0.00152757	0.00673674
KIF2A	1.01879	0.00499472	0.0162161
SDCBP2-AS1	1.01873	0.00420111	0.0143058
LRRC59	1.0187	0.00127579	0.0058998
PPIL2	1.0179	0.00990574	0.0272487
KLHL20	1.0179	0.00012995	0.00110279
KIRREL	1.0163	0.0211066	0.0488631
ISG20L2	1.01622	0.00284343	0.0106608
C7orf49	1.01595	8.11879e-05	0.000787085
RAPGEF2	1.01563	1.99487e-06	5.20562e-05
PRKDC	1.01552	0.00231145	0.00907188
ZC3H6	1.01529	1.71241e-05	0.000250517
YEATS2	1.0152	0.000184486	0.00142835
HIST1H2BD	1.01494	0.0212896	0.0491874
FAM22D	1.01472	0.0192351	0.0455657
LINC00346	1.01461	9.62003e-05	0.000894534
ZNF697	1.01447	0.012385	0.0323408
TTPAL	1.01398	0.00155861	0.00683811
PCDHGB8P	1.01345	0.00460437	0.0153079
GPX2	1.01345	0.00341056	0.0122192
TJP1	1.01298	0.00304134	0.0111795
USP8	1.01235	7.98282e-05	0.000778565
SEC13	1.01174	2.43423e-05	0.000322613
ALS2CR8	1.01108	0.000272296	0.00189566
RNF144B	1.01099	0.000847505	0.00437497
FRYL	1.01076	0.00485837	0.0159153
KANSL1L	1.01006	0.00253542	0.00978188
QSER1	1.00992	0.00150798	0.00667866
EIF3E	1.00977	0.00187503	0.00775946
RPL10	1.0095	0.00670567	0.0202912
WDR31	1.00921	0.0167469	0.0408948
TMEM168	1.00919	0.0180913	0.0434281
SMAD2	1.00907	0.0130073	0.0336078
PCNXL2	1.00893	0.00289092	0.0107899
KIAA1468	1.00863	0.00259283	0.00994266
MED6	1.00859	0.00149272	0.0066272
PAK4	1.00845	0.00124733	0.00580664
ZNF324	1.00763	0.00253642	0.00978249
TSC22D1	1.00714	5.98734e-05	0.000629903
POLR2M	1.00693	0.00432246	0.0146165
ZXDB	1.00671	0.00172903	0.00733671
ARID5B	1.00647	0.0105332	0.0285278
MBD5	1.00638	0.000181486	0.00140886
LCLAT1	1.00564	0.0209546	0.0486074
DCHS1	1.00543	0.00243791	0.00949617
CAST	1.00535	0.00071898	0.00389893
RBBP5	1.00466	0.0095318	0.02648
ARID4A	1.00398	3.58987e-05	0.000428015
ANKRD36	1.0034	0.00230662	0.00906657
TAS2R20	1.00325	0.0197358	0.0465099
C2orf88	1.00319	0.0197555	0.0465411
FAM208A	1.00293	0.000239803	0.00173408
ENTPD5	1.00269	0.00947925	0.0263793
C14orf79	1.00267	0.000820137	0.00427251
KL	1.00198	0.0135139	0.0346492
LRP11	1.00181	1.45557e-05	0.000220928
RLIM	1.00175	0.00299824	0.0110769
RNF180	1.00147	3.66088e-05	0.000433328
FXYD1	1.00105	0.000511153	0.00304249
