# Supplementary material for: Unveiling inflammatory and prehypertrophic cell populations as key contributors to knee cartilage degeneration in osteoarthritis using multi-omics data integration
Source: Ann Rheum Dis. 2024 Feb 7;83(7):926–44. doi: 10.1136/ard-2023-224420 (PMC11187367; doi:10.1136/ard-2023-224420)
Supplement: Supplementary data [file ard-2023-224420supp002.zip › Supplementary Table 3-Population-specific top 50 markers for the integrated all scRNA-seq data.xlsx]

## Sheet: RegC
Gene	p-value	log2 fold change	pct.1	pct.2	adjusted P
SAA1	0	1.92456	0.2	0.093	0
CHI3L1	0	1.85233	0.892	0.615	0
STEAP4	0	1.44882	0.391	0.145	0
CHI3L2	0	1.44071	0.937	0.725	0
CP	0	1.10254	0.6	0.448	0
SLPI	1.68196e-254	1.09061	0.258	0.164	6.50582e-250
DEPP1	0	1.02269	0.311	0.183	0
HILPDA	2.03387e-200	1.01617	0.325	0.243	7.867e-196
SAA2	0	0.969823	0.094	0.03	0
PIK3R1	0	0.915924	0.526	0.395	0
GLRX	0	0.915833	0.404	0.299	0
CTSC	0	0.84817	0.344	0.198	0
SOD2	3.2915e-262	0.806763	0.708	0.678	1.27315e-257
IFITM2	0	0.763598	0.803	0.63	0
MT1H	9.68682e-70	0.753241	0.243	0.2	3.74686e-65
SLC25A37	0	0.743413	0.712	0.608	0
GPR88	0	0.735516	0.284	0.096	0
CLU	0	0.73492	1	0.992	0
MAF	0	0.716933	0.535	0.359	0
VCAM1	0	0.704697	0.414	0.242	0
LCN2	3.44083e-258	0.679331	0.189	0.104	1.33091e-253
BTG1	0	0.667593	0.881	0.824	0
IFITM3	0	0.663299	0.933	0.825	0
NNMT	0	0.648048	0.901	0.773	0
MMP3	0	0.619961	0.527	0.366	0
OSMR	0	0.617694	0.609	0.462	0
SLC26A4	0	0.603037	0.265	0.112	0
NAMPT	1.60001e-204	0.566656	0.445	0.371	6.18884e-200
SLC40A1	1.61739e-252	0.540879	0.463	0.365	6.25605e-248
TXNIP	0	0.530789	0.69	0.574	0
CEBPD	0	0.521227	0.708	0.619	0
FTH1	4.02624e-170	0.519621	0.986	0.957	1.55735e-165
MT2A	0	0.514999	0.979	0.961	0
ANK3	9.8761e-281	0.508098	0.336	0.228	3.82008e-276
SCARA3	0	0.507799	0.665	0.545	0
MT1E	4.20612e-169	0.487735	0.928	0.888	1.62693e-164
BTG2	2.29564e-148	0.478693	0.403	0.338	8.87953e-144
ARHGAP29	6.65772e-199	0.470774	0.336	0.252	2.5752e-194
SLC39A14	1.41066e-161	0.454152	0.566	0.532	5.45642e-157
ELL2	6.24909e-246	0.451104	0.488	0.405	2.41715e-241
CCDC71L	3.58122e-81	0.448201	0.157	0.112	1.38522e-76
MT1M	4.12411e-49	0.443686	0.72	0.693	1.59521e-44
MSMP	1.98004e-09	0.438328	0.084	0.072	7.6588e-05
TSC22D1	4.84213e-240	0.436559	0.839	0.771	1.87293e-235
SERPING1	0	0.434196	0.815	0.734	0
DIO2	1.00992e-93	0.433464	0.273	0.212	3.90637e-89
RARRES1	2.32987e-242	0.432197	0.142	0.071	9.01194e-238
RSPO2	9.19242e-100	0.40942	0.214	0.161	3.55563e-95
RPS2	0	0.409082	0.97	0.926	0
MT1X	3.62092e-303	0.405222	0.97	0.918	1.40057e-298
Top 50 marker genes
Marker genes for each cluster were calculated by pairwise differential analysis of all clusters against all other clusters separately (using Wilcox test, see Methods for more detail).
adjusted P = Bonferroni adjusted p-values
pct= the percentage of cells within a cluster that expresses the gene

## Sheet: HomC
Gene	p-value	log2 fold change	pct.1	pct.2	adjusted P
HSPA1A	0	2.28758	0.886	0.484	0
HSPA6	0	2.12683	0.328	0.065	0
HSPA1B	0	1.96608	0.779	0.348	0
DNAJB1	0	1.87548	0.808	0.353	0
GADD45B	0	1.58158	0.95	0.536	0
HSPE1	0	1.35513	0.868	0.572	0
DDIT3	0	1.29523	0.704	0.288	0
DNAJA1	0	1.22667	0.854	0.466	0
HSPH1	0	1.18804	0.623	0.241	0
HSP90AA1	0	1.18574	0.98	0.817	0
HSPD1	0	1.15237	0.805	0.502	0
HSPB1	0	1.11627	0.844	0.55	0
HSP90AB1	0	1.09915	0.991	0.871	0
JUN	0	1.07937	0.901	0.534	0
IER5	0	1.07144	0.761	0.361	0
FOS	0	1.04201	0.973	0.757	0
IER2	0	1.03596	0.924	0.585	0
SNHG12	0	1.00862	0.6	0.217	0
NFKBIA	0	0.987618	0.798	0.476	0
HSPA8	0	0.984447	0.825	0.511	0
ID2	0	0.908807	0.871	0.555	0
MT1M	0	0.894653	0.867	0.667	0
JUNB	0	0.880677	0.964	0.756	0
DNAJB4	0	0.844197	0.56	0.239	0
ATF3	0	0.843258	0.556	0.154	0
RGS16	0	0.840335	0.638	0.297	0
UBC	0	0.836906	0.98	0.876	0
CRYAB	0	0.831807	0.734	0.489	0
ID3	0	0.825489	0.755	0.45	0
TUBB4B	0	0.824724	0.656	0.361	0
GADD45G	0	0.819313	0.33	0.121	0
RASD1	0	0.810204	0.629	0.259	0
RSRP1	0	0.792554	0.798	0.456	0
SERTAD1	0	0.790726	0.569	0.249	0
KLF2	0	0.785737	0.657	0.307	0
ID1	0	0.773252	0.773	0.445	0
SNAI1	0	0.771453	0.558	0.188	0
HES1	0	0.764041	0.66	0.368	0
UBB	0	0.754355	0.938	0.754	0
SRSF7	0	0.749665	0.897	0.613	0
ADM	0	0.747589	0.539	0.185	0
FOSB	0	0.744922	0.787	0.403	0
MT1E	0	0.739889	0.985	0.877	0
KLF4	0	0.734933	0.767	0.393	0
IER3	0	0.726966	0.684	0.374	0
AL118516.1	0	0.720207	0.558	0.226	0
SRSF3	0	0.713636	0.876	0.596	0
H2AFX	0	0.71304	0.491	0.156	0
APOD	0	0.708146	0.69	0.509	0
H2AFZ	0	0.690638	0.88	0.57	0
Top 50 marker genes
Marker genes for each cluster were calculated by pairwise differential analysis of all clusters against all other clusters separately (using Wilcox test, see Methods for more detail).
adjusted P = Bonferroni adjusted p-values
pct= the percentage of cells within a cluster that expresses the gene

## Sheet: preFC
Gene	p-value	log2 fold change	pct.1	pct.2	adjusted P
MT-RNR2	8.78148e-55	2.53731	0.073	0.048	3.39668e-50
MT-RNR1	6.56571e-53	2.37755	0.072	0.047	2.53962e-48
PLCG2	0	1.67873	0.697	0.734	0
MTRNR2L12	9.16531e-172	1.60793	0.442	0.453	3.54514e-167
RN7SL2	3.41374e-47	1.60338	0.065	0.043	1.32043e-42
MT-ND5	0	1.57881	0.609	0.609	0
MT-ND1	0	1.55574	0.59	0.598	0
MT-ND2	0	1.55003	0.66	0.656	0
MT-ND4	0	1.54357	0.691	0.682	0
MT-CYB	0	1.53628	0.679	0.67	0
MT-ATP6	0	1.53356	0.689	0.68	0
MT-ND3	0	1.51275	0.666	0.658	0
MT-CO3	0	1.511	0.688	0.681	0
MT-CO1	0	1.42603	0.677	0.675	0
MT-ND4L	1.5795e-221	1.40901	0.451	0.478	6.10952e-217
XIST	1.01663e-100	1.4044	0.367	0.36	3.93231e-96
MT-CO2	0	1.38867	0.677	0.676	0
COL27A1	2.27021e-105	1.34263	0.347	0.353	8.78116e-101
NEAT1	0	1.32927	0.893	0.911	0
MALAT1	0	1.24993	0.99	0.982	0
AL627171.2	3.75412e-47	1.24052	0.355	0.391	1.4521e-42
DST	0	1.04794	0.649	0.768	0
INTS6	3.25043e-10	1.01405	0.37	0.516	1.25726e-05
DDX17	4.23888e-131	0.990302	0.547	0.676	1.6396e-126
NKTR	9.83253e-13	0.95835	0.358	0.442	3.80322e-08
SNHG5	1.68068e-100	0.90462	0.651	0.828	6.50086e-96
H19	8.82571e-13	0.869131	0.315	0.412	3.41378e-08
FUS	9.74599e-17	0.86867	0.505	0.678	3.76975e-12
KCNQ1OT1	1.24699e-27	0.865896	0.282	0.398	4.82337e-23
HEXIM1	4.4072e-07	0.851647	0.319	0.428	0.017047
SLC25A37	2.48587e-16	0.848246	0.501	0.639	9.61533e-12
FOSB	1.27633e-06	0.794233	0.359	0.474	0.0493684
SNHG14	1.00807e-09	0.790914	0.264	0.358	3.8992e-05
PNISR	1.79555e-08	0.776282	0.477	0.647	0.000694521
WWP2	6.53639e-07	0.759501	0.456	0.597	0.0252828
SRRM2	1.46186e-07	0.746566	0.48	0.662	0.00565446
MACF1	6.76614e-20	0.743594	0.25	0.35	2.61714e-15
ITGA10	2.02262e-16	0.738863	0.497	0.668	7.8235e-12
GOLGB1	7.24727e-12	0.737879	0.381	0.548	2.80324e-07
CCNL1	2.08094e-13	0.736266	0.377	0.532	8.04909e-09
LUC7L3	4.36353e-17	0.719291	0.368	0.539	1.68782e-12
SNRNP70	5.24114e-31	0.709	0.25	0.363	2.02727e-26
SYNE1	5.83953e-33	0.701805	0.247	0.357	2.25873e-28
ARGLU1	6.77288e-12	0.694303	0.369	0.531	2.61975e-07
RBM25	7.85764e-35	0.690365	0.334	0.502	3.03933e-30
ZNF292	2.35744e-33	0.689588	0.263	0.383	9.11859e-29
N4BP2L2	8.77192e-09	0.68864	0.5	0.685	0.000339298
GOLGA4	2.73203e-44	0.684978	0.312	0.47	1.05675e-39
ZRANB2	3.96104e-15	0.684309	0.37	0.538	1.53213e-10
SFPQ	1.70151e-39	0.677722	0.337	0.513	6.58144e-35
Top 50 marker genes
Marker genes for each cluster were calculated by pairwise differential analysis of all clusters against all other clusters separately (using Wilcox test, see Methods for more detail).
adjusted P = Bonferroni adjusted p-values
pct= the percentage of cells within a cluster that expresses the gene

## Sheet: RepC
Gene	p-value	log2 fold change	pct.1	pct.2	adjusted P
CILP	0	1.19431	0.968	0.681	0
CYTL1	0	1.17904	0.828	0.578	0
CILP2	0	1.1554	0.869	0.439	0
CLEC3A	0	1.14034	0.876	0.469	0
SMOC2	0	1.10607	0.952	0.603	0
COMP	0	1.08672	0.999	0.941	0
OMD	0	1.02916	0.821	0.47	0
COL2A1	0	1.02747	0.941	0.63	0
OGN	0	0.971378	0.946	0.723	0
ECRG4	0	0.967064	0.961	0.91	0
PCOLCE2	0	0.946535	0.976	0.719	0
PRELP	0	0.918328	0.997	0.884	0
FMOD	0	0.879243	0.999	0.872	0
MATN3	0	0.854155	0.553	0.214	0
S100A1	0	0.805367	0.966	0.593	0
FIBIN	0	0.784448	0.838	0.501	0
SCRG1	0	0.783763	0.998	0.862	0
CCN2	0	0.769031	0.946	0.778	0
IGFBP7	0	0.743655	0.838	0.516	0
CTHRC1	0	0.734555	0.59	0.287	0
MGP	0	0.727163	1	0.993	0
DCN	0	0.695114	1	0.99	0
SERPINA5	0	0.694059	0.794	0.445	0
MT1G	0	0.691913	0.82	0.607	0
FBXO2	0	0.643267	0.872	0.542	0
PLA2G2A	0	0.623532	0.986	0.83	0
GREM1	0	0.621696	0.307	0.134	0
RGCC	0	0.598916	0.88	0.618	0
CDO1	0	0.598179	0.925	0.65	0
ENHO	0	0.594427	0.449	0.159	0
PPP1R3C	0	0.589148	0.784	0.479	0
S100B	0	0.589045	0.95	0.669	0
COL9A3	0	0.58617	0.947	0.589	0
SPARC	0	0.562416	0.951	0.801	0
ITM2A	0	0.559078	0.749	0.421	0
MT1X	0	0.537861	0.998	0.918	0
SERPINA3	0	0.537659	0.949	0.703	0
LDHA	0	0.504659	0.959	0.79	0
MT1F	0	0.503342	0.772	0.489	0
ITM2C	0	0.502344	0.897	0.623	0
CCN6	0	0.500407	0.656	0.337	0
ANGPTL7	8.90197e-219	0.493849	0.092	0.032	3.44328e-214
CHAD	0	0.491708	0.928	0.544	0
FAM162A	0	0.486093	0.814	0.538	0
MIA	0	0.485852	0.992	0.797	0
PCSK1N	0	0.484135	0.503	0.299	0
H19	0	0.476074	0.695	0.374	0
SBSPON	0	0.461473	0.41	0.15	0
S100A13	0	0.4566	0.97	0.786	0
BNIP3	0	0.445994	0.796	0.517	0
Top 50 marker genes
Marker genes for each cluster were calculated by pairwise differential analysis of all clusters against all other clusters separately (using Wilcox test, see Methods for more detail).
adjusted P = Bonferroni adjusted p-values
pct= the percentage of cells within a cluster that expresses the gene

## Sheet: FC
Gene	p-value	log2 fold change	pct.1	pct.2	adjusted P
COL1A1	0	4.41073	0.83	0.133	0
COL1A2	0	3.40178	0.943	0.384	0
POSTN	0	2.9986	0.281	0.043	0
MMP2	0	2.93458	0.745	0.128	0
COL14A1	0	2.71557	0.667	0.133	0
CCN5	0	2.524	0.415	0.065	0
COL6A3	0	2.43106	0.812	0.424	0
COL3A1	0	2.25933	0.946	0.706	0
COL6A1	0	2.15603	0.891	0.63	0
TNC	0	2.12428	0.861	0.358	0
MARCKS	0	1.99495	0.573	0.08	0
TGFBI	0	1.973	0.635	0.206	0
THBS2	0	1.96466	0.573	0.156	0
TMSB4X	0	1.96206	0.877	0.552	0
COL12A1	0	1.95569	0.732	0.354	0
IGFBP4	0	1.86886	0.485	0.154	0
GJA1	0	1.8586	0.59	0.182	0
CDH11	0	1.80325	0.533	0.081	0
CALD1	0	1.78034	0.82	0.534	0
LGALS1	0	1.77433	0.872	0.742	0
BGLAP	1.06198e-127	1.7371	0.062	0.025	4.10774e-123
SERPINF1	0	1.71924	0.351	0.022	0
COL5A2	0	1.71582	0.807	0.548	0
S100A4	0	1.70875	0.898	0.583	0
GPNMB	0	1.68744	0.444	0.045	0
COL5A1	0	1.68002	0.65	0.347	0
COL6A2	0	1.6718	0.89	0.698	0
THY1	0	1.66093	0.452	0.08	0
IGF1	0	1.65081	0.322	0.044	0
CADM1	0	1.64996	0.435	0.057	0
NBL1	0	1.63535	0.64	0.235	0
FNDC1	0	1.61878	0.406	0.086	0
AEBP1	0	1.56975	0.878	0.696	0
PDGFRB	0	1.56691	0.488	0.145	0
VCAN	0	1.55717	0.374	0.126	0
TAGLN	0	1.49782	0.242	0.082	0
SFRP1	0	1.49359	0.142	0.022	0
C1R	0	1.49212	0.698	0.472	0
ANTXR1	0	1.49107	0.514	0.186	0
CXCL12	0	1.48797	0.238	0.012	0
FSTL1	0	1.47011	0.652	0.41	0
MXRA5	0	1.43616	0.538	0.19	0
MAFB	0	1.40626	0.627	0.368	0
TMSB10	0	1.37326	0.753	0.594	0
TPM4	0	1.36829	0.585	0.343	0
TIMP2	0	1.36745	0.879	0.751	0
SERPINH1	0	1.36549	0.522	0.262	0
MXRA8	0	1.35875	0.704	0.492	0
PDGFRA	0	1.35223	0.558	0.285	0
AQP1	0	1.35175	0.349	0.049	0
Top 50 marker genes
Marker genes for each cluster were calculated by pairwise differential analysis of all clusters against all other clusters separately (using Wilcox test, see Methods for more detail).
adjusted P = Bonferroni adjusted p-values
pct= the percentage of cells within a cluster that expresses the gene

## Sheet: preHTC
Gene	p-value	log2 fold change	pct.1	pct.2	adjusted P
PRG4	0	2.49138	0.381	0.169	0
MSMP	0	2.04288	0.128	0.061	0
CRTAC1	0	1.93801	0.922	0.526	0
HTRA1	0	1.74375	0.922	0.755	0
ABI3BP	0	1.67272	0.745	0.304	0
IGFBP5	0	1.5575	0.325	0.12	0
CRIP1	0	1.49898	0.823	0.55	0
TNXB	0	1.39259	0.582	0.201	0
GAS1	0	1.25557	0.601	0.301	0
ASPN	0	1.19934	0.788	0.494	0
S100A4	0	1.1404	0.826	0.561	0
FN1	0	1.11858	0.998	0.98	0
ADAMTS6	0	1.09161	0.54	0.259	0
COL15A1	0	1.04599	0.529	0.177	0
CRLF1	0	1.04552	0.27	0.104	0
OGN	0	1.02203	0.926	0.698	0
VCAM1	0	1.01644	0.498	0.208	0
CLU	0	1.00751	0.999	0.992	0
ISLR	0	1.0028	0.766	0.527	0
TIMP1	0	0.898208	0.96	0.899	0
RCAN1	0	0.883334	0.465	0.244	0
DPT	0	0.882609	0.424	0.181	0
NBL1	0	0.875188	0.529	0.21	0
NT5E	0	0.862773	0.591	0.302	0
CHI3L2	0	0.861084	0.902	0.716	0
TNC	0	0.842466	0.72	0.328	0
GALNT15	0	0.821035	0.576	0.35	0
THBS1	0	0.810628	0.535	0.42	0
COMP	0	0.797339	0.979	0.939	0
NTN1	0	0.784873	0.399	0.125	0
ANGPTL2	0	0.751081	0.832	0.622	0
CD55	0	0.725711	0.614	0.435	0
COL3A1	0	0.714946	0.881	0.692	0
SMOC1	0	0.712373	0.51	0.27	0
DEFB1	0	0.708614	0.182	0.05	0
CDON	0	0.706324	0.51	0.263	0
TPPP3	0	0.700272	0.211	0.049	0
LTBP3	0	0.686443	0.729	0.536	0
FMOD	0	0.684065	0.957	0.865	0
LUM	0	0.683514	0.995	0.96	0
C15orf48	0	0.678338	0.082	0.02	0
TGFBI	0	0.67638	0.483	0.188	0
SLC7A2	0	0.666517	0.445	0.266	0
ADGRG2	0	0.660479	0.403	0.195	0
FHL1	0	0.651789	0.624	0.429	0
SLC16A10	0	0.651746	0.279	0.071	0
TIMP3	0	0.64923	0.492	0.394	0
FAP	0	0.646025	0.492	0.205	0
RETREG1	0	0.64165	0.574	0.32	0
ANOS1	0	0.640102	0.382	0.172	0
Top 50 marker genes
Marker genes for each cluster were calculated by pairwise differential analysis of all clusters against all other clusters separately (using Wilcox test, see Methods for more detail).
adjusted P = Bonferroni adjusted p-values
pct= the percentage of cells within a cluster that expresses the gene

## Sheet: EC
Gene	p-value	log2 fold change	pct.1	pct.2	adjusted P
CHRDL2	0	1.84451	0.563	0.147	0
FRZB	0	1.74479	0.94	0.527	0
CRISPLD1	0	1.63239	0.684	0.259	0
CLEC3A	0	1.53189	0.912	0.451	0
CNMD	0	1.43668	0.682	0.226	0
COL2A1	0	1.39879	0.887	0.627	0
SNORC	0	1.37217	0.981	0.698	0
CYTL1	0	1.3454	0.907	0.56	0
HAPLN1	0	1.33999	0.974	0.703	0
FGFBP2	0	1.31526	0.99	0.709	0
S100A1	0	1.31091	0.972	0.58	0
ECRG4	0	1.22973	0.945	0.911	0
SERPINA5	0	1.21573	0.829	0.429	0
S100B	0	1.175	0.959	0.658	0
GDF10	0	1.16825	0.716	0.321	0
SCRG1	0	1.16169	0.997	0.857	0
ACAN	0	1.15451	0.997	0.847	0
STC2	0	1.04828	0.55	0.2	0
STK26	0	1.02242	0.728	0.289	0
FXYD1	0	1.01951	0.85	0.502	0
TF	0	1.00877	0.509	0.173	0
COL9A3	0	1.00433	0.956	0.576	0
MATN3	0	0.964586	0.537	0.205	0
MIA	0	0.959032	0.993	0.79	0
PDPN	0	0.948903	0.735	0.387	0
SERPINA1	0	0.94831	0.977	0.766	0
APOD	0	0.944642	0.752	0.508	0
ITM2C	0	0.918614	0.909	0.613	0
COL9A2	0	0.915868	0.738	0.337	0
ITM2A	0	0.914754	0.796	0.404	0
SPARC	0	0.912244	0.955	0.796	0
SPINT2	0	0.904505	0.903	0.579	0
CFH	0	0.901173	0.992	0.854	0
FBXO2	0	0.891235	0.879	0.53	0
PCOLCE2	0	0.890379	0.97	0.711	0
RBP4	0	0.889797	0.603	0.304	0
COL11A2	0	0.855319	0.884	0.455	0
PLAC9	0	0.853423	0.978	0.798	0
IGFBP6	0	0.788494	0.603	0.39	0
MGP	0	0.787508	1	0.993	0
CHAD	0	0.780765	0.945	0.529	0
GREM1	0	0.732822	0.296	0.13	0
TUBB2B	0	0.731465	0.596	0.227	0
SLC14A1	0	0.72705	0.597	0.224	0
COL11A1	0	0.71453	0.893	0.606	0
SCIN	0	0.714478	0.677	0.298	0
SMOC2	0	0.712618	0.86	0.602	0
PRDX4	0	0.699244	0.877	0.596	0
WIF1	0	0.698431	0.376	0.097	0
NUCB2	0	0.692384	0.875	0.578	0
Top 50 marker genes
Marker genes for each cluster were calculated by pairwise differential analysis of all clusters against all other clusters separately (using Wilcox test, see Methods for more detail).
adjusted P = Bonferroni adjusted p-values
pct= the percentage of cells within a cluster that expresses the gene

## Sheet: HTC
Gene	p-value	log2 fold change	pct.1	pct.2	adjusted P
IBSP	0	5.26326	0.866	0.182	0
COL10A1	0	4.19242	0.683	0.054	0
SPP1	0	4.06718	0.682	0.131	0
C2orf40	1.41968e-200	3.12592	0.125	0.047	5.4913e-196
FGFBP2	0	2.42263	0.997	0.726	0
RBP4	0	2.39562	0.716	0.317	0
SNORC	0	2.13339	0.995	0.715	0
CHAD	0	1.9185	0.977	0.553	0
PDPN	0	1.87708	0.878	0.401	0
AGR2	0	1.82931	0.257	0.023	0
CRISPLD1	0	1.65618	0.552	0.293	0
ECRG4	0	1.62107	0.874	0.917	0
SPARC	0	1.55658	0.938	0.807	0
FGFR1	0	1.50799	0.861	0.515	0
CPE	0	1.47129	0.804	0.393	0
TNFRSF11B	0	1.43555	0.786	0.455	0
SCUBE1	0	1.42746	0.669	0.151	0
MEF2C	0	1.40164	0.783	0.348	0
CLEC3A	0	1.37221	0.859	0.483	0
S100A1	0	1.36765	0.964	0.605	0
PTH1R	0	1.35573	0.492	0.128	0
COL2A1	3.82485e-102	1.3491	0.787	0.648	1.47945e-97
ALPL	0	1.34403	0.214	0.005	0
RAMP1	0	1.28426	0.598	0.128	0
TSPAN13	0	1.27795	0.603	0.133	0
CNMD	0	1.2568	0.667	0.255	0
FRZB	0	1.24016	0.848	0.558	0
ACAN	0	1.23648	0.993	0.857	0
STC2	0	1.22677	0.563	0.221	0
CYTL1	0	1.19644	0.886	0.583	0
IL17B	0	1.18274	0.214	0.006	0
A2M	0	1.16001	0.737	0.377	0
MELTF	0	1.15821	0.819	0.432	0
CHRDL2	0	1.14062	0.365	0.184	0
F13A1	0	1.1345	0.437	0.108	0
SLC29A1	0	1.12175	0.828	0.455	0
MIA	0	1.06134	0.982	0.804	0
TF	0	1.03972	0.512	0.194	0
SLC14A1	0	1.03197	0.64	0.245	0
SLC44A2	0	1.03138	0.611	0.212	0
TIMP3	0	1.01425	0.777	0.393	0
SERPINI1	0	1.01244	0.608	0.223	0
APOD	4.07825e-144	0.991291	0.673	0.528	1.57747e-139
COL9A2	0	0.950887	0.676	0.365	0
CCDC88A	0	0.920136	0.675	0.379	0
SCIN	0	0.918434	0.722	0.319	0
RGCC	0	0.907462	0.858	0.628	0
CRYAB	0	0.904378	0.801	0.51	0
ITM2C	0	0.903054	0.883	0.633	0
SPINT2	0	0.897707	0.885	0.6	0
Top 50 marker genes
Marker genes for each cluster were calculated by pairwise differential analysis of all clusters against all other clusters separately (using Wilcox test, see Methods for more detail).
adjusted P = Bonferroni adjusted p-values
pct= the percentage of cells within a cluster that expresses the gene

## Sheet: ProC
Gene	p-value	log2 fold change	pct.1	pct.2	adjusted P
C11orf96	0	4.592	0.829	0.327	0
G0S2	0	3.37728	0.348	0.131	0
TM4SF1	0	3.37586	0.792	0.335	0
MMP3	0	3.20278	0.798	0.357	0
ANXA1	0	2.82501	0.948	0.8	0
KCNMA1	0	2.8112	0.679	0.476	0
INHBA	0	2.46911	0.655	0.335	0
TNFRSF11B	0	2.46188	0.722	0.455	0
SAT1	0	2.43992	0.944	0.731	0
IER3	0	2.35757	0.672	0.402	0
SOD2	0	2.28871	0.826	0.672	0
CRYAB	0	2.10116	0.673	0.515	0
BMP2	0	2.06317	0.593	0.163	0
SYNJ2	0	2.01854	0.201	0.063	0
SERPINE2	0	1.90803	0.69	0.366	0
AP001816.1	0	1.70562	0.424	0.16	0
H2AFZ	0	1.65725	0.877	0.598	0
TNFRSF12A	0	1.63673	0.538	0.112	0
MRPS24	0	1.57529	0.643	0.431	0
TXN	0	1.55778	0.877	0.695	0
NFKBIA	2.51053e-270	1.53422	0.61	0.518	9.71071e-266
ISG20	0	1.47484	0.458	0.158	0
FGF2	0	1.42598	0.779	0.509	0
WTAP	0	1.41984	0.611	0.343	0
GPRC5A	0	1.41479	0.527	0.162	0
HMGA1	0	1.41311	0.347	0.031	0
PTGS2	0	1.40385	0.399	0.169	0
CD55	0	1.37689	0.686	0.454	0
SQSTM1	0	1.37419	0.857	0.654	0
MT1G	0	1.35859	0.832	0.61	0
SLC3A2	0	1.34776	0.589	0.274	0
NUPR1	0	1.34106	0.882	0.723	0
S100A6	0	1.3406	0.996	0.961	0
CDKN1A	0	1.33501	0.559	0.223	0
RAN	0	1.30119	0.755	0.493	0
MT1A	3.80685e-265	1.29214	0.407	0.26	1.47249e-260
SLC7A2	0	1.27352	0.51	0.285	0
CITED4	0	1.27114	0.274	0.104	0
COL9A3	0	1.25935	0.828	0.603	0
PHLDA1	0	1.242	0.627	0.363	0
RHOC	0	1.24185	0.71	0.465	0
EIF1	0	1.2332	0.997	0.938	0
MSMO1	0	1.22326	0.338	0.129	0
NOS2	0	1.19315	0.202	0.014	0
SERPINA3	0	1.18371	0.912	0.71	0
SERPINA1	0	1.18274	0.96	0.777	0
PTX3	0	1.17067	0.101	0.02	0
CCL20	3.08765e-162	1.16651	0.068	0.022	1.1943e-157
SDC4	0	1.16626	0.513	0.253	0
FABP5	3.51154e-133	1.1642	0.284	0.192	1.35826e-128
Top 50 marker genes
Marker genes for each cluster were calculated by pairwise differential analysis of all clusters against all other clusters separately (using Wilcox test, see Methods for more detail).
adjusted P = Bonferroni adjusted p-values
pct= the percentage of cells within a cluster that expresses the gene

## Sheet: InfC
Gene	p-value	log2 fold change	pct.1	pct.2	adjusted P
HLA-DRA	0	5.76121	0.864	0.023	0
CD74	0	5.62037	0.886	0.077	0
HLA-DRB1	0	5.03059	0.863	0.025	0
CXCL8	0	4.71984	0.392	0.006	0
HLA-DPA1	0	4.34886	0.837	0.07	0
HLA-DPB1	0	4.05583	0.851	0.186	0
TYROBP	0	3.95831	0.819	0.008	0
TMSB4X	0	3.93066	0.955	0.577	0
CCL3	0	3.8037	0.498	0.007	0
HLA-DQA1	0	3.78802	0.763	0.004	0
C1QA	0	3.75179	0.722	0.006	0
RNASE1	0	3.70943	0.688	0.009	0
C1QC	0	3.66486	0.719	0.004	0
AIF1	0	3.62606	0.778	0.005	0
HLA-DRB5	0	3.52749	0.748	0.011	0
LYZ	0	3.48112	0.68	0.009	0
HLA-DQB1	0	3.37838	0.771	0.036	0
C1QB	0	3.31865	0.642	0.004	0
IGKC	3.61542e-27	3.28839	0.031	0.007	1.39844e-22
CCL4L2	0	3.19128	0.352	0.004	0
CCL4	0	3.17933	0.287	0.009	0
SELENOP	0	3.17104	0.611	0.203	0
FCER1G	0	3.02783	0.749	0.005	0
CCL3L1	0	2.9851	0.415	0.003	0
CTSZ	0	2.92587	0.82	0.364	0
LAPTM5	0	2.90673	0.767	0.01	0
SPP1	0	2.89284	0.568	0.154	0
CTSS	0	2.82733	0.759	0.039	0
CXCL2	0	2.73863	0.35	0.007	0
TMSB10	0	2.7108	0.939	0.604	0
CXCL3	0	2.68686	0.314	0.004	0
CCL2	0	2.68198	0.403	0.037	0
IFI30	0	2.64904	0.679	0.042	0
ALOX5AP	0	2.63795	0.682	0.002	0
CYBB	0	2.63344	0.667	0.002	0
HLA-DMA	0	2.63329	0.721	0.045	0
FTL	0	2.61466	0.995	0.968	0
CD14	0	2.59681	0.742	0.274	0
MSR1	0	2.57372	0.652	0.002	0
MS4A7	0	2.55934	0.659	0.002	0
CFD	0	2.51348	0.626	0.049	0
PTPRC	0	2.47206	0.705	0.001	0
MS4A6A	0	2.45682	0.628	0.002	0
FOLR2	0	2.45511	0.569	0.002	0
GPR183	0	2.44544	0.567	0.008	0
CTSB	0	2.34351	0.805	0.51	0
KLF6	0	2.32306	0.807	0.392	0
MARCKS	0	2.28764	0.692	0.117	0
ACTB	0	2.26785	0.97	0.883	0
MRC1	0	2.24435	0.56	0.003	0
Top 50 marker genes
Marker genes for each cluster were calculated by pairwise differential analysis of all clusters against all other clusters separately (using Wilcox test, see Methods for more detail).
adjusted P = Bonferroni adjusted p-values
pct= the percentage of cells within a cluster that expresses the gene

[truncated: 1 more sheets: preInfC]
