# Supplementary material for: Unveiling inflammatory and prehypertrophic cell populations as key contributors to knee cartilage degeneration in osteoarthritis using multi-omics data integration
Source: Ann Rheum Dis. 2024 Feb 7;83(7):926–44. doi: 10.1136/ard-2023-224420 (PMC11187367; doi:10.1136/ard-2023-224420)
Supplement: Supplementary data [file ard-2023-224420supp002.zip › Supplementary Table 4-GO terms that are enriched by the population-specific marker genes.xlsx]

## Sheet: RegC
ONTOLOGY	ID	Description	GeneRatio	BgRatio	p-value	adjusted P	qvalue	geneID	Count
BP	GO:0055072	iron ion homeostasis	7/35	87/18845	2.11642e-10	2.40426e-07	1.7778e-07	STEAP4/CP/SOD2/SLC25A37/LCN2/SLC40A1/FTH1	7
BP	GO:0006826	iron ion transport	6/35	55/18845	7.09572e-10	4.03037e-07	2.9802e-07	STEAP4/CP/SLC25A37/LCN2/SLC40A1/FTH1	6
BP	GO:0000041	transition metal ion transport	6/35	95/18845	2.01772e-08	7.64044e-06	5.64962e-06	STEAP4/CP/SLC25A37/LCN2/SLC40A1/FTH1	6
BP	GO:0006879	intracellular iron ion homeostasis	5/35	63/18845	1.06722e-07	3.03089e-05	2.24115e-05	STEAP4/CP/LCN2/SLC40A1/FTH1	5
BP	GO:0010043	response to zinc ion	4/35	49/18845	1.99027e-06	0.000452189	0.000334365	SOD2/MT1H/VCAM1/MT2A	4
MF	GO:0016722	oxidoreductase activity, acting on metal ions	3/35	16/18845	3.23248e-06	0.000612016	0.000452547	STEAP4/CP/FTH1	3
BP	GO:0010038	response to metal ion	7/35	365/18845	4.0683e-06	0.000660227	0.000488196	SOD2/MT1H/VCAM1/SLC40A1/TXNIP/MT2A/ANK3	7
CC	GO:0034364	high-density lipoprotein particle	3/35	27/18845	1.6649e-05	0.00236416	0.00174815	SAA1/SAA2/CLU	3
CC	GO:0034358	plasma lipoprotein particle	3/35	36/18845	4.01778e-05	0.00456419	0.00337493	SAA1/SAA2/CLU	3
CC	GO:1990777	lipoprotein particle	3/35	36/18845	4.01778e-05	0.00456419	0.00337493	SAA1/SAA2/CLU	3
CC	GO:0032994	protein-lipid complex	3/35	39/18845	5.12304e-05	0.00526321	0.00389181	SAA1/SAA2/CLU	3
BP	GO:0002526	acute inflammatory response	4/35	113/18845	5.55972e-05	0.00526321	0.00389181	SAA1/SAA2/VCAM1/OSMR	4
BP	GO:0071241	cellular response to inorganic substance	5/35	229/18845	6.11591e-05	0.00534436	0.00395182	MT1H/MMP3/SLC40A1/MT2A/ANK3	5
BP	GO:0045071	negative regulation of viral genome replication	3/35	55/18845	0.000144102	0.0106719	0.00789116	SLPI/IFITM2/IFITM3	3
BP	GO:0034356	NAD biosynthesis via nicotinamide riboside salvage pathway	2/35	10/18845	0.000149394	0.0106719	0.00789116	NNMT/NAMPT	2
BP	GO:0009314	response to radiation	6/35	444/18845	0.000150308	0.0106719	0.00789116	PIK3R1/SOD2/GPR88/VCAM1/MMP3/SCARA3	6
CC	GO:0035580	specific granule lumen	3/35	62/18845	0.000205895	0.0137586	0.0101736	CHI3L1/SLPI/LCN2	3
BP	GO:0030003	intracellular monoatomic cation homeostasis	6/35	498/18845	0.000279551	0.0157476	0.0116443	STEAP4/CP/LCN2/SLC40A1/FTH1/MT2A	6
BP	GO:0150076	neuroinflammatory response	3/35	69/18845	0.00028271	0.0157476	0.0116443	CTSC/CLU/MMP3	3
CC	GO:0034774	secretory granule lumen	5/35	321/18845	0.000296602	0.0157476	0.0116443	CHI3L1/SLPI/CTSC/CLU/LCN2	5
CC	GO:0060205	cytoplasmic vesicle lumen	5/35	324/18845	0.000309576	0.0157476	0.0116443	CHI3L1/SLPI/CTSC/CLU/LCN2	5
CC	GO:0031983	vesicle lumen	5/35	326/18845	0.000318463	0.0157476	0.0116443	CHI3L1/SLPI/CTSC/CLU/LCN2	5
BP	GO:0045838	positive regulation of membrane potential	2/35	15/18845	0.000346558	0.0157476	0.0116443	GLRX/ANK3	2
BP	GO:0046348	amino sugar catabolic process	2/35	15/18845	0.000346558	0.0157476	0.0116443	CHI3L1/CHI3L2	2
BP	GO:2000651	positive regulation of sodium ion transmembrane transporter activity	2/35	15/18845	0.000346558	0.0157476	0.0116443	GLRX/ANK3	2
BP	GO:0006825	copper ion transport	2/35	16/18845	0.000395604	0.0172849	0.0127811	STEAP4/CP	2
BP	GO:0071248	cellular response to metal ion	4/35	199/18845	0.000488856	0.0193119	0.01428	MT1H/SLC40A1/MT2A/ANK3	4
BP	GO:0010310	regulation of hydrogen peroxide metabolic process	2/35	18/18845	0.00050322	0.0193119	0.01428	SOD2/MMP3	2
BP	GO:0035455	response to interferon-alpha	2/35	18/18845	0.00050322	0.0193119	0.01428	IFITM2/IFITM3	2
BP	GO:0045069	regulation of viral genome replication	3/35	85/18845	0.000522224	0.0193119	0.01428	SLPI/IFITM2/IFITM3	3
BP	GO:0034755	iron ion transmembrane transport	2/35	19/18845	0.000561767	0.0193119	0.01428	SLC25A37/SLC40A1	2
CC	GO:0097038	perinuclear endoplasmic reticulum	2/35	19/18845	0.000561767	0.0193119	0.01428	PIK3R1/CLU	2
BP	GO:1902307	positive regulation of sodium ion transmembrane transport	2/35	19/18845	0.000561767	0.0193119	0.01428	GLRX/ANK3	2
BP	GO:0048525	negative regulation of viral process	3/35	88/18845	0.000577998	0.0193119	0.01428	SLPI/IFITM2/IFITM3	3
BP	GO:0071294	cellular response to zinc ion	2/35	20/18845	0.000623458	0.0202357	0.014963	MT1H/MT2A	2
BP	GO:0046597	negative regulation of viral entry into host cell	2/35	22/18845	0.000756228	0.0238632	0.0176453	IFITM2/IFITM3	2
BP	GO:0008630	intrinsic apoptotic signaling pathway in response to DNA damage	3/35	102/18845	0.000888443	0.0264711	0.0195737	PIK3R1/SOD2/CLU	3
MF	GO:0051087	chaperone binding	3/35	103/18845	0.000913936	0.0264711	0.0195737	CP/CTSC/CLU	3
BP	GO:0006979	response to oxidative stress	5/35	413/18845	0.000931742	0.0264711	0.0195737	SOD2/BTG1/MMP3/TXNIP/SCARA3	5
BP	GO:0051238	sequestering of metal ion	2/35	25/18845	0.000978686	0.0264711	0.0195737	LCN2/FTH1	2
BP	GO:1901071	glucosamine-containing compound metabolic process	2/35	25/18845	0.000978686	0.0264711	0.0195737	CHI3L1/CHI3L2	2
BP	GO:1903901	negative regulation of viral life cycle	2/35	25/18845	0.000978686	0.0264711	0.0195737	IFITM2/IFITM3	2
BP	GO:0009435	NAD biosynthetic process	2/35	26/18845	0.00105901	0.0273417	0.0202174	NNMT/NAMPT	2
BP	GO:0019228	neuronal action potential	2/35	26/18845	0.00105901	0.0273417	0.0202174	GPR88/ANK3	2
BP	GO:0071280	cellular response to copper ion	2/35	27/18845	0.0011424	0.0288392	0.0213248	MT1H/MT2A	2
BP	GO:0019359	nicotinamide nucleotide biosynthetic process	2/35	28/18845	0.00122884	0.0297014	0.0219623	NNMT/NAMPT	2
BP	GO:0019363	pyridine nucleotide biosynthetic process	2/35	28/18845	0.00122884	0.0297014	0.0219623	NNMT/NAMPT	2
BP	GO:0035456	response to interferon-beta	2/35	30/18845	0.00141085	0.0333902	0.0246899	IFITM2/IFITM3	2
BP	GO:0072525	pyridine-containing compound biosynthetic process	2/35	31/18845	0.0015064	0.0341374	0.0252425	NNMT/NAMPT	2
BP	GO:0019079	viral genome replication	3/35	125/18845	0.00159689	0.0341374	0.0252425	SLPI/IFITM2/IFITM3	3
BP	GO:0071482	cellular response to light stimulus	3/35	125/18845	0.00159689	0.0341374	0.0252425	PIK3R1/GPR88/MMP3	3
BP	GO:0010765	positive regulation of sodium ion transport	2/35	32/18845	0.00160495	0.0341374	0.0252425	GLRX/ANK3	2
BP	GO:0048147	negative regulation of fibroblast proliferation	2/35	32/18845	0.00160495	0.0341374	0.0252425	SOD2/FTH1	2
BP	GO:0001819	positive regulation of cytokine production	5/35	468/18845	0.00162273	0.0341374	0.0252425	SAA1/CHI3L1/HILPDA/PIK3R1/CLU	5
BP	GO:0006026	aminoglycan catabolic process	2/35	34/18845	0.00181106	0.0367386	0.0271659	CHI3L1/CHI3L2	2
BP	GO:0150077	regulation of neuroinflammatory response	2/35	34/18845	0.00181106	0.0367386	0.0271659	CTSC/MMP3	2
BP	GO:0043065	positive regulation of apoptotic process	5/35	495/18845	0.0020747	0.0413484	0.0305745	CTSC/SOD2/CLU/BTG1/TXNIP	5
BP	GO:1903900	regulation of viral life cycle	3/35	140/18845	0.00220702	0.0432272	0.0319638	SLPI/IFITM2/IFITM3	3
BP	GO:0045429	positive regulation of nitric oxide biosynthetic process	2/35	38/18845	0.00225893	0.043494	0.032161	SOD2/CLU	2
MF	GO:0046915	transition metal ion transmembrane transporter activity	2/35	40/18845	0.00250052	0.0465671	0.0344335	SLC25A37/SLC40A1	2
BP	GO:1904407	positive regulation of nitric oxide metabolic process	2/35	40/18845	0.00250052	0.0465671	0.0344335	SOD2/CLU	2
BP	GO:0046688	response to copper ion	2/35	41/18845	0.0026257	0.047346	0.0350093	MT1H/MT2A	2
BP	GO:0140467	integrated stress response signaling	2/35	41/18845	0.0026257	0.047346	0.0350093	MAF/CEBPD	2
BP	GO:0006040	amino sugar metabolic process	2/35	42/18845	0.00275378	0.0479658	0.0354677	CHI3L1/CHI3L2	2
BP	GO:0009416	response to light stimulus	4/35	318/18845	0.002758	0.0479658	0.0354677	PIK3R1/GPR88/MMP3/SCARA3	4
BP	GO:0009411	response to UV	3/35	152/18845	0.00278674	0.0479658	0.0354677	PIK3R1/MMP3/SCARA3	3
BP	GO:0019674	NAD metabolic process	2/35	43/18845	0.00288475	0.0489116	0.036167	NNMT/NAMPT	2

## Sheet: HomC
ONTOLOGY	ID	Description	GeneRatio	BgRatio	p-value	adjusted P	qvalue	geneID	Count
BP	GO:0006986	response to unfolded protein	17/76	140/18845	6.20975e-21	1.54126e-17	1.14456e-17	HSPA1A/HSPA6/HSPA1B/DNAJB1/HSPE1/DDIT3/DNAJA1/HSPH1/HSP90AA1/HSPD1/HSPB1/HSP90AB1/HSPA8/DNAJB4/ATF3/BAG3/PPP1R15A	17
BP	GO:0035966	response to topologically incorrect protein	17/76	162/18845	8.01765e-20	9.94991e-17	7.3889e-17	HSPA1A/HSPA6/HSPA1B/DNAJB1/HSPE1/DDIT3/DNAJA1/HSPH1/HSP90AA1/HSPD1/HSPB1/HSP90AB1/HSPA8/DNAJB4/ATF3/BAG3/PPP1R15A	17
BP	GO:0009266	response to temperature stimulus	15/76	179/18845	4.37985e-16	3.62359e-13	2.69092e-13	HSPA1A/HSPA6/HSPA1B/DNAJB1/DNAJA1/HSP90AA1/HSPD1/HSP90AB1/IER5/FOS/NFKBIA/DNAJB4/ADM/BAG3/HMOX1	15
MF	GO:0044183	protein folding chaperone	11/76	63/18845	1.12469e-15	6.28848e-13	4.66989e-13	HSPA1A/HSPA6/HSPA1B/DNAJB1/HSPE1/HSPH1/HSP90AA1/HSPD1/HSPB1/HSP90AB1/HSPA8	11
MF	GO:0051082	unfolded protein binding	13/76	118/18845	1.26682e-15	6.28848e-13	4.66989e-13	HSPA1A/HSPA6/HSPA1B/DNAJB1/HSPE1/DNAJA1/HSP90AA1/HSPD1/HSP90AB1/HSPA8/DNAJB4/CRYAB/TUBB4B	13
BP	GO:0006457	protein folding	15/76	215/18845	6.79596e-15	2.81126e-12	2.08767e-12	HSPA1A/HSPA6/HSPA1B/DNAJB1/HSPE1/DNAJA1/HSPH1/HSP90AA1/HSPD1/HSPB1/HSP90AB1/HSPA8/DNAJB4/CRYAB/BAG3	15
MF	GO:0140662	ATP-dependent protein folding chaperone	9/76	37/18845	1.96505e-14	6.96752e-12	5.17415e-12	HSPA1A/HSPA6/HSPA1B/HSPE1/HSPH1/HSP90AA1/HSPD1/HSP90AB1/HSPA8	9
BP	GO:0006458	'de novo' protein folding	9/76	41/18845	5.4634e-14	1.69502e-11	1.25874e-11	HSPA1A/HSPA6/HSPA1B/DNAJB1/HSPE1/HSPH1/HSPD1/HSPA8/DNAJB4	9
BP	GO:0051085	chaperone cofactor-dependent protein refolding	8/76	32/18845	4.66108e-13	1.28542e-10	9.54568e-11	HSPA1A/HSPA6/HSPA1B/DNAJB1/HSPE1/HSPH1/HSPA8/DNAJB4	8
BP	GO:0009408	response to heat	11/76	108/18845	5.46201e-13	1.35567e-10	1.00674e-10	HSPA1A/HSPA6/HSPA1B/DNAJB1/DNAJA1/HSP90AA1/HSP90AB1/IER5/DNAJB4/BAG3/HMOX1	11
BP	GO:0051084	'de novo' post-translational protein folding	8/76	37/18845	1.6836e-12	3.79881e-10	2.82103e-10	HSPA1A/HSPA6/HSPA1B/DNAJB1/HSPE1/HSPH1/HSPA8/DNAJB4	8
BP	GO:0042026	protein refolding	7/76	22/18845	2.124e-12	4.39314e-10	3.26239e-10	HSPA1A/HSPA6/HSPA1B/DNAJA1/HSP90AA1/HSPD1/HSPA8	7
BP	GO:0034605	cellular response to heat	9/76	65/18845	4.61555e-12	8.81215e-10	6.54399e-10	HSPA1A/HSPA6/HSPA1B/DNAJB1/HSP90AA1/HSP90AB1/IER5/BAG3/HMOX1	9
BP	GO:0061077	chaperone-mediated protein folding	9/76	68/18845	7.04718e-12	1.24936e-09	9.2779e-10	HSPA1A/HSPA6/HSPA1B/DNAJB1/HSPE1/HSPH1/HSPB1/HSPA8/DNAJB4	9
MF	GO:0031625	ubiquitin protein ligase binding	14/76	297/18845	1.2296e-11	2.03458e-09	1.5109e-09	HSPA1A/HSPA6/HSPA1B/DNAJA1/HSP90AA1/HSPD1/HSP90AB1/JUN/NFKBIA/HSPA8/UBC/UBB/CACYBP/MAP1LC3B	14
MF	GO:0044389	ubiquitin-like protein ligase binding	14/76	314/18845	2.58617e-11	4.01179e-09	2.9792e-09	HSPA1A/HSPA6/HSPA1B/DNAJA1/HSP90AA1/HSPD1/HSP90AB1/JUN/NFKBIA/HSPA8/UBC/UBB/CACYBP/MAP1LC3B	14
BP	GO:0071276	cellular response to cadmium ion	7/76	31/18845	3.18169e-11	4.64526e-09	3.44962e-09	JUN/FOS/MT1E/MT1G/MT1A/MT1X/HMOX1	7
BP	GO:0046686	response to cadmium ion	8/76	54/18845	4.2959e-11	5.92356e-09	4.3989e-09	JUN/FOS/MT1E/MT1G/MT1A/MT1X/HMOX1/SLC30A1	8
BP	GO:0071294	cellular response to zinc ion	6/76	20/18845	1.30371e-10	1.70305e-08	1.2647e-08	MT1M/MT1E/MT1G/MT1A/MT1X/MT2A	6
BP	GO:0043618	regulation of transcription from RNA polymerase II promoter in response to stress	7/76	38/18845	1.49308e-10	1.85291e-08	1.37599e-08	DDIT3/JUN/ATF3/KLF2/BAG3/EGR1/HMOX1	7
BP	GO:0034620	cellular response to unfolded protein	9/76	97/18845	1.86205e-10	2.20077e-08	1.63431e-08	HSPA1A/HSPA6/HSPA1B/DDIT3/HSPD1/HSPA8/ATF3/BAG3/PPP1R15A	9
BP	GO:0071248	cellular response to metal ion	11/76	199/18845	4.34401e-10	4.79906e-08	3.56383e-08	JUN/FOS/MT1M/JUNB/FOSB/MT1E/MT1G/MT1A/MT1X/HMOX1/MT2A	11
BP	GO:0043620	regulation of DNA-templated transcription in response to stress	7/76	44/18845	4.44716e-10	4.79906e-08	3.56383e-08	DDIT3/JUN/ATF3/KLF2/BAG3/EGR1/HMOX1	7
MF	GO:0140416	transcription regulator inhibitor activity	6/76	25/18845	5.8626e-10	6.06291e-08	4.50237e-08	HSPA1A/DNAJB1/DDIT3/ID2/ID3/ID1	6
BP	GO:0071280	cellular response to copper ion	6/76	27/18845	9.73662e-10	9.27651e-08	6.88883e-08	MT1M/MT1E/MT1G/MT1A/MT1X/MT2A	6
BP	GO:0010043	response to zinc ion	7/76	49/18845	9.81019e-10	9.27651e-08	6.88883e-08	MT1M/MT1E/MT1G/MT1A/MT1X/MT2A/SLC30A1	7
BP	GO:0035967	cellular response to topologically incorrect protein	9/76	117/18845	1.00913e-09	9.27651e-08	6.88883e-08	HSPA1A/HSPA6/HSPA1B/DDIT3/HSPD1/HSPA8/ATF3/BAG3/PPP1R15A	9
BP	GO:0071241	cellular response to inorganic substance	11/76	229/18845	1.9207e-09	1.70257e-07	1.26434e-07	JUN/FOS/MT1M/JUNB/FOSB/MT1E/MT1G/MT1A/MT1X/HMOX1/MT2A	11
MF	GO:0051087	chaperone binding	8/76	103/18845	8.38576e-09	7.17705e-07	5.32975e-07	DNAJB1/HSPE1/DNAJA1/HSPD1/HSPA8/DNAJB4/HES1/BAG3	8
BP	GO:0046688	response to copper ion	6/76	41/18845	1.41443e-08	1.17021e-06	8.69006e-07	MT1M/MT1E/MT1G/MT1A/MT1X/MT2A	6
BP	GO:0010038	response to metal ion	12/76	365/18845	2.37036e-08	1.89781e-06	1.40934e-06	JUN/FOS/MT1M/JUNB/FOSB/MT1E/MT1G/MT1A/MT1X/HMOX1/MT2A/SLC30A1	12
MF	GO:0031072	heat shock protein binding	8/76	125/18845	3.86495e-08	2.99775e-06	2.22616e-06	HSPA1A/HSPA6/HSPA1B/DNAJB1/DNAJA1/HSP90AB1/HSPA8/ZFP36	8
BP	GO:0043065	positive regulation of apoptotic process	13/76	495/18845	8.17738e-08	6.15038e-06	4.56733e-06	GADD45B/DDIT3/DNAJA1/HSPD1/JUN/ATF3/ID3/GADD45G/UBB/ADM/HMOX1/SAP18/RHOB	13
BP	GO:0097193	intrinsic apoptotic signaling pathway	10/76	292/18845	2.6493e-07	1.93399e-05	1.4362e-05	HSPA1A/DDIT3/DNAJA1/HSPB1/SNAI1/UBB/IER3/DDIT4/PPP1R15A/HMOX1	10
BP	GO:0043433	negative regulation of DNA-binding transcription factor activity	8/76	173/18845	4.75489e-07	3.3719e-05	2.504e-05	DDIT3/NFKBIA/ID2/ID3/ID1/HES1/KLF4/HMOX1	8
BP	GO:0051101	regulation of DNA binding	7/76	119/18845	5.11041e-07	3.52334e-05	2.61647e-05	DDIT3/JUN/NFKBIA/ID1/HES1/KLF4/HMOX1	7
BP	GO:0045926	negative regulation of growth	9/76	245/18845	6.11669e-07	4.07947e-05	3.02946e-05	HSPA1A/HSPA1B/MT1M/CRYAB/MT1E/MT1G/MT1A/MT1X/MT2A	9
BP	GO:0140467	integrated stress response signaling	5/76	41/18845	6.24577e-07	4.07947e-05	3.02946e-05	DDIT3/JUN/FOS/JUNB/PPP1R15A	5
BP	GO:0062197	cellular response to chemical stress	10/76	333/18845	8.81061e-07	5.60717e-05	4.16394e-05	HSPA1A/HSPA1B/DDIT3/DNAJA1/HSPB1/JUN/FOS/KLF2/HMOX1/RHOB	10
MF	GO:0060590	ATPase regulator activity	5/76	46/18845	1.12464e-06	6.97841e-05	5.18224e-05	DNAJB1/DNAJA1/HSPH1/DNAJB4/BAG3	5
BP	GO:0051090	regulation of DNA-binding transcription factor activity	11/76	438/18845	1.38846e-06	8.40526e-05	6.24183e-05	HSPA1A/HSPA1B/DDIT3/NFKBIA/ID2/ID3/ID1/HES1/KLF4/HMOX1/CYTL1	11
BP	GO:0043392	negative regulation of DNA binding	5/76	51/18845	1.89729e-06	0.000112121	8.32618e-05	DDIT3/JUN/NFKBIA/ID1/HMOX1	5
BP	GO:2001233	regulation of apoptotic signaling pathway	10/76	364/18845	1.96531e-06	0.00011344	8.42414e-05	HSPA1A/HSPA1B/DDIT3/DNAJA1/HSPB1/ATF3/SNAI1/UBB/IER3/HMOX1	10
BP	GO:0051131	chaperone-mediated protein complex assembly	4/76	23/18845	2.04045e-06	0.0001151	8.54743e-05	HSPA1A/HSP90AA1/HSPD1/HSP90AB1	4
BP	GO:0009409	response to cold	5/76	52/18845	2.09255e-06	0.000115416	8.57087e-05	HSP90AA1/HSPD1/FOS/NFKBIA/ADM	5
BP	GO:0070841	inclusion body assembly	4/76	25/18845	2.89716e-06	0.000156321	0.000116085	HSPA1A/HSPA1B/DNAJB1/BAG3	4
BP	GO:0030099	myeloid cell differentiation	10/76	398/18845	4.34977e-06	0.000229705	0.000170581	HSPA1A/HSPA1B/JUN/FOS/NFKBIA/ID2/JUNB/KLF2/MT1G/ZFP36	10
MF	GO:0051787	misfolded protein binding	4/76	29/18845	5.37347e-06	0.000277853	0.000206337	HSPA1A/HSPA6/HSPA1B/HSPA8	4
BP	GO:0006979	response to oxidative stress	10/76	413/18845	6.0257e-06	0.00030522	0.00022666	HSPA1A/HSPA1B/HSPB1/JUN/FOS/CRYAB/KLF2/APOD/HMOX1/RHOB	10
BP	GO:1903320	regulation of protein modification by small protein conjugation or removal	8/76	248/18845	7.00477e-06	0.000347717	0.000258218	HSPA1A/HSPA1B/DNAJA1/HSP90AA1/HSP90AB1/UBB/UBE2S/EGR1	8
BP	GO:0048545	response to steroid hormone	9/76	335/18845	7.96416e-06	0.000387589	0.000287827	HSPA1A/HSPA1B/DNAJA1/FOS/HSPA8/ADM/FOSB/DDIT4/ZFP36	9
CC	GO:0101002	ficolin-1-rich granule	7/76	184/18845	9.34834e-06	0.000446203	0.000331355	HSPA1A/HSPA6/HSPA1B/HSP90AA1/HSP90AB1/HSPA8/DYNLL1	7
MF	GO:0061629	RNA polymerase II-specific DNA-binding transcription factor binding	9/76	344/18845	9.84964e-06	0.000461261	0.000342537	DDIT3/DNAJA1/HSPB1/JUN/FOS/NFKBIA/ID2/HES1/KLF4	9
BP	GO:1902947	regulation of tau-protein kinase activity	3/76	11/18845	1.01617e-05	0.000467062	0.000346845	HSP90AA1/HSP90AB1/EGR1	3
CC	GO:1904813	ficolin-1-rich granule lumen	6/76	124/18845	1.07844e-05	0.000486668	0.000361405	HSPA1A/HSPA6/HSPA1B/HSP90AA1/HSP90AB1/HSPA8	6
BP	GO:0000302	response to reactive oxygen species	7/76	192/18845	1.23337e-05	0.000546648	0.000405946	JUN/FOS/CRYAB/KLF2/APOD/HMOX1/RHOB	7
BP	GO:0090084	negative regulation of inclusion body assembly	3/76	12/18845	1.35096e-05	0.000588261	0.000436848	HSPA1A/HSPA1B/DNAJB1	3
BP	GO:0034599	cellular response to oxidative stress	8/76	274/18845	1.44611e-05	0.000618836	0.000459554	HSPA1A/HSPA1B/HSPB1/JUN/FOS/KLF2/HMOX1/RHOB	8
BP	GO:0045429	positive regulation of nitric oxide biosynthetic process	4/76	38/18845	1.62472e-05	0.000683486	0.000507563	HSP90AA1/HSP90AB1/KLF2/KLF4	4
BP	GO:0042594	response to starvation	7/76	202/18845	1.71367e-05	0.00070825	0.000525953	DDIT3/FOS/HSPA8/ATF3/ADM/ZFP36/MAP1LC3B	7
BP	GO:0034101	erythrocyte homeostasis	6/76	135/18845	1.75177e-05	0.00070825	0.000525953	HSPA1A/HSPA1B/ID2/KLF2/HMOX1/ZFP36	6
BP	GO:0033002	muscle cell proliferation	7/76	203/18845	1.7692e-05	0.00070825	0.000525953	DDIT3/JUN/FOS/ID2/APOD/HBEGF/HMOX1	7
BP	GO:0050821	protein stabilization	7/76	205/18845	1.88471e-05	0.000742516	0.0005514	HSPA1A/HSPA1B/HSP90AA1/HSPD1/HSP90AB1/CRYAB/BAG3	7
BP	GO:0031396	regulation of protein ubiquitination	7/76	206/18845	1.94476e-05	0.000751865	0.000558343	HSPA1A/HSPA1B/DNAJA1/HSP90AA1/HSP90AB1/UBB/UBE2S	7
MF	GO:0140297	DNA-binding transcription factor binding	10/76	474/18845	1.99189e-05	0.000751865	0.000558343	DDIT3/DNAJA1/HSPB1/JUN/FOS/NFKBIA/ID2/ID3/HES1/KLF4	10
BP	GO:1904407	positive regulation of nitric oxide metabolic process	4/76	40/18845	1.99932e-05	0.000751865	0.000558343	HSP90AA1/HSP90AB1/KLF2/KLF4	4
BP	GO:0048659	smooth muscle cell proliferation	6/76	143/18845	2.42782e-05	0.000899379	0.000667888	DDIT3/JUN/ID2/APOD/HBEGF/HMOX1	6
MF	GO:0140776	protein-containing complex destabilizing activity	3/76	15/18845	2.76978e-05	0.00099703	0.000740405	HSPA1A/HSPA1B/HSPA8	3
BP	GO:0010631	epithelial cell migration	8/76	300/18845	2.77176e-05	0.00099703	0.000740405	HSPB1/JUN/ID1/SNAI1/KLF4/HBEGF/HMOX1/RHOB	8
BP	GO:0090132	epithelium migration	8/76	303/18845	2.97539e-05	0.00105499	0.000783444	HSPB1/JUN/ID1/SNAI1/KLF4/HBEGF/HMOX1/RHOB	8
BP	GO:0071356	cellular response to tumor necrosis factor	7/76	221/18845	3.05303e-05	0.00106727	0.000792567	HSPA1A/HSPA1B/FOS/NFKBIA/KLF2/HES1/ZFP36	7
BP	GO:2001234	negative regulation of apoptotic signaling pathway	7/76	224/18845	3.32744e-05	0.00112487	0.000835338	HSPA1A/HSPA1B/DNAJA1/HSPB1/SNAI1/IER3/HMOX1	7
BP	GO:0090130	tissue migration	8/76	308/18845	3.3426e-05	0.00112487	0.000835338	HSPB1/JUN/ID1/SNAI1/KLF4/HBEGF/HMOX1/RHOB	8
BP	GO:0061684	chaperone-mediated autophagy	3/76	16/18845	3.39908e-05	0.00112487	0.000835338	HSP90AA1/HSPA8/BAG3	3
BP	GO:0070431	nucleotide-binding oligomerization domain containing 2 signaling pathway	3/76	16/18845	3.39908e-05	0.00112487	0.000835338	HSPA1A/HSPA1B/NFKBIA	3
BP	GO:0031647	regulation of protein stability	8/76	313/18845	3.74704e-05	0.00122371	0.000908736	HSPA1A/HSPA1B/HSP90AA1/HSPD1/HSP90AB1/HSPA8/CRYAB/BAG3	8
BP	GO:0036003	positive regulation of transcription from RNA polymerase II promoter in response to stress	3/76	18/18845	4.92426e-05	0.00156692	0.00116361	DDIT3/ATF3/KLF2	3
BP	GO:0090083	regulation of inclusion body assembly	3/76	18/18845	4.92426e-05	0.00156692	0.00116361	HSPA1A/HSPA1B/DNAJB1	3
BP	GO:2001242	regulation of intrinsic apoptotic signaling pathway	6/76	164/18845	5.23901e-05	0.00164016	0.001218	HSPA1A/DDIT3/DNAJA1/HSPB1/SNAI1/UBB	6
BP	GO:1902895	positive regulation of miRNA transcription	4/76	51/18845	5.28657e-05	0.00164016	0.001218	JUN/FOS/KLF4/EGR1	4
BP	GO:0034612	response to tumor necrosis factor	7/76	242/18845	5.43401e-05	0.00166509	0.00123651	HSPA1A/HSPA1B/FOS/NFKBIA/KLF2/HES1/ZFP36	7
BP	GO:0002262	myeloid cell homeostasis	6/76	167/18845	5.79529e-05	0.00175414	0.00130264	HSPA1A/HSPA1B/ID2/KLF2/HMOX1/ZFP36	6
BP	GO:0045428	regulation of nitric oxide biosynthetic process	4/76	54/18845	6.62929e-05	0.0019824	0.00147215	HSP90AA1/HSP90AB1/KLF2/KLF4	4
BP	GO:0071243	cellular response to arsenic-containing substance	3/76	20/18845	6.83965e-05	0.00202095	0.00150078	ATF3/HMOX1/ZFAND2A	3
BP	GO:0031102	neuron projection regeneration	4/76	55/18845	7.12747e-05	0.00208122	0.00154554	JUN/ADM/KLF4/APOD	4
BP	GO:0072594	establishment of protein localization to organelle	9/76	444/18845	7.26697e-05	0.00209728	0.00155746	DDIT3/DNAJA1/HSP90AA1/HSPD1/NFKBIA/HSPA8/APOD/BAG3/ZFAND2A	9
BP	GO:0080164	regulation of nitric oxide metabolic process	4/76	57/18845	8.20487e-05	0.00234075	0.00173826	HSP90AA1/HSP90AB1/KLF2/KLF4	4
BP	GO:2000630	positive regulation of miRNA metabolic process	4/76	60/18845	0.000100366	0.00283079	0.00210217	JUN/FOS/KLF4/EGR1	4
BP	GO:0001818	negative regulation of cytokine production	7/76	277/18845	0.000126453	0.00352647	0.00261879	DDIT3/HSP90AB1/KLF2/KLF4/APOD/HMOX1/ZFP36	7
BP	GO:0045637	regulation of myeloid cell differentiation	6/76	193/18845	0.000128712	0.0035496	0.00263597	HSPA1A/HSPA1B/FOS/NFKBIA/ID2/ZFP36	6
MF	GO:0042826	histone deacetylase binding	5/76	122/18845	0.000134029	0.00362974	0.00269548	HSPA1A/HSPA1B/HSP90AA1/HSP90AB1/HES1	5
MF	GO:0023026	MHC class II protein complex binding	3/76	25/18845	0.000136006	0.00362974	0.00269548	HSP90AA1/HSP90AB1/HSPA8	3
BP	GO:0070423	nucleotide-binding oligomerization domain containing signaling pathway	3/76	25/18845	0.000136006	0.00362974	0.00269548	HSPA1A/HSPA1B/NFKBIA	3
BP	GO:0072655	establishment of protein localization to mitochondrion	5/76	123/18845	0.000139272	0.00367738	0.00273086	DDIT3/DNAJA1/HSP90AA1/HSPD1/BAG3	5
BP	GO:1901342	regulation of vasculature development	7/76	282/18845	0.000141239	0.00369005	0.00274027	HSPB1/KLF2/ID1/ADM/KLF4/HMOX1/RHOB	7
BP	GO:0035872	nucleotide-binding domain, leucine rich repeat containing receptor signaling pathway	3/76	26/18845	0.0001533	0.00390972	0.0029034	HSPA1A/HSPA1B/NFKBIA	3
BP	GO:0035994	response to muscle stretch	3/76	26/18845	0.0001533	0.00390972	0.0029034	JUN/FOS/NFKBIA	3
BP	GO:0006809	nitric oxide biosynthetic process	4/76	67/18845	0.000154431	0.00390972	0.0029034	HSP90AA1/HSP90AB1/KLF2/KLF4	4
BP	GO:0030218	erythrocyte differentiation	5/76	126/18845	0.000155948	0.00390972	0.0029034	HSPA1A/HSPA1B/ID2/KLF2/ZFP36	5
BP	GO:1902893	regulation of miRNA transcription	4/76	68/18845	0.000163584	0.00406015	0.0030151	JUN/FOS/KLF4/EGR1	4
MF	GO:0001671	ATPase activator activity	3/76	27/18845	0.000171963	0.00415519	0.00308568	DNAJB1/DNAJA1/DNAJB4	3
BP	GO:0032922	circadian regulation of gene expression	4/76	69/18845	0.000173122	0.00415519	0.00308568	ID2/ID3/ID1/EGR1	4
BP	GO:0061614	miRNA transcription	4/76	69/18845	0.000173122	0.00415519	0.00308568	JUN/FOS/KLF4/EGR1	4
BP	GO:0070585	protein localization to mitochondrion	5/76	129/18845	0.000174109	0.00415519	0.00308568	DDIT3/DNAJA1/HSP90AA1/HSPD1/BAG3	5
BP	GO:0071383	cellular response to steroid hormone stimulus	6/76	206/18845	0.000183539	0.00433851	0.00322182	HSPA1A/HSPA1B/DNAJA1/HSPA8/DDIT4/ZFP36	6
BP	GO:0046209	nitric oxide metabolic process	4/76	73/18845	0.000215328	0.00504192	0.00374418	HSP90AA1/HSP90AB1/KLF2/KLF4	4
BP	GO:2001057	reactive nitrogen species metabolic process	4/76	74/18845	0.000226941	0.00526417	0.00390923	HSP90AA1/HSP90AB1/KLF2/KLF4	4
BP	GO:0048660	regulation of smooth muscle cell proliferation	5/76	139/18845	0.00024652	0.00562263	0.00417542	JUN/ID2/APOD/HBEGF/HMOX1	5
BP	GO:0045936	negative regulation of phosphate metabolic process	8/76	411/18845	0.000246925	0.00562263	0.00417542	GADD45B/DNAJA1/HSPB1/JUN/IER3/DYNLL1/DDIT4/PPP1R15A	8
BP	GO:0010563	negative regulation of phosphorus metabolic process	8/76	412/18845	0.000251006	0.0056636	0.00420585	GADD45B/DNAJA1/HSPB1/JUN/IER3/DYNLL1/DDIT4/PPP1R15A	8
BP	GO:0051384	response to glucocorticoid	5/76	140/18845	0.000254853	0.0056986	0.00423184	FOS/ADM/FOSB/DDIT4/ZFP36	5
CC	GO:0072562	blood microparticle	5/76	141/18845	0.000263398	0.00583709	0.00433468	HSPA1A/HSPA6/HSPA1B/HSPA8/CFH	5
BP	GO:0046685	response to arsenic-containing substance	3/76	32/18845	0.000287407	0.00631279	0.00468794	ATF3/HMOX1/ZFAND2A	3
BP	GO:1901214	regulation of neuron death	7/76	318/18845	0.000294353	0.00637178	0.00473175	DDIT3/JUN/FOS/UBB/DDIT4/EGR1/HMOX1	7
BP	GO:0010632	regulation of epithelial cell migration	6/76	225/18845	0.000295228	0.00637178	0.00473175	HSPB1/JUN/KLF4/HBEGF/HMOX1/RHOB	6
BP	GO:0001667	ameboidal-type cell migration	8/76	423/18845	0.00029967	0.0064119	0.00476154	HSPB1/JUN/ID1/SNAI1/KLF4/HBEGF/HMOX1/RHOB	8
MF	GO:0023023	MHC protein complex binding	3/76	33/18845	0.000315234	0.00668726	0.00496603	HSP90AA1/HSP90AB1/HSPA8	3
BP	GO:0010634	positive regulation of epithelial cell migration	5/76	147/18845	0.000319336	0.00669992	0.00497543	HSPB1/JUN/HBEGF/HMOX1/RHOB	5
BP	GO:2000628	regulation of miRNA metabolic process	4/76	81/18845	0.000321229	0.00669992	0.00497543	JUN/FOS/KLF4/EGR1	4
BP	GO:0032677	regulation of interleukin-8 production	4/76	82/18845	0.000336677	0.00690605	0.0051285	HSPA1A/HSPA1B/DDIT3/KLF4	4
BP	GO:0048661	positive regulation of smooth muscle cell proliferation	4/76	82/18845	0.000336677	0.00690605	0.0051285	JUN/ID2/HBEGF/HMOX1	4
BP	GO:0051973	positive regulation of telomerase activity	3/76	34/18845	0.00034474	0.00695646	0.00516594	HSP90AA1/HSP90AB1/KLF4	3
MF	GO:0097718	disordered domain specific binding	3/76	34/18845	0.00034474	0.00695646	0.00516594	HSPA1A/HSP90AA1/HSP90AB1	3
BP	GO:0032637	interleukin-8 production	4/76	83/18845	0.00035265	0.00705869	0.00524185	HSPA1A/HSPA1B/DDIT3/KLF4	4
BP	GO:0001890	placenta development	5/76	151/18845	0.000361343	0.00717483	0.0053281	HSP90AB1/JUNB/SNAI1/HES1/ADM	5
CC	GO:0016235	aggresome	3/76	36/18845	0.000408962	0.00805591	0.0059824	HSPA1A/HSPA1B/BAG3	3
BP	GO:0071277	cellular response to calcium ion	4/76	87/18845	0.000421999	0.00824726	0.0061245	JUN/FOS/JUNB/FOSB	4
BP	GO:0051100	negative regulation of binding	5/76	159/18845	0.000457774	0.00878425	0.00652327	DDIT3/JUN/NFKBIA/ID1/HMOX1	5
BP	GO:0001892	embryonic placenta development	4/76	89/18845	0.000460093	0.00878425	0.00652327	JUNB/SNAI1/HES1/ADM	4
BP	GO:1901216	positive regulation of neuron death	4/76	89/18845	0.000460093	0.00878425	0.00652327	DDIT3/FOS/DDIT4/EGR1	4
BP	GO:0045766	positive regulation of angiogenesis	5/76	160/18845	0.000471068	0.0088575	0.00657767	HSPB1/ADM/KLF4/HMOX1/RHOB	5
BP	GO:1904018	positive regulation of vasculature development	5/76	160/18845	0.000471068	0.0088575	0.00657767	HSPB1/ADM/KLF4/HMOX1/RHOB	5
BP	GO:0010970	transport along microtubule	5/76	163/18845	0.000512702	0.00956786	0.00710519	HSPB1/HSPA8/UBB/BAG3/DYNLL1	5
BP	GO:0032642	regulation of chemokine production	4/76	92/18845	0.000521745	0.00966397	0.00717656	KLF4/APOD/EGR1/HMOX1	4
BP	GO:0031960	response to corticosteroid	5/76	164/18845	0.000527177	0.00969225	0.00719756	FOS/ADM/FOSB/DDIT4/ZFP36	5
BP	GO:0032602	chemokine production	4/76	93/18845	0.000543541	0.00991962	0.00736641	KLF4/APOD/EGR1/HMOX1	4
BP	GO:0042176	regulation of protein catabolic process	7/76	353/18845	0.000550245	0.00996102	0.00739715	HSPA1A/HSPA1B/HSP90AA1/HSP90AB1/UBB/IER3/ZFAND2A	7
MF	GO:0001228	DNA-binding transcription activator activity, RNA polymerase II-specific	8/76	464/18845	0.000553836	0.00996102	0.00739715	DDIT3/JUN/FOS/JUNB/ATF3/FOSB/KLF4/EGR1	8
BP	GO:1990830	cellular response to leukemia inhibitory factor	4/76	94/18845	0.000565976	0.0101061	0.00750492	SRSF7/KLF4/SRSF3/CACYBP	4
MF	GO:0001216	DNA-binding transcription activator activity	8/76	468/18845	0.00058593	0.0101531	0.00753983	DDIT3/JUN/FOS/JUNB/ATF3/FOSB/KLF4/EGR1	8
BP	GO:0001819	positive regulation of cytokine production	8/76	468/18845	0.00058593	0.0101531	0.00753983	HSPA1A/HSPA1B/DDIT3/HSP90AA1/HSPD1/HSPB1/EGR1/HMOX1	8
BP	GO:0042326	negative regulation of phosphorylation	7/76	357/18845	0.000588232	0.0101531	0.00753983	GADD45B/DNAJA1/HSPB1/JUN/IER3/DYNLL1/DDIT4	7
BP	GO:1990823	response to leukemia inhibitory factor	4/76	95/18845	0.000589062	0.0101531	0.00753983	SRSF7/KLF4/SRSF3/CACYBP	4
BP	GO:2001243	negative regulation of intrinsic apoptotic signaling pathway	4/76	95/18845	0.000589062	0.0101531	0.00753983	HSPA1A/DNAJA1/HSPB1/SNAI1	4
CC	GO:0101031	chaperone complex	3/76	41/18845	0.000601807	0.0102431	0.0076066	HSP90AB1/HSPA8/BAG3	3
BP	GO:0031667	response to nutrient levels	8/76	470/18845	0.000602533	0.0102431	0.0076066	DDIT3/FOS/HSPA8/ATF3/ADM/HMOX1/ZFP36/MAP1LC3B	8
BP	GO:0031400	negative regulation of protein modification process	8/76	473/18845	0.000628152	0.0105364	0.00782445	HSPA1A/HSPA1B/GADD45B/DNAJA1/HSPB1/JUN/DDIT4/PPP1R15A	8
BP	GO:0051098	regulation of binding	7/76	361/18845	0.00062828	0.0105364	0.00782445	DDIT3/JUN/NFKBIA/ID1/HES1/KLF4/HMOX1	7
BP	GO:0010586	miRNA metabolic process	4/76	97/18845	0.000637229	0.0105671	0.00784722	JUN/FOS/KLF4/EGR1	4
BP	GO:0007178	transmembrane receptor protein serine/threonine kinase signaling pathway	7/76	362/18845	0.000638623	0.0105671	0.00784722	HSPA1A/HSP90AB1/JUN/FOS/ID1/HES1/EGR1	7
BP	GO:0071364	cellular response to epidermal growth factor stimulus	3/76	42/18845	0.000646228	0.0105991	0.00787103	FOS/ID1/ZFP36	3
BP	GO:0070997	neuron death	7/76	363/18845	0.000649101	0.0105991	0.00787103	DDIT3/JUN/FOS/UBB/DDIT4/EGR1/HMOX1	7
BP	GO:0045639	positive regulation of myeloid cell differentiation	4/76	99/18845	0.000688126	0.0111629	0.0082897	HSPA1A/HSPA1B/FOS/ID2	4
MF	GO:0016887	ATP hydrolysis activity	7/76	368/18845	0.000703564	0.011182	0.0083039	HSPA1A/HSPA6/HSPA1B/HSP90AA1/HSPD1/HSP90AB1/HSPA8	7
BP	GO:0046886	positive regulation of hormone biosynthetic process	2/76	10/18845	0.000707325	0.011182	0.0083039	ADM/EGR1	2
BP	GO:0051409	response to nitrosative stress	2/76	10/18845	0.000707325	0.011182	0.0083039	DDIT3/DNAJA1	2
BP	GO:0097201	negative regulation of transcription from RNA polymerase II promoter in response to stress	2/76	10/18845	0.000707325	0.011182	0.0083039	JUN/BAG3	2
BP	GO:0045646	regulation of erythrocyte differentiation	3/76	44/18845	0.000741227	0.0116438	0.00864682	HSPA1A/HSPA1B/ZFP36	3
BP	GO:0008630	intrinsic apoptotic signaling pathway in response to DNA damage	4/76	102/18845	0.000769778	0.0120163	0.00892341	SNAI1/IER3/DDIT4/HMOX1	4
BP	GO:0043484	regulation of RNA splicing	5/76	181/18845	0.000823449	0.0127738	0.00948592	HSPA1A/HSPA8/SRSF7/SRSF3/SAP18	5
BP	GO:0070849	response to epidermal growth factor	3/76	46/18845	0.00084468	0.0130217	0.00967006	FOS/ID1/ZFP36	3
BP	GO:0010968	regulation of microtubule nucleation	2/76	11/18845	0.00086225	0.0130923	0.00972249	HSPA1A/HSPA1B	2
BP	GO:1990440	positive regulation of transcription from RNA polymerase II promoter in response to endoplasmic reticulum stress	2/76	11/18845	0.00086225	0.0130923	0.00972249	DDIT3/ATF3	2
BP	GO:0031099	regeneration	5/76	183/18845	0.000865085	0.0130923	0.00972249	JUN/ADM/KLF4/APOD/HMOX1	5
BP	GO:0006839	mitochondrial transport	5/76	184/18845	0.000886482	0.0131523	0.009767	HSPA1A/HSP90AA1/HSPD1/IER3/BAG3	5
BP	GO:0001666	response to hypoxia	6/76	278/18845	0.000899482	0.0131523	0.009767	FOS/CRYAB/ADM/DDIT4/EGR1/HMOX1	6
BP	GO:0045765	regulation of angiogenesis	6/76	278/18845	0.000899482	0.0131523	0.009767	HSPB1/KLF2/ADM/KLF4/HMOX1/RHOB	6
BP	GO:0051972	regulation of telomerase activity	3/76	47/18845	0.000899668	0.0131523	0.009767	HSP90AA1/HSP90AB1/KLF4	3
BP	GO:0060711	labyrinthine layer development	3/76	47/18845	0.000899668	0.0131523	0.009767	JUNB/HES1/ADM	3
BP	GO:0009991	response to extracellular stimulus	8/76	500/18845	0.00090084	0.0131523	0.009767	DDIT3/FOS/HSPA8/ATF3/ADM/HMOX1/ZFP36/MAP1LC3B	8
BP	GO:0046822	regulation of nucleocytoplasmic transport	4/76	107/18845	0.000920728	0.0132863	0.00986656	HSP90AA1/IER3/APOD/BAG3	4
BP	GO:0048024	regulation of mRNA splicing, via spliceosome	4/76	107/18845	0.000920728	0.0132863	0.00986656	HSPA8/SRSF7/SRSF3/SAP18	4
BP	GO:0031103	axon regeneration	3/76	48/18845	0.000956876	0.0137281	0.0101946	JUN/KLF4/APOD	3
CC	GO:0000791	euchromatin	3/76	49/18845	0.00101634	0.0141515	0.010509	JUN/ID2/KLF4	3
BP	GO:1903706	regulation of hemopoiesis	7/76	392/18845	0.00101763	0.0141515	0.010509	HSPA1A/HSPA1B/FOS/NFKBIA/ID2/JUNB/ZFP36	7
BP	GO:0061136	regulation of proteasomal protein catabolic process	5/76	190/18845	0.00102326	0.0141515	0.010509	HSPA1A/HSPA1B/HSP90AB1/UBB/ZFAND2A	5
MF	GO:0000774	adenyl-nucleotide exchange factor activity	2/76	12/18845	0.001032	0.0141515	0.010509	HSPH1/BAG3	2
MF	GO:0031386	protein tag	2/76	12/18845	0.001032	0.0141515	0.010509	UBC/UBB	2
BP	GO:0034616	response to laminar fluid shear stress	2/76	12/18845	0.001032	0.0141515	0.010509	KLF2/KLF4	2
BP	GO:0097084	vascular associated smooth muscle cell development	2/76	12/18845	0.001032	0.0141515	0.010509	HES1/ADM	2
BP	GO:1903265	positive regulation of tumor necrosis factor-mediated signaling pathway	2/76	12/18845	0.001032	0.0141515	0.010509	HSPA1A/HSPA1B	2
BP	GO:0001701	in utero embryonic development	7/76	396/18845	0.0010793	0.0147187	0.0109303	JUNB/KLF2/SNAI1/HES1/ADM/KLF4/SLC30A1	7
BP	GO:0036293	response to decreased oxygen levels	6/76	291/18845	0.00113834	0.0154391	0.0114652	FOS/CRYAB/ADM/DDIT4/EGR1/HMOX1	6
BP	GO:0038066	p38MAPK cascade	3/76	52/18845	0.0012086	0.0161456	0.0119899	GADD45B/GADD45G/ZFP36	3
CC	GO:0044292	dendrite terminus	2/76	13/18845	0.00121645	0.0161456	0.0119899	HSP90AA1/HSP90AB1	2
BP	GO:0048711	positive regulation of astrocyte differentiation	2/76	13/18845	0.00121645	0.0161456	0.0119899	ID2/HES1	2
BP	GO:0070424	regulation of nucleotide-binding oligomerization domain containing signaling pathway	2/76	13/18845	0.00121645	0.0161456	0.0119899	HSPA1A/HSPA1B	2
BP	GO:0099111	microtubule-based transport	5/76	198/18845	0.00122931	0.0162295	0.0120522	HSPB1/HSPA8/UBB/BAG3/DYNLL1	5
BP	GO:0043281	regulation of cysteine-type endopeptidase activity involved in apoptotic process	5/76	199/18845	0.00125707	0.0165082	0.0122592	HSPE1/HSPD1/CRYAB/KLF4/ARL6IP1	5
BP	GO:0043534	blood vessel endothelial cell migration	4/76	117/18845	0.00128321	0.0167068	0.0124066	HSPB1/ID1/KLF4/HMOX1	4
BP	GO:0048872	homeostasis of number of cells	6/76	298/18845	0.00128566	0.0167068	0.0124066	HSPA1A/HSPA1B/ID2/KLF2/HMOX1/ZFP36	6
BP	GO:0007179	transforming growth factor beta receptor signaling pathway	5/76	201/18845	0.00131399	0.016986	0.012614	HSPA1A/HSP90AB1/JUN/FOS/ID1	5
BP	GO:0042542	response to hydrogen peroxide	4/76	119/18845	0.00136612	0.017384	0.0129095	CRYAB/KLF2/HMOX1/RHOB	4
BP	GO:0030705	cytoskeleton-dependent intracellular transport	5/76	203/18845	0.00137279	0.017384	0.0129095	HSPB1/HSPA8/UBB/BAG3/DYNLL1	5
BP	GO:0046034	ATP metabolic process	5/76	203/18845	0.00137279	0.017384	0.0129095	HSPA1A/HSPA1B/HSPA8/IER3/DDIT4	5
BP	GO:1902075	cellular response to salt	5/76	203/18845	0.00137279	0.017384	0.0129095	JUN/FOS/JUNB/FOSB/EGR1	5
CC	GO:0097524	sperm plasma membrane	2/76	14/18845	0.00141549	0.0174788	0.0129799	HSP90AA1/HSPD1	2
BP	GO:0098840	protein transport along microtubule	2/76	14/18845	0.00141549	0.0174788	0.0129799	HSPB1/BAG3	2
BP	GO:0099118	microtubule-based protein transport	2/76	14/18845	0.00141549	0.0174788	0.0129799	HSPB1/BAG3	2
BP	GO:1901029	negative regulation of mitochondrial outer membrane permeabilization involved in apoptotic signaling pathway	2/76	14/18845	0.00141549	0.0174788	0.0129799	HSPA1A/IER3	2
BP	GO:1901533	negative regulation of hematopoietic progenitor cell differentiation	2/76	14/18845	0.00141549	0.0174788	0.0129799	HES1/ZFP36	2
BP	GO:0045732	positive regulation of protein catabolic process	5/76	205/18845	0.00143351	0.0176137	0.0130801	HSPA1A/HSPA1B/HSP90AA1/IER3/ZFAND2A	5
BP	GO:0051051	negative regulation of transport	7/76	421/18845	0.00153443	0.0187609	0.013932	CRYAB/HES1/APOD/BAG3/HMOX1/GEM/SLC30A1	7
BP	GO:0044403	biological process involved in symbiotic interaction	6/76	310/18845	0.0015717	0.0191224	0.0142005	HSPA1A/HSPA1B/HSPD1/HSP90AB1/JUN/HSPA8	6
BP	GO:0032352	positive regulation of hormone metabolic process	2/76	15/18845	0.001629	0.0195322	0.0145048	ADM/EGR1	2
BP	GO:0045475	locomotor rhythm	2/76	15/18845	0.001629	0.0195322	0.0145048	ID2/EGR1	2
BP	GO:0045820	negative regulation of glycolytic process	2/76	15/18845	0.001629	0.0195322	0.0145048	IER3/DDIT4	2
BP	GO:0042306	regulation of protein import into nucleus	3/76	58/18845	0.00165848	0.0197901	0.0146963	HSP90AA1/APOD/BAG3	3
BP	GO:0009612	response to mechanical stimulus	5/76	214/18845	0.00173158	0.0204677	0.0151996	JUN/FOS/NFKBIA/FOSB/BAG3	5
BP	GO:0070482	response to oxygen levels	6/76	316/18845	0.00173176	0.0204677	0.0151996	FOS/CRYAB/ADM/DDIT4/EGR1/HMOX1	6
BP	GO:0043542	endothelial cell migration	5/76	216/18845	0.00180356	0.0212153	0.0157547	HSPB1/ID1/KLF4/HMOX1/RHOB	5
BP	GO:0032387	negative regulation of intracellular transport	3/76	60/18845	0.00182871	0.0214004	0.0158922	CRYAB/APOD/BAG3	3
MF	GO:0045296	cadherin binding	6/76	320/18845	0.00184516	0.0214004	0.0158922	HSPA1A/DNAJB1/HSP90AB1/HSPA8/BAG3/EIF5	6
BP	GO:0071496	cellular response to external stimulus	6/76	320/18845	0.00184516	0.0214004	0.0158922	FOS/HSPA8/ATF3/BAG3/HMOX1/MAP1LC3B	6
BP	GO:0042448	progesterone metabolic process	2/76	16/18845	0.00185685	0.0214359	0.0159185	ADM/EGR1	2
BP	GO:0045598	regulation of fat cell differentiation	4/76	132/18845	0.00199847	0.022726	0.0168765	DDIT3/ID2/HES1/ZFP36	4
BP	GO:0032757	positive regulation of interleukin-8 production	3/76	62/18845	0.00200947	0.022726	0.0168765	HSPA1A/HSPA1B/DDIT3	3
BP	GO:0051926	negative regulation of calcium ion transport	3/76	62/18845	0.00200947	0.022726	0.0168765	HES1/GEM/SLC30A1	3
BP	GO:0006913	nucleocytoplasmic transport	6/76	326/18845	0.00202574	0.022726	0.0168765	HSP90AA1/NFKBIA/IER3/SRSF3/APOD/BAG3	6
BP	GO:0051169	nuclear transport	6/76	326/18845	0.00202574	0.022726	0.0168765	HSP90AA1/NFKBIA/IER3/SRSF3/APOD/BAG3	6
BP	GO:0002218	activation of innate immune response	5/76	222/18845	0.0020327	0.022726	0.0168765	HSPA1A/HSPA1B/HSP90AA1/HSPD1/NFKBIA	5
BP	GO:0002573	myeloid leukocyte differentiation	5/76	222/18845	0.0020327	0.022726	0.0168765	JUN/FOS/ID2/JUNB/MT1G	5
BP	GO:0097191	extrinsic apoptotic signaling pathway	5/76	223/18845	0.00207287	0.0228026	0.0169334	HSPA1A/HSPA1B/ATF3/BAG3/HMOX1	5
BP	GO:0006605	protein targeting	6/76	328/18845	0.00208881	0.0228026	0.0169334	HSP90AA1/HSPD1/HSPA8/BAG3/ZFAND2A/ARL6IP1	6
BP	GO:0010566	regulation of ketone biosynthetic process	2/76	17/18845	0.00209895	0.0228026	0.0169334	ADM/EGR1	2
BP	GO:0051412	response to corticosterone	2/76	17/18845	0.00209895	0.0228026	0.0169334	FOS/FOSB	2
BP	GO:1900034	regulation of cellular response to heat	2/76	17/18845	0.00209895	0.0228026	0.0169334	DNAJB1/IER5	2
BP	GO:0070059	intrinsic apoptotic signaling pathway in response to endoplasmic reticulum stress	3/76	63/18845	0.00210387	0.0228026	0.0169334	HSPA1A/DDIT3/PPP1R15A	3
BP	GO:1990874	vascular associated smooth muscle cell proliferation	3/76	63/18845	0.00210387	0.0228026	0.0169334	DDIT3/JUN/HMOX1	3
BP	GO:0031669	cellular response to nutrient levels	5/76	224/18845	0.00211361	0.0228086	0.0169379	FOS/HSPA8/ATF3/HMOX1/MAP1LC3B	5
BP	GO:1903050	regulation of proteolysis involved in protein catabolic process	5/76	226/18845	0.00219685	0.0236043	0.0175288	HSPA1A/HSPA1B/HSP90AB1/UBB/ZFAND2A	5
BP	GO:0009205	purine ribonucleoside triphosphate metabolic process	5/76	228/18845	0.00228247	0.0244046	0.0181231	HSPA1A/HSPA1B/HSPA8/IER3/DDIT4	5
BP	GO:0038034	signal transduction in absence of ligand	3/76	65/18845	0.00230084	0.0244046	0.0181231	HSPA1A/HSPA1B/BAG3	3
BP	GO:0097192	extrinsic apoptotic signaling pathway in absence of ligand	3/76	65/18845	0.00230084	0.0244046	0.0181231	HSPA1A/HSPA1B/BAG3	3
BP	GO:2000116	regulation of cysteine-type endopeptidase activity	5/76	229/18845	0.00232617	0.0245683	0.0182447	HSPE1/HSPD1/CRYAB/KLF4/ARL6IP1	5
BP	GO:0050684	regulation of mRNA processing	4/76	138/18845	0.00234914	0.0246646	0.0183162	HSPA8/SRSF7/SRSF3/SAP18	4
BP	GO:0036499	PERK-mediated unfolded protein response	2/76	18/18845	0.00235516	0.0246646	0.0183162	DDIT3/PPP1R15A	2
BP	GO:0035914	skeletal muscle cell differentiation	3/76	66/18845	0.00240347	0.0249794	0.01855	FOS/ATF3/EGR1	3
BP	GO:0032434	regulation of proteasomal ubiquitin-dependent protein catabolic process	4/76	139/18845	0.00241144	0.0249794	0.01855	HSPA1A/HSPA1B/HSP90AB1/ZFAND2A	4
BP	GO:0051403	stress-activated MAPK cascade	5/76	231/18845	0.00241541	0.0249794	0.01855	GADD45B/DNAJA1/CRYAB/GADD45G/ZFP36	5
BP	GO:0045444	fat cell differentiation	5/76	232/18845	0.00246096	0.0253448	0.0188213	DDIT3/ID2/HES1/KLF4/ZFP36	5
BP	GO:0009144	purine nucleoside triphosphate metabolic process	5/76	233/18845	0.00250712	0.0257136	0.0190951	HSPA1A/HSPA1B/HSPA8/IER3/DDIT4	5
BP	GO:0034614	cellular response to reactive oxygen species	4/76	141/18845	0.00253944	0.0259378	0.0192617	JUN/FOS/KLF2/RHOB	4
BP	GO:0007517	muscle organ development	6/76	342/18845	0.00257292	0.0261721	0.0194357	FOS/ATF3/CRYAB/ID3/EGR1/HBEGF	6
BP	GO:0009199	ribonucleoside triphosphate metabolic process	5/76	235/18845	0.00260134	0.0262749	0.019512	HSPA1A/HSPA1B/HSPA8/IER3/DDIT4	5
BP	GO:0035795	negative regulation of mitochondrial membrane permeability	2/76	19/18845	0.00262538	0.0262749	0.019512	HSPA1A/IER3	2
BP	GO:0060716	labyrinthine layer blood vessel development	2/76	19/18845	0.00262538	0.0262749	0.019512	JUNB/HES1	2
BP	GO:0071498	cellular response to fluid shear stress	2/76	19/18845	0.00262538	0.0262749	0.019512	KLF2/KLF4	2
MF	GO:0003725	double-stranded RNA binding	3/76	69/18845	0.00272823	0.0271946	0.020195	HSPD1/HSP90AB1/TUBB4B	3
BP	GO:0031098	stress-activated protein kinase signaling cascade	5/76	239/18845	0.00279747	0.0277732	0.0206247	GADD45B/DNAJA1/CRYAB/GADD45G/ZFP36	5
BP	GO:0010657	muscle cell apoptotic process	3/76	70/18845	0.00284219	0.0279933	0.0207881	HSP90AA1/BAG3/HMOX1	3
BP	GO:0050810	regulation of steroid biosynthetic process	3/76	70/18845	0.00284219	0.0279933	0.0207881	SNAI1/ADM/EGR1	3
BP	GO:0006700	C21-steroid hormone biosynthetic process	2/76	20/18845	0.00290949	0.0284305	0.0211128	ADM/EGR1	2
BP	GO:1903579	negative regulation of ATP metabolic process	2/76	20/18845	0.00290949	0.0284305	0.0211128	IER3/DDIT4	2
BP	GO:0051592	response to calcium ion	4/76	148/18845	0.00302418	0.0294353	0.021859	JUN/FOS/JUNB/FOSB	4
BP	GO:0071479	cellular response to ionizing radiation	3/76	73/18845	0.00320155	0.0309755	0.0230027	CRYAB/EGR1/RHOB	3
BP	GO:1905709	negative regulation of membrane permeability	2/76	21/18845	0.00320737	0.0309755	0.0230027	HSPA1A/IER3	2
BP	GO:0045088	regulation of innate immune response	6/76	358/18845	0.0032247	0.0310221	0.0230374	HSPA1A/HSPA1B/HSP90AA1/HSPD1/NFKBIA/CFH	6
CC	GO:0016234	inclusion body	3/76	74/18845	0.00332724	0.0315252	0.0234109	HSPA1A/HSPA1B/BAG3	3
BP	GO:0030968	endoplasmic reticulum unfolded protein response	3/76	74/18845	0.00332724	0.0315252	0.0234109	DDIT3/ATF3/PPP1R15A	3
BP	GO:2000573	positive regulation of DNA biosynthetic process	3/76	74/18845	0.00332724	0.0315252	0.0234109	HSP90AA1/HSP90AB1/KLF4	3
BP	GO:2001236	regulation of extrinsic apoptotic signaling pathway	4/76	152/18845	0.0033278	0.0315252	0.0234109	HSPA1A/HSPA1B/ATF3/HMOX1	4
CC	GO:0090575	RNA polymerase II transcription regulator complex	5/76	251/18845	0.00345019	0.0324683	0.0241113	DDIT3/JUN/FOS/JUNB/ATF3	5
BP	GO:0043154	negative regulation of cysteine-type endopeptidase activity involved in apoptotic process	3/76	75/18845	0.00345591	0.0324683	0.0241113	CRYAB/KLF4/ARL6IP1	3
BP	GO:0009141	nucleoside triphosphate metabolic process	5/76	252/18845	0.00350912	0.0324683	0.0241113	HSPA1A/HSPA1B/HSPA8/IER3/DDIT4	5
BP	GO:0032516	positive regulation of phosphoprotein phosphatase activity	2/76	22/18845	0.00351892	0.0324683	0.0241113	HSP90AB1/PPP1R15A	2
BP	GO:0032682	negative regulation of chemokine production	2/76	22/18845	0.00351892	0.0324683	0.0241113	KLF4/APOD	2
BP	GO:0048025	negative regulation of mRNA splicing, via spliceosome	2/76	22/18845	0.00351892	0.0324683	0.0241113	SRSF7/SAP18	2
MF	GO:0070182	DNA polymerase binding	2/76	22/18845	0.00351892	0.0324683	0.0241113	HSP90AA1/HSP90AB1	2
BP	GO:0031668	cellular response to extracellular stimulus	5/76	254/18845	0.00362916	0.0333614	0.0247745	FOS/HSPA8/ATF3/HMOX1/MAP1LC3B	5
BP	GO:0034976	response to endoplasmic reticulum stress	5/76	255/18845	0.00369028	0.0336738	0.0250065	HSPA1A/DDIT3/JUN/ATF3/PPP1R15A	5
BP	GO:0071560	cellular response to transforming growth factor beta stimulus	5/76	255/18845	0.00369028	0.0336738	0.0250065	HSPA1A/HSP90AB1/JUN/FOS/ID1	5
BP	GO:0051896	regulation of protein kinase B signaling	4/76	157/18845	0.00373576	0.0338746	0.0251556	DDIT3/HSP90AA1/HSP90AB1/HBEGF	4
MF	GO:0005525	GTP binding	6/76	369/18845	0.00373959	0.0338746	0.0251556	HSP90AA1/TUBB4B/RASD1/GEM/EIF5/RHOB	6
BP	GO:1902532	negative regulation of intracellular signal transduction	7/76	495/18845	0.00379256	0.0340746	0.0253041	HSPA1A/DDIT3/DNAJA1/HSPB1/ATF3/SNAI1/DDIT4	7
BP	GO:0050657	nucleic acid transport	4/76	158/18845	0.00382124	0.0340746	0.0253041	SRSF7/SRSF3/MRPL18/ZFP36	4
BP	GO:0050658	RNA transport	4/76	158/18845	0.00382124	0.0340746	0.0253041	SRSF7/SRSF3/MRPL18/ZFP36	4
CC	GO:0071682	endocytic vesicle lumen	2/76	23/18845	0.00384403	0.0340746	0.0253041	HSPH1/HSP90AA1	2
BP	GO:1900543	negative regulation of purine nucleotide metabolic process	2/76	23/18845	0.00384403	0.0340746	0.0253041	IER3/DDIT4	2
BP	GO:1901673	regulation of mitotic spindle assembly	2/76	23/18845	0.00384403	0.0340746	0.0253041	HSPA1A/HSPA1B	2
BP	GO:0008015	blood circulation	7/76	497/18845	0.003877	0.0342446	0.0254304	HSP90AA1/ID2/KLF2/ADM/IER3/HBEGF/HMOX1	7
BP	GO:0010498	proteasomal protein catabolic process	7/76	500/18845	0.00400635	0.0352616	0.0261856	HSPA1A/HSPA1B/DDIT3/HSP90AB1/UBB/UBE2S/ZFAND2A	7
BP	GO:0071559	response to transforming growth factor beta	5/76	261/18845	0.00407262	0.0357061	0.0265157	HSPA1A/HSP90AB1/JUN/FOS/ID1	5
BP	GO:0051236	establishment of RNA localization	4/76	161/18845	0.00408563	0.0357061	0.0265157	SRSF7/SRSF3/MRPL18/ZFP36	4
BP	GO:0006606	protein import into nucleus	4/76	162/18845	0.00417645	0.035797	0.0265832	HSP90AA1/NFKBIA/APOD/BAG3	4
CC	GO:0044295	axonal growth cone	2/76	24/18845	0.00418257	0.035797	0.0265832	HSP90AA1/HSP90AB1	2
BP	GO:0045980	negative regulation of nucleotide metabolic process	2/76	24/18845	0.00418257	0.035797	0.0265832	IER3/DDIT4	2
BP	GO:0050686	negative regulation of mRNA processing	2/76	24/18845	0.00418257	0.035797	0.0265832	SRSF7/SAP18	2
MF	GO:0070412	R-SMAD binding	2/76	24/18845	0.00418257	0.035797	0.0265832	JUN/FOS	2
BP	GO:0120255	olefinic compound biosynthetic process	2/76	24/18845	0.00418257	0.035797	0.0265832	ADM/EGR1	2
BP	GO:0031397	negative regulation of protein ubiquitination	3/76	81/18845	0.00429196	0.0364817	0.0270917	HSPA1A/HSPA1B/DNAJA1	3
BP	GO:1905897	regulation of response to endoplasmic reticulum stress	3/76	81/18845	0.00429196	0.0364817	0.0270917	HSPA1A/DDIT3/PPP1R15A	3
BP	GO:1902074	response to salt	6/76	380/18845	0.00431336	0.0365384	0.0271338	HSP90AA1/JUN/FOS/JUNB/FOSB/EGR1	6
BP	GO:0006446	regulation of translational initiation	3/76	82/18845	0.00444216	0.0372473	0.0276602	HSPB1/PPP1R15A/EIF5	3
BP	GO:0048678	response to axon injury	3/76	82/18845	0.00444216	0.0372473	0.0276602	JUN/KLF4/APOD	3
BP	GO:0007568	aging	4/76	165/18845	0.00445706	0.0372473	0.0276602	FOS/CRYAB/ADM/APOD	4
BP	GO:0009267	cellular response to starvation	4/76	165/18845	0.00445706	0.0372473	0.0276602	FOS/HSPA8/ATF3/MAP1LC3B	4
BP	GO:0045662	negative regulation of myoblast differentiation	2/76	25/18845	0.00453445	0.0376405	0.0279522	DDIT3/ID3	2
BP	GO:0046885	regulation of hormone biosynthetic process	2/76	25/18845	0.00453445	0.0376405	0.0279522	ADM/EGR1	2
BP	GO:0010594	regulation of endothelial cell migration	4/76	166/18845	0.00455336	0.0376715	0.0279752	HSPB1/KLF4/HMOX1/RHOB	4
BP	GO:0051170	import into nucleus	4/76	167/18845	0.00465105	0.0383519	0.0284805	HSP90AA1/NFKBIA/APOD/BAG3	4
BP	GO:0008625	extrinsic apoptotic signaling pathway via death domain receptors	3/76	84/18845	0.00475205	0.038798	0.0288118	ATF3/BAG3/HMOX1	3
BP	GO:0021954	central nervous system neuron development	3/76	84/18845	0.00475205	0.038798	0.0288118	HSP90AA1/HSP90AB1/UBB	3
BP	GO:0048708	astrocyte differentiation	3/76	84/18845	0.00475205	0.038798	0.0288118	ID2/HES1/MT1X	3
BP	GO:0007018	microtubule-based movement	6/76	388/18845	0.00476988	0.0388159	0.0288251	DNAJA1/HSPB1/HSPA8/UBB/BAG3/DYNLL1	6
BP	GO:0006694	steroid biosynthetic process	4/76	169/18845	0.00485065	0.0393442	0.0292174	SNAI1/ADM/IDI1/EGR1	4
MF	GO:0019001	guanyl nucleotide binding	6/76	390/18845	0.00488939	0.0393549	0.0292253	HSP90AA1/TUBB4B/RASD1/GEM/EIF5/RHOB	6
MF	GO:0032561	guanyl ribonucleotide binding	6/76	390/18845	0.00488939	0.0393549	0.0292253	HSP90AA1/TUBB4B/RASD1/GEM/EIF5/RHOB	6
BP	GO:1901028	regulation of mitochondrial outer membrane permeabilization involved in apoptotic signaling pathway	2/76	26/18845	0.00489954	0.0393549	0.0292253	HSPA1A/IER3	2
BP	GO:2000058	regulation of ubiquitin-dependent protein catabolic process	4/76	171/18845	0.00505594	0.0404802	0.030061	HSPA1A/HSPA1B/HSP90AB1/ZFAND2A	4
BP	GO:0032273	positive regulation of protein polymerization	3/76	87/18845	0.00524088	0.041826	0.0310604	HSPA1A/HSPA1B/HSP90AA1	3
BP	GO:0033119	negative regulation of RNA splicing	2/76	27/18845	0.00527775	0.041851	0.031079	SRSF7/SAP18	2
BP	GO:2000737	negative regulation of stem cell differentiation	2/76	27/18845	0.00527775	0.041851	0.031079	HES1/ZFP36	2
MF	GO:0001664	G protein-coupled receptor binding	5/76	278/18845	0.00530932	0.0419673	0.0311653	HSPA1A/HSPA1B/DNAJA1/HSPA8/ADM	5
BP	GO:2000117	negative regulation of cysteine-type endopeptidase activity	3/76	88/18845	0.0054103	0.0426297	0.0316573	CRYAB/KLF4/ARL6IP1	3
BP	GO:0043254	regulation of protein-containing complex assembly	6/76	399/18845	0.00545465	0.0428432	0.0318158	HSPA1A/HSPA1B/HSP90AA1/HSPA8/CRYAB/HES1	6
BP	GO:0021953	central nervous system neuron differentiation	4/76	175/18845	0.00548388	0.0429368	0.0318853	HSP90AA1/HSP90AB1/HES1/UBB	4
BP	GO:0032088	negative regulation of NF-kappaB transcription factor activity	3/76	89/18845	0.00558298	0.0435754	0.0323595	DDIT3/NFKBIA/KLF4	3
BP	GO:0071480	cellular response to gamma radiation	2/76	28/18845	0.00566896	0.0438329	0.0325507	CRYAB/EGR1	2
BP	GO:0072012	glomerulus vasculature development	2/76	28/18845	0.00566896	0.0438329	0.0325507	HES1/EGR1	2
BP	GO:1900745	positive regulation of p38MAPK cascade	2/76	28/18845	0.00566896	0.0438329	0.0325507	GADD45B/GADD45G	2
BP	GO:0043535	regulation of blood vessel endothelial cell migration	3/76	90/18845	0.00575895	0.044253	0.0328627	HSPB1/KLF4/HMOX1	3
CC	GO:1905369	endopeptidase complex	3/76	90/18845	0.00575895	0.044253	0.0328627	HSPB1/CFH/ZFAND2A	3
BP	GO:0001659	temperature homeostasis	4/76	178/18845	0.00582029	0.0445863	0.0331102	DDIT3/GADD45G/ID1/EGR1	4
BP	GO:0002753	cytosolic pattern recognition receptor signaling pathway	3/76	91/18845	0.00593821	0.0452105	0.0335738	HSPA1A/HSPA1B/NFKBIA	3
BP	GO:0032436	positive regulation of proteasomal ubiquitin-dependent protein catabolic process	3/76	91/18845	0.00593821	0.0452105	0.0335738	HSPA1A/HSPA1B/ZFAND2A	3
BP	GO:0045089	positive regulation of innate immune response	5/76	287/18845	0.00606198	0.0459553	0.0341269	HSPA1A/HSPA1B/HSP90AA1/HSPD1/NFKBIA	5
BP	GO:0035886	vascular associated smooth muscle cell differentiation	2/76	29/18845	0.00607306	0.0459553	0.0341269	HES1/ADM	2
BP	GO:0001656	metanephros development	3/76	92/18845	0.00612079	0.0461757	0.0342905	ID3/HES1/EGR1	3
BP	GO:0002221	pattern recognition receptor signaling pathway	4/76	181/18845	0.00617022	0.0464076	0.0344627	HSPA1A/HSPA1B/HSPD1/NFKBIA	4
BP	GO:0019218	regulation of steroid metabolic process	3/76	93/18845	0.00630669	0.0471482	0.0350127	SNAI1/ADM/EGR1	3
BP	GO:1903321	negative regulation of protein modification by small protein conjugation or removal	3/76	93/18845	0.00630669	0.0471482	0.0350127	HSPA1A/HSPA1B/DNAJA1	3
BP	GO:0007565	female pregnancy	4/76	183/18845	0.00641114	0.0477851	0.0354857	FOS/JUNB/ADM/FOSB	4
BP	GO:0048710	regulation of astrocyte differentiation	2/76	30/18845	0.00648995	0.0477984	0.0354955	ID2/HES1	2
BP	GO:0060674	placenta blood vessel development	2/76	30/18845	0.00648995	0.0477984	0.0354955	JUNB/HES1	2
BP	GO:0061437	renal system vasculature development	2/76	30/18845	0.00648995	0.0477984	0.0354955	HES1/EGR1	2
BP	GO:0061440	kidney vasculature development	2/76	30/18845	0.00648995	0.0477984	0.0354955	HES1/EGR1	2
BP	GO:0030522	intracellular receptor signaling pathway	5/76	292/18845	0.00651117	0.0478128	0.0355063	HSPA1A/HSPA1B/DNAJA1/NFKBIA/KLF2	5
BP	GO:0008217	regulation of blood pressure	4/76	184/18845	0.00653391	0.0478382	0.0355251	ID2/ADM/IER3/HMOX1	4
BP	GO:0031331	positive regulation of cellular catabolic process	6/76	416/18845	0.00665137	0.048555	0.0360574	HSPA1A/HSPA1B/BAG3/HMOX1/ZFAND2A/ZFP36	6
BP	GO:1903312	negative regulation of mRNA metabolic process	3/76	95/18845	0.00668856	0.0486833	0.0361527	SRSF7/SAP18/ZFP36	3
BP	GO:0016032	viral process	6/76	417/18845	0.00672726	0.0488218	0.0362556	HSPA1A/HSPA1B/HSP90AB1/JUN/HSPA8/ZFP36	6
BP	GO:0043491	protein kinase B signaling	4/76	186/18845	0.00678411	0.0490909	0.0364554	DDIT3/HSP90AA1/HSP90AB1/HBEGF	4
BP	GO:2001237	negative regulation of extrinsic apoptotic signaling pathway	3/76	96/18845	0.00688456	0.0496365	0.0368606	HSPA1A/HSPA1B/HMOX1	3
BP	GO:0045648	positive regulation of erythrocyte differentiation	2/76	31/18845	0.00691952	0.0496365	0.0368606	HSPA1A/HSPA1B	2
MF	GO:0140597	protein carrier chaperone	2/76	31/18845	0.00691952	0.0496365	0.0368606	HSPA8/BAG3	2

## Sheet: preFC
ONTOLOGY	ID	Description	GeneRatio	BgRatio	p-value	adjusted P	qvalue	geneID	Count
BP	GO:0008380	RNA splicing	23/113	447/18845	1.96794e-15	5.7385e-12	4.93848e-12	DDX17/FUS/SRRM2/CCNL1/LUC7L3/SNRNP70/RBM25/ZRANB2/SFPQ/POLR2A/CCNL2/ZNF638/SREK1/SON/RBM5/HNRNPH1/HNRNPU/SRSF11/PRPF4B/TRA2B/HNRNPA2B1/RBM39/CDK13	23
CC	GO:0016607	nuclear speck	21/113	412/18845	4.55477e-14	6.64085e-11	5.71503e-11	DDX17/PNISR/SRRM2/CCNL1/LUC7L3/SNRNP70/RBM25/SFPQ/CCNL2/ZNF638/SREK1/SON/BRD2/BCLAF1/HNRNPU/SRSF11/PRPF4B/NFKBIZ/RBM39/GLI3/CDK13	21
BP	GO:0043484	regulation of RNA splicing	15/113	181/18845	2.42595e-13	2.35802e-10	2.02929e-10	DDX17/FUS/CCNL1/SNRNP70/RBM25/POLR2A/CCNL2/ZNF638/SON/RBM5/HNRNPH1/HNRNPU/TRA2B/HNRNPA2B1/RBM39	15
BP	GO:0006397	mRNA processing	19/113	478/18845	6.27937e-11	4.57766e-08	3.93948e-08	DDX17/SRRM2/LUC7L3/SNRNP70/RBM25/ZRANB2/SFPQ/SREK1/RNMT/SON/RBM5/HNRNPH1/HNRNPU/SRSF11/PRPF4B/TRA2B/HNRNPA2B1/RBM39/CDK13	19
BP	GO:0000377	RNA splicing, via transesterification reactions with bulged adenosine as nucleophile	15/113	306/18845	4.42314e-10	2.14965e-07	1.84996e-07	DDX17/SRRM2/LUC7L3/SNRNP70/RBM25/SFPQ/SON/RBM5/HNRNPH1/HNRNPU/PRPF4B/TRA2B/HNRNPA2B1/RBM39/CDK13	15
BP	GO:0000398	mRNA splicing, via spliceosome	15/113	306/18845	4.42314e-10	2.14965e-07	1.84996e-07	DDX17/SRRM2/LUC7L3/SNRNP70/RBM25/SFPQ/SON/RBM5/HNRNPH1/HNRNPU/PRPF4B/TRA2B/HNRNPA2B1/RBM39/CDK13	15
BP	GO:0000375	RNA splicing, via transesterification reactions	15/113	310/18845	5.2936e-10	2.20516e-07	1.89774e-07	DDX17/SRRM2/LUC7L3/SNRNP70/RBM25/SFPQ/SON/RBM5/HNRNPH1/HNRNPU/PRPF4B/TRA2B/HNRNPA2B1/RBM39/CDK13	15
BP	GO:0031047	RNA-mediated gene silencing	10/113	144/18845	1.57315e-08	5.16311e-06	4.44331e-06	NEAT1/DDX17/H19/KCNQ1OT1/RMRP/TNRC6A/DDX3X/TUT4/TNRC6B/HNRNPA2B1	10
BP	GO:0048024	regulation of mRNA splicing, via spliceosome	9/113	107/18845	1.59355e-08	5.16311e-06	4.44331e-06	DDX17/SNRNP70/RBM25/SON/RBM5/HNRNPU/TRA2B/HNRNPA2B1/RBM39	9
BP	GO:1903311	regulation of mRNA metabolic process	13/113	298/18845	2.78129e-08	8.11023e-06	6.97957e-06	DDX17/FUS/SNRNP70/RBM25/TNRC6A/SON/RBM5/HNRNPU/TRA2B/TUT4/TNRC6B/HNRNPA2B1/RBM39	13
MF	GO:0003729	mRNA binding	13/113	320/18845	6.41047e-08	1.69936e-05	1.46245e-05	DDX17/FUS/SRRM2/LUC7L3/SNRNP70/RBM25/ZNF638/DDX3X/SPEN/RBM5/HNRNPU/TRA2B/HNRNPA2B1	13
BP	GO:0050684	regulation of mRNA processing	9/113	138/18845	1.45964e-07	3.54694e-05	3.05245e-05	DDX17/SNRNP70/RBM25/SON/RBM5/HNRNPU/TRA2B/HNRNPA2B1/RBM39	9
BP	GO:0000380	alternative mRNA splicing, via spliceosome	7/113	72/18845	2.46836e-07	5.46903e-05	4.70658e-05	DDX17/RBM25/SFPQ/RBM5/HNRNPU/TRA2B/CDK13	7
CC	GO:0005681	spliceosomal complex	10/113	194/18845	2.62573e-07	5.46903e-05	4.70658e-05	SRRM2/LUC7L3/SNRNP70/SREK1/RBM5/HNRNPH1/HNRNPU/PRPF4B/TRA2B/HNRNPA2B1	10
BP	GO:0051568	histone H3-K4 methylation	6/113	60/18845	1.56416e-06	0.000304072	0.000261681	KMT2A/KMT2C/OGT/ASH1L/BOD1L1/NFKBIZ	6
CC	GO:0036464	cytoplasmic ribonucleoprotein granule	10/113	251/18845	2.74209e-06	0.000499746	0.000430075	SYNE1/TNRC6A/PRRC2C/DDX3X/NUFIP2/HNRNPU/SMG1/TUT4/TNRC6B/NFKBIZ	10
CC	GO:0035770	ribonucleoprotein granule	10/113	269/18845	5.07256e-06	0.000870092	0.000748791	SYNE1/TNRC6A/PRRC2C/DDX3X/NUFIP2/HNRNPU/SMG1/TUT4/TNRC6B/NFKBIZ	10
BP	GO:0000381	regulation of alternative mRNA splicing, via spliceosome	5/113	56/18845	2.12286e-05	0.00343903	0.00295958	DDX17/RBM25/RBM5/HNRNPU/TRA2B	5
BP	GO:0034968	histone lysine methylation	6/113	99/18845	2.89656e-05	0.00444546	0.0038257	KMT2A/KMT2C/OGT/ASH1L/BOD1L1/NFKBIZ	6
BP	GO:0032204	regulation of telomere maintenance	6/113	104/18845	3.82841e-05	0.00558182	0.00480365	PPP1R10/ATM/HNRNPU/SMG1/ATRX/HNRNPA2B1	6
BP	GO:0032922	circadian regulation of gene expression	5/113	69/18845	5.87084e-05	0.00815209	0.00701559	ID4/KMT2A/EGR1/OGT/HNRNPU	5
BP	GO:0070918	regulatory ncRNA processing	5/113	71/18845	6.737e-05	0.00880934	0.00758121	H19/RMRP/DDX3X/TUT4/HNRNPA2B1	5
MF	GO:0035198	miRNA binding	4/113	37/18845	6.94838e-05	0.00880934	0.00758121	NEAT1/KCNQ1OT1/TUT4/HNRNPA2B1	4
BP	GO:0018022	peptidyl-lysine methylation	6/113	118/18845	7.76814e-05	0.00933534	0.00803387	KMT2A/KMT2C/OGT/ASH1L/BOD1L1/NFKBIZ	6
BP	GO:0040029	epigenetic regulation of gene expression	7/113	172/18845	8.00355e-05	0.00933534	0.00803387	XIST/KCNQ1OT1/ARID1B/KMT2A/OGT/HNRNPU/ATRX	7
BP	GO:0000956	nuclear-transcribed mRNA catabolic process	6/113	124/18845	0.000102255	0.0114683	0.00986947	TNRC6A/ATM/HNRNPU/SMG1/TUT4/TNRC6B	6
BP	GO:0016571	histone methylation	6/113	128/18845	0.000121812	0.0131557	0.0113217	KMT2A/KMT2C/OGT/ASH1L/BOD1L1/NFKBIZ	6
BP	GO:0033044	regulation of chromosome organization	8/113	249/18845	0.000128742	0.0134075	0.0115383	PPP1R10/ZNF207/ARID1B/ATM/HNRNPU/SMG1/ATRX/HNRNPA2B1	8
BP	GO:1903313	positive regulation of mRNA metabolic process	6/113	136/18845	0.000169794	0.0167596	0.0144231	SNRNP70/TNRC6A/HNRNPU/TRA2B/TUT4/TNRC6B	6
BP	GO:0035196	miRNA processing	4/113	47/18845	0.000179194	0.0167596	0.0144231	H19/DDX3X/TUT4/HNRNPA2B1	4
CC	GO:0071013	catalytic step 2 spliceosome	5/113	88/18845	0.000186973	0.0167596	0.0144231	SRRM2/HNRNPH1/HNRNPU/PRPF4B/HNRNPA2B1	5
MF	GO:0042800	histone H3K4 methyltransferase activity	3/113	19/18845	0.000189666	0.0167596	0.0144231	KMT2A/KMT2C/ASH1L	3
BP	GO:1903209	positive regulation of oxidative stress-induced cell death	3/113	19/18845	0.000189666	0.0167596	0.0144231	SFPQ/MCL1/FOXP1	3
BP	GO:0009791	post-embryonic development	5/113	91/18845	0.000218811	0.0187662	0.01615	VEGFA/KMT2A/ATM/ATRX/ASH1L	5
MF	GO:0061980	regulatory RNA binding	4/113	50/18845	0.000228194	0.0190118	0.0163614	NEAT1/KCNQ1OT1/TUT4/HNRNPA2B1	4
BP	GO:0007044	cell-substrate junction assembly	5/113	96/18845	0.000280853	0.0227491	0.0195776	DST/MACF1/COL16A1/PLEC/VEGFA	5
BP	GO:0006401	RNA catabolic process	8/113	286/18845	0.000329728	0.0259862	0.0223634	FUS/KCNQ1OT1/TNRC6A/ATM/HNRNPU/SMG1/TUT4/TNRC6B	8
BP	GO:0000723	telomere maintenance	6/113	156/18845	0.000356227	0.0273357	0.0235248	PPP1R10/ATM/HNRNPU/SMG1/ATRX/HNRNPA2B1	6
MF	GO:0043021	ribonucleoprotein complex binding	6/113	158/18845	0.000381299	0.0283652	0.0244107	NEAT1/DDX17/DDX3X/HNRNPU/RICTOR/RBM39	6
BP	GO:0150115	cell-substrate junction organization	5/113	103/18845	0.000389097	0.0283652	0.0244107	DST/MACF1/COL16A1/PLEC/VEGFA	5
BP	GO:0032200	telomere organization	6/113	161/18845	0.000421472	0.0299759	0.0257969	PPP1R10/ATM/HNRNPU/SMG1/ATRX/HNRNPA2B1	6
CC	GO:0061695	transferase complex, transferring phosphorus-containing groups	8/113	299/18845	0.000443228	0.0307727	0.0264826	CCNL1/RMRP/POLR2A/CCNL2/POLR2J3/PIK3R3/REV3L/CDK13	8
BP	GO:1903131	mononuclear cell differentiation	10/113	469/18845	0.000522624	0.0351232	0.0302266	PLCG2/ARID1B/VEGFA/KMT2A/ATM/EGR1/PIK3R3/FOXP1/NFKBIZ/GLI3	10
BP	GO:0043414	macromolecule methylation	8/113	308/18845	0.000539012	0.0351232	0.0302266	RNMT/KMT2A/KMT2C/OGT/ATRX/ASH1L/BOD1L1/NFKBIZ	8
BP	GO:2000737	negative regulation of stem cell differentiation	3/113	27/18845	0.000552868	0.0351232	0.0302266	N4BP2L2/HNRNPU/CDK13	3
BP	GO:0006402	mRNA catabolic process	7/113	236/18845	0.00055407	0.0351232	0.0302266	FUS/TNRC6A/ATM/HNRNPU/SMG1/TUT4/TNRC6B	7
BP	GO:0034063	stress granule assembly	3/113	28/18845	0.000616518	0.0382503	0.0329178	PRRC2C/DDX3X/DYNC1H1	3
BP	GO:0006479	protein methylation	6/113	175/18845	0.000654624	0.0389568	0.0335258	KMT2A/KMT2C/OGT/ASH1L/BOD1L1/NFKBIZ	6
BP	GO:0008213	protein alkylation	6/113	175/18845	0.000654624	0.0389568	0.0335258	KMT2A/KMT2C/OGT/ASH1L/BOD1L1/NFKBIZ	6
BP	GO:0002052	positive regulation of neuroblast proliferation	3/113	29/18845	0.000684663	0.0399295	0.0343629	ID4/VEGFA/GLI3	3
BP	GO:0000288	nuclear-transcribed mRNA catabolic process, deadenylation-dependent decay	4/113	68/18845	0.000742823	0.0416728	0.0358631	TNRC6A/HNRNPU/TUT4/TNRC6B	4
BP	GO:0007549	dosage compensation	3/113	30/18845	0.000757428	0.0416728	0.0358631	XIST/OGT/HNRNPU	3
BP	GO:0009048	dosage compensation by inactivation of X chromosome	3/113	30/18845	0.000757428	0.0416728	0.0358631	XIST/OGT/HNRNPU	3
MF	GO:0003712	transcription coregulator activity	10/113	497/18845	0.000816368	0.0431506	0.0371348	DDX17/FUS/N4BP2L2/ARID1B/SPEN/KMT2C/BCLAF1/HNRNPU/NFKBIZ/MED13L	10
BP	GO:0032206	positive regulation of telomere maintenance	4/113	70/18845	0.00082868	0.0431506	0.0371348	PPP1R10/ATM/ATRX/HNRNPA2B1	4
BP	GO:0035195	miRNA-mediated gene silencing	4/113	70/18845	0.00082868	0.0431506	0.0371348	NEAT1/KCNQ1OT1/TNRC6A/TNRC6B	4
BP	GO:0034655	nucleobase-containing compound catabolic process	9/113	413/18845	0.000857127	0.0438488	0.0377357	FUS/KCNQ1OT1/TNRC6A/ATM/HNRNPU/SMG1/TUT4/TNRC6B/PDE4D	9
BP	GO:0062197	cellular response to chemical stress	8/113	333/18845	0.000895887	0.0450415	0.0387622	H19/SFPQ/MCL1/DDX3X/PLEC/ATM/FOXP1/PDK1	8
BP	GO:0030098	lymphocyte differentiation	9/113	419/18845	0.000948548	0.0468808	0.040345	PLCG2/ARID1B/KMT2A/ATM/EGR1/PIK3R3/FOXP1/NFKBIZ/GLI3	9
BP	GO:0006338	chromatin remodeling	8/113	337/18845	0.000967437	0.0470174	0.0404626	XIST/KCNQ1OT1/CHD9/ARID1B/KMT2A/BRD2/ATRX/SHPRH	8

## Sheet: RepC
ONTOLOGY	ID	Description	GeneRatio	BgRatio	p-value	adjusted P	qvalue	geneID	Count
CC	GO:0062023	collagen-containing extracellular matrix	18/41	415/18845	1.30766e-19	1.29981e-16	9.99326e-17	CILP/SMOC2/COMP/COL2A1/OGN/PRELP/FMOD/MATN3/CCN2/IGFBP7/CTHRC1/MGP/DCN/SERPINA5/GREM1/COL9A3/SPARC/SERPINA3	18
MF	GO:0005201	extracellular matrix structural constituent	13/41	167/18845	1.83977e-17	9.14366e-15	7.02986e-15	CILP/COMP/COL2A1/OGN/PRELP/FMOD/MATN3/IGFBP7/CTHRC1/MGP/DCN/COL9A3/SPARC	13
BP	GO:0051216	cartilage development	8/41	199/18845	9.5196e-09	3.15416e-06	2.42499e-06	CYTL1/COMP/COL2A1/OGN/MATN3/CCN2/MGP/GREM1	8
BP	GO:0030198	extracellular matrix organization	9/41	312/18845	1.83246e-08	3.29721e-06	2.53497e-06	SMOC2/COMP/COL2A1/FMOD/MATN3/CCN2/GREM1/RGCC/COL9A3	9
BP	GO:0043062	extracellular structure organization	9/41	313/18845	1.8838e-08	3.29721e-06	2.53497e-06	SMOC2/COMP/COL2A1/FMOD/MATN3/CCN2/GREM1/RGCC/COL9A3	9
BP	GO:0045229	external encapsulating structure organization	9/41	315/18845	1.99026e-08	3.29721e-06	2.53497e-06	SMOC2/COMP/COL2A1/FMOD/MATN3/CCN2/GREM1/RGCC/COL9A3	9
MF	GO:0005539	glycosaminoglycan binding （protective effect）	8/41	231/18845	3.04492e-08	4.32379e-06	3.32423e-06	SMOC2/COMP/PCOLCE2/PRELP/CCN2/DCN/SERPINA5/CCN6	8
MF	GO:0008201	heparin binding	7/41	167/18845	6.60104e-08	8.20179e-06	6.30573e-06	SMOC2/COMP/PCOLCE2/PRELP/CCN2/SERPINA5/CCN6	7
BP	GO:0061448	connective tissue development	8/41	270/18845	1.01573e-07	1.12182e-05	8.62479e-06	CYTL1/COMP/COL2A1/OGN/MATN3/CCN2/MGP/GREM1	8
MF	GO:0030021	extracellular matrix structural constituent conferring compression resistance	4/41	22/18845	1.37079e-07	1.36257e-05	1.04757e-05	OGN/PRELP/FMOD/DCN	4
MF	GO:1901681	sulfur compound binding	7/41	265/18845	1.50103e-06	0.000135638	0.000104282	SMOC2/COMP/PCOLCE2/PRELP/CCN2/SERPINA5/CCN6	7
CC	GO:0005775	vacuolar lumen	6/41	175/18845	2.0209e-06	0.000149598	0.000115015	OMD/OGN/PRELP/FMOD/DCN/SERPINA3	6
BP	GO:0045765	regulation of angiogenesis	7/41	278/18845	2.06369e-06	0.000149598	0.000115015	SMOC2/S100A1/DCN/GREM1/RGCC/SPARC/CCN6	7
CC	GO:0043202	lysosomal lumen	5/41	97/18845	2.10702e-06	0.000149598	0.000115015	OMD/OGN/PRELP/FMOD/DCN	5
BP	GO:1901342	regulation of vasculature development	7/41	282/18845	2.26874e-06	0.000150342	0.000115587	SMOC2/S100A1/DCN/GREM1/RGCC/SPARC/CCN6	7
CC	GO:0005796	Golgi lumen	5/41	104/18845	2.9733e-06	0.000184716	0.000142014	OMD/OGN/PRELP/FMOD/DCN	5
BP	GO:0002062	chondrocyte differentiation	5/41	111/18845	4.09781e-06	0.000239602	0.000184211	CYTL1/COMP/COL2A1/CCN2/GREM1	5
BP	GO:0030199	collagen fibril organization	4/41	63/18845	1.04661e-05	0.000527813	0.000405795	COMP/COL2A1/FMOD/GREM1	4
BP	GO:0001502	cartilage condensation	3/41	20/18845	1.062e-05	0.000527813	0.000405795	COL2A1/CCN2/MGP	3
BP	GO:0071294	cellular response to zinc ion	3/41	20/18845	1.062e-05	0.000527813	0.000405795	MT1G/MT1X/MT1F	3
BP	GO:0098743	cell aggregation	3/41	24/18845	1.87414e-05	0.000887094	0.000682018	COL2A1/CCN2/MGP	3
BP	GO:0001503	ossification	7/41	400/18845	2.22116e-05	0.00100356	0.00077156	CLEC3A/COMP/COL2A1/CCN2/CTHRC1/MGP/GREM1	7
BP	GO:0071280	cellular response to copper ion	3/41	27/18845	2.69618e-05	0.00116522	0.000895846	MT1G/MT1X/MT1F	3
BP	GO:0071276	cellular response to cadmium ion	3/41	31/18845	4.11838e-05	0.0017057	0.00131138	MT1G/MT1X/MT1F	3
BP	GO:0016525	negative regulation of angiogenesis	4/41	99/18845	6.25084e-05	0.00248533	0.00191078	DCN/RGCC/SPARC/CCN6	4
BP	GO:2000181	negative regulation of blood vessel morphogenesis	4/41	100/18845	6.50108e-05	0.00248541	0.00191084	DCN/RGCC/SPARC/CCN6	4
BP	GO:1901343	negative regulation of vasculature development	4/41	101/18845	6.75855e-05	0.00248815	0.00191295	DCN/RGCC/SPARC/CCN6	4
BP	GO:0046688	response to copper ion	3/41	41/18845	9.62039e-05	0.00341524	0.00262571	MT1G/MT1X/MT1F	3
BP	GO:0043542	endothelial cell migration	5/41	216/18845	0.000101152	0.00346707	0.00266557	SMOC2/DCN/GREM1/RGCC/SPARC	5
BP	GO:0048705	skeletal system morphogenesis	5/41	225/18845	0.00012252	0.00405951	0.00312104	COMP/COL2A1/CCN2/MGP/GREM1	5
BP	GO:0010043	response to zinc ion	3/41	49/18845	0.000164276	0.0051865	0.00398751	MT1G/MT1X/MT1F	3
BP	GO:0009100	glycoprotein metabolic process	6/41	383/18845	0.00016697	0.0051865	0.00398751	CYTL1/COL2A1/DCN/FBXO2/ITM2A/ITM2C	6
BP	GO:0046686	response to cadmium ion	3/41	54/18845	0.000219499	0.00661159	0.00508314	MT1G/MT1X/MT1F	3
MF	GO:0050840	extracellular matrix binding	3/41	55/18845	0.000231813	0.00677711	0.0052104	SMOC2/DCN/SPARC	3
BP	GO:0001894	tissue homeostasis	5/41	262/18845	0.000248869	0.00687155	0.00528301	CYTL1/COMP/COL2A1/CCN2/SERPINA3	5
BP	GO:0060249	anatomical structure homeostasis	5/41	262/18845	0.000248869	0.00687155	0.00528301	CYTL1/COMP/COL2A1/CCN2/SERPINA3	5
BP	GO:0010561	negative regulation of glycoprotein biosynthetic process	2/41	12/18845	0.000300625	0.00807626	0.00620922	ITM2A/ITM2C	2
BP	GO:0035924	cellular response to vascular endothelial growth factor stimulus	3/41	62/18845	0.000330667	0.00864956	0.00664998	SMOC2/DCN/MT1G	3
MF	GO:0005518	collagen binding	3/41	66/18845	0.000397682	0.00978278	0.00752123	COMP/PCOLCE2/SPARC	3
BP	GO:0042983	amyloid precursor protein biosynthetic process	2/41	14/18845	0.000413357	0.00978278	0.00752123	ITM2A/ITM2C	2
BP	GO:0042984	regulation of amyloid precursor protein biosynthetic process	2/41	14/18845	0.000413357	0.00978278	0.00752123	ITM2A/ITM2C	2
MF	GO:0044548	S100 protein binding	2/41	14/18845	0.000413357	0.00978278	0.00752123	S100A1/S100B	2
BP	GO:0031960	response to corticosteroid	4/41	164/18845	0.000435667	0.0100401	0.00771908	FIBIN/CCN2/IGFBP7/CDO1	4
BP	GO:0010594	regulation of endothelial cell migration	4/41	166/18845	0.000456085	0.0100401	0.00771908	SMOC2/DCN/RGCC/SPARC	4
BP	GO:0010631	epithelial cell migration	5/41	300/18845	0.000463357	0.0100401	0.00771908	SMOC2/DCN/GREM1/RGCC/SPARC	5
BP	GO:0070278	extracellular matrix constituent secretion	2/41	15/18845	0.000476293	0.0100401	0.00771908	CCN2/RGCC	2
BP	GO:1903019	negative regulation of glycoprotein metabolic process	2/41	15/18845	0.000476293	0.0100401	0.00771908	ITM2A/ITM2C	2
BP	GO:0090132	epithelium migration	5/41	303/18845	0.000484835	0.0100401	0.00771908	SMOC2/DCN/GREM1/RGCC/SPARC	5
BP	GO:0090130	tissue migration	5/41	308/18845	0.00052229	0.010595	0.00814571	SMOC2/DCN/GREM1/RGCC/SPARC	5
BP	GO:2000573	positive regulation of DNA biosynthetic process	3/41	74/18845	0.000556605	0.0110653	0.00850727	SMOC2/GREM1/RGCC	3
BP	GO:0030500	regulation of bone mineralization	3/41	78/18845	0.000649293	0.0126549	0.00972935	COMP/MGP/GREM1	3
MF	GO:0005520	insulin-like growth factor binding	2/41	19/18845	0.000771414	0.0142175	0.0109307	CCN2/IGFBP7	2
MF	GO:0036122	BMP binding	2/41	19/18845	0.000771414	0.0142175	0.0109307	COMP/GREM1	2
BP	GO:0071897	DNA biosynthetic process	4/41	191/18845	0.000772378	0.0142175	0.0109307	SMOC2/CCN2/GREM1/RGCC	4
CC	GO:0005604	basement membrane	3/41	84/18845	0.000805911	0.0145462	0.0111835	SMOC2/COL2A1/SPARC	3
MF	GO:0001540	amyloid-beta binding	3/41	85/18845	0.000834139	0.0145462	0.0111835	FBXO2/ITM2A/ITM2C	3
CC	GO:0005581	collagen trimer	3/41	85/18845	0.000834139	0.0145462	0.0111835	COL2A1/CTHRC1/COL9A3	3
CC	GO:0031091	platelet alpha granule	3/41	90/18845	0.000984707	0.0168758	0.0129745	SERPINA5/SPARC/SERPINA3	3
BP	GO:0035988	chondrocyte proliferation	2/41	22/18845	0.00103779	0.0171927	0.0132181	COMP/CCN2	2
BP	GO:1900746	regulation of vascular endothelial growth factor signaling pathway	2/41	22/18845	0.00103779	0.0171927	0.0132181	SMOC2/DCN	2
BP	GO:0006029	proteoglycan metabolic process	3/41	94/18845	0.0011168	0.0181983	0.0139913	CYTL1/COL2A1/DCN	3
BP	GO:1902547	regulation of cellular response to vascular endothelial growth factor stimulus	2/41	24/18845	0.00123654	0.0198246	0.0152416	SMOC2/DCN	2
BP	GO:0070167	regulation of biomineral tissue development	3/41	99/18845	0.001297	0.0204638	0.0157331	COMP/MGP/GREM1	3
BP	GO:0010632	regulation of epithelial cell migration	4/41	225/18845	0.00141714	0.02201	0.0169218	SMOC2/DCN/RGCC/SPARC	4
BP	GO:0032967	positive regulation of collagen biosynthetic process	2/41	26/18845	0.00145207	0.0222055	0.0170721	CCN2/RGCC	2
BP	GO:0010714	positive regulation of collagen metabolic process	2/41	27/18845	0.00156608	0.0235259	0.0180873	CCN2/RGCC	2
BP	GO:0060348	bone development	4/41	232/18845	0.00158575	0.0235259	0.0180873	COMP/COL2A1/OGN/GREM1	4
BP	GO:0033688	regulation of osteoblast proliferation	2/41	28/18845	0.00168423	0.0246195	0.018928	CTHRC1/GREM1	2
BP	GO:0045926	negative regulation of growth	4/41	245/18845	0.0019352	0.027878	0.0214333	MT1G/GREM1/MT1X/MT1F	4
BP	GO:0030278	regulation of ossification	3/41	117/18845	0.00209359	0.029729	0.0228564	COMP/MGP/GREM1	3
BP	GO:0001667	ameboidal-type cell migration	5/41	423/18845	0.00214415	0.0300181	0.0230786	SMOC2/DCN/GREM1/RGCC/SPARC	5
BP	GO:0030282	bone mineralization	3/41	119/18845	0.00219715	0.0303329	0.0233206	COMP/MGP/GREM1	3
BP	GO:2000278	regulation of DNA biosynthetic process	3/41	121/18845	0.00230384	0.0309657	0.0238072	SMOC2/GREM1/RGCC	3
BP	GO:0033687	osteoblast proliferation	2/41	33/18845	0.00233645	0.0309657	0.0238072	CTHRC1/GREM1	2
BP	GO:0060351	cartilage development involved in endochondral bone morphogenesis	2/41	33/18845	0.00233645	0.0309657	0.0238072	COMP/COL2A1	2
BP	GO:0032965	regulation of collagen biosynthetic process	2/41	35/18845	0.0026257	0.0343414	0.0264025	CCN2/RGCC	2
MF	GO:0043394	proteoglycan binding	2/41	36/18845	0.00277633	0.0353805	0.0272013	COMP/COL2A1	2
BP	GO:0050654	chondroitin sulfate proteoglycan metabolic process	2/41	36/18845	0.00277633	0.0353805	0.0272013	CYTL1/DCN	2
MF	GO:0019838	growth factor binding	3/41	132/18845	0.00294816	0.0370946	0.0285192	COL2A1/CCN2/IGFBP7	3
BP	GO:0010712	regulation of collagen metabolic process	2/41	40/18845	0.00341852	0.0424751	0.0326559	CCN2/RGCC	2
BP	GO:0051384	response to glucocorticoid	3/41	140/18845	0.00347992	0.0427042	0.032832	FIBIN/IGFBP7/CDO1	3
BP	GO:0001937	negative regulation of endothelial cell proliferation	2/41	41/18845	0.0035889	0.0429803	0.0330443	RGCC/SPARC	2
MF	GO:0030020	extracellular matrix structural constituent conferring tensile strength	2/41	41/18845	0.0035889	0.0429803	0.0330443	COL2A1/COL9A3	2
MF	GO:0048018	receptor ligand activity	5/41	487/18845	0.00392976	0.0455544	0.0350233	OGN/CCN2/GREM1/ENHO/CCN6	5
BP	GO:0010559	regulation of glycoprotein biosynthetic process	2/41	43/18845	0.00394132	0.0455544	0.0350233	ITM2A/ITM2C	2
BP	GO:0038084	vascular endothelial growth factor signaling pathway	2/41	43/18845	0.00394132	0.0455544	0.0350233	SMOC2/DCN	2
BP	GO:0090287	regulation of cellular response to growth factor stimulus	4/41	303/18845	0.00415488	0.0474707	0.0364966	CILP/SMOC2/DCN/GREM1	4
MF	GO:0030546	signaling receptor activator activity	5/41	495/18845	0.00421086	0.0475636	0.036568	OGN/CCN2/GREM1/ENHO/CCN6	5
MF	GO:0005178	integrin binding	3/41	151/18845	0.00430164	0.0475927	0.0365904	COMP/CCN2/CCN6	3
BP	GO:0032964	collagen biosynthetic process	2/41	45/18845	0.0043092	0.0475927	0.0365904	CCN2/RGCC	2
CC	GO:0005788	endoplasmic reticulum lumen	4/41	310/18845	0.00450494	0.0492078	0.0378321	COL2A1/MATN3/IGFBP7/COL9A3	4

## Sheet: FC
ONTOLOGY	ID	Description	GeneRatio	BgRatio	p-value	adjusted P	qvalue	geneID	Count
CC	GO:0062023	collagen-containing extracellular matrix	73/356	415/18845	1.18793e-49	5.78521e-46	4.28029e-46	COL1A1/COL1A2/POSTN/MMP2/COL14A1/COL6A3/COL3A1/COL6A1/TNC/TGFBI/THBS2/COL12A1/LGALS1/SERPINF1/COL5A2/S100A4/COL5A1/COL6A2/AEBP1/VCAN/SFRP1/CXCL12/MXRA5/TIMP2/SERPINH1/ASPN/APOE/DPT/COL8A1/LRRC15/LTBP2/PCOLCE/FBLN1/IGFBP7/ECM1/S100A10/DST/SPARCL1/FBN1/MFAP2/LAMA4/CCN3/EDIL3/TIMP3/MATN2/MDK/LAMB1/SPON1/SSC5D/COL8A2/HMCN1/LTBP1/SFRP2/ECM2/ANGPTL1/LOXL2/COL4A2/LAMC1/COL18A1/LOXL1/ANXA4/NID2/LUM/ACTA2…	73
MF	GO:0005201	extracellular matrix structural constituent	44/356	167/18845	5.81694e-38	1.41642e-34	1.04797e-34	COL1A1/COL1A2/POSTN/COL14A1/COL6A3/COL3A1/COL6A1/TNC/TGFBI/THBS2/COL12A1/COL5A2/COL5A1/COL6A2/AEBP1/VCAN/MXRA5/ASPN/DPT/COL8A1/LTBP2/PCOLCE/FBLN1/IGFBP7/ECM1/FBN1/MFAP2/LAMA4/EDIL3/MATN2/LAMB1/SPON1/COL8A2/HMCN1/LTBP1/COL4A2/LAMC1/COL18A1/NID2/LUM/MFAP4/EMILIN1/ELN/SPARC	44
BP	GO:0030198	extracellular matrix organization	47/356	312/18845	9.48479e-29	1.33668e-25	9.88968e-26	COL1A1/COL1A2/POSTN/MMP2/COL14A1/COL3A1/TGFBI/COL12A1/COL5A2/COL5A1/AEBP1/ANTXR1/SERPINH1/PDGFRA/DPT/COL8A1/MMP14/ITGB1/CTSK/FBLN1/OLFML2B/FAP/MMP13/MATN2/CRISPLD2/LAMB1/COL8A2/FLRT2/HMCN1/SFRP2/ECM2/RUNX1/LOXL2/COL4A2/LAMC1/COL18A1/LOXL1/CYP1B1/NID2/LUM/MMP11/APP/B4GALT1/MFAP4/EMILIN1/ELN/GAS6	47
BP	GO:0043062	extracellular structure organization	47/356	313/18845	1.09789e-28	1.33668e-25	9.88968e-26	COL1A1/COL1A2/POSTN/MMP2/COL14A1/COL3A1/TGFBI/COL12A1/COL5A2/COL5A1/AEBP1/ANTXR1/SERPINH1/PDGFRA/DPT/COL8A1/MMP14/ITGB1/CTSK/FBLN1/OLFML2B/FAP/MMP13/MATN2/CRISPLD2/LAMB1/COL8A2/FLRT2/HMCN1/SFRP2/ECM2/RUNX1/LOXL2/COL4A2/LAMC1/COL18A1/LOXL1/CYP1B1/NID2/LUM/MMP11/APP/B4GALT1/MFAP4/EMILIN1/ELN/GAS6	47
BP	GO:0045229	external encapsulating structure organization	47/356	315/18845	1.46855e-28	1.43037e-25	1.05829e-25	COL1A1/COL1A2/POSTN/MMP2/COL14A1/COL3A1/TGFBI/COL12A1/COL5A2/COL5A1/AEBP1/ANTXR1/SERPINH1/PDGFRA/DPT/COL8A1/MMP14/ITGB1/CTSK/FBLN1/OLFML2B/FAP/MMP13/MATN2/CRISPLD2/LAMB1/COL8A2/FLRT2/HMCN1/SFRP2/ECM2/RUNX1/LOXL2/COL4A2/LAMC1/COL18A1/LOXL1/CYP1B1/NID2/LUM/MMP11/APP/B4GALT1/MFAP4/EMILIN1/ELN/GAS6	47
CC	GO:0030055	cell-substrate junction	52/356	431/18845	5.37985e-27	4.36664e-24	3.23074e-24	TNC/MARCKS/GJA1/THY1/PDGFRB/TPM4/ITGB5/MRC2/ACTB/MMP14/ITGB1/EPB41L2/ENAH/LIMA1/ACTG1/CD99/FAP/ITGA11/ITGBL1/FLNA/DST/MAP4K4/PALLD/VIM/FLRT2/HMCN1/MYH9/AHNAK/DAB2/LPP/CTNNB1/PPFIBP1/ACTN1/CD44/SCARB2/DLC1/PFN1/ACTN4/FAT1/ARPC5/VCL/CDC42/ITGAV/CDH13/YWHAZ/ACTR2/PARVA/FZD1/YWHAB/PEAK1/TLN1/ACTR3	52
CC	GO:0005925	focal adhesion	51/356	421/18845	1.44501e-26	1.00532e-23	7.43801e-24	TNC/MARCKS/GJA1/THY1/PDGFRB/TPM4/ITGB5/MRC2/ACTB/MMP14/ITGB1/EPB41L2/ENAH/LIMA1/ACTG1/CD99/FAP/ITGA11/ITGBL1/FLNA/DST/MAP4K4/PALLD/VIM/FLRT2/MYH9/AHNAK/DAB2/LPP/CTNNB1/PPFIBP1/ACTN1/CD44/SCARB2/DLC1/PFN1/ACTN4/FAT1/ARPC5/VCL/CDC42/ITGAV/CDH13/YWHAZ/ACTR2/PARVA/FZD1/YWHAB/PEAK1/TLN1/ACTR3	51
MF	GO:0005178	integrin binding	31/356	151/18845	2.01621e-23	1.22737e-20	9.08091e-21	CCN5/COL3A1/TGFBI/GPNMB/COL5A1/THY1/IGF1/CXCL12/ITGB5/MMP14/ITGB1/FBLN1/FAP/ITGA11/ITGBL1/PTN/DST/FBN1/CCN3/EDIL3/SFRP2/MYH9/ECM2/ACTN1/PLPP3/ACTN4/ITGAV/HMGB1/EMILIN1/ISG15/TLN1	31
BP	GO:0031589	cell-substrate adhesion	43/356	351/18845	1.10803e-22	5.99568e-20	4.43601e-20	COL1A1/COL3A1/CDH11/THY1/SFRP1/ANTXR1/ITGB5/COL8A1/MMP14/ITGB1/ACTG1/FBLN1/ITGA11/ITGBL1/S100A10/FLNA/MAP4K4/EDIL3/RIN2/MDK/LAMB1/ECM2/DAB2/CTNNB1/ACTN1/MACF1/LAMC1/CD44/EPHA3/DLC1/NID2/ROCK2/ACTN4/VCL/CDC42/ITGAV/CDH13/PARVA/EMILIN1/PEAK1/ANGPT1/GAS6/TLN1	43
CC	GO:0005788	endoplasmic reticulum lumen	39/356	310/18845	4.58057e-21	2.23074e-18	1.65045e-18	COL1A1/COL1A2/COL14A1/COL6A3/COL3A1/COL6A1/TNC/COL12A1/IGFBP4/LGALS1/BGLAP/COL5A2/COL5A1/COL6A2/VCAN/FSTL1/SERPINH1/MXRA8/APOE/PRSS23/COL8A1/IGFBP7/SPARCL1/FBN1/LAMB1/SPON1/COL8A2/LTBP1/IGFBP3/COL4A2/LAMC1/IGFBP5/COL18A1/APLP2/APP/GPX8/CTSZ/GAS6/CALU	39
MF	GO:0005518	collagen binding	21/356	66/18845	1.44442e-20	6.39484e-18	4.73134e-18	COL14A1/COL6A1/TGFBI/COL6A2/AEBP1/ANTXR1/SERPINH1/MRC2/ITGB1/LRRC15/PCOLCE/CTSK/ITGA11/MMP13/SPARCL1/ECM2/CD44/NID2/LUM/C1QTNF1/SPARC	21
CC	GO:0005604	basement membrane	22/356	84/18845	2.02208e-19	8.20626e-17	6.07155e-17	TNC/TGFBI/THBS2/SERPINF1/COL5A1/COL8A1/FBLN1/DST/FBN1/LAMA4/TIMP3/LAMB1/COL8A2/HMCN1/LOXL2/COL4A2/LAMC1/COL18A1/LOXL1/NID2/ACTA2/SPARC	22
BP	GO:0030199	collagen fibril organization	18/356	63/18845	7.31367e-17	2.73982e-14	2.0271e-14	COL1A1/COL1A2/COL14A1/COL3A1/COL12A1/COL5A2/COL5A1/AEBP1/SERPINH1/DPT/SFRP2/LOXL2/COL18A1/LOXL1/CYP1B1/LUM/MMP11/EMILIN1	18
BP	GO:0050673	epithelial cell proliferation	40/356	436/18845	1.2008e-16	4.17705e-14	3.09047e-14	IGFBP4/SERPINF1/IGF1/SFRP1/CXCL12/APOE/ZFP36L1/COL8A1/MMP14/TWIST1/FAP/FGF7/PTN/ECM1/RBPJ/CCN3/MDK/LAMB1/CD109/COL8A2/NEAT1/SFRP2/DAB2/CCL2/LOXL2/CTNNB1/IGFBP3/JUN/NRP2/LAMC1/ZEB1/IGFBP5/RUNX2/NOTCH2/CDC42/B4GALT1/CDH13/HMGB1/CCND1/SPARC	40
BP	GO:0001503	ossification	38/356	400/18845	2.31889e-16	7.52867e-14	5.57022e-14	COL1A1/COL1A2/MMP2/COL6A1/TNC/CDH11/BGLAP/COL5A2/IGF1/VCAN/SFRP1/TPM4/ASPN/MRC2/MMP14/TWIST1/CTSK/ITGA11/MMP13/PTN/ECM1/RBPJ/MDK/SFRP2/CTNNB1/IGFBP3/IGFBP5/RUNX2/KCNQ1OT1/TMEM119/ID3/ENPP1/GLI3/SKI/FZD1/CLEC11A/ISG15/NELL1	38
MF	GO:0003779	actin binding	38/356	433/18845	3.1177e-15	9.48949e-13	7.02097e-13	MARCKS/TMSB4X/CALD1/S100A4/TAGLN/ANTXR1/TMSB10/TPM4/TPM1/ITGB1/EPB41L2/ENAH/LIMA1/CAPZB/WIPF1/FLNA/DST/PALLD/PLS3/MYO1B/MAP1B/UACA/MYH9/ACTN1/MACF1/ADD3/SYNE1/PFN1/ACTN4/ARPC5/VCL/MAP1A/RAI14/ACTR2/PARVA/WASL/TLN1/ACTR3	38
CC	GO:0015629	actin cytoskeleton	40/356	483/18845	3.93522e-15	1.12733e-12	8.34072e-13	MARCKS/CALD1/TPM4/TPM1/MYL9/ACTB/EPB41L2/LIMA1/CAPZB/WIPF1/SEPTIN11/ACTG1/FLNA/DPYSL3/PALLD/PLS3/MYO1B/MYH9/AHNAK/SH3PXD2A/LPP/ACTN1/MACF1/MYL6/EPHA3/SEPTIN2/DLC1/SEPTIN7/AKAP13/ACTN4/ACTA2/ARPC5/VCL/STK17B/ACTR2/PARVA/PEAK1/WASL/SNX9/ACTR3	40
BP	GO:0007160	cell-matrix adhesion	28/356	233/18845	6.64411e-15	1.7976e-12	1.32999e-12	COL3A1/CDH11/THY1/SFRP1/ITGB5/MMP14/ITGB1/ACTG1/ITGA11/ITGBL1/S100A10/MAP4K4/RIN2/ECM2/CTNNB1/ACTN1/MACF1/CD44/EPHA3/DLC1/NID2/ROCK2/VCL/ITGAV/CDH13/EMILIN1/PEAK1/TLN1	28
MF	GO:0030020	extracellular matrix structural constituent conferring tensile strength	14/356	41/18845	1.27014e-14	3.25558e-12	2.4087e-12	COL1A1/COL1A2/COL14A1/COL6A3/COL3A1/COL6A1/COL12A1/COL5A2/COL5A1/COL6A2/COL8A1/COL8A2/COL4A2/COL18A1	14
CC	GO:0005581	collagen trimer	18/356	85/18845	2.33703e-14	5.69067e-12	4.21034e-12	COL1A1/COL1A2/COL14A1/COL6A3/COL3A1/COL6A1/COL12A1/COL5A2/COL5A1/COL6A2/COL8A1/COL8A2/COL4A2/COL18A1/C1QTNF3/LUM/EMILIN1/C1QTNF1	18
BP	GO:0010810	regulation of cell-substrate adhesion	26/356	215/18845	5.44764e-14	1.26333e-11	9.347e-12	COL1A1/THY1/SFRP1/COL8A1/MMP14/ACTG1/FBLN1/S100A10/FLNA/MAP4K4/EDIL3/RIN2/MDK/ECM2/DAB2/MACF1/EPHA3/DLC1/ROCK2/ACTN4/VCL/CDC42/CDH13/EMILIN1/PEAK1/TLN1	26
BP	GO:0071559	response to transforming growth factor beta	28/356	261/18845	1.19251e-13	2.63978e-11	1.95309e-11	COL1A1/COL1A2/COL3A1/SFRP1/MXRA5/ASPN/DKK3/ITGB5/ZFP36L1/LTBP2/CTSK/ZEB2/FBN1/ZFHX3/CD109/LTBP1/DAB2/JUN/NREP/COL4A2/ZEB1/ROCK2/FOS/ACTA2/NR3C1/ZFP36L2/SKI/EMILIN1	28
BP	GO:0001667	ameboidal-type cell migration	35/356	423/18845	2.35479e-13	4.98602e-11	3.689e-11	TMSB4X/GJA1/SERPINF1/FSTL1/AQP1/APOE/ITGB1/SEMA3C/TWIST1/FOXP1/ZEB2/FAP/FGF7/PTN/MAP4K4/CCN3/RIN2/MYH9/KANK2/LOXL2/MACF1/JUN/NRP2/PLPP3/CYP1B1/ROCK2/PFN1/ACTA2/PTPRG/ARID5B/CDC42/CDH13/HMGB1/ANGPT1/SPARC	35
BP	GO:0042060	wound healing	35/356	430/18845	3.80509e-13	7.72117e-11	5.71265e-11	COL1A1/COL3A1/COL5A1/IGF1/PDGFRB/PDGFRA/AQP1/APOE/TPM1/MYL9/ACTB/ITGB1/ACTG1/FBLN1/FAP/S100A10/FLNA/DST/CD109/MYH9/AHNAK/MACF1/CD44/PLPP3/NOTCH2/ACTA2/VCL/LMAN1/B4GALT1/ELK3/EMILIN1/C1QTNF1/GAS6/MYOF/TLN1	35
BP	GO:0032963	collagen metabolic process	18/356	101/18845	5.49336e-13	1.07011e-10	7.91738e-11	COL1A1/COL1A2/MMP2/COL5A1/PDGFRB/SERPINH1/MRC2/MMP14/ITGB1/PCOLCE/CTSK/FAP/MMP13/VIM/RUNX1/MMP11/MFAP4/EMILIN1	18
BP	GO:0090130	tissue migration	29/356	308/18845	1.20371e-12	2.25464e-10	1.66814e-10	TMSB4X/SERPINF1/FSTL1/APOE/ITGB1/FOXP1/ZEB2/FAP/FGF7/PTN/MAP4K4/CCN3/RIN2/MYH9/KANK2/LOXL2/MACF1/JUN/NRP2/PLPP3/CYP1B1/ROCK2/PFN1/ACTA2/PTPRG/CDH13/HMGB1/ANGPT1/SPARC	29
MF	GO:0005539	glycosaminoglycan binding	25/356	231/18845	2.10668e-12	3.79983e-10	2.81138e-10	POSTN/CCN5/THBS2/GPNMB/COL5A1/VCAN/SFRP1/FSTL1/APOE/LTBP2/PCOLCE/FGF7/PTN/FBN1/DPYSL3/CCN3/CRISPLD2/MDK/ECM2/CEMIP/SLIT3/NRP2/CD44/APLP2/APP	25
BP	GO:0007044	cell-substrate junction assembly	17/356	96/18845	2.73072e-12	4.7495e-10	3.51401e-10	CDH11/THY1/SFRP1/MMP14/ACTG1/S100A10/DST/MAP4K4/ACTN1/MACF1/LAMC1/EPHA3/DLC1/ROCK2/VCL/PEAK1/TLN1	17
BP	GO:0050678	regulation of epithelial cell proliferation	31/356	367/18845	3.44821e-12	5.79061e-10	4.28429e-10	SERPINF1/IGF1/SFRP1/CXCL12/APOE/ZFP36L1/TWIST1/FGF7/PTN/ECM1/RBPJ/MDK/LAMB1/CD109/NEAT1/SFRP2/DAB2/CCL2/CTNNB1/JUN/NRP2/LAMC1/ZEB1/RUNX2/NOTCH2/CDC42/B4GALT1/CDH13/HMGB1/CCND1/SPARC	31
BP	GO:0010631	epithelial cell migration	28/356	300/18845	3.69822e-12	6.00344e-10	4.44175e-10	TMSB4X/SERPINF1/FSTL1/APOE/ITGB1/FOXP1/ZEB2/FAP/FGF7/PTN/MAP4K4/CCN3/RIN2/MYH9/KANK2/LOXL2/MACF1/JUN/NRP2/PLPP3/CYP1B1/ROCK2/PFN1/PTPRG/CDH13/HMGB1/ANGPT1/SPARC	28
BP	GO:0090132	epithelium migration	28/356	303/18845	4.70416e-12	7.39009e-10	5.46769e-10	TMSB4X/SERPINF1/FSTL1/APOE/ITGB1/FOXP1/ZEB2/FAP/FGF7/PTN/MAP4K4/CCN3/RIN2/MYH9/KANK2/LOXL2/MACF1/JUN/NRP2/PLPP3/CYP1B1/ROCK2/PFN1/PTPRG/CDH13/HMGB1/ANGPT1/SPARC	28
CC	GO:0031252	cell leading edge	33/356	420/18845	4.87611e-12	7.42084e-10	5.49044e-10	THY1/ANTXR1/TPM1/ACTB/ITGB1/ENAH/LIMA1/CAPZB/WIPF1/FAP/DST/DPYSL3/PALLD/VIM/MYH9/CTNNB1/ACTN1/MACF1/PSD3/CD44/DLC1/APP/ACTA2/FAT1/ARPC5/CDC42/ITGAV/PARVA/WASL/ATP6AP2/SNX9/TLN1/ACTR3	33
MF	GO:0008201	heparin binding	21/356	167/18845	7.18346e-12	1.0601e-09	7.84337e-10	POSTN/CCN5/THBS2/GPNMB/COL5A1/SFRP1/FSTL1/APOE/LTBP2/PCOLCE/FGF7/PTN/FBN1/CCN3/CRISPLD2/MDK/ECM2/SLIT3/NRP2/APLP2/APP	21
BP	GO:0007015	actin filament organization	33/356	429/18845	8.65871e-12	1.24023e-09	9.17608e-10	MARCKS/TMSB4X/CALD1/SFRP1/CXCL12/TMSB10/TPM4/TPM1/ITGB5/ENAH/LIMA1/CAPZB/WIPF1/ACTG1/S100A10/FLNA/DPYSL3/PLS3/MYO1B/HMCN1/ACTN1/ADD3/DLC1/ROCK2/PFN1/FAT1/ARPC5/CDC42/ACTR2/ELN/WASL/SNX9/ACTR3	33
BP	GO:0150115	cell-substrate junction organization	17/356	103/18845	8.93095e-12	1.24268e-09	9.19418e-10	CDH11/THY1/SFRP1/MMP14/ACTG1/S100A10/DST/MAP4K4/ACTN1/MACF1/LAMC1/EPHA3/DLC1/ROCK2/VCL/PEAK1/TLN1	17
BP	GO:0071560	cellular response to transforming growth factor beta stimulus	25/356	255/18845	1.88428e-11	2.54902e-09	1.88594e-09	COL1A1/COL1A2/COL3A1/SFRP1/ASPN/DKK3/ITGB5/ZFP36L1/LTBP2/CTSK/ZEB2/FBN1/CD109/LTBP1/DAB2/JUN/NREP/COL4A2/ZEB1/FOS/ACTA2/NR3C1/ZFP36L2/SKI/EMILIN1	25
BP	GO:0007229	integrin-mediated signaling pathway	17/356	111/18845	3.08855e-11	4.0652e-09	3.00772e-09	COL3A1/THY1/ITGB5/ITGB1/ITGA11/ITGBL1/PTN/FLNA/DST/LAMB1/MYH9/LAMC1/PLPP3/CDC42/ITGAV/ISG15/TLN1	17
BP	GO:0001649	osteoblast differentiation	23/356	224/18845	4.83363e-11	6.18736e-09	4.57783e-09	COL1A1/COL6A1/TNC/BGLAP/IGF1/VCAN/SFRP1/TPM4/MRC2/TWIST1/ITGA11/SFRP2/CTNNB1/IGFBP3/IGFBP5/RUNX2/KCNQ1OT1/TMEM119/ID3/GLI3/SKI/FZD1/NELL1	23
BP	GO:0035987	endodermal cell differentiation	12/356	47/18845	4.95497e-11	6.18736e-09	4.57783e-09	MMP2/COL6A1/COL12A1/COL5A2/COL5A1/ITGB5/COL8A1/MMP14/LAMB1/CTNNB1/COL4A2/ITGAV	12
BP	GO:0050679	positive regulation of epithelial cell proliferation	22/356	206/18845	5.95462e-11	7.24975e-09	5.36386e-09	IGF1/SFRP1/CXCL12/TWIST1/FGF7/PTN/ECM1/RBPJ/MDK/LAMB1/NEAT1/CTNNB1/JUN/NRP2/LAMC1/RUNX2/NOTCH2/CDC42/B4GALT1/CDH13/HMGB1/CCND1	22
BP	GO:0007178	transmembrane receptor protein serine/threonine kinase signaling pathway	29/356	362/18845	6.38087e-11	7.57923e-09	5.60763e-09	COL1A2/COL3A1/NBL1/SFRP1/FSTL1/SFRP4/ASPN/DKK3/ITGB5/LTBP2/ZEB2/RBPJ/FBN1/CCN3/VIM/CD109/LTBP1/SFRP2/DAB2/JUN/NREP/ZEB1/RUNX2/NOTCH2/FOS/KCNQ1OT1/SKI/FZD1/EMILIN1	29
BP	GO:0048041	focal adhesion assembly	15/356	86/18845	6.71266e-11	7.78349e-09	5.75876e-09	CDH11/THY1/SFRP1/MMP14/ACTG1/S100A10/MAP4K4/ACTN1/MACF1/EPHA3/DLC1/ROCK2/VCL/PEAK1/TLN1	15
BP	GO:0045785	positive regulation of cell adhesion	33/356	470/18845	9.7987e-11	1.08988e-08	8.06364e-09	LGALS1/THY1/IGF1/SFRP1/CXCL12/TPM1/SOX4/COL8A1/ACTB/S100A10/FLNA/MAP4K4/ZFHX3/EDIL3/RIN2/MDK/LAMB1/CD276/SFRP2/ECM2/DAB2/RUNX1/CCL2/LAMC1/CD44/PLPP3/CDC42/ITGAV/CDH13/GLI3/HMGB1/EMILIN1/ANGPT1	33
BP	GO:0060348	bone development	23/356	232/18845	9.84693e-11	1.08988e-08	8.06364e-09	COL1A1/COL3A1/GJA1/BGLAP/IGF1/SERPINH1/SFRP4/MMP14/TWIST1/FOXP1/MMP13/ECM1/FLNA/BNC2/FBN1/PLS3/LRRC17/RUNX2/NOTCH2/AKAP13/TMEM119/GLI3/SKI	23
BP	GO:2000146	negative regulation of cell motility	26/356	299/18845	1.08041e-10	1.16924e-08	8.65083e-09	COL3A1/GJA1/CDH11/SERPINF1/THY1/NBL1/SFRP1/CXCL12/APOE/TPM1/FBLN1/DPYSL3/CCN3/SFRP2/CCL2/ABHD2/IGFBP3/IGFBP5/CYP1B1/DLC1/VCL/PTPRG/HMGB1/EMILIN1/WASL/MITF	26
CC	GO:0005938	cell cortex	26/356	301/18845	1.25114e-10	1.32458e-08	9.80012e-09	MARCKS/CALD1/TPM4/MYL9/ACTB/EPB41L2/CAPZB/SEPTIN11/FLNA/DST/HMCN1/MYH9/CTNNB1/ACTN1/ADD3/SEPTIN2/DLC1/PFN1/SEPTIN7/AKAP13/ACTN4/RAI14/ACTR2/WASL/CTSZ/SNX9	26
BP	GO:0032970	regulation of actin filament-based process	29/356	373/18845	1.30415e-10	1.35132e-08	9.99802e-09	TMSB4X/PDGFRB/SFRP1/CXCL12/TMSB10/PDGFRA/TPM1/FRMD6/LIMA1/CAPZB/ACTG1/S100A10/FLNA/MDK/MYH9/ADD3/EPHA3/DLC1/NOTCH2/ROCK2/PFN1/AKAP13/ACTA2/ANK2/ARPC5/CDC42/ELN/TAOK1/SNX9	29
MF	GO:0001968	fibronectin binding	10/356	31/18845	1.59094e-10	1.61414e-08	1.19425e-08	MMP2/ITGB1/LRRC15/CTSK/FBLN1/SSC5D/SFRP2/IGFBP3/IGFBP5/ITGAV	10
CC	GO:0032432	actin filament bundle	14/356	77/18845	1.63745e-10	1.62743e-08	1.20408e-08	MARCKS/TPM4/TPM1/MYL9/LIMA1/SEPTIN11/FLNA/PALLD/PLS3/MYH9/LPP/ACTN1/SEPTIN7/ACTA2	14
BP	GO:0051893	regulation of focal adhesion assembly	13/356	64/18845	1.72941e-10	1.65142e-08	1.22183e-08	THY1/SFRP1/MMP14/ACTG1/S100A10/MAP4K4/MACF1/EPHA3/DLC1/ROCK2/VCL/PEAK1/TLN1	13
BP	GO:0090109	regulation of cell-substrate junction assembly	13/356	64/18845	1.72941e-10	1.65142e-08	1.22183e-08	THY1/SFRP1/MMP14/ACTG1/S100A10/MAP4K4/MACF1/EPHA3/DLC1/ROCK2/VCL/PEAK1/TLN1	13
BP	GO:0030336	negative regulation of cell migration	25/356	284/18845	1.92425e-10	1.80213e-08	1.33334e-08	COL3A1/GJA1/CDH11/SERPINF1/THY1/NBL1/SFRP1/CXCL12/APOE/TPM1/DPYSL3/CCN3/SFRP2/CCL2/ABHD2/IGFBP3/IGFBP5/CYP1B1/DLC1/VCL/PTPRG/HMGB1/EMILIN1/WASL/MITF	25
MF	GO:0048407	platelet-derived growth factor binding	7/356	11/18845	2.5039e-10	2.30075e-08	1.70225e-08	COL1A1/COL1A2/COL3A1/COL6A1/COL5A1/PDGFRB/PDGFRA	7
BP	GO:0040013	negative regulation of locomotion	27/356	336/18845	2.78463e-10	2.51133e-08	1.85805e-08	COL3A1/GJA1/CDH11/SERPINF1/THY1/NBL1/SFRP1/CXCL12/APOE/TPM1/SEMA3C/FBLN1/DPYSL3/CCN3/SFRP2/CCL2/ABHD2/IGFBP3/IGFBP5/CYP1B1/DLC1/VCL/PTPRG/HMGB1/EMILIN1/WASL/MITF	27
BP	GO:0061448	connective tissue development	24/356	270/18845	3.677e-10	3.25581e-08	2.40887e-08	COL1A1/COL3A1/TGFBI/COL5A1/PDGFRB/SERPINH1/CTSK/MMP13/ECM1/CCN3/CRIP1/MDK/PRRX1/SFRP2/LOXL2/TRPS1/CTNNB1/ZEB1/CD44/RUNX2/TBL1XR1/ACTA2/ARID5B/GLI3	24
BP	GO:0007492	endoderm development	14/356	82/18845	3.93563e-10	3.42259e-08	2.53227e-08	MMP2/COL6A1/COL12A1/COL5A2/COL5A1/ITGB5/ZFP36L1/COL8A1/MMP14/LAMB1/CTNNB1/COL4A2/LAMC1/ITGAV	14
BP	GO:0048771	tissue remodeling	19/356	167/18845	4.18933e-10	3.57931e-08	2.64822e-08	MMP2/GJA1/BGLAP/GPNMB/SFRP1/MMP14/SEMA3C/CTSK/PTN/RBPJ/FLNA/MDK/RUNX1/CTNNB1/IGFBP5/NOTCH2/ROCK2/TMEM119/MITF	19
BP	GO:0001706	endoderm formation	12/356	56/18845	4.54529e-10	3.81648e-08	2.82369e-08	MMP2/COL6A1/COL12A1/COL5A2/COL5A1/ITGB5/COL8A1/MMP14/LAMB1/CTNNB1/COL4A2/ITGAV	12
BP	GO:0150116	regulation of cell-substrate junction organization	13/356	69/18845	4.67318e-10	3.85735e-08	2.85393e-08	THY1/SFRP1/MMP14/ACTG1/S100A10/MAP4K4/MACF1/EPHA3/DLC1/ROCK2/VCL/PEAK1/TLN1	13
BP	GO:0042692	muscle cell differentiation	28/356	380/18845	9.32882e-10	7.5719e-08	5.6022e-08	IGF1/PDGFRB/PDGFRA/TPM1/MYL9/MMP14/LMNA/ITGB1/FOXP1/ACTG1/RBPJ/CCN3/LAMB1/MYH9/CTNNB1/ACTN1/SGCD/LAMC1/ZEB1/IGFBP5/SYNE1/SGCB/QKI/AKAP13/ACTN4/ANK2/TMEM119/SKI	28
BP	GO:0051017	actin filament bundle assembly	18/356	156/18845	9.66955e-10	7.71979e-08	5.71163e-08	MARCKS/CALD1/SFRP1/TPM1/ITGB5/LIMA1/ACTG1/S100A10/FLNA/DPYSL3/PLS3/MYO1B/ACTN1/DLC1/ROCK2/PFN1/CDC42/ELN	18
BP	GO:0061572	actin filament bundle organization	18/356	159/18845	1.32026e-09	1.03705e-07	7.67278e-08	MARCKS/CALD1/SFRP1/TPM1/ITGB5/LIMA1/ACTG1/S100A10/FLNA/DPYSL3/PLS3/MYO1B/ACTN1/DLC1/ROCK2/PFN1/CDC42/ELN	18
MF	GO:1901681	sulfur compound binding	23/356	265/18845	1.37599e-09	1.06366e-07	7.86968e-08	POSTN/CCN5/THBS2/GPNMB/COL5A1/SFRP1/FSTL1/APOE/LTBP2/PCOLCE/FGF7/PTN/FBN1/DPYSL3/CCN3/CRISPLD2/MDK/ECM2/SLIT3/NRP2/APLP2/APP/ENPP1	23
BP	GO:0034329	cell junction assembly	30/356	440/18845	1.45304e-09	1.10567e-07	8.18052e-08	THBS2/GJA1/CDH11/THY1/SFRP1/ACTB/MMP14/ACTG1/S100A10/PTPRD/DST/MAP4K4/MAP1B/FLRT2/CTNNB1/ACTN1/MACF1/LAMC1/EPHA3/VMP1/DLC1/ROCK2/APP/ANK2/VCL/CDC42/CDH13/FZD1/PEAK1/TLN1	30
BP	GO:0002573	myeloid leukocyte differentiation	21/356	222/18845	1.54392e-09	1.15675e-07	8.55846e-08	BGLAP/SFRP1/MAFB/ZFP36L1/FOXP1/RBPJ/FBN1/IFI16/CD109/MYH9/SH3PXD2A/RUNX1/LRRC17/CTNNB1/JUN/NOTCH2/FOS/APP/NR3C1/CDC42/MITF	21
CC	GO:0098644	complex of collagen trimers	8/356	21/18845	2.46279e-09	1.81724e-07	1.34452e-07	COL1A1/COL1A2/COL3A1/COL5A2/COL5A1/COL8A1/COL4A2/LUM	8
MF	GO:0019838	growth factor binding	16/356	132/18845	4.06236e-09	2.95279e-07	2.18467e-07	COL1A1/COL1A2/COL3A1/COL6A1/IGFBP4/COL5A1/PDGFRB/PDGFRA/LTBP2/IGFBP7/CD109/LTBP1/IGFBP3/NRP2/IGFBP5/ITGAV	16
BP	GO:0032956	regulation of actin cytoskeleton organization	25/356	333/18845	5.23256e-09	3.74743e-07	2.77261e-07	TMSB4X/PDGFRB/SFRP1/CXCL12/TMSB10/PDGFRA/TPM1/LIMA1/CAPZB/ACTG1/S100A10/FLNA/MDK/ADD3/EPHA3/DLC1/NOTCH2/ROCK2/PFN1/AKAP13/ARPC5/CDC42/ELN/TAOK1/SNX9	25
MF	GO:0050840	extracellular matrix binding	11/356	55/18845	5.33523e-09	3.76559e-07	2.78604e-07	TGFBI/LGALS1/ITGB1/LRRC15/OLFML2B/ECM1/SPARCL1/SSC5D/ITGAV/ELN/SPARC	11
BP	GO:0043542	endothelial cell migration	20/356	216/18845	5.51863e-09	3.83939e-07	2.84064e-07	TMSB4X/SERPINF1/FSTL1/APOE/ITGB1/FOXP1/FAP/PTN/CCN3/RIN2/MYH9/LOXL2/NRP2/PLPP3/CYP1B1/ROCK2/CDH13/HMGB1/ANGPT1/SPARC	20
BP	GO:1902903	regulation of supramolecular fiber organization	26/356	362/18845	6.45835e-09	4.42988e-07	3.27753e-07	TMSB4X/AEBP1/SFRP1/CXCL12/TMSB10/APOE/TPM1/LIMA1/CAPZB/ACTG1/S100A10/FLNA/MAP1B/ADD3/DLC1/ROCK2/PFN1/AKAP13/APP/ARPC5/MAP1A/CDC42/EMILIN1/ELN/TAOK1/SNX9	26
CC	GO:0043292	contractile fiber	21/356	241/18845	6.76683e-09	4.57701e-07	3.38638e-07	MMP2/CALD1/TPM4/TPM1/MYL9/CAPZB/ACTG1/FLNA/DST/PALLD/AHNAK/CTNNB1/ACTN1/SYNE1/ACTN4/ACTA2/ANK2/VCL/LMAN1/AHNAK2/PARVA	21
BP	GO:0001952	regulation of cell-matrix adhesion	15/356	120/18845	8.15385e-09	5.43962e-07	4.0246e-07	THY1/SFRP1/MMP14/ACTG1/S100A10/MAP4K4/RIN2/MACF1/EPHA3/DLC1/ROCK2/VCL/CDH13/PEAK1/TLN1	15
BP	GO:0001704	formation of primary germ layer	15/356	122/18845	1.02562e-08	6.70845e-07	4.96337e-07	MMP2/COL6A1/COL12A1/GJA1/COL5A2/COL5A1/ITGB5/COL8A1/MMP14/ITGB1/LAMB1/SFRP2/CTNNB1/COL4A2/ITGAV	15
MF	GO:0051015	actin filament binding	19/356	202/18845	1.03313e-08	6.70845e-07	4.96337e-07	MARCKS/ANTXR1/TPM4/TPM1/LIMA1/CAPZB/FLNA/PLS3/MYO1B/MYH9/ACTN1/MACF1/ADD3/SYNE1/ACTN4/ARPC5/ACTR2/TLN1/ACTR3	19
MF	GO:0045296	cadherin binding	24/356	320/18845	1.08905e-08	6.97854e-07	5.1632e-07	CDH11/CALD1/ITGB1/LIMA1/CAPZB/TAGLN2/CAST/FLNA/MYO1B/MYH9/AHNAK/CTNNB1/PPFIBP1/MACF1/SEPTIN2/PFN1/SEPTIN7/VCL/CDH13/YWHAZ/PARVA/YWHAB/SNX9/TLN1	24
BP	GO:0033002	muscle cell proliferation	19/356	203/18845	1.12043e-08	7.08635e-07	5.24296e-07	MMP2/GJA1/IGF1/PDGFRB/APOE/TPM1/FOXP1/RBPJ/CCN3/RUNX1/CTNNB1/IGFBP3/JUN/IGFBP5/FOS/CDH13/SKI/ELN/ANGPT1	19
BP	GO:0030111	regulation of Wnt signaling pathway	24/356	321/18845	1.15703e-08	7.224e-07	5.34481e-07	COL1A1/IGFBP4/SFRP1/SFRP4/DKK3/APOE/SOX4/ZEB2/RBPJ/BICC1/MDK/SFRP2/DAB2/CTNNB1/MACF1/RBMS3/PLPP3/TBL1XR1/APP/GLI3/SKI/FZD1/ATP6AP2/TLE4	24
CC	GO:0030016	myofibril	20/356	232/18845	1.86754e-08	1.15126e-06	8.51778e-07	MMP2/CALD1/TPM4/TPM1/MYL9/CAPZB/ACTG1/FLNA/DST/PALLD/AHNAK/CTNNB1/ACTN1/SYNE1/ACTN4/ANK2/VCL/LMAN1/AHNAK2/PARVA	20
BP	GO:1901888	regulation of cell junction assembly	19/356	210/18845	1.94969e-08	1.18687e-06	8.78128e-07	THBS2/THY1/SFRP1/MMP14/ACTG1/S100A10/PTPRD/MAP4K4/FLRT2/CTNNB1/MACF1/EPHA3/DLC1/ROCK2/APP/VCL/FZD1/PEAK1/TLN1	19
BP	GO:0016049	cell growth	29/356	477/18845	3.52623e-08	2.12009e-06	1.56859e-06	TNC/IGFBP4/GJA1/IGF1/SFRP1/CXCL12/APOE/MMP14/ITGB1/SEMA3C/FOXP1/IGFBP7/CCN3/MAP1B/SFRP2/DAB2/CTNNB1/IGFBP3/MACF1/SLIT3/TEAD1/NRP2/IGFBP5/AKAP13/APP/VCL/CDC42/ENPP1/GOLGA4	29
CC	GO:0005583	fibrillar collagen trimer	6/356	12/18845	3.65888e-08	2.14684e-06	1.58838e-06	COL1A1/COL1A2/COL3A1/COL5A2/COL5A1/LUM	6
CC	GO:0098643	banded collagen fibril	6/356	12/18845	3.65888e-08	2.14684e-06	1.58838e-06	COL1A1/COL1A2/COL3A1/COL5A2/COL5A1/LUM	6
BP	GO:0060828	regulation of canonical Wnt signaling pathway	20/356	243/18845	4.06174e-08	2.35484e-06	1.74227e-06	COL1A1/IGFBP4/SFRP1/SFRP4/DKK3/APOE/SOX4/ZEB2/RBPJ/BICC1/MDK/SFRP2/DAB2/CTNNB1/RBMS3/TBL1XR1/GLI3/FZD1/ATP6AP2/TLE4	20
BP	GO:0090092	regulation of transmembrane receptor protein serine/threonine kinase signaling pathway	21/356	269/18845	4.63192e-08	2.63116e-06	1.94671e-06	NBL1/SFRP1/FSTL1/SFRP4/ASPN/DKK3/ZEB2/RBPJ/FBN1/CCN3/CD109/LTBP1/SFRP2/DAB2/NREP/ZEB1/NOTCH2/KCNQ1OT1/SKI/FZD1/EMILIN1	21
BP	GO:0051216	cartilage development	18/356	199/18845	4.64641e-08	2.63116e-06	1.94671e-06	COL1A1/COL3A1/TGFBI/SERPINH1/CTSK/MMP13/ECM1/CCN3/MDK/PRRX1/SFRP2/LOXL2/TRPS1/CTNNB1/ZEB1/CD44/RUNX2/GLI3	18
BP	GO:0034446	substrate adhesion-dependent cell spreading	13/356	100/18845	5.0754e-08	2.84106e-06	2.10201e-06	ANTXR1/FBLN1/S100A10/FLNA/MDK/LAMB1/DAB2/LAMC1/ACTN4/CDC42/ITGAV/PARVA/PEAK1	13
CC	GO:0030027	lamellipodium	18/356	202/18845	5.84831e-08	3.23651e-06	2.39459e-06	ANTXR1/ACTB/ITGB1/ENAH/CAPZB/FAP/DPYSL3/PALLD/CTNNB1/CD44/APP/ACTA2/FAT1/ARPC5/ITGAV/PARVA/WASL/ACTR3	18
CC	GO:0001725	stress fiber	11/356	69/18845	6.42179e-08	3.4749e-06	2.57097e-06	TPM4/TPM1/MYL9/LIMA1/SEPTIN11/PALLD/MYH9/LPP/ACTN1/SEPTIN7/ACTA2	11
CC	GO:0097517	contractile actin filament bundle	11/356	69/18845	6.42179e-08	3.4749e-06	2.57097e-06	TPM4/TPM1/MYL9/LIMA1/SEPTIN11/PALLD/MYH9/LPP/ACTN1/SEPTIN7/ACTA2	11
CC	GO:0005903	brush border	13/356	103/18845	7.2608e-08	3.88573e-06	2.87492e-06	AQP1/ACTB/LIMA1/CAPZB/FLNA/MYO1B/MYH9/ACTN1/MYL6/ADD3/B4GALT1/CYBRD1/ACTR3	13
BP	GO:0031099	regeneration	17/356	183/18845	7.46582e-08	3.95202e-06	2.92397e-06	MMP2/TNC/THY1/IGF1/CXCL12/PTN/FLNA/CCN3/MAP1B/MDK/PRRX1/RUNX1/JUN/NREP/CCND1/GAS6/CPQ	17
BP	GO:1901654	response to ketone	18/356	206/18845	7.89461e-08	4.13406e-06	3.05866e-06	POSTN/BGLAP/SERPINF1/SFRP1/AQP1/FOXP1/IGFBP7/ABHD2/SLIT3/PTGFR/CYP1B1/ROCK2/FOS/AHR/NR3C1/AKR1C2/CCND1/GAS6	18
BP	GO:0090287	regulation of cellular response to growth factor stimulus	22/356	303/18845	8.01869e-08	4.15436e-06	3.07368e-06	NBL1/SFRP1/FSTL1/SFRP4/ASPN/DKK3/ZEB2/RBPJ/FBN1/CD109/LTBP1/SFRP2/DAB2/CTNNB1/NREP/ZEB1/RUNX2/NOTCH2/KCNQ1OT1/SKI/FZD1/EMILIN1	22
CC	GO:0030863	cortical cytoskeleton	13/356	104/18845	8.15833e-08	4.18222e-06	3.09429e-06	CALD1/TPM4/ACTB/EPB41L2/CAPZB/MYH9/ACTN1/DLC1/AKAP13/ACTN4/ACTR2/WASL/SNX9	13
BP	GO:0016055	Wnt signaling pathway	27/356	441/18845	9.22196e-08	4.67823e-06	3.46127e-06	COL1A1/IGFBP4/SFRP1/SFRP4/DKK3/APOE/SOX4/ZEB2/RBPJ/BICC1/MDK/SFRP2/DAB2/CTNNB1/MACF1/RBMS3/PLPP3/TBL1XR1/APP/CDC42/GLI3/SKI/FZD1/CCND1/ATP6AP2/MITF/TLE4	27
BP	GO:0010811	positive regulation of cell-substrate adhesion	14/356	124/18845	9.51769e-08	4.73785e-06	3.50538e-06	THY1/SFRP1/COL8A1/S100A10/FLNA/MAP4K4/EDIL3/RIN2/MDK/ECM2/DAB2/CDC42/CDH13/EMILIN1	14
BP	GO:0060485	mesenchyme development	22/356	306/18845	9.53407e-08	4.73785e-06	3.50538e-06	COL1A1/S100A4/IGF1/PDGFRB/SFRP1/ZFP36L1/BASP1/SEMA3C/TWIST1/RBPJ/FLNA/BNC2/MDK/SFRP2/DAB2/LOXL2/CTNNB1/NRP2/EPHA3/ROCK2/ACTA2/CDC42	22
CC	GO:0098636	protein complex involved in cell adhesion	10/356	57/18845	1.00121e-07	4.92188e-06	3.64154e-06	TNC/LGALS1/ITGB5/ITGB1/ITGA11/ITGBL1/LAMB1/LAMC1/ITGAV/EMILIN1	10
BP	GO:0198738	cell-cell signaling by wnt	27/356	443/18845	1.01065e-07	4.92188e-06	3.64154e-06	COL1A1/IGFBP4/SFRP1/SFRP4/DKK3/APOE/SOX4/ZEB2/RBPJ/BICC1/MDK/SFRP2/DAB2/CTNNB1/MACF1/RBMS3/PLPP3/TBL1XR1/APP/CDC42/GLI3/SKI/FZD1/CCND1/ATP6AP2/MITF/TLE4	27
BP	GO:0030048	actin filament-based movement	14/356	125/18845	1.05372e-07	5.0808e-06	3.75912e-06	GJA1/TPM1/FRMD6/WIPF1/FLNA/MYO1B/MYH9/SGCD/MYL6/ACTN4/ACTA2/ANK2/PARVA/WASL	14
BP	GO:0007369	gastrulation	17/356	189/18845	1.19553e-07	5.70807e-06	4.22322e-06	MMP2/COL6A1/COL12A1/GJA1/COL5A2/COL5A1/SFRP1/ITGB5/COL8A1/MMP14/ITGB1/LAMB1/SFRP2/CTNNB1/COL4A2/PLPP3/ITGAV	17
MF	GO:0005200	structural constituent of cytoskeleton	13/356	108/18845	1.28317e-07	6.06702e-06	4.4888e-06	TPM1/ACTB/LMNA/ACTG1/TUBA1A/VIM/TUBB/ADD3/ANK2/ARPC5/ACTR2/TLN1/ACTR3	13
BP	GO:0071711	basement membrane organization	8/356	33/18845	1.37842e-07	6.4547e-06	4.77563e-06	COL3A1/ITGB1/LAMB1/FLRT2/HMCN1/LAMC1/NID2/MMP11	8
BP	GO:0070371	ERK1 and ERK2 cascade	22/356	314/18845	1.49616e-07	6.93933e-06	5.13419e-06	GPNMB/IGF1/PDGFRB/PDGFRA/APOE/ZFP36L1/FBLN1/TIMP3/DAB2/CCL2/JUN/CD44/NOTCH2/APP/ACTA2/ITGAV/ZFP36L2/YWHAZ/HMGB1/EMILIN1/ANGPT1/GAS6	22
CC	GO:0042641	actomyosin	11/356	76/18845	1.79221e-07	8.234e-06	6.09208e-06	TPM4/TPM1/MYL9/LIMA1/SEPTIN11/PALLD/MYH9/LPP/ACTN1/SEPTIN7/ACTA2	11
BP	GO:0090090	negative regulation of canonical Wnt signaling pathway	14/356	131/18845	1.90113e-07	8.65281e-06	6.40194e-06	IGFBP4/SFRP1/SFRP4/DKK3/APOE/BICC1/MDK/SFRP2/DAB2/CTNNB1/RBMS3/GLI3/FZD1/TLE4	14
BP	GO:0031032	actomyosin structure organization	17/356	196/18845	2.02249e-07	9.11993e-06	6.74755e-06	PDGFRB/SFRP1/PDGFRA/TPM1/ITGB5/MYL9/ITGB1/EPB41L2/ACTG1/S100A10/MYH9/DLC1/ROCK2/PFN1/AKAP13/CDC42/ELN	17
BP	GO:0060070	canonical Wnt signaling pathway	21/356	296/18845	2.34079e-07	1.04584e-05	7.73783e-06	COL1A1/IGFBP4/SFRP1/SFRP4/DKK3/APOE/SOX4/ZEB2/RBPJ/BICC1/MDK/SFRP2/DAB2/CTNNB1/RBMS3/PLPP3/TBL1XR1/GLI3/FZD1/ATP6AP2/TLE4	21
BP	GO:0034109	homotypic cell-cell adhesion	12/356	97/18845	2.89762e-07	1.27309e-05	9.41922e-06	PDGFRA/MYL9/ACTB/ACTG1/CD99/FLNA/MYH9/PLPP3/VCL/EMILIN1/C1QTNF1/TLN1	12
BP	GO:0007179	transforming growth factor beta receptor signaling pathway	17/356	201/18845	2.90171e-07	1.27309e-05	9.41922e-06	COL1A2/COL3A1/ASPN/DKK3/ITGB5/LTBP2/ZEB2/FBN1/CD109/LTBP1/DAB2/JUN/NREP/ZEB1/FOS/SKI/EMILIN1	17
BP	GO:0010632	regulation of epithelial cell migration	18/356	225/18845	2.98176e-07	1.28506e-05	9.50776e-06	TMSB4X/SERPINF1/APOE/FOXP1/FGF7/PTN/MAP4K4/RIN2/MACF1/JUN/NRP2/PLPP3/ROCK2/PFN1/PTPRG/HMGB1/ANGPT1/SPARC	18
BP	GO:0048705	skeletal system morphogenesis	18/356	225/18845	2.98176e-07	1.28506e-05	9.50776e-06	COL1A1/MMP2/COL3A1/SFRP1/SERPINH1/PDGFRA/SFRP4/MMP14/TWIST1/MMP13/PRRX1/CTNNB1/ZEB1/RUNX2/ARID5B/TMEM119/GLI3/SKI	18
BP	GO:0048592	eye morphogenesis	15/356	157/18845	3.05064e-07	1.29804e-05	9.60375e-06	COL5A2/COL5A1/THY1/AQP1/COL8A1/TWIST1/FBN1/MFAP2/COL8A2/CTNNB1/ZEB1/NOTCH2/FAT1/GLI3/SKI	15
BP	GO:0003151	outflow tract morphogenesis	11/356	80/18845	3.06518e-07	1.29804e-05	9.60375e-06	SEMA3C/TWIST1/RBPJ/SFRP2/CTNNB1/JUN/NRP2/CDC42/PARVA/FZD1/ELN	11
BP	GO:1903131	mononuclear cell differentiation	27/356	469/18845	3.158e-07	1.32582e-05	9.8093e-06	LGALS1/SFRP1/MAFB/ZFP36L1/SOX4/ACTB/MMP14/ITGB1/FOXP1/CTSK/KLF6/RBPJ/IFI16/MDK/MYH9/RUNX1/CTNNB1/JUN/ZEB1/RUNX2/NOTCH2/FOS/IRF2BP2/ZFP36L2/GLI3/HMGB1/GAS6	27
BP	GO:0061564	axon development	27/356	473/18845	3.73277e-07	1.55373e-05	1.14955e-05	MMP2/TNC/CDH11/THY1/CXCL12/APOE/ITGB1/SEMA3C/ENAH/PTN/FLNA/PALLD/MAP1B/FLRT2/MACF1/JUN/SLIT3/NREP/NRP2/APLP2/EPHA3/NOTCH2/APP/VCL/MAP1A/GOLGA4/GLI3	27
BP	GO:0055001	muscle cell development	16/356	183/18845	4.15189e-07	1.71353e-05	1.26779e-05	IGF1/PDGFRB/PDGFRA/TPM1/MYL9/LMNA/ITGB1/FOXP1/ACTG1/ACTN1/SGCD/SGCB/AKAP13/ACTN4/ANK2/SKI	16
BP	GO:0003007	heart morphogenesis	19/356	256/18845	4.45665e-07	1.82386e-05	1.34941e-05	COL5A1/TPM1/SOX4/SEMA3C/TWIST1/RBPJ/FLNA/FLRT2/SFRP2/CTNNB1/JUN/SLIT3/NRP2/DLC1/NOTCH2/CDC42/PARVA/FZD1/ELN	19
BP	GO:0048545	response to steroid hormone	22/356	335/18845	4.54899e-07	1.84613e-05	1.36589e-05	COL1A1/BGLAP/SERPINF1/SFRP1/AQP1/ZFP36L1/FOXP1/IGFBP7/MDK/LBH/DAB2/KANK2/ABHD2/SLIT3/PLPP1/CYP1B1/FOS/NR3C1/ZFP36L2/CCND1/RBFOX2/PTGDS	22
BP	GO:0030316	osteoclast differentiation	12/356	102/18845	5.04631e-07	2.03104e-05	1.5027e-05	BGLAP/SFRP1/MAFB/FOXP1/FBN1/CD109/SH3PXD2A/LRRC17/CTNNB1/NOTCH2/FOS/MITF	12
BP	GO:0048659	smooth muscle cell proliferation	14/356	143/18845	5.62806e-07	2.24661e-05	1.6622e-05	MMP2/GJA1/IGF1/PDGFRB/APOE/TPM1/FOXP1/CCN3/CTNNB1/IGFBP3/JUN/IGFBP5/CDH13/ELN	14
BP	GO:1902105	regulation of leukocyte differentiation	21/356	313/18845	5.8817e-07	2.32877e-05	1.72298e-05	BGLAP/SFRP1/MAFB/ZFP36L1/SOX4/ACTB/MMP14/FOXP1/FBN1/MDK/RUNX1/LRRC17/CTNNB1/ZEB1/NOTCH2/FOS/ZFP36L2/GLI3/HMGB1/GAS6/MITF	21
BP	GO:0030099	myeloid cell differentiation	24/356	398/18845	6.39558e-07	2.51181e-05	1.85841e-05	BGLAP/SFRP1/MAFB/ZFP36L1/FOXP1/RBPJ/FLNA/FBN1/IFI16/CD109/MYH9/SH3PXD2A/RUNX1/LRRC17/CTNNB1/ACTN1/JUN/NOTCH2/FOS/APP/NR3C1/CDC42/MITF/ISG15	24
BP	GO:0033627	cell adhesion mediated by integrin	11/356	87/18845	7.28207e-07	2.83709e-05	2.09908e-05	ITGB5/ITGB1/ITGA11/ITGBL1/FBN1/CCN3/SFRP2/PLPP3/CYP1B1/ITGAV/EMILIN1	11
BP	GO:1901655	cellular response to ketone	12/356	106/18845	7.68309e-07	2.95533e-05	2.18655e-05	POSTN/SERPINF1/SFRP1/AQP1/PTGFR/CYP1B1/ROCK2/FOS/AHR/NR3C1/AKR1C2/GAS6	12
BP	GO:0014706	striated muscle tissue development	18/356	240/18845	7.70691e-07	2.95533e-05	2.18655e-05	GJA1/IGF1/PDGFRB/PDGFRA/TPM1/LMNA/ITGB1/SEMA3C/TWIST1/FOXP1/RBPJ/RUNX1/SGCD/NOTCH2/SGCB/AKAP13/CDC42/SKI	18
BP	GO:0060537	muscle tissue development	24/356	403/18845	7.99114e-07	3.04038e-05	2.24948e-05	COL3A1/GJA1/IGF1/PDGFRB/PDGFRA/TPM1/LMNA/ITGB1/SEMA3C/TWIST1/FOXP1/RBPJ/RUNX1/CTNNB1/SGCD/MYL6/IGFBP5/NOTCH2/SGCB/FOS/AKAP13/CDC42/SKI/ELN	24
BP	GO:0031102	neuron projection regeneration	9/356	55/18845	8.18779e-07	3.09105e-05	2.28697e-05	MMP2/TNC/THY1/PTN/FLNA/MAP1B/PRRX1/JUN/NREP	9
CC	GO:0034774	secretory granule lumen	21/356	321/18845	8.86451e-07	3.32078e-05	2.45694e-05	TMSB4X/IGF1/TIMP2/CFD/ECM1/TIMP3/CRISPLD2/TUBB/SELENOP/ACTN1/NPC2/APP/ACTN4/ARPC5/VCL/HMGB1/FABP5/ACTR2/CTSZ/GAS6/SPARC	21
BP	GO:0031214	biomineral tissue development	15/356	171/18845	9.17203e-07	3.40975e-05	2.52277e-05	COL1A1/COL1A2/BGLAP/IGF1/ASPN/TWIST1/MMP13/PTN/ECM1/ROCK2/TMEM119/ENPP1/GAS6/ISG15/NELL1	15
BP	GO:0014909	smooth muscle cell migration	10/356	72/18845	9.67067e-07	3.56789e-05	2.63977e-05	IGF1/PDGFRB/TPM1/CCN3/MDK/ABHD2/IGFBP3/IGFBP5/CYP1B1/PARVA	10
BP	GO:0048732	gland development	25/356	438/18845	1.02255e-06	3.71606e-05	2.7494e-05	MMP2/TNC/SERPINF1/CADM1/SFRP1/MAFB/PDGFRA/DKK3/SEMA3C/FGF7/PTN/RBPJ/CRIP1/MDK/LBH/CTNNB1/JUN/IGFBP5/CYP1B1/NOTCH2/NR3C1/ARID5B/PSAP/GLI3/CCND1	25
CC	GO:0031091	platelet alpha granule	11/356	90/18845	1.02857e-06	3.71606e-05	2.7494e-05	THBS2/TMSB4X/IGF1/CFD/CD109/ACTN1/APLP2/APP/ACTN4/GAS6/SPARC	11
CC	GO:0060205	cytoplasmic vesicle lumen	21/356	324/18845	1.03012e-06	3.71606e-05	2.7494e-05	TMSB4X/IGF1/TIMP2/CFD/ECM1/TIMP3/CRISPLD2/TUBB/SELENOP/ACTN1/NPC2/APP/ACTN4/ARPC5/VCL/HMGB1/FABP5/ACTR2/CTSZ/GAS6/SPARC	21
CC	GO:0030864	cortical actin cytoskeleton	10/356	73/18845	1.10198e-06	3.91725e-05	2.89825e-05	CALD1/EPB41L2/MYH9/ACTN1/DLC1/AKAP13/ACTN4/ACTR2/WASL/SNX9	10
BP	GO:0070527	platelet aggregation	10/356	73/18845	1.10198e-06	3.91725e-05	2.89825e-05	PDGFRA/MYL9/ACTB/ACTG1/FLNA/MYH9/VCL/EMILIN1/C1QTNF1/TLN1	10
CC	GO:0031983	vesicle lumen	21/356	326/18845	1.1374e-06	4.01386e-05	2.96973e-05	TMSB4X/IGF1/TIMP2/CFD/ECM1/TIMP3/CRISPLD2/TUBB/SELENOP/ACTN1/NPC2/APP/ACTN4/ARPC5/VCL/HMGB1/FABP5/ACTR2/CTSZ/GAS6/SPARC	21
BP	GO:0002062	chondrocyte differentiation	12/356	111/18845	1.26522e-06	4.43282e-05	3.2797e-05	COL3A1/TGFBI/SERPINH1/ECM1/CCN3/MDK/SFRP2/LOXL2/TRPS1/CTNNB1/RUNX2/GLI3	12
MF	GO:0097493	structural molecule activity conferring elasticity	5/356	12/18845	1.66136e-06	5.77916e-05	4.27582e-05	FBN1/AHNAK/LAMC1/EMILIN1/ELN	5
BP	GO:0051146	striated muscle cell differentiation	19/356	280/18845	1.72155e-06	5.93939e-05	4.39437e-05	IGF1/PDGFRB/PDGFRA/TPM1/MYL9/MMP14/LMNA/ITGB1/FOXP1/ACTG1/RBPJ/CCN3/MYH9/SGCD/IGFBP5/SGCB/AKAP13/TMEM119/SKI	19
BP	GO:1903706	regulation of hemopoiesis	23/356	392/18845	1.75278e-06	5.93939e-05	4.39437e-05	BGLAP/SFRP1/MAFB/ZFP36L1/SOX4/ACTB/MMP14/FOXP1/PTN/FBN1/MDK/RUNX1/LRRC17/CTNNB1/ZEB1/NOTCH2/FOS/ZFP36L2/GLI3/HMGB1/GAS6/MITF/ISG15	23
BP	GO:0030574	collagen catabolic process	8/356	45/18845	1.75621e-06	5.93939e-05	4.39437e-05	MMP2/MRC2/MMP14/ITGB1/CTSK/FAP/MMP13/MMP11	8
BP	GO:0032964	collagen biosynthetic process	8/356	45/18845	1.75621e-06	5.93939e-05	4.39437e-05	COL1A1/COL5A1/PDGFRB/SERPINH1/PCOLCE/VIM/RUNX1/EMILIN1	8
BP	GO:0110053	regulation of actin filament organization	18/356	257/18845	2.06404e-06	6.93234e-05	5.12902e-05	TMSB4X/SFRP1/CXCL12/TMSB10/TPM1/LIMA1/CAPZB/ACTG1/S100A10/FLNA/ADD3/DLC1/ROCK2/PFN1/ARPC5/CDC42/ELN/SNX9	18
BP	GO:0001837	epithelial to mesenchymal transition	14/356	160/18845	2.18297e-06	7.2421e-05	5.3582e-05	COL1A1/S100A4/IGF1/SFRP1/TWIST1/RBPJ/FLNA/MDK/SFRP2/DAB2/LOXL2/CTNNB1/EPHA3/ROCK2	14
BP	GO:0060349	bone morphogenesis	11/356	97/18845	2.18601e-06	7.2421e-05	5.3582e-05	COL1A1/COL3A1/SERPINH1/SFRP4/MMP14/TWIST1/MMP13/RUNX2/TMEM119/GLI3/SKI	11
BP	GO:0030278	regulation of ossification	12/356	117/18845	2.22186e-06	7.31113e-05	5.40927e-05	BGLAP/SFRP1/TWIST1/PTN/ECM1/RBPJ/MDK/RUNX2/TMEM119/ENPP1/ISG15/NELL1	12
BP	GO:0048660	regulation of smooth muscle cell proliferation	13/356	139/18845	2.39753e-06	7.83621e-05	5.79777e-05	MMP2/GJA1/IGF1/PDGFRB/APOE/TPM1/FOXP1/CTNNB1/IGFBP3/JUN/IGFBP5/CDH13/ELN	13
BP	GO:0007517	muscle organ development	21/356	342/18845	2.43967e-06	7.92081e-05	5.86035e-05	COL6A3/COL3A1/IGF1/TAGLN/TPM1/ITGB1/BASP1/TWIST1/ITGA11/RBPJ/ZFHX3/CTNNB1/SGCD/MYL6/SGCB/FOS/ARID5B/ID3/SKI/FZD1/ELN	21
BP	GO:1905314	semi-lunar valve development	8/356	47/18845	2.4791e-06	7.99552e-05	5.91563e-05	CDH11/TWIST1/RBPJ/SLIT3/NOTCH2/ROCK2/EMILIN1/ELN	8
BP	GO:0051384	response to glucocorticoid	13/356	140/18845	2.59854e-06	8.32558e-05	6.15983e-05	BGLAP/SERPINF1/AQP1/ZFP36L1/IGFBP7/MDK/SLIT3/CYP1B1/FOS/NR3C1/ZFP36L2/CCND1/PTGDS	13
BP	GO:0002761	regulation of myeloid leukocyte differentiation	12/356	119/18845	2.65945e-06	8.41007e-05	6.22234e-05	BGLAP/SFRP1/MAFB/ZFP36L1/FOXP1/FBN1/RUNX1/LRRC17/CTNNB1/NOTCH2/FOS/MITF	12
BP	GO:0030282	bone mineralization	12/356	119/18845	2.65945e-06	8.41007e-05	6.22234e-05	COL1A2/BGLAP/IGF1/ASPN/TWIST1/MMP13/PTN/ECM1/TMEM119/ENPP1/ISG15/NELL1	12
BP	GO:0070167	regulation of biomineral tissue development	11/356	99/18845	2.67862e-06	8.41606e-05	6.22678e-05	BGLAP/ASPN/TWIST1/PTN/ECM1/ROCK2/TMEM119/ENPP1/GAS6/ISG15/NELL1	11
BP	GO:0070372	regulation of ERK1 and ERK2 cascade	19/356	289/18845	2.74571e-06	8.57155e-05	6.34182e-05	GPNMB/IGF1/PDGFRB/PDGFRA/APOE/FBLN1/TIMP3/DAB2/CCL2/JUN/CD44/NOTCH2/APP/ACTA2/YWHAZ/HMGB1/EMILIN1/ANGPT1/GAS6	19
BP	GO:0031960	response to corticosteroid	14/356	164/18845	2.92445e-06	9.07139e-05	6.71163e-05	COL1A1/BGLAP/SERPINF1/AQP1/ZFP36L1/IGFBP7/MDK/SLIT3/CYP1B1/FOS/NR3C1/ZFP36L2/CCND1/PTGDS	14
BP	GO:0001558	regulation of cell growth	23/356	405/18845	3.03413e-06	9.35205e-05	6.91928e-05	TNC/IGFBP4/GJA1/IGF1/SFRP1/CXCL12/APOE/MMP14/SEMA3C/FOXP1/IGFBP7/CCN3/MAP1B/SFRP2/DAB2/IGFBP3/MACF1/SLIT3/TEAD1/IGFBP5/CDC42/ENPP1/GOLGA4	23
BP	GO:1901652	response to peptide	26/356	498/18845	3.22654e-06	9.88255e-05	7.31178e-05	COL1A1/MMP2/COL3A1/GJA1/BGLAP/SERPINF1/IGF1/CXCL12/ZFP36L1/CTSK/MMP13/RAB31/FBN1/MAP1B/VIM/SOCS3/ZNF106/NUCKS1/IGFBP5/CYP1B1/ROCK2/FOS/APP/ENPP1/VPS13C/SESN3	26
BP	GO:0035051	cardiocyte differentiation	13/356	143/18845	3.29425e-06	0.000100269	7.41858e-05	IGF1/PDGFRB/PDGFRA/LMNA/ITGB1/SEMA3C/TWIST1/FOXP1/RBPJ/SGCD/SGCB/AKAP13/CDC42	13
BP	GO:0030178	negative regulation of Wnt signaling pathway	14/356	166/18845	3.37333e-06	0.000102038	7.54947e-05	IGFBP4/SFRP1/SFRP4/DKK3/APOE/BICC1/MDK/SFRP2/DAB2/CTNNB1/RBMS3/GLI3/FZD1/TLE4	14
BP	GO:0035633	maintenance of blood-brain barrier	7/356	35/18845	3.45148e-06	0.000103329	7.64499e-05	GJA1/ACTB/ITGB1/ACTG1/LAMC1/VCL/ANGPT1	7
BP	GO:0022612	gland morphogenesis	12/356	122/18845	3.45845e-06	0.000103329	7.64499e-05	MMP2/TNC/SFRP1/SEMA3C/FGF7/PTN/CRIP1/MDK/IGFBP5/NOTCH2/NR3C1/GLI3	12
BP	GO:0030510	regulation of BMP signaling pathway	11/356	102/18845	3.59968e-06	0.000106893	7.90866e-05	NBL1/SFRP1/FSTL1/SFRP4/RBPJ/FBN1/SFRP2/NOTCH2/KCNQ1OT1/SKI/FZD1	11
BP	GO:0048762	mesenchymal cell differentiation	17/356	242/18845	3.81214e-06	0.000112516	8.3247e-05	COL1A1/S100A4/IGF1/SFRP1/SEMA3C/TWIST1/RBPJ/FLNA/MDK/SFRP2/DAB2/LOXL2/CTNNB1/NRP2/EPHA3/ROCK2/CDC42	17
BP	GO:0010466	negative regulation of peptidase activity	16/356	219/18845	4.45291e-06	0.000129764	9.6008e-05	COL6A3/SERPINF1/TIMP2/SERPINH1/AQP1/ECM1/CAST/TIMP3/IFI16/CD109/SFRP2/CD44/APLP2/APP/IFI6/GAS6	16
BP	GO:0045667	regulation of osteoblast differentiation	12/356	125/18845	4.46181e-06	0.000129764	9.6008e-05	IGF1/SFRP1/TWIST1/SFRP2/CTNNB1/IGFBP5/RUNX2/TMEM119/ID3/GLI3/SKI/NELL1	12
BP	GO:0010634	positive regulation of epithelial cell migration	13/356	147/18845	4.47645e-06	0.000129764	9.6008e-05	TMSB4X/FOXP1/FGF7/MAP4K4/RIN2/JUN/NRP2/PLPP3/ROCK2/PFN1/HMGB1/ANGPT1/SPARC	13
BP	GO:0001654	eye development	22/356	385/18845	4.51741e-06	0.000130088	9.62482e-05	SERPINF1/COL5A2/COL5A1/THY1/PDGFRB/PDGFRA/AQP1/COL8A1/TWIST1/FBN1/MFAP2/VIM/COL8A2/CTNNB1/JUN/ZEB1/CYP1B1/NOTCH2/FAT1/GLI3/SKI/MITF	22
BP	GO:0014812	muscle cell migration	10/356	85/18845	4.54107e-06	0.000130088	9.62482e-05	IGF1/PDGFRB/TPM1/CCN3/MDK/ABHD2/IGFBP3/IGFBP5/CYP1B1/PARVA	10
CC	GO:0030175	filopodium	11/356	105/18845	4.7867e-06	0.000136323	0.000100861	ANTXR1/ITGB1/ENAH/ARL4C/MYO1B/APP/ACTA2/FAT1/CDC42/B4GALT1/ITGAV	11
BP	GO:0045670	regulation of osteoclast differentiation	9/356	68/18845	5.11405e-06	0.000144002	0.000106543	BGLAP/SFRP1/MAFB/FBN1/LRRC17/CTNNB1/NOTCH2/FOS/MITF	9
BP	GO:0060323	head morphogenesis	7/356	37/18845	5.11549e-06	0.000144002	0.000106543	COL1A1/MMP2/PDGFRA/CRISPLD2/ARID5B/SKI/ATP6AP2	7
BP	GO:0150063	visual system development	22/356	389/18845	5.32866e-06	0.000149141	0.000110345	SERPINF1/COL5A2/COL5A1/THY1/PDGFRB/PDGFRA/AQP1/COL8A1/TWIST1/FBN1/MFAP2/VIM/COL8A2/CTNNB1/JUN/ZEB1/CYP1B1/NOTCH2/FAT1/GLI3/SKI/MITF	22
BP	GO:0007596	blood coagulation	16/356	224/18845	5.9435e-06	0.000164459	0.000121678	COL3A1/PDGFRA/APOE/MYL9/ACTB/ACTG1/FBLN1/FAP/FLNA/MYH9/VCL/LMAN1/EMILIN1/C1QTNF1/GAS6/TLN1	16
BP	GO:0048738	cardiac muscle tissue development	16/356	224/18845	5.9435e-06	0.000164459	0.000121678	GJA1/IGF1/PDGFRB/PDGFRA/TPM1/LMNA/ITGB1/FOXP1/RBPJ/RUNX1/SGCD/NOTCH2/SGCB/AKAP13/CDC42/SKI	16
BP	GO:0046849	bone remodeling	10/356	88/18845	6.23016e-06	0.000171417	0.000126826	GJA1/BGLAP/SFRP1/CTSK/PTN/MDK/CTNNB1/NOTCH2/TMEM119/MITF	10
BP	GO:0072089	stem cell proliferation	11/356	108/18845	6.30232e-06	0.000172429	0.000127574	GJA1/ZFP36L1/FBLN1/RBPJ/PRRX1/CD109/SFRP2/RUNX1/CTNNB1/RUNX2/GLI3	11
BP	GO:0048880	sensory system development	22/356	395/18845	6.79542e-06	0.000184881	0.000136787	SERPINF1/COL5A2/COL5A1/THY1/PDGFRB/PDGFRA/AQP1/COL8A1/TWIST1/FBN1/MFAP2/VIM/COL8A2/CTNNB1/JUN/ZEB1/CYP1B1/NOTCH2/FAT1/GLI3/SKI/MITF	22
BP	GO:0071230	cellular response to amino acid stimulus	9/356	71/18845	7.35351e-06	0.000198953	0.000147199	COL1A1/COL1A2/MMP2/COL3A1/COL6A1/COL5A2/PDGFRA/ZEB1/SESN3	9
BP	GO:0050817	coagulation	16/356	228/18845	7.44193e-06	0.000199829	0.000147847	COL3A1/PDGFRA/APOE/MYL9/ACTB/ACTG1/FBLN1/FAP/FLNA/MYH9/VCL/LMAN1/EMILIN1/C1QTNF1/GAS6/TLN1	16
BP	GO:0001935	endothelial cell proliferation	13/356	154/18845	7.46794e-06	0.000199829	0.000147847	CXCL12/APOE/MMP14/FGF7/ECM1/MDK/CCL2/LOXL2/JUN/NRP2/CDH13/HMGB1/SPARC	13
BP	GO:0002683	negative regulation of immune system process	24/356	460/18845	7.84596e-06	0.000208797	0.000154482	COL3A1/GPNMB/THY1/NBL1/SFRP1/CXCL12/MAFB/TWIST1/FBN1/CCN3/IFI16/MDK/RUNX1/CCL2/LRRC17/CTNNB1/AHR/SVEP1/GLI3/HMGB1/EMILIN1/WASL/ANGPT1/ISG15	24
CC	GO:0001726	ruffle	14/356	179/18845	8.10704e-06	0.000214572	0.000158755	TPM1/ITGB1/LIMA1/WIPF1/FAP/PALLD/MYH9/ACTN1/MACF1/PSD3/DLC1/ITGAV/SNX9/TLN1	14
BP	GO:0007599	hemostasis	16/356	230/18845	8.31084e-06	0.000218777	0.000161866	COL3A1/PDGFRA/APOE/MYL9/ACTB/ACTG1/FBLN1/FAP/FLNA/MYH9/VCL/LMAN1/EMILIN1/C1QTNF1/GAS6/TLN1	16
BP	GO:0050808	synapse organization	24/356	462/18845	8.43565e-06	0.000220869	0.000163414	TNC/THBS2/APOE/ACTB/ITGB1/ACTG1/CAST/FLNA/PTPRD/TUBA1A/SPARCL1/MAP1B/TUBB/FLRT2/CTNNB1/PPFIBP1/ACTN1/NRP2/PFN1/APP/CDC42/YWHAZ/FZD1/WASL	24
BP	GO:0030168	platelet activation	12/356	133/18845	8.48939e-06	0.000221087	0.000163576	COL3A1/PDGFRA/APOE/MYL9/ACTB/ACTG1/FLNA/MYH9/VCL/EMILIN1/C1QTNF1/TLN1	12
BP	GO:0010712	regulation of collagen metabolic process	7/356	40/18845	8.82322e-06	0.000228559	0.000169103	PDGFRB/ITGB1/FAP/VIM/RUNX1/MFAP4/EMILIN1	7
BP	GO:0003170	heart valve development	9/356	73/18845	9.27328e-06	0.000238882	0.000176741	CDH11/SOX4/TWIST1/RBPJ/SLIT3/NOTCH2/ROCK2/EMILIN1/ELN	9
BP	GO:0052547	regulation of peptidase activity	22/356	403/18845	9.31982e-06	0.000238882	0.000176741	COL6A3/SERPINF1/ANTXR1/TIMP2/SERPINH1/AQP1/CTSK/ECM1/CAST/TIMP3/IFI16/UACA/CD109/SFRP2/CD44/APLP2/DLC1/ROCK2/APP/IFI6/HMGB1/GAS6	22
BP	GO:0042476	odontogenesis	12/356	135/18845	9.89475e-06	0.00025229	0.000186662	COL1A1/COL1A2/BGLAP/PDGFRA/AQP1/ASPN/TWIST1/LAMB1/CTNNB1/RUNX2/ID3/GLI3	12
BP	GO:0031346	positive regulation of cell projection organization	20/356	346/18845	1.03995e-05	0.000263778	0.000195161	SERPINF1/CXCL12/APOE/PTN/FLNA/PTPRD/DPYSL3/MAP1B/MDK/MACF1/SCARB2/EPHA3/PFN1/SEPTIN7/CDC42/GOLGA4/ACTR2/FZD1/WASL/ACTR3	20
BP	GO:0085029	extracellular matrix assembly	7/356	41/18845	1.04686e-05	0.000264093	0.000195394	COL1A2/COL3A1/ANTXR1/MFAP4/EMILIN1/ELN/GAS6	7
CC	GO:0098862	cluster of actin-based cell projections	13/356	159/18845	1.0572e-05	0.000264093	0.000195394	AQP1/ACTB/LIMA1/CAPZB/FLNA/MYO1B/MYH9/ACTN1/MYL6/ADD3/B4GALT1/CYBRD1/ACTR3	13
BP	GO:0007162	negative regulation of cell adhesion	18/356	289/18845	1.05746e-05	0.000264093	0.000195394	COL1A1/MMP2/TGFBI/GPNMB/CXCL12/MMP14/FBLN1/MAP4K4/MDK/RUNX1/CYP1B1/DLC1/ACTN4/CDH13/GLI3/HMGB1/C1QTNF1/ANGPT1	18
CC	GO:0042383	sarcolemma	12/356	136/18845	1.06709e-05	0.000265139	0.000196168	COL6A3/COL6A1/COL6A2/AQP1/ITGB1/SSPN/AHNAK/SGCD/SGCB/ANK2/VCL/AHNAK2	12
BP	GO:0060541	respiratory system development	15/356	209/18845	1.09606e-05	0.000270954	0.00020047	COL3A1/PDGFRB/PDGFRA/MMP14/BASP1/FGF7/RBPJ/CRISPLD2/CTNNB1/IGFBP5/CDC42/YWHAZ/GLI3/SKI/CTSZ	15
BP	GO:0030325	adrenal gland development	6/356	28/18845	1.15512e-05	0.000282685	0.00020915	PDGFRA/DKK3/MDK/CYP1B1/NR3C1/ARID5B	6
BP	GO:0072012	glomerulus vasculature development	6/356	28/18845	1.15512e-05	0.000282685	0.00020915	PDGFRB/PDGFRA/AQP1/NOTCH2/ACTA2/ANGPT1	6
MF	GO:0140297	DNA-binding transcription factor binding	24/356	474/18845	1.29033e-05	0.000314197	0.000232464	ACTB/TWIST1/FOXP1/IFI27/RBPJ/FLNA/RUNX1T1/PRRX1/CTNNB1/JUN/NUCKS1/ANXA4/RUNX2/NOTCH2/FOS/ACTN4/AHR/ID3/PTMA/YWHAZ/HMGB1/SKI/RBFOX2/TLE4	24
CC	GO:0030017	sarcomere	15/356	212/18845	1.29942e-05	0.000314836	0.000232937	MMP2/TPM4/TPM1/MYL9/CAPZB/FLNA/DST/PALLD/CTNNB1/ACTN1/SYNE1/ACTN4/ANK2/LMAN1/PARVA	15
BP	GO:0030177	positive regulation of Wnt signaling pathway	12/356	139/18845	1.33281e-05	0.000321327	0.00023774	COL1A1/SFRP1/SFRP4/SOX4/ZEB2/RBPJ/SFRP2/DAB2/MACF1/TBL1XR1/SKI/ATP6AP2	12
BP	GO:0021915	neural tube development	13/356	163/18845	1.38216e-05	0.000329957	0.000244125	MARCKS/SFRP1/ZFP36L1/SOX4/SEMA3C/TWIST1/SFRP2/DLC1/PFN1/GLI3/SKI/FZD1/ATP6AP2	13
BP	GO:0035265	organ growth	13/356	163/18845	1.38216e-05	0.000329957	0.000244125	IGF1/PDGFRB/BASP1/FOXP1/MMP13/FGF7/ECM1/RBPJ/BNC2/RUNX1/AKAP13/PSAP/SKI	13
BP	GO:0003176	aortic valve development	7/356	43/18845	1.45262e-05	0.000345086	0.000255318	CDH11/TWIST1/RBPJ/SLIT3/ROCK2/EMILIN1/ELN	7
BP	GO:0090596	sensory organ morphogenesis	17/356	268/18845	1.46724e-05	0.000346867	0.000256636	COL5A2/COL5A1/THY1/MAFB/AQP1/COL8A1/TWIST1/FBN1/MFAP2/PRRX1/COL8A2/CTNNB1/ZEB1/NOTCH2/FAT1/GLI3/SKI	17
BP	GO:0003179	heart valve morphogenesis	8/356	60/18845	1.62929e-05	0.000383316	0.000283603	CDH11/SOX4/TWIST1/SLIT3/NOTCH2/ROCK2/EMILIN1/ELN	8
BP	GO:0030098	lymphocyte differentiation	22/356	419/18845	1.70626e-05	0.000399493	0.000295572	LGALS1/SFRP1/MAFB/ZFP36L1/SOX4/ACTB/MMP14/ITGB1/FOXP1/KLF6/RBPJ/MDK/RUNX1/CTNNB1/ZEB1/RUNX2/NOTCH2/IRF2BP2/ZFP36L2/GLI3/HMGB1/GAS6	22
BP	GO:0048863	stem cell differentiation	16/356	244/18845	1.7386e-05	0.000403175	0.000298296	BGLAP/SFRP1/PDGFRA/ITGB1/SEMA3C/TWIST1/PTN/RBPJ/LBH/SFRP2/CTNNB1/NRP2/RUNX2/CDC42/ZFP36L2/FZD1	16
BP	GO:0061437	renal system vasculature development	6/356	30/18845	1.76344e-05	0.000403175	0.000298296	PDGFRB/PDGFRA/AQP1/NOTCH2/ACTA2/ANGPT1	6
BP	GO:0061440	kidney vasculature development	6/356	30/18845	1.76344e-05	0.000403175	0.000298296	PDGFRB/PDGFRA/AQP1/NOTCH2/ACTA2/ANGPT1	6
BP	GO:0035107	appendage morphogenesis	12/356	143/18845	1.77605e-05	0.000403175	0.000298296	COL3A1/SOX4/SEMA3C/TWIST1/PRRX1/SFRP2/CTNNB1/RUNX2/NOTCH2/GLI3/SKI/ATRX	12
BP	GO:0035108	limb morphogenesis	12/356	143/18845	1.77605e-05	0.000403175	0.000298296	COL3A1/SOX4/SEMA3C/TWIST1/PRRX1/SFRP2/CTNNB1/RUNX2/NOTCH2/GLI3/SKI/ATRX	12
BP	GO:0071229	cellular response to acid chemical	9/356	79/18845	1.77993e-05	0.000403175	0.000298296	COL1A1/COL1A2/MMP2/COL3A1/COL6A1/COL5A2/PDGFRA/ZEB1/SESN3	9
BP	GO:0072091	regulation of stem cell proliferation	9/356	79/18845	1.77993e-05	0.000403175	0.000298296	GJA1/ZFP36L1/FBLN1/RBPJ/PRRX1/CD109/CTNNB1/RUNX2/GLI3	9
BP	GO:0061458	reproductive system development	18/356	303/18845	2.00074e-05	0.000451092	0.000333748	MMP2/TNC/SERPINF1/PDGFRB/SFRP1/PDGFRA/MMP14/BASP1/CRIP1/SFRP2/CTNNB1/SLIT3/PLEKHA5/CYP1B1/ARID5B/PSAP/ATRX/CCND1	18
BP	GO:0002685	regulation of leukocyte migration	15/356	220/18845	2.01447e-05	0.000452095	0.000334491	THY1/NBL1/CXCL12/MMP14/CD99/PTN/ECM1/CCN3/MDK/CCL2/APP/HMGB1/EMILIN1/WASL/GAS6	15
CC	GO:0098858	actin-based cell projection	15/356	221/18845	2.12472e-05	0.000472103	0.000349294	ANTXR1/PDGFRA/ITGB1/ENAH/ARL4C/MYO1B/CTNNB1/CD44/APP/ACTA2/FAT1/CDC42/B4GALT1/ITGAV/ANGPT1	15
BP	GO:0048144	fibroblast proliferation	10/356	101/18845	2.13479e-05	0.000472103	0.000349294	COL3A1/IGF1/PDGFRB/SFRP1/PDGFRA/AQP1/CTNNB1/JUN/SKI/GAS6	10
CC	GO:0008305	integrin complex	6/356	31/18845	2.15209e-05	0.000472103	0.000349294	ITGB5/ITGB1/ITGA11/ITGBL1/ITGAV/EMILIN1	6
BP	GO:0060325	face morphogenesis	6/356	31/18845	2.15209e-05	0.000472103	0.000349294	COL1A1/MMP2/PDGFRA/CRISPLD2/ARID5B/SKI	6
BP	GO:0071295	cellular response to vitamin	6/356	31/18845	2.15209e-05	0.000472103	0.000349294	COL1A1/POSTN/BGLAP/SFRP1/KANK2/GAS6	6
MF	GO:0005520	insulin-like growth factor binding	5/356	19/18845	2.18712e-05	0.000477636	0.000353388	IGFBP4/IGFBP7/IGFBP3/IGFBP5/ITGAV	5
BP	GO:0048588	developmental cell growth	15/356	222/18845	2.24028e-05	0.00048706	0.00036036	IGF1/CXCL12/APOE/ITGB1/SEMA3C/FOXP1/MAP1B/CTNNB1/MACF1/SLIT3/NRP2/AKAP13/APP/VCL/GOLGA4	15
BP	GO:0045765	regulation of angiogenesis	17/356	278/18845	2.35022e-05	0.000508692	0.000376365	THBS2/SERPINF1/GPNMB/SFRP1/AQP1/ITGB1/TWIST1/ECM1/MDK/SFRP2/RUNX1/CTNNB1/COL4A2/CYP1B1/ROCK2/EMILIN1/SPARC	17
MF	GO:0030023	extracellular matrix constituent conferring elasticity	4/356	10/18845	2.40352e-05	0.000517388	0.000382799	FBN1/LAMC1/EMILIN1/ELN	4
BP	GO:0048678	response to axon injury	9/356	82/18845	2.41164e-05	0.000517388	0.000382799	MMP2/TNC/THY1/PTN/FLNA/DPYSL3/MAP1B/JUN/NREP	9
BP	GO:0043010	camera-type eye development	19/356	338/18845	2.54388e-05	0.000543364	0.000402018	SERPINF1/THY1/PDGFRB/PDGFRA/AQP1/COL8A1/TWIST1/FBN1/VIM/COL8A2/CTNNB1/JUN/ZEB1/CYP1B1/NOTCH2/FAT1/GLI3/SKI/MITF	19
BP	GO:0043065	positive regulation of apoptotic process	24/356	495/18845	2.61245e-05	0.000555573	0.000411051	MMP2/LGALS1/PDGFRB/SFRP1/SFRP4/SOX4/ITGB1/CTSK/FAP/TIMP3/SFRP2/CCL2/CTNNB1/IGFBP3/JUN/CYP1B1/DLC1/NOTCH2/NR3C1/B4GALT1/ID3/HMGB1/STK17B/EMILIN1	24
BP	GO:0045861	negative regulation of proteolysis	18/356	310/18845	2.70974e-05	0.000573759	0.000424506	COL6A3/SERPINF1/TIMP2/SERPINH1/AQP1/ECM1/CAST/TIMP3/IFI16/CD109/SFRP2/CD44/APLP2/APP/MAP1A/IFI6/CTSZ/GAS6	18
BP	GO:0030038	contractile actin filament bundle assembly	10/356	104/18845	2.75874e-05	0.000576613	0.000426617	SFRP1/TPM1/ITGB5/ACTG1/S100A10/DLC1/ROCK2/PFN1/CDC42/ELN	10
BP	GO:0043149	stress fiber assembly	10/356	104/18845	2.75874e-05	0.000576613	0.000426617	SFRP1/TPM1/ITGB5/ACTG1/S100A10/DLC1/ROCK2/PFN1/CDC42/ELN	10
BP	GO:0044344	cellular response to fibroblast growth factor stimulus	10/356	104/18845	2.75874e-05	0.000576613	0.000426617	COL1A1/SFRP1/ZFP36L1/FGF7/FLRT2/CCL2/CTNNB1/CD44/RUNX2/ZFP36L2	10
BP	GO:1901342	regulation of vasculature development	17/356	282/18845	2.81888e-05	0.000586665	0.000434055	THBS2/SERPINF1/GPNMB/SFRP1/AQP1/ITGB1/TWIST1/ECM1/MDK/SFRP2/RUNX1/CTNNB1/COL4A2/CYP1B1/ROCK2/EMILIN1/SPARC	17
BP	GO:0048593	camera-type eye morphogenesis	11/356	127/18845	2.95442e-05	0.000611038	0.000452088	THY1/AQP1/COL8A1/TWIST1/COL8A2/CTNNB1/ZEB1/NOTCH2/FAT1/GLI3/SKI	11
BP	GO:0014910	regulation of smooth muscle cell migration	8/356	65/18845	2.96109e-05	0.000611038	0.000452088	IGF1/PDGFRB/TPM1/MDK/ABHD2/IGFBP3/IGFBP5/CYP1B1	8
BP	GO:0030850	prostate gland development	7/356	48/18845	3.06086e-05	0.000626319	0.000463394	MMP2/TNC/SERPINF1/SFRP1/CRIP1/CTNNB1/PSAP	7
BP	GO:0031103	axon regeneration	7/356	48/18845	3.06086e-05	0.000626319	0.000463394	MMP2/TNC/PTN/FLNA/MAP1B/JUN/NREP	7
BP	GO:0007266	Rho protein signal transduction	11/356	128/18845	3.17848e-05	0.000647665	0.000479187	COL1A2/COL3A1/PDGFRB/APOE/ITGB1/KANK2/DLC1/ROCK2/AKAP13/CDC42/CDH13	11
BP	GO:0048145	regulation of fibroblast proliferation	9/356	85/18845	3.22425e-05	0.000654253	0.000484061	IGF1/PDGFRB/SFRP1/PDGFRA/AQP1/CTNNB1/JUN/SKI/GAS6	9
CC	GO:0031093	platelet alpha granule lumen	8/356	66/18845	3.31475e-05	0.000669826	0.000495583	TMSB4X/IGF1/CFD/ACTN1/APP/ACTN4/GAS6/SPARC	8
BP	GO:0010171	body morphogenesis	7/356	49/18845	3.51367e-05	0.000707089	0.000523153	COL1A1/MMP2/PDGFRA/CRISPLD2/ARID5B/SKI/ATP6AP2	7
BP	GO:0033273	response to vitamin	9/356	86/18845	3.54204e-05	0.000709866	0.000525207	COL1A1/POSTN/BGLAP/SFRP1/MAP1B/KANK2/RUNX2/CCND1/GAS6	9
CC	GO:0031253	cell projection membrane	19/356	347/18845	3.64239e-05	0.000726985	0.000537873	THY1/ANTXR1/MXRA8/AQP1/TPM1/ITGB1/LIMA1/FAP/CTNNB1/MACF1/PSD3/CD44/SEPTIN2/DLC1/B4GALT1/ITGAV/CYBRD1/ATP6AP2/TLN1	19
CC	GO:0031256	leading edge membrane	13/356	179/18845	3.72633e-05	0.000740704	0.000548023	THY1/ANTXR1/TPM1/ITGB1/FAP/MACF1/PSD3/CD44/DLC1/CDC42/ITGAV/ATP6AP2/TLN1	13
BP	GO:0071383	cellular response to steroid hormone stimulus	14/356	206/18845	3.93149e-05	0.000778307	0.000575844	SERPINF1/SFRP1/AQP1/ZFP36L1/FOXP1/LBH/DAB2/KANK2/ABHD2/PLPP1/CYP1B1/NR3C1/ZFP36L2/RBFOX2	14
BP	GO:0010975	regulation of neuron projection development	22/356	444/18845	4.10664e-05	0.000809691	0.000599064	SERPINF1/THY1/SFRP1/CXCL12/APOE/SEMA3C/PTN/FLNA/PTPRD/DPYSL3/MAP1B/VIM/MDK/PRRX1/SFRP2/DAB2/MACF1/SCARB2/EPHA3/PTPRG/GOLGA4/FZD1	22
BP	GO:0070374	positive regulation of ERK1 and ERK2 cascade	14/356	207/18845	4.14583e-05	0.00081412	0.000602341	GPNMB/IGF1/PDGFRB/PDGFRA/APOE/CCL2/JUN/CD44/NOTCH2/APP/ACTA2/HMGB1/ANGPT1/GAS6	14
BP	GO:0050900	leukocyte migration	20/356	382/18845	4.28829e-05	0.000838714	0.000620538	MMP2/THY1/NBL1/CXCL12/MMP14/ITGB1/CD99/PTN/ECM1/CCN3/MDK/MYH9/CCL2/APP/CDC42/B4GALT1/HMGB1/EMILIN1/WASL/GAS6	20
CC	GO:0098857	membrane microdomain	18/356	323/18845	4.64056e-05	0.000903959	0.00066881	GJA1/THY1/SERPINH1/ITGB1/S100A10/CAVIN1/TUBB/AHNAK/LAMP2/CTNNB1/PLPP1/PLPP3/DLC1/APP/ANK2/CDH13/ANGPT1/MYOF	18
BP	GO:0045185	maintenance of protein location	9/356	89/18845	4.65901e-05	0.000903959	0.00066881	TMSB4X/NBL1/TMSB10/FLNA/FBN1/LTBP1/SYNE1/YWHAB/VPS13C	9
BP	GO:0043200	response to amino acid	10/356	111/18845	4.8481e-05	0.000933211	0.000690453	COL1A1/COL1A2/MMP2/COL3A1/COL6A1/COL5A2/PDGFRA/TUBA1A/ZEB1/SESN3	10
BP	GO:0071774	response to fibroblast growth factor	10/356	111/18845	4.8481e-05	0.000933211	0.000690453	COL1A1/SFRP1/ZFP36L1/FGF7/FLRT2/CCL2/CTNNB1/CD44/RUNX2/ZFP36L2	10
BP	GO:0030324	lung development	13/356	184/18845	4.96065e-05	0.000951117	0.000703701	COL3A1/PDGFRB/PDGFRA/MMP14/FGF7/RBPJ/CRISPLD2/CTNNB1/IGFBP5/CDC42/YWHAZ/GLI3/CTSZ	13
BP	GO:0030509	BMP signaling pathway	12/356	159/18845	5.08709e-05	0.000967739	0.000715999	NBL1/SFRP1/FSTL1/SFRP4/RBPJ/FBN1/SFRP2/RUNX2/NOTCH2/KCNQ1OT1/SKI/FZD1	12
BP	GO:1903034	regulation of response to wounding	12/356	159/18845	5.08709e-05	0.000967739	0.000715999	PDGFRA/APOE/ITGB1/ACTG1/FAP/PTN/FLNA/MDK/CD109/ACTA2/EMILIN1/C1QTNF1	12
MF	GO:0002020	protease binding	11/356	135/18845	5.1986e-05	0.000981286	0.000726023	COL1A1/COL1A2/COL3A1/TIMP2/ITGB1/FAP/ECM1/TIMP3/SH3PXD2A/ITGAV/PSAP	11
BP	GO:0017015	regulation of transforming growth factor beta receptor signaling pathway	11/356	135/18845	5.1986e-05	0.000981286	0.000726023	ASPN/DKK3/ZEB2/FBN1/CD109/LTBP1/DAB2/NREP/ZEB1/SKI/EMILIN1	11
BP	GO:0031532	actin cytoskeleton reorganization	10/356	113/18845	5.64901e-05	0.00105157	0.000778023	ANTXR1/PDGFRA/FGF7/FLNA/MDK/HMCN1/MYH9/NOTCH2/CDC42/PARVA	10
BP	GO:0055007	cardiac muscle cell differentiation	10/356	113/18845	5.64901e-05	0.00105157	0.000778023	IGF1/PDGFRB/PDGFRA/LMNA/ITGB1/FOXP1/RBPJ/SGCD/SGCB/AKAP13	10
BP	GO:0060411	cardiac septum morphogenesis	8/356	71/18845	5.65732e-05	0.00105157	0.000778023	SOX4/SEMA3C/RBPJ/SLIT3/NRP2/NOTCH2/PARVA/FZD1	8
BP	GO:1903317	regulation of protein maturation	8/356	71/18845	5.65732e-05	0.00105157	0.000778023	SOX4/MMP14/CAST/S100A10/SPON1/MYH9/RUNX1/CTSZ	8
BP	GO:0008154	actin polymerization or depolymerization	13/356	187/18845	5.86061e-05	0.00108301	0.000801286	TMSB4X/CXCL12/TMSB10/ENAH/LIMA1/CAPZB/WIPF1/ADD3/PFN1/ARPC5/ELN/WASL/SNX9	13
BP	GO:0048608	reproductive structure development	17/356	299/18845	5.87095e-05	0.00108301	0.000801286	MMP2/TNC/SERPINF1/PDGFRB/SFRP1/PDGFRA/MMP14/BASP1/CRIP1/SFRP2/CTNNB1/SLIT3/CYP1B1/ARID5B/PSAP/ATRX/CCND1	17
BP	GO:0009612	response to mechanical stimulus	14/356	214/18845	5.95451e-05	0.00109428	0.000809624	COL1A1/MMP2/BGLAP/CXCL12/AQP1/MMP14/ACTG1/PTN/TUBA1A/MAP1B/MDK/CTNNB1/JUN/FOS	14
BP	GO:0030323	respiratory tube development	13/356	188/18845	6.19057e-05	0.00113339	0.000838556	COL3A1/PDGFRB/PDGFRA/MMP14/FGF7/RBPJ/CRISPLD2/CTNNB1/IGFBP5/CDC42/YWHAZ/GLI3/CTSZ	13
BP	GO:0001936	regulation of endothelial cell proliferation	11/356	138/18845	6.35523e-05	0.00115485	0.000854436	CXCL12/APOE/FGF7/ECM1/MDK/CCL2/JUN/NRP2/CDH13/HMGB1/SPARC	11
BP	GO:1903844	regulation of cellular response to transforming growth factor beta stimulus	11/356	138/18845	6.35523e-05	0.00115485	0.000854436	ASPN/DKK3/ZEB2/FBN1/CD109/LTBP1/DAB2/NREP/ZEB1/SKI/EMILIN1	11
BP	GO:0007409	axonogenesis	21/356	425/18845	6.38262e-05	0.00115552	0.000854929	CDH11/THY1/CXCL12/APOE/ITGB1/SEMA3C/ENAH/PALLD/MAP1B/FLRT2/MACF1/SLIT3/NRP2/APLP2/EPHA3/NOTCH2/APP/VCL/MAP1A/GOLGA4/GLI3	21
CC	GO:0098685	Schaffer collateral - CA1 synapse	9/356	93/18845	6.59915e-05	0.00119029	0.000880659	CDH11/ACTB/ITGB1/CAPZB/ACTG1/PTN/PTPRD/CTNNB1/EEA1	9
MF	GO:0004252	serine-type endopeptidase activity	12/356	164/18845	6.872e-05	0.00123493	0.000913686	MMP2/C1R/PRSS23/MMP14/CFD/CTSK/FAP/MMP13/C1S/C2/MMP11/CFI	12
BP	GO:0003180	aortic valve morphogenesis	6/356	38/18845	7.21862e-05	0.00129245	0.000956244	CDH11/TWIST1/SLIT3/ROCK2/EMILIN1/ELN	6
BP	GO:0051043	regulation of membrane protein ectodomain proteolysis	5/356	24/18845	7.39688e-05	0.00131952	0.000976268	TIMP2/APOE/TIMP3/SH3D19/SNX9	5
BP	GO:0043616	keratinocyte proliferation	7/356	55/18845	7.53292e-05	0.00133888	0.000990595	ZFP36L1/FGF7/MDK/CD109/ZEB1/NOTCH2/CDH13	7
BP	GO:0010594	regulation of endothelial cell migration	12/356	166/18845	7.72432e-05	0.00136791	0.00101207	TMSB4X/SERPINF1/APOE/FOXP1/PTN/RIN2/NRP2/PLPP3/ROCK2/HMGB1/ANGPT1/SPARC	12
CC	GO:0001527	microfibril	4/356	13/18845	7.82342e-05	0.00137051	0.00101399	FBN1/MFAP2/LTBP1/MFAP4	4
MF	GO:0031994	insulin-like growth factor I binding	4/356	13/18845	7.82342e-05	0.00137051	0.00101399	IGFBP4/IGFBP3/IGFBP5/ITGAV	4
BP	GO:0043568	positive regulation of insulin-like growth factor receptor signaling pathway	4/356	13/18845	7.82342e-05	0.00137051	0.00101399	IGFBP4/IGF1/IGFBP3/IGFBP5	4
BP	GO:0045637	regulation of myeloid cell differentiation	13/356	193/18845	8.09389e-05	0.0014128	0.00104529	BGLAP/SFRP1/MAFB/ZFP36L1/FOXP1/FBN1/RUNX1/LRRC17/CTNNB1/NOTCH2/FOS/MITF/ISG15	13
BP	GO:0001822	kidney development	17/356	307/18845	8.12393e-05	0.00141298	0.00104542	SERPINF1/PDGFRB/SFRP1/PDGFRA/AQP1/SOX4/BASP1/FBN1/BICC1/KANK2/CTNNB1/NOTCH2/ACTA2/ARID5B/ID3/GLI3/ANGPT1	17
BP	GO:0048675	axon extension	10/356	119/18845	8.76061e-05	0.00150987	0.0011171	CXCL12/APOE/ITGB1/SEMA3C/MAP1B/MACF1/SLIT3/NRP2/VCL/GOLGA4	10
BP	GO:0071675	regulation of mononuclear cell migration	10/356	119/18845	8.76061e-05	0.00150987	0.0011171	NBL1/CXCL12/ECM1/CCN3/MDK/CCL2/APP/HMGB1/WASL/GAS6	10
BP	GO:0090101	negative regulation of transmembrane receptor protein serine/threonine kinase signaling pathway	11/356	143/18845	8.77397e-05	0.00150987	0.0011171	NBL1/SFRP1/ASPN/FBN1/CCN3/CD109/LTBP1/SFRP2/SKI/FZD1/EMILIN1	11
MF	GO:0061134	peptidase regulator activity	14/356	222/18845	8.83312e-05	0.00151469	0.00112067	COL6A3/SERPINF1/TIMP2/SERPINH1/PCOLCE/CTSK/FBLN1/CAST/TIMP3/CD109/SFRP2/APLP2/APP/GAS6	14
BP	GO:0007163	establishment or maintenance of cell polarity	14/356	223/18845	9.26663e-05	0.00158346	0.00117155	GJA1/AQP1/ACTB/LMNA/ITGB1/DST/MAP1B/MYH9/ROCK2/FAT1/CDC42/ACTR2/PARVA/ACTR3	14
BP	GO:1903053	regulation of extracellular matrix organization	7/356	57/18845	9.50226e-05	0.00161804	0.00119714	AEBP1/ANTXR1/FAP/LAMB1/RUNX1/LAMC1/EMILIN1	7
BP	GO:0071772	response to BMP	12/356	170/18845	9.70538e-05	0.00164115	0.00121424	NBL1/SFRP1/FSTL1/SFRP4/RBPJ/FBN1/SFRP2/RUNX2/NOTCH2/KCNQ1OT1/SKI/FZD1	12
BP	GO:0071773	cellular response to BMP stimulus	12/356	170/18845	9.70538e-05	0.00164115	0.00121424	NBL1/SFRP1/FSTL1/SFRP4/RBPJ/FBN1/SFRP2/RUNX2/NOTCH2/KCNQ1OT1/SKI/FZD1	12
BP	GO:0010717	regulation of epithelial to mesenchymal transition	9/356	98/18845	9.94139e-05	0.00166373	0.00123094	COL1A1/SFRP1/TWIST1/MDK/SFRP2/DAB2/LOXL2/CTNNB1/EPHA3	9
BP	GO:0070252	actin-mediated cell contraction	9/356	98/18845	9.94139e-05	0.00166373	0.00123094	GJA1/TPM1/FRMD6/FLNA/SGCD/MYL6/ACTA2/ANK2/PARVA	9
BP	GO:0110020	regulation of actomyosin structure organization	9/356	98/18845	9.94139e-05	0.00166373	0.00123094	SFRP1/TPM1/ACTG1/S100A10/DLC1/ROCK2/PFN1/AKAP13/CDC42	9
MF	GO:0004857	enzyme inhibitor activity	18/356	343/18845	0.000100081	0.00166916	0.00123496	COL6A3/SERPINF1/TIMP2/SERPINH1/PTN/CAST/TIMP3/CD109/SOCS3/APLP2/ANXA4/APP/SH3BP5/SKI/PARVA/YWHAB/PPP1R14B/GAS6	18
CC	GO:0017053	transcription repressor complex	8/356	77/18845	0.00010143	0.00167445	0.00123887	RBPJ/CTNNB1/JUN/TBL1XR1/GLI3/HMGB1/SKI/CCND1	8
MF	GO:0046332	SMAD binding	8/356	77/18845	0.00010143	0.00167445	0.00123887	COL1A2/COL3A1/COL5A2/DAB2/CTNNB1/JUN/FOS/SKI	8
BP	GO:0055013	cardiac muscle cell development	8/356	77/18845	0.00010143	0.00167445	0.00123887	IGF1/PDGFRB/PDGFRA/LMNA/FOXP1/SGCD/SGCB/AKAP13	8
BP	GO:0031400	negative regulation of protein modification process	22/356	473/18845	0.000103845	0.00170852	0.00126408	THY1/CADM1/SFRP1/APOE/SOX4/TWIST1/FBLN1/CD109/SOCS3/SFRP2/CTNNB1/IGFBP3/JUN/PLPP3/ROCK2/NIBAN1/SH3BP5/ENPP1/YWHAB/EMILIN1/ANGPT1/ISG15	22
BP	GO:0060350	endochondral bone morphogenesis	7/356	58/18845	0.000106334	0.00174359	0.00129002	COL1A1/COL3A1/SERPINH1/MMP14/MMP13/RUNX2/TMEM119	7
BP	GO:0051450	myoblast proliferation	5/356	26/18845	0.000110977	0.00181101	0.00133991	IGF1/FGF7/CTNNB1/FOS/MALAT1	5
BP	GO:0030500	regulation of bone mineralization	8/356	78/18845	0.000111189	0.00181101	0.00133991	BGLAP/TWIST1/PTN/ECM1/TMEM119/ENPP1/ISG15/NELL1	8
BP	GO:0043410	positive regulation of MAPK cascade	22/356	476/18845	0.000113721	0.00184606	0.00136584	IGFBP4/GPNMB/IGF1/PDGFRB/PDGFRA/APOE/CCL2/CTNNB1/IGFBP3/JUN/CD44/NOTCH2/ROCK2/AKAP13/APP/ACTA2/CDC42/HMGB1/C1QTNF1/ANGPT1/GAS6/TAOK1	22
BP	GO:0070482	response to oxygen levels	17/356	316/18845	0.000115391	0.00186695	0.0013813	COL1A1/MMP2/PDGFRB/SFRP1/CXCL12/AQP1/ZFP36L1/MMP14/LMNA/TWIST1/RBPJ/LOXL2/ROCK2/FOS/ACTN4/MALAT1/HP1BP3	17
BP	GO:0060840	artery development	9/356	100/18845	0.00011627	0.00187494	0.00138721	COL3A1/PDGFRB/APOE/SOX4/RBPJ/MDK/PRRX1/LOXL1/GLI3	9
BP	GO:0072001	renal system development	17/356	317/18845	0.00011987	0.00192662	0.00142545	SERPINF1/PDGFRB/SFRP1/PDGFRA/AQP1/SOX4/BASP1/FBN1/BICC1/KANK2/CTNNB1/NOTCH2/ACTA2/ARID5B/ID3/GLI3/ANGPT1	17
BP	GO:0031670	cellular response to nutrient	6/356	42/18845	0.000128722	0.0020621	0.00152568	COL1A1/POSTN/BGLAP/SFRP1/KANK2/GAS6	6
BP	GO:0003206	cardiac chamber morphogenesis	10/356	125/18845	0.000132181	0.00211056	0.00156154	TPM1/SOX4/SEMA3C/RBPJ/SFRP2/SLIT3/NRP2/NOTCH2/PARVA/FZD1	10
BP	GO:0050807	regulation of synapse organization	14/356	231/18845	0.000134533	0.00213429	0.0015791	THBS2/APOE/ITGB1/PTPRD/TUBA1A/TUBB/FLRT2/CTNNB1/NRP2/APP/CDC42/YWHAZ/FZD1/WASL	14
BP	GO:0010951	negative regulation of endopeptidase activity	11/356	150/18845	0.000134544	0.00213429	0.0015791	SERPINF1/TIMP2/SERPINH1/AQP1/CAST/TIMP3/IFI16/SFRP2/CD44/IFI6/GAS6	11
BP	GO:0045444	fat cell differentiation	14/356	232/18845	0.000140771	0.00221837	0.0016413	SFRP1/MAFB/PDGFRA/ZFP36L1/RUNX1T1/SFRP2/DIO2/TBL1XR1/C1QTNF3/MMP11/ARID5B/ZFP36L2/ENPP1/CCND1	14
BP	GO:0060560	developmental growth involved in morphogenesis	14/356	232/18845	0.000140771	0.00221837	0.0016413	SFRP1/CXCL12/APOE/ITGB1/SEMA3C/MAP1B/SFRP2/CTNNB1/MACF1/SLIT3/NRP2/APP/VCL/GOLGA4	14
BP	GO:0001101	response to acid chemical	10/356	126/18845	0.00014121	0.00221837	0.0016413	COL1A1/COL1A2/MMP2/COL3A1/COL6A1/COL5A2/PDGFRA/TUBA1A/ZEB1/SESN3	10
CC	GO:0045121	membrane raft	17/356	322/18845	0.000144631	0.00225491	0.00166834	GJA1/THY1/SERPINH1/ITGB1/S100A10/CAVIN1/TUBB/AHNAK/CTNNB1/PLPP1/PLPP3/DLC1/APP/ANK2/CDH13/ANGPT1/MYOF	17
BP	GO:0051346	negative regulation of hydrolase activity	17/356	322/18845	0.000144631	0.00225491	0.00166834	COL6A3/SERPINF1/TIMP2/SERPINH1/AQP1/ECM1/CAST/TIMP3/IFI16/CD109/SFRP2/CD44/APLP2/ROCK2/APP/IFI6/GAS6	17
BP	GO:0010595	positive regulation of endothelial cell migration	9/356	103/18845	0.000145995	0.00225491	0.00166834	TMSB4X/FOXP1/RIN2/NRP2/PLPP3/ROCK2/HMGB1/ANGPT1/SPARC	9
BP	GO:0032231	regulation of actin filament bundle assembly	9/356	103/18845	0.000145995	0.00225491	0.00166834	SFRP1/TPM1/ACTG1/S100A10/FLNA/DLC1/ROCK2/PFN1/CDC42	9
BP	GO:0090263	positive regulation of canonical Wnt signaling pathway	9/356	103/18845	0.000145995	0.00225491	0.00166834	COL1A1/SFRP1/SFRP4/SOX4/ZEB2/RBPJ/SFRP2/TBL1XR1/ATP6AP2	9
BP	GO:0022617	extracellular matrix disassembly	7/356	61/18845	0.000146995	0.00225491	0.00166834	MMP2/MMP14/CTSK/FAP/MMP13/LAMC1/MMP11	7
BP	GO:1900024	regulation of substrate adhesion-dependent cell spreading	7/356	61/18845	0.000146995	0.00225491	0.00166834	FBLN1/S100A10/FLNA/MDK/DAB2/ACTN4/CDC42	7
BP	GO:0044788	modulation by host of viral process	6/356	43/18845	0.00014724	0.00225491	0.00166834	APOE/IFI27/NUCKS1/ROCK2/EEA1/CDC42	6
BP	GO:0048736	appendage development	12/356	179/18845	0.000158155	0.00240201	0.00177717	COL3A1/SOX4/SEMA3C/TWIST1/PRRX1/SFRP2/CTNNB1/RUNX2/NOTCH2/GLI3/SKI/ATRX	12
BP	GO:0060173	limb development	12/356	179/18845	0.000158155	0.00240201	0.00177717	COL3A1/SOX4/SEMA3C/TWIST1/PRRX1/SFRP2/CTNNB1/RUNX2/NOTCH2/GLI3/SKI/ATRX	12
BP	GO:0048661	positive regulation of smooth muscle cell proliferation	8/356	82/18845	0.000158325	0.00240201	0.00177717	MMP2/GJA1/IGF1/PDGFRB/FOXP1/JUN/IGFBP5/CDH13	8
MF	GO:0043236	laminin binding	5/356	28/18845	0.000160745	0.00241008	0.00178314	LGALS1/ITGB1/LRRC15/ECM1/SSC5D	5
BP	GO:0070168	negative regulation of biomineral tissue development	5/356	28/18845	0.000160745	0.00241008	0.00178314	ASPN/ECM1/ROCK2/ENPP1/GAS6	5
BP	GO:1903319	positive regulation of protein maturation	5/356	28/18845	0.000160745	0.00241008	0.00178314	SOX4/MMP14/S100A10/SPON1/MYH9	5
BP	GO:0048706	embryonic skeletal system development	10/356	128/18845	0.000160837	0.00241008	0.00178314	COL1A1/PDGFRA/MMP14/TWIST1/PRRX1/CTNNB1/ZEB1/RUNX2/GLI3/KIAA1217	10
BP	GO:0098727	maintenance of cell number	12/356	180/18845	0.000166631	0.00248925	0.00184171	IGF1/SFRP1/SOX4/ACTB/PTN/RBPJ/PRRX1/LBH/LOXL2/CTNNB1/ZFP36L2/SKI	12
BP	GO:0006509	membrane protein ectodomain proteolysis	6/356	44/18845	0.000167805	0.0024915	0.00184338	TIMP2/APOE/TIMP3/MYH9/SH3D19/SNX9	6
BP	GO:0010837	regulation of keratinocyte proliferation	6/356	44/18845	0.000167805	0.0024915	0.00184338	ZFP36L1/FGF7/MDK/CD109/ZEB1/NOTCH2	6
CC	GO:0005884	actin filament	9/356	105/18845	0.00016914	0.00249609	0.00184678	TPM4/TPM1/WIPF1/ACTG1/DPYSL3/PALLD/PLS3/MYO1B/ACTN1	9
BP	GO:1902106	negative regulation of leukocyte differentiation	9/356	105/18845	0.00016914	0.00249609	0.00184678	SFRP1/MAFB/FBN1/MDK/RUNX1/LRRC17/CTNNB1/GLI3/HMGB1	9
BP	GO:0007584	response to nutrient	11/356	154/18845	0.000169785	0.00249804	0.00184822	COL1A1/POSTN/BGLAP/SFRP1/MAP1B/SFRP2/KANK2/RUNX2/CYP1B1/CCND1/GAS6	11
BP	GO:0055006	cardiac cell development	8/356	83/18845	0.000172375	0.00252852	0.00187077	IGF1/PDGFRB/PDGFRA/LMNA/FOXP1/SGCD/SGCB/AKAP13	8
BP	GO:0050803	regulation of synapse structure or activity	14/356	237/18845	0.000175864	0.00257195	0.0019029	THBS2/APOE/ITGB1/PTPRD/TUBA1A/TUBB/FLRT2/CTNNB1/NRP2/APP/CDC42/YWHAZ/FZD1/WASL	14
BP	GO:0050878	regulation of body fluid levels	18/356	359/18845	0.000176659	0.00257524	0.00190534	COL3A1/PDGFRA/AQP1/APOE/MYL9/ACTB/ACTG1/FBLN1/FAP/FLNA/MYH9/VCL/LMAN1/EMILIN1/CCND1/C1QTNF1/GAS6/TLN1	18
BP	GO:0010720	positive regulation of cell development	20/356	424/18845	0.000177147	0.00257524	0.00190534	SERPINF1/CXCL12/ZFP36L1/SOX4/ACTB/MMP14/ITGB1/PTN/PTPRD/MAP1B/MDK/RUNX1/CTNNB1/MACF1/NOTCH2/FOS/GOLGA4/GLI3/HMGB1/GAS6	20
BP	GO:1902904	negative regulation of supramolecular fiber organization	11/356	155/18845	0.000179727	0.00260498	0.00192734	TMSB4X/TMSB10/APOE/LIMA1/CAPZB/MAP1B/ADD3/DLC1/PFN1/EMILIN1/TAOK1	11
BP	GO:0003279	cardiac septum development	9/356	106/18845	0.000181812	0.00262737	0.0019439	SOX4/SEMA3C/RBPJ/SLIT3/NRP2/NOTCH2/ANK2/PARVA/FZD1	9
BP	GO:0051604	protein maturation	17/356	329/18845	0.000186773	0.00269107	0.00199104	AEBP1/C1R/MAFB/SERPINH1/SOX4/MMP14/FBLN1/CAST/S100A10/FLNA/IFI16/SPON1/MYH9/RUNX1/GLI3/CTSZ/ATP6AP2	17
BP	GO:0051098	regulation of binding	18/356	361/18845	0.000189152	0.00270748	0.00200318	TMSB4X/IGF1/APOE/ACTB/TWIST1/S100A10/IFI16/SPON1/DAB2/CTNNB1/JUN/NUCKS1/APP/CDC42/HMGB1/SKI/ANGPT1/CTSZ	18
BP	GO:0090136	epithelial cell-cell adhesion	4/356	16/18845	0.000190397	0.00270748	0.00200318	ITGB5/CCN3/CYP1B1/VCL	4
BP	GO:0048701	embryonic cranial skeleton morphogenesis	6/356	45/18845	0.000190575	0.00270748	0.00200318	PDGFRA/MMP14/TWIST1/PRRX1/RUNX2/GLI3	6
BP	GO:0001958	endochondral ossification	5/356	29/18845	0.000191247	0.00270748	0.00200318	COL1A1/MMP14/MMP13/RUNX2/TMEM119	5
BP	GO:0036075	replacement ossification	5/356	29/18845	0.000191247	0.00270748	0.00200318	COL1A1/MMP14/MMP13/RUNX2/TMEM119	5
BP	GO:0044342	type B pancreatic cell proliferation	5/356	29/18845	0.000191247	0.00270748	0.00200318	IGFBP4/SFRP1/CCN3/IGFBP3/IGFBP5	5
BP	GO:0060562	epithelial tube morphogenesis	17/356	331/18845	0.000200629	0.00283207	0.00209535	SFRP1/SOX4/MMP14/TWIST1/FOXP1/RBPJ/MDK/SFRP2/CTNNB1/DLC1/NOTCH2/PFN1/NR3C1/GLI3/SKI/FZD1/CTSZ	17
MF	GO:0008236	serine-type peptidase activity	12/356	184/18845	0.000204532	0.00287882	0.00212995	MMP2/C1R/PRSS23/MMP14/CFD/CTSK/FAP/MMP13/C1S/C2/MMP11/CFI	12
BP	GO:0045216	cell-cell junction organization	13/356	212/18845	0.000206808	0.00290246	0.00214744	GJA1/CDH11/ACTB/ACTG1/FLNA/CTNNB1/ROCK2/ANK2/SVEP1/VCL/CDC42/CDH13/TLN1	13
BP	GO:0045445	myoblast differentiation	9/356	109/18845	0.000224661	0.00313496	0.00231945	LGALS1/IGF1/ZFP36L1/SOX4/ACTB/ITGB1/RBPJ/IGFBP3/ID3	9
BP	GO:1903707	negative regulation of hemopoiesis	9/356	109/18845	0.000224661	0.00313496	0.00231945	SFRP1/MAFB/FBN1/MDK/RUNX1/LRRC17/CTNNB1/GLI3/HMGB1	9
BP	GO:0001655	urogenital system development	7/356	66/18845	0.000242076	0.00336832	0.00249211	MMP2/TNC/SERPINF1/SFRP1/CRIP1/CTNNB1/PSAP	7
CC	GO:0098637	protein complex involved in cell-matrix adhesion	4/356	17/18845	0.000245286	0.00339359	0.00251081	TNC/LAMB1/LAMC1/EMILIN1	4
BP	GO:1904948	midbrain dopaminergic neuron differentiation	4/356	17/18845	0.000245286	0.00339359	0.00251081	SFRP1/SFRP2/CTNNB1/FZD1	4
MF	GO:0017171	serine hydrolase activity	12/356	188/18845	0.00024955	0.0034428	0.00254722	MMP2/C1R/PRSS23/MMP14/CFD/CTSK/FAP/MMP13/C1S/C2/MMP11/CFI	12
BP	GO:0051591	response to cAMP	8/356	88/18845	0.000258894	0.00356162	0.00263513	COL1A1/AQP1/ZFP36L1/IGFBP5/CYP1B1/FOS/APP/AHR	8
BP	GO:0071456	cellular response to hypoxia	10/356	136/18845	0.000263904	0.00361847	0.00267719	SFRP1/AQP1/ZFP36L1/LMNA/TWIST1/RBPJ/ROCK2/FOS/MALAT1/HP1BP3	10
BP	GO:0045669	positive regulation of osteoblast differentiation	7/356	67/18845	0.000265998	0.00361847	0.00267719	IGF1/SFRP2/CTNNB1/RUNX2/TMEM119/GLI3/NELL1	7
BP	GO:0051057	positive regulation of small GTPase mediated signal transduction	7/356	67/18845	0.000265998	0.00361847	0.00267719	COL3A1/IGF1/PDGFRB/MAP4K4/NOTCH2/AKAP13/ITGAV	7
BP	GO:0070613	regulation of protein processing	7/356	67/18845	0.000265998	0.00361847	0.00267719	MMP14/CAST/S100A10/SPON1/MYH9/RUNX1/CTSZ	7
BP	GO:0045664	regulation of neuron differentiation	12/356	190/18845	0.000275052	0.0037312	0.0027606	NBL1/SFRP1/CXCL12/ITGB1/TCF4/ZFHX3/MAP1B/SFRP2/NREP/ZEB1/APP/GLI3	12
BP	GO:0001666	response to hypoxia	15/356	278/18845	0.000279256	0.00376499	0.0027856	MMP2/SFRP1/CXCL12/AQP1/ZFP36L1/MMP14/LMNA/TWIST1/RBPJ/LOXL2/ROCK2/FOS/ACTN4/MALAT1/HP1BP3	15
BP	GO:0051492	regulation of stress fiber assembly	8/356	89/18845	0.000279862	0.00376499	0.0027856	SFRP1/TPM1/ACTG1/S100A10/DLC1/ROCK2/PFN1/CDC42	8
BP	GO:0097581	lamellipodium organization	8/356	89/18845	0.000279862	0.00376499	0.0027856	ITGB1/CAPZB/CD44/VCL/CDC42/CDH13/ACTR2/ACTR3	8
BP	GO:0042063	gliogenesis	16/356	310/18845	0.000290684	0.00388249	0.00287253	COL3A1/MXRA8/SOX4/MMP14/PTN/TUBA1A/VIM/MDK/LAMB1/CCL2/CTNNB1/PLPP3/APP/NR3C1/GLI3/SKI	16
BP	GO:0044403	biological process involved in symbiotic interaction	16/356	310/18845	0.000290684	0.00388249	0.00287253	LGALS1/APOE/ITGB5/ITGB1/LRRC15/IFI27/JUN/NUCKS1/SCARB2/IFITM2/ROCK2/EEA1/CDC42/ITGAV/HMGB1/GAS6	16
BP	GO:0032835	glomerulus development	7/356	68/18845	0.000291785	0.00388249	0.00287253	PDGFRB/PDGFRA/AQP1/BASP1/NOTCH2/ACTA2/ANGPT1	7
BP	GO:0034394	protein localization to cell surface	7/356	68/18845	0.000291785	0.00388249	0.00287253	FGF7/FLNA/CTNNB1/ANK2/VCL/MAP1A/ANGPT1	7
BP	GO:0050680	negative regulation of epithelial cell proliferation	10/356	138/18845	0.00029691	0.00393993	0.00291503	SERPINF1/SFRP1/APOE/CD109/SFRP2/DAB2/CCL2/ZEB1/B4GALT1/SPARC	10
BP	GO:0000302	response to reactive oxygen species	12/356	192/18845	0.000302734	0.00400628	0.00296412	COL1A1/MMP2/PDGFRB/PDGFRA/AQP1/APOE/TPM1/FOXP1/JUN/CYP1B1/FOS/SESN3	12
BP	GO:0002686	negative regulation of leukocyte migration	6/356	49/18845	0.000307091	0.00404563	0.00299324	NBL1/CXCL12/CCN3/CCL2/EMILIN1/WASL	6
BP	GO:0003205	cardiac chamber development	11/356	165/18845	0.000309434	0.00404563	0.00299324	TPM1/SOX4/SEMA3C/RBPJ/SFRP2/SLIT3/NRP2/NOTCH2/ANK2/PARVA/FZD1	11
BP	GO:0045671	negative regulation of osteoclast differentiation	5/356	32/18845	0.000309587	0.00404563	0.00299324	SFRP1/MAFB/FBN1/LRRC17/CTNNB1	5
BP	GO:0050920	regulation of chemotaxis	13/356	221/18845	0.000309923	0.00404563	0.00299324	TMSB4X/NBL1/PDGFRB/CXCL12/PDGFRA/SEMA3C/PTN/CCN3/MDK/CCL2/CDH13/HMGB1/GAS6	13
CC	GO:0043034	costamere	4/356	18/18845	0.000310691	0.00404563	0.00299324	AHNAK/ANK2/VCL/AHNAK2	4
BP	GO:1903729	regulation of plasma membrane organization	4/356	18/18845	0.000310691	0.00404563	0.00299324	S100A10/MYH9/AHNAK/WASL	4
BP	GO:0030239	myofibril assembly	7/356	69/18845	0.000319541	0.00414978	0.00307029	PDGFRB/PDGFRA/TPM1/MYL9/ITGB1/ACTG1/AKAP13	7
BP	GO:0060021	roof of mouth development	8/356	91/18845	0.000325968	0.00422198	0.00312371	PDGFRA/TWIST1/BNC2/PRRX1/ARID5B/GLI3/SKI/FZD1	8
CC	GO:0014704	intercalated disc	6/356	50/18845	0.000343485	0.00443706	0.00328284	GJA1/ITGB1/CTNNB1/ACTN1/ANK2/VCL	6
BP	GO:0001933	negative regulation of protein phosphorylation	16/356	315/18845	0.000347134	0.00446752	0.00330538	THY1/CADM1/SFRP1/APOE/FBLN1/CD109/SOCS3/SFRP2/IGFBP3/JUN/PLPP3/NIBAN1/SH3BP5/ENPP1/EMILIN1/ANGPT1	16
BP	GO:0032535	regulation of cellular component size	17/356	347/18845	0.000347678	0.00446752	0.00330538	TMSB4X/CXCL12/TMSB10/AQP1/APOE/SEMA3C/LIMA1/CAPZB/MAP1B/MACF1/ADD3/PFN1/ARPC5/GOLGA4/ELN/HP1BP3/SNX9	17
BP	GO:0055002	striated muscle cell development	7/356	70/18845	0.000349376	0.00447753	0.00331278	PDGFRB/PDGFRA/TPM1/MYL9/ITGB1/ACTG1/AKAP13	7
BP	GO:0001656	metanephros development	8/356	92/18845	0.000351241	0.00448962	0.00332173	PDGFRB/PDGFRA/AQP1/BASP1/FBN1/CTNNB1/ID3/GLI3	8
BP	GO:0006958	complement activation, classical pathway	5/356	33/18845	0.000359271	0.00458023	0.00338877	C1R/C1S/C2/SVEP1/CFI	5
BP	GO:0071674	mononuclear cell migration	12/356	196/18845	0.000365238	0.00464415	0.00343606	NBL1/CXCL12/CD99/ECM1/CCN3/MDK/CCL2/APP/CDC42/HMGB1/WASL/GAS6	12
BP	GO:0001738	morphogenesis of a polarized epithelium	8/356	93/18845	0.000378089	0.00479503	0.00354769	SFRP1/ACTB/ACTG1/SFRP2/DAB2/FAT1/CDC42/FZD1	8
BP	GO:0030032	lamellipodium assembly	7/356	71/18845	0.000381402	0.00479955	0.00355103	ITGB1/CAPZB/VCL/CDC42/CDH13/ACTR2/ACTR3	7
BP	GO:0048844	artery morphogenesis	7/356	71/18845	0.000381402	0.00479955	0.00355103	COL3A1/PDGFRB/APOE/SOX4/RBPJ/MDK/PRRX1	7
BP	GO:0061035	regulation of cartilage development	7/356	71/18845	0.000381402	0.00479955	0.00355103	CTSK/MDK/LOXL2/TRPS1/CTNNB1/RUNX2/GLI3	7
BP	GO:0043434	response to peptide hormone	19/356	418/18845	0.000405737	0.00509011	0.00376601	COL1A1/COL3A1/BGLAP/CXCL12/ZFP36L1/CTSK/RAB31/FBN1/MAP1B/SOCS3/ZNF106/NUCKS1/IGFBP5/CYP1B1/ROCK2/FOS/ENPP1/VPS13C/SESN3	19
BP	GO:0048704	embryonic skeletal system morphogenesis	8/356	94/18845	0.000406582	0.00509011	0.00376601	PDGFRA/MMP14/TWIST1/PRRX1/CTNNB1/ZEB1/RUNX2/GLI3	8
CC	GO:0044291	cell-cell contact zone	7/356	72/18845	0.000415733	0.00517113	0.00382595	GJA1/ITGB1/AHNAK/CTNNB1/ACTN1/ANK2/VCL	7
BP	GO:1904888	cranial skeletal system development	7/356	72/18845	0.000415733	0.00517113	0.00382595	PDGFRA/MMP14/TWIST1/PRRX1/CTNNB1/RUNX2/GLI3	7
BP	GO:0008064	regulation of actin polymerization or depolymerization	10/356	144/18845	0.0004173	0.00517113	0.00382595	TMSB4X/CXCL12/TMSB10/LIMA1/CAPZB/ADD3/PFN1/ARPC5/ELN/SNX9	10
BP	GO:0036294	cellular response to decreased oxygen levels	10/356	144/18845	0.0004173	0.00517113	0.00382595	SFRP1/AQP1/ZFP36L1/LMNA/TWIST1/RBPJ/ROCK2/FOS/MALAT1/HP1BP3	10
BP	GO:1990138	neuron projection extension	11/356	171/18845	0.00041981	0.00518902	0.00383919	CXCL12/APOE/ITGB1/SEMA3C/MAP1B/CTNNB1/MACF1/SLIT3/NRP2/VCL/GOLGA4	11
BP	GO:0048146	positive regulation of fibroblast proliferation	6/356	52/18845	0.000426349	0.00524323	0.0038793	IGF1/PDGFRB/PDGFRA/AQP1/JUN/GAS6	6
BP	GO:0060324	face development	6/356	52/18845	0.000426349	0.00524323	0.0038793	COL1A1/MMP2/PDGFRA/CRISPLD2/ARID5B/SKI	6
BP	GO:0032355	response to estradiol	9/356	119/18845	0.000432347	0.0053036	0.00392396	COL1A1/MMP2/PDGFRB/SFRP1/MAP1B/CTNNB1/PTGFR/CYP1B1/CCND1	9
CC	GO:0032153	cell division site	7/356	73/18845	0.000452489	0.00551041	0.00407698	ITGB1/LIMA1/SEPTIN11/HMCN1/MYH9/SEPTIN2/SEPTIN7	7
BP	GO:0034103	regulation of tissue remodeling	7/356	73/18845	0.000452489	0.00551041	0.00407698	BGLAP/GPNMB/SFRP1/MDK/RUNX1/ROCK2/TMEM119	7
BP	GO:0036293	response to decreased oxygen levels	15/356	291/18845	0.000452601	0.00551041	0.00407698	MMP2/SFRP1/CXCL12/AQP1/ZFP36L1/MMP14/LMNA/TWIST1/RBPJ/LOXL2/ROCK2/FOS/ACTN4/MALAT1/HP1BP3	15
BP	GO:0045862	positive regulation of proteolysis	17/356	356/18845	0.000465799	0.00565696	0.00418541	ANTXR1/APOE/MMP14/CTSK/S100A10/IFI16/UACA/SPON1/SFRP2/MYH9/DAB2/DLC1/ROCK2/RNF19A/HMGB1/SH3D19/SNX9	17
BP	GO:0032330	regulation of chondrocyte differentiation	6/356	53/18845	0.000473232	0.00568516	0.00420627	MDK/LOXL2/TRPS1/CTNNB1/RUNX2/GLI3	6
BP	GO:0071320	cellular response to cAMP	6/356	53/18845	0.000473232	0.00568516	0.00420627	AQP1/ZFP36L1/IGFBP5/CYP1B1/APP/AHR	6
BP	GO:0071385	cellular response to glucocorticoid stimulus	6/356	53/18845	0.000473232	0.00568516	0.00420627	SERPINF1/AQP1/ZFP36L1/CYP1B1/NR3C1/ZFP36L2	6
BP	GO:0014911	positive regulation of smooth muscle cell migration	5/356	35/18845	0.000476458	0.00568516	0.00420627	IGF1/PDGFRB/MDK/IGFBP5/CYP1B1	5
BP	GO:0030224	monocyte differentiation	5/356	35/18845	0.000476458	0.00568516	0.00420627	ZFP36L1/FOXP1/IFI16/MYH9/JUN	5
BP	GO:0033144	negative regulation of intracellular steroid hormone receptor signaling pathway	5/356	35/18845	0.000476458	0.00568516	0.00420627	SFRP1/FOXP1/LBH/DAB2/KANK2	5
BP	GO:1904707	positive regulation of vascular associated smooth muscle cell proliferation	5/356	35/18845	0.000476458	0.00568516	0.00420627	MMP2/GJA1/IGF1/JUN/IGFBP5	5
BP	GO:0060973	cell migration involved in heart development	4/356	20/18845	0.00047746	0.00568516	0.00420627	PDGFRB/SEMA3C/TWIST1/CDC42	4
BP	GO:0030832	regulation of actin filament length	10/356	147/18845	0.000491262	0.00583524	0.00431731	TMSB4X/CXCL12/TMSB10/LIMA1/CAPZB/ADD3/PFN1/ARPC5/ELN/SNX9	10
BP	GO:0001938	positive regulation of endothelial cell proliferation	8/356	97/18845	0.000502699	0.0059421	0.00439637	CXCL12/FGF7/ECM1/MDK/JUN/NRP2/CDH13/HMGB1	8
CC	GO:0043202	lysosomal lumen	8/356	97/18845	0.000502699	0.0059421	0.00439637	PDGFRB/VCAN/CTSK/LAMP2/SCARB2/LUM/NPC2/PSAP	8
CC	GO:0005775	vacuolar lumen	11/356	175/18845	0.000510382	0.0060183	0.00445275	PDGFRB/VCAN/CTSK/TUBB/LAMP2/SCARB2/LUM/NPC2/PSAP/FABP5/ACTR2	11
BP	GO:0010718	positive regulation of epithelial to mesenchymal transition	6/356	54/18845	0.000524034	0.00614951	0.00454983	COL1A1/TWIST1/MDK/DAB2/LOXL2/CTNNB1	6
CC	GO:0032154	cleavage furrow	6/356	54/18845	0.000524034	0.00614951	0.00454983	ITGB1/LIMA1/HMCN1/MYH9/SEPTIN2/SEPTIN7	6
BP	GO:0042698	ovulation cycle	7/356	75/18845	0.000533768	0.00623795	0.00461526	MMP2/SERPINF1/PDGFRA/PTN/MDK/SLIT3/CYP1B1	7
BP	GO:0001764	neuron migration	11/356	176/18845	0.000535414	0.00623795	0.00461526	COL3A1/CXCL12/TWIST1/TUBA1A/MAP1B/MDK/FLRT2/CTNNB1/NRP2/NAV1/GAS6	11
BP	GO:0019827	stem cell population maintenance	11/356	176/18845	0.000535414	0.00623795	0.00461526	SFRP1/SOX4/ACTB/PTN/RBPJ/PRRX1/LBH/LOXL2/CTNNB1/ZFP36L2/SKI	11
MF	GO:0043394	proteoglycan binding	5/356	36/18845	0.000544826	0.00632279	0.00467803	TNC/GPNMB/COL5A1/APOE/CTSK	5
BP	GO:1901653	cellular response to peptide	17/356	361/18845	0.000545292	0.00632279	0.00467803	GJA1/BGLAP/IGF1/ZFP36L1/RAB31/FBN1/MAP1B/VIM/SOCS3/ZNF106/NUCKS1/CYP1B1/ROCK2/FOS/APP/ENPP1/SESN3	17
BP	GO:0001954	positive regulation of cell-matrix adhesion	6/356	55/18845	0.000578978	0.00668157	0.00494348	THY1/SFRP1/S100A10/MAP4K4/RIN2/CDH13	6
BP	GO:0006956	complement activation	6/356	55/18845	0.000578978	0.00668157	0.00494348	C1R/CFD/C1S/C2/SVEP1/CFI	6
CC	GO:0042827	platelet dense granule	4/356	21/18845	0.000581073	0.0066899	0.00494964	ECM1/TIMP3/SELENOP/LAMP2	4
BP	GO:0030100	regulation of endocytosis	12/356	207/18845	0.000595974	0.00684527	0.0050646	SFRP4/APOE/ACTB/ACTG1/RAB31/DAB2/EPHA3/CDC42/ITGAV/CDH13/WASL/ANGPT1	12
CC	GO:0032587	ruffle membrane	8/356	100/18845	0.00061645	0.00706379	0.00522627	TPM1/ITGB1/FAP/MACF1/PSD3/DLC1/ITGAV/TLN1	8
BP	GO:0030279	negative regulation of ossification	5/356	37/18845	0.000620305	0.00709128	0.00524661	SFRP1/ECM1/RBPJ/MDK/ENPP1	5
BP	GO:0030514	negative regulation of BMP signaling pathway	6/356	56/18845	0.00063829	0.00727979	0.00538608	NBL1/SFRP1/FBN1/SFRP2/SKI/FZD1	6
MF	GO:0061135	endopeptidase regulator activity	11/356	180/18845	0.000646041	0.00735098	0.00543875	COL6A3/SERPINF1/TIMP2/SERPINH1/CAST/TIMP3/CD109/SFRP2/APLP2/APP/GAS6	11
BP	GO:0001838	embryonic epithelial tube formation	9/356	126/18845	0.00065607	0.00741759	0.00548804	SFRP1/SOX4/TWIST1/SFRP2/CTNNB1/DLC1/PFN1/SKI/FZD1	9
BP	GO:0003158	endothelium development	9/356	126/18845	0.00065607	0.00741759	0.00548804	FSTL1/FOXP1/RBPJ/SLC40A1/CTNNB1/ZEB1/ROCK2/VCL/FZD1	9
BP	GO:0051235	maintenance of location	16/356	334/18845	0.000656464	0.00741759	0.00548804	TMSB4X/THY1/NBL1/TMSB10/APOE/FLNA/FBN1/LTBP1/CEMIP/SYNE1/ANK2/LMAN1/ITGAV/ENPP1/YWHAB/VPS13C	16
BP	GO:0030183	B cell differentiation	10/356	153/18845	0.000672	0.00754065	0.00557909	LGALS1/SFRP1/ZFP36L1/MMP14/ITGB1/KLF6/RBPJ/NOTCH2/IRF2BP2/ZFP36L2	10
BP	GO:0030307	positive regulation of cell growth	10/356	153/18845	0.000672	0.00754065	0.00557909	IGF1/SFRP1/CXCL12/MMP14/MAP1B/SFRP2/MACF1/TEAD1/CDC42/GOLGA4	10
BP	GO:0035148	tube formation	10/356	153/18845	0.000672	0.00754065	0.00557909	SFRP1/SOX4/TWIST1/SFRP2/CTNNB1/DLC1/PFN1/YWHAZ/SKI/FZD1	10
BP	GO:1902107	positive regulation of leukocyte differentiation	11/356	181/18845	0.000676488	0.00754251	0.00558046	ZFP36L1/SOX4/ACTB/MMP14/MDK/RUNX1/NOTCH2/FOS/GLI3/HMGB1/GAS6	11
BP	GO:1903708	positive regulation of hemopoiesis	11/356	181/18845	0.000676488	0.00754251	0.00558046	ZFP36L1/SOX4/ACTB/MMP14/MDK/RUNX1/NOTCH2/FOS/GLI3/HMGB1/GAS6	11
BP	GO:0045619	regulation of lymphocyte differentiation	12/356	210/18845	0.000676813	0.00754251	0.00558046	SFRP1/ZFP36L1/SOX4/ACTB/MMP14/MDK/RUNX1/ZEB1/ZFP36L2/GLI3/HMGB1/GAS6	12
CC	GO:0031258	lamellipodium membrane	4/356	22/18845	0.000699695	0.00773695	0.00572432	ANTXR1/FAP/CD44/ITGAV	4
BP	GO:0071676	negative regulation of mononuclear cell migration	4/356	22/18845	0.000699695	0.00773695	0.00572432	NBL1/CCN3/CCL2/WASL	4
BP	GO:2000647	negative regulation of stem cell proliferation	4/356	22/18845	0.000699695	0.00773695	0.00572432	FBLN1/RBPJ/CD109/GLI3	4
BP	GO:0008347	glial cell migration	6/356	57/18845	0.000702203	0.00773695	0.00572432	COL3A1/MMP14/LAMB1/CCL2/CTNNB1/GLI3	6
BP	GO:0034332	adherens junction organization	6/356	57/18845	0.000702203	0.00773695	0.00572432	CDH11/ACTB/CTNNB1/VCL/CDC42/CDH13	6
BP	GO:0003253	cardiac neural crest cell migration involved in outflow tract morphogenesis	3/356	10/18845	0.000726847	0.0078661	0.00581988	SEMA3C/TWIST1/CDC42	3
MF	GO:0005522	profilin binding	3/356	10/18845	0.000726847	0.0078661	0.00581988	ENAH/WIPF1/ACTG1	3
MF	GO:0035374	chondroitin sulfate binding	3/356	10/18845	0.000726847	0.0078661	0.00581988	PTN/DPYSL3/MDK	3
BP	GO:0035581	sequestering of extracellular ligand from receptor	3/356	10/18845	0.000726847	0.0078661	0.00581988	NBL1/FBN1/LTBP1	3
BP	GO:0048251	elastic fiber assembly	3/356	10/18845	0.000726847	0.0078661	0.00581988	COL3A1/MFAP4/EMILIN1	3
BP	GO:0048664	neuron fate determination	3/356	10/18845	0.000726847	0.0078661	0.00581988	PRRX1/CTNNB1/CDC42	3
BP	GO:0060346	bone trabecula formation	3/356	10/18845	0.000726847	0.0078661	0.00581988	COL1A1/MMP2/SFRP1	3
BP	GO:2000425	regulation of apoptotic cell clearance	3/356	10/18845	0.000726847	0.0078661	0.00581988	CCL2/C2/HMGB1	3
BP	GO:0034612	response to tumor necrosis factor	13/356	242/18845	0.000731488	0.00789877	0.00584405	COL1A1/TMSB4X/SFRP1/ZFP36L1/FOXP1/CTSK/TUBA1A/CCL2/CYP1B1/FOS/ACTN4/ZFP36L2/GAS6	13
CC	GO:0045177	apical part of cell	19/356	439/18845	0.000734395	0.00790145	0.00584603	GJA1/THY1/PDGFRB/AQP1/FRMD6/CTSK/ACTG1/FAP/MYO1B/CTNNB1/PLPP1/CD44/SEPTIN7/APP/FAT1/ANK2/CDC42/CYBRD1/ATP6AP2	19
BP	GO:0046683	response to organophosphorus	9/356	128/18845	0.000734981	0.00790145	0.00584603	COL1A1/AQP1/ZFP36L1/IGFBP5/CYP1B1/FOS/APP/AHR/ENPP1	9
BP	GO:0046578	regulation of Ras protein signal transduction	11/356	183/18845	0.000740973	0.00794832	0.00588071	COL3A1/IGF1/PDGFRB/APOE/ITGB1/MAP4K4/KANK2/PSD3/DLC1/NOTCH2/AKAP13	11
BP	GO:0007043	cell-cell junction assembly	10/356	155/18845	0.000743232	0.00795503	0.00588567	GJA1/CDH11/ACTB/ACTG1/CTNNB1/ROCK2/ANK2/VCL/CDH13/TLN1	10
BP	GO:0010721	negative regulation of cell development	14/356	274/18845	0.000757345	0.00808831	0.00598429	THY1/IGF1/SFRP1/MAFB/SEMA3C/PTN/FBN1/MDK/RUNX1/LRRC17/CTNNB1/GLI3/HMGB1/SKI	14
CC	GO:0101002	ficolin-1-rich granule	11/356	184/18845	0.000775081	0.00822864	0.00608811	TIMP2/CFD/CRISPLD2/LAMP2/ARPC5/SLC2A3/VCL/HMGB1/ACTR2/CTSZ/ATP6AP2	11
CC	GO:0005793	endoplasmic reticulum-Golgi intermediate compartment	9/356	129/18845	0.000777243	0.00822864	0.00608811	SERPINH1/GALNT1/PLPP3/VMP1/LMAN1/HMGB1/STK17B/MAN1A1/CTSZ	9
CC	GO:0030018	Z disc	9/356	129/18845	0.000777243	0.00822864	0.00608811	MYL9/FLNA/DST/PALLD/CTNNB1/ACTN1/ACTN4/ANK2/PARVA	9
BP	GO:0061041	regulation of wound healing	9/356	129/18845	0.000777243	0.00822864	0.00608811	PDGFRA/APOE/ITGB1/ACTG1/FAP/CD109/ACTA2/EMILIN1/C1QTNF1	9
BP	GO:0072659	protein localization to plasma membrane	14/356	275/18845	0.000784633	0.00828886	0.00613266	ACTB/MMP14/ITGB1/LRRC15/S100A10/RAB31/FLNA/DAB2/MACF1/EPHA3/ROCK2/ANK2/GOLGA4/GAS6	14
BP	GO:0051851	modulation by host of symbiont process	7/356	80/18845	0.000788369	0.0083103	0.00614852	APOE/IFI27/JUN/NUCKS1/ROCK2/EEA1/CDC42	7
BP	GO:0043567	regulation of insulin-like growth factor receptor signaling pathway	4/356	23/18845	0.000834478	0.00875842	0.00648008	IGFBP4/IGF1/IGFBP3/IGFBP5	4
CC	GO:0090665	glycoprotein complex	4/356	23/18845	0.000834478	0.00875842	0.00648008	FLNA/SSPN/SGCD/SGCB	4
BP	GO:0033619	membrane protein proteolysis	6/356	59/18845	0.000844796	0.00880976	0.00651806	TIMP2/APOE/TIMP3/MYH9/SH3D19/SNX9	6
BP	GO:0046579	positive regulation of Ras protein signal transduction	6/356	59/18845	0.000844796	0.00880976	0.00651806	COL3A1/IGF1/PDGFRB/MAP4K4/NOTCH2/AKAP13	6
BP	GO:1905517	macrophage migration	6/356	59/18845	0.000844796	0.00880976	0.00651806	MMP2/MMP14/MDK/CCL2/B4GALT1/EMILIN1	6
BP	GO:0001841	neural tube formation	8/356	105/18845	0.000851532	0.00886102	0.00655599	SFRP1/SOX4/TWIST1/SFRP2/DLC1/PFN1/SKI/FZD1	8
BP	GO:0045936	negative regulation of phosphate metabolic process	18/356	411/18845	0.00087908	0.00912819	0.00675366	THY1/CADM1/SFRP1/APOE/FBLN1/CD109/SOCS3/SFRP2/IGFBP3/JUN/PLPP3/ROCK2/NIBAN1/SH3BP5/ENPP1/YWHAB/EMILIN1/ANGPT1	18
BP	GO:0016485	protein processing	13/356	247/18845	0.000883361	0.00915312	0.0067721	AEBP1/C1R/MAFB/MMP14/CAST/S100A10/IFI16/SPON1/MYH9/RUNX1/GLI3/CTSZ/ATP6AP2	13
BP	GO:0010563	negative regulation of phosphorus metabolic process	18/356	412/18845	0.000903735	0.00933149	0.00690407	THY1/CADM1/SFRP1/APOE/FBLN1/CD109/SOCS3/SFRP2/IGFBP3/JUN/PLPP3/ROCK2/NIBAN1/SH3BP5/ENPP1/YWHAB/EMILIN1/ANGPT1	18
BP	GO:0071453	cellular response to oxygen levels	10/356	159/18845	0.000904407	0.00933149	0.00690407	SFRP1/AQP1/ZFP36L1/LMNA/TWIST1/RBPJ/ROCK2/FOS/MALAT1/HP1BP3	10
BP	GO:0035023	regulation of Rho protein signal transduction	7/356	82/18845	0.000913689	0.00938748	0.00694549	COL3A1/PDGFRB/APOE/ITGB1/KANK2/DLC1/AKAP13	7
BP	GO:0060395	SMAD protein signal transduction	7/356	82/18845	0.000913689	0.00938748	0.00694549	CCN3/VIM/DAB2/JUN/RUNX2/FOS/SKI	7
BP	GO:0010812	negative regulation of cell-substrate adhesion	6/356	60/18845	0.000923969	0.00945321	0.00699413	COL1A1/MMP14/FBLN1/MAP4K4/DLC1/ACTN4	6
BP	GO:0051653	spindle localization	6/356	60/18845	0.000923969	0.00945321	0.00699413	GJA1/ITGB1/MYH9/ACTR2/WASL/ACTR3	6
BP	GO:0006979	response to oxidative stress	18/356	413/18845	0.000928979	0.00948454	0.00701731	COL1A1/MMP2/PDGFRB/PDGFRA/AQP1/APOE/TPM1/MMP14/FOXP1/SELENOP/CTNNB1/JUN/CYP1B1/FOS/APP/FZD1/GPX8/SESN3	18
BP	GO:0043401	steroid hormone mediated signaling pathway	9/356	133/18845	0.000966561	0.00984759	0.00728592	SFRP1/FOXP1/LBH/DAB2/KANK2/ABHD2/PLPP1/NR3C1/RBFOX2	9
BP	GO:0060419	heart growth	7/356	83/18845	0.000981967	0.00990845	0.00733095	IGF1/BASP1/FOXP1/RBPJ/RUNX1/AKAP13/SKI	7
CC	GO:0005614	interstitial matrix	3/356	11/18845	0.000985463	0.00990845	0.00733095	COL14A1/TNC/ECM2	3
BP	GO:0072497	mesenchymal stem cell differentiation	3/356	11/18845	0.000985463	0.00990845	0.00733095	PDGFRA/CTNNB1/FZD1	3
BP	GO:0090179	planar cell polarity pathway involved in neural tube closure	3/356	11/18845	0.000985463	0.00990845	0.00733095	SFRP1/SFRP2/FZD1	3
BP	GO:1900272	negative regulation of long-term synaptic potentiation	3/356	11/18845	0.000985463	0.00990845	0.00733095	APOE/PTN/APP	3
BP	GO:1903054	negative regulation of extracellular matrix organization	3/356	11/18845	0.000985463	0.00990845	0.00733095	ANTXR1/FAP/EMILIN1	3
BP	GO:0019058	viral life cycle	15/356	314/18845	0.000986776	0.00990845	0.00733095	LGALS1/APOE/ITGB5/ITGB1/LRRC15/IFI27/IFI16/CCL2/NUCKS1/SCARB2/IFITM2/ITGAV/HMGB1/GAS6/ISG15	15
BP	GO:1904705	regulation of vascular associated smooth muscle cell proliferation	6/356	61/18845	0.00100873	0.0100989	0.00747183	MMP2/GJA1/IGF1/TPM1/JUN/IGFBP5	6
BP	GO:0048568	embryonic organ development	19/356	451/18845	0.00100989	0.0100989	0.00747183	MAFB/PDGFRA/ZFP36L1/MMP14/TWIST1/RBPJ/FBN1/MFAP2/PRRX1/SOCS3/CTNNB1/TEAD1/ZEB1/COL18A1/RUNX2/NOTCH2/CDC42/ID3/GLI3	19
BP	GO:0071356	cellular response to tumor necrosis factor	12/356	221/18845	0.00105614	0.0105398	0.00779803	COL1A1/TMSB4X/SFRP1/ZFP36L1/FOXP1/CTSK/CCL2/CYP1B1/FOS/ACTN4/ZFP36L2/GAS6	12
BP	GO:0032233	positive regulation of actin filament bundle assembly	6/356	62/18845	0.00109934	0.0109484	0.00810039	SFRP1/TPM1/S100A10/ROCK2/PFN1/CDC42	6
BP	GO:0071364	cellular response to epidermal growth factor stimulus	5/356	42/18845	0.00112074	0.0111161	0.00822446	COL1A1/ZFP36L1/DAB2/FOS/ZFP36L2	5
BP	GO:0071604	transforming growth factor beta production	5/356	42/18845	0.00112074	0.0111161	0.00822446	COL3A1/LTBP1/LUM/ITGAV/ATP6AP2	5
BP	GO:0030318	melanocyte differentiation	4/356	25/18845	0.00115716	0.0114357	0.00846089	ZEB2/ENPP1/GLI3/MITF	4
BP	GO:0051249	regulation of lymphocyte activation	20/356	492/18845	0.00115766	0.0114357	0.00846089	LGALS1/GPNMB/THY1/IGF1/SFRP1/ZFP36L1/SOX4/ACTB/MMP14/MDK/CD276/RUNX1/CCL2/CTNNB1/ZEB1/AHR/ZFP36L2/GLI3/HMGB1/GAS6	20
BP	GO:0052548	regulation of endopeptidase activity	15/356	320/18845	0.00119212	0.0116964	0.00865379	SERPINF1/TIMP2/SERPINH1/AQP1/CAST/TIMP3/IFI16/UACA/SFRP2/CD44/DLC1/ROCK2/IFI6/HMGB1/GAS6	15
BP	GO:0031638	zymogen activation	6/356	63/18845	0.00119606	0.0116964	0.00865379	C1R/MMP14/S100A10/IFI16/RUNX1/CTSZ	6
BP	GO:0050918	positive chemotaxis	6/356	63/18845	0.00119606	0.0116964	0.00865379	GPNMB/CXCL12/FGF7/CDH13/HMGB1/ANGPT1	6
BP	GO:0071384	cellular response to corticosteroid stimulus	6/356	63/18845	0.00119606	0.0116964	0.00865379	SERPINF1/AQP1/ZFP36L1/CYP1B1/NR3C1/ZFP36L2	6
BP	GO:1990874	vascular associated smooth muscle cell proliferation	6/356	63/18845	0.00119606	0.0116964	0.00865379	MMP2/GJA1/IGF1/TPM1/JUN/IGFBP5	6
BP	GO:0007009	plasma membrane organization	10/356	165/18845	0.00119906	0.0117022	0.00865809	COL5A1/MAFB/S100A10/MYH9/AHNAK/VMP1/ANK2/WASL/MYOF/SNX9	10
BP	GO:0010463	mesenchymal cell proliferation	5/356	43/18845	0.00124883	0.0121269	0.00897234	LMNA/FGF7/PRRX1/CTNNB1/ZEB1	5
MF	GO:0048156	tau protein binding	5/356	43/18845	0.00124883	0.0121269	0.00897234	APOE/ACTB/ROCK2/MAP1A/TAOK1	5
BP	GO:0072175	epithelial tube formation	9/356	138/18845	0.0012541	0.0121269	0.00897234	SFRP1/SOX4/TWIST1/SFRP2/CTNNB1/DLC1/PFN1/SKI/FZD1	9
MF	GO:0004866	endopeptidase inhibitor activity	10/356	166/18845	0.00125503	0.0121269	0.00897234	COL6A3/SERPINF1/TIMP2/SERPINH1/CAST/TIMP3/CD109/APLP2/APP/GAS6	10
BP	GO:0046661	male sex differentiation	10/356	166/18845	0.00125503	0.0121269	0.00897234	PDGFRB/SFRP1/PDGFRA/MMP14/SFRP2/CTNNB1/CYP1B1/ARID5B/ATRX/CCND1	10
BP	GO:0008406	gonad development	12/356	226/18845	0.00127944	0.0123383	0.00912874	MMP2/PDGFRB/SFRP1/PDGFRA/MMP14/BASP1/SFRP2/SLIT3/CYP1B1/ARID5B/ATRX/CCND1	12
BP	GO:0061309	cardiac neural crest cell development involved in outflow tract morphogenesis	3/356	12/18845	0.00129562	0.0123531	0.0091397	SEMA3C/TWIST1/CDC42	3
BP	GO:0090178	regulation of establishment of planar polarity involved in neural tube closure	3/356	12/18845	0.00129562	0.0123531	0.0091397	SFRP1/SFRP2/FZD1	3
BP	GO:1900115	extracellular regulation of signal transduction	3/356	12/18845	0.00129562	0.0123531	0.0091397	NBL1/FBN1/LTBP1	3
BP	GO:1900116	extracellular negative regulation of signal transduction	3/356	12/18845	0.00129562	0.0123531	0.0091397	NBL1/FBN1/LTBP1	3
CC	GO:0042470	melanosome	8/356	112/18845	0.00129619	0.0123531	0.0091397	SERPINF1/GPNMB/APOE/MMP14/ITGB1/YWHAZ/YWHAB/CALU	8
CC	GO:0048770	pigment granule	8/356	112/18845	0.00129619	0.0123531	0.0091397	SERPINF1/GPNMB/APOE/MMP14/ITGB1/YWHAZ/YWHAB/CALU	8
BP	GO:1905330	regulation of morphogenesis of an epithelium	6/356	64/18845	0.00129916	0.0123572	0.00914272	GJA1/SFRP1/FOXP1/FGF7/MDK/CTNNB1	6
BP	GO:0042326	negative regulation of phosphorylation	16/356	357/18845	0.00132163	0.0125465	0.00928275	THY1/CADM1/SFRP1/APOE/FBLN1/CD109/SOCS3/SFRP2/IGFBP3/JUN/PLPP3/NIBAN1/SH3BP5/ENPP1/EMILIN1/ANGPT1	16
BP	GO:0010954	positive regulation of protein processing	4/356	26/18845	0.00134737	0.0126919	0.00939034	MMP14/S100A10/SPON1/MYH9	4
BP	GO:0051894	positive regulation of focal adhesion assembly	4/356	26/18845	0.00134737	0.0126919	0.00939034	THY1/SFRP1/S100A10/MAP4K4	4
BP	GO:0060343	trabecula formation	4/356	26/18845	0.00134737	0.0126919	0.00939034	COL1A1/MMP2/SFRP1/SLC40A1	4
BP	GO:2000050	regulation of non-canonical Wnt signaling pathway	4/356	26/18845	0.00134737	0.0126919	0.00939034	SFRP1/SFRP4/SFRP2/DAB2	4
BP	GO:0044089	positive regulation of cellular component biogenesis	20/356	499/18845	0.00137042	0.0128788	0.00952864	THBS2/THY1/SFRP1/TPM1/S100A10/PTPRD/MAP4K4/DPYSL3/MAP1B/FLRT2/ROCK2/PFN1/SEPTIN7/CDC42/ACTR2/EMILIN1/WASL/ISG15/SNX9/ACTR3	20
BP	GO:0030518	intracellular steroid hormone receptor signaling pathway	8/356	113/18845	0.00137251	0.0128788	0.00952864	SFRP1/FOXP1/LBH/DAB2/KANK2/PLPP1/NR3C1/RBFOX2	8
BP	GO:2000117	negative regulation of cysteine-type endopeptidase activity	7/356	88/18845	0.00138583	0.0129689	0.00959524	AQP1/CAST/IFI16/SFRP2/CD44/IFI6/GAS6	7
BP	GO:1900026	positive regulation of substrate adhesion-dependent cell spreading	5/356	44/18845	0.00138743	0.0129689	0.00959524	S100A10/FLNA/MDK/DAB2/CDC42	5
BP	GO:0030900	forebrain development	17/356	394/18845	0.00142302	0.013276	0.00982251	COL3A1/CXCL12/AQP1/FAT4/FOXP1/RBPJ/TUBA1A/MDK/LAMB1/CTNNB1/NRP2/ZEB1/DLC1/APP/GLI3/SKI/ATRX	17
BP	GO:0010001	glial cell differentiation	12/356	229/18845	0.00143124	0.0133272	0.00986041	MXRA8/SOX4/PTN/TUBA1A/VIM/MDK/CTNNB1/PLPP3/APP/NR3C1/GLI3/SKI	12
BP	GO:1902905	positive regulation of supramolecular fiber organization	10/356	169/18845	0.00143585	0.0133446	0.00987327	SFRP1/APOE/TPM1/S100A10/MAP1B/ROCK2/PFN1/APP/CDC42/SNX9	10
BP	GO:0018108	peptidyl-tyrosine phosphorylation	16/356	360/18845	0.00144033	0.0133608	0.0098852	THY1/IGF1/PDGFRB/SFRP1/PDGFRA/FGF7/SOCS3/SFRP2/CD44/EPHA3/PLPP3/APP/SH3BP5/PEAK1/ANGPT1/GAS6	16
BP	GO:0014074	response to purine-containing compound	9/356	141/18845	0.00145737	0.0134676	0.00996423	COL1A1/AQP1/ZFP36L1/IGFBP5/CYP1B1/FOS/APP/AHR/ENPP1	9
CC	GO:0031674	I band	9/356	141/18845	0.00145737	0.0134676	0.00996423	MYL9/FLNA/DST/PALLD/CTNNB1/ACTN1/ACTN4/ANK2/PARVA	9
BP	GO:0001894	tissue homeostasis	13/356	262/18845	0.00150605	0.0138648	0.0102581	COL3A1/GJA1/BGLAP/ACTB/ITGB1/CTSK/ACTG1/TUBA1A/CTNNB1/LAMC1/VCL/TMEM119/ANGPT1	13
BP	GO:0060249	anatomical structure homeostasis	13/356	262/18845	0.00150605	0.0138648	0.0102581	COL3A1/GJA1/BGLAP/ACTB/ITGB1/CTSK/ACTG1/TUBA1A/CTNNB1/LAMC1/VCL/TMEM119/ANGPT1	13
BP	GO:0018212	peptidyl-tyrosine modification	16/356	362/18845	0.00152435	0.0140068	0.0103632	THY1/IGF1/PDGFRB/SFRP1/PDGFRA/FGF7/SOCS3/SFRP2/CD44/EPHA3/PLPP3/APP/SH3BP5/PEAK1/ANGPT1/GAS6	16
BP	GO:0045137	development of primary sexual characteristics	12/356	231/18845	0.00154048	0.0141283	0.0104531	MMP2/PDGFRB/SFRP1/PDGFRA/MMP14/BASP1/SFRP2/SLIT3/CYP1B1/ARID5B/ATRX/CCND1	12
BP	GO:0014912	negative regulation of smooth muscle cell migration	4/356	27/18845	0.00155838	0.0142122	0.0105151	TPM1/ABHD2/IGFBP3/IGFBP5	4
BP	GO:0021801	cerebral cortex radial glia-guided migration	4/356	27/18845	0.00155838	0.0142122	0.0105151	COL3A1/LAMB1/CTNNB1/GLI3	4
BP	GO:0022030	telencephalon glial cell migration	4/356	27/18845	0.00155838	0.0142122	0.0105151	COL3A1/LAMB1/CTNNB1/GLI3	4
BP	GO:0007265	Ras protein signal transduction	15/356	329/18845	0.00156694	0.0142635	0.0105531	COL1A2/COL3A1/IGF1/PDGFRB/APOE/ITGB1/MAP4K4/KANK2/PSD3/DLC1/NOTCH2/ROCK2/AKAP13/CDC42/CDH13	15
BP	GO:0030901	midbrain development	7/356	90/18845	0.0015796	0.0143519	0.0106185	SFRP1/ACTB/BASP1/SFRP2/CTNNB1/CDC42/FZD1	7
BP	GO:0008584	male gonad development	9/356	143/18845	0.00160702	0.0145739	0.0107828	PDGFRB/SFRP1/PDGFRA/MMP14/SFRP2/CYP1B1/ARID5B/ATRX/CCND1	9
BP	GO:0031667	response to nutrient levels	19/356	470/18845	0.00162592	0.0147179	0.0108893	COL1A1/POSTN/BGLAP/SFRP1/APOE/CTSK/IFI16/MAP1B/SFRP2/KANK2/LAMP2/ZEB1/RUNX2/CYP1B1/TBL1XR1/FOS/CCND1/SESN3/GAS6	19
MF	GO:0030414	peptidase inhibitor activity	10/356	172/18845	0.00163731	0.0147866	0.0109402	COL6A3/SERPINF1/TIMP2/SERPINH1/CAST/TIMP3/CD109/APLP2/APP/GAS6	10
BP	GO:0035019	somatic stem cell population maintenance	6/356	67/18845	0.00164949	0.0147866	0.0109402	SFRP1/SOX4/RBPJ/LBH/ZFP36L2/SKI	6
BP	GO:0034333	adherens junction assembly	3/356	13/18845	0.00166084	0.0147866	0.0109402	ACTB/CTNNB1/VCL	3
BP	GO:0061430	bone trabecula morphogenesis	3/356	13/18845	0.00166084	0.0147866	0.0109402	COL1A1/MMP2/SFRP1	3
BP	GO:0071481	cellular response to X-ray	3/356	13/18845	0.00166084	0.0147866	0.0109402	SFRP1/SFRP2/NUCKS1	3
BP	GO:0090177	establishment of planar polarity involved in neural tube closure	3/356	13/18845	0.00166084	0.0147866	0.0109402	SFRP1/SFRP2/FZD1	3
CC	GO:1990907	beta-catenin-TCF complex	3/356	13/18845	0.00166084	0.0147866	0.0109402	TCF4/CTNNB1/TLE4	3
BP	GO:2000288	positive regulation of myoblast proliferation	3/356	13/18845	0.00166084	0.0147866	0.0109402	FGF7/CTNNB1/MALAT1	3
BP	GO:2001046	positive regulation of integrin-mediated signaling pathway	3/356	13/18845	0.00166084	0.0147866	0.0109402	FLNA/LAMB1/LAMC1	3
BP	GO:0001843	neural tube closure	7/356	91/18845	0.00168407	0.014959	0.0110677	SFRP1/TWIST1/SFRP2/DLC1/PFN1/SKI/FZD1	7
BP	GO:0046546	development of primary male sexual characteristics	9/356	144/18845	0.00168634	0.014959	0.0110677	PDGFRB/SFRP1/PDGFRA/MMP14/SFRP2/CYP1B1/ARID5B/ATRX/CCND1	9
BP	GO:0002455	humoral immune response mediated by circulating immunoglobulin	5/356	46/18845	0.00169817	0.0149821	0.0110847	C1R/C1S/C2/SVEP1/CFI	5
BP	GO:0070849	response to epidermal growth factor	5/356	46/18845	0.00169817	0.0149821	0.0110847	COL1A1/ZFP36L1/DAB2/FOS/ZFP36L2	5
MF	GO:0070888	E-box binding	5/356	46/18845	0.00169817	0.0149821	0.0110847	TCF4/TWIST1/ZEB1/AHR/MITF	5
BP	GO:0043627	response to estrogen	6/356	68/18845	0.00178088	0.0155999	0.0115419	MMP2/BGLAP/PDGFRB/SFRP1/MMP14/CCND1	6
MF	GO:0003785	actin monomer binding	4/356	28/18845	0.00179132	0.0155999	0.0115419	TMSB4X/TMSB10/LIMA1/PFN1	4
BP	GO:0033688	regulation of osteoblast proliferation	4/356	28/18845	0.00179132	0.0155999	0.0115419	SFRP1/TMEM119/ITGAV/NELL1	4
BP	GO:0060512	prostate gland morphogenesis	4/356	28/18845	0.00179132	0.0155999	0.0115419	MMP2/TNC/SFRP1/CRIP1	4
BP	GO:0070570	regulation of neuron projection regeneration	4/356	28/18845	0.00179132	0.0155999	0.0115419	THY1/PTN/FLNA/PRRX1	4
BP	GO:0090025	regulation of monocyte chemotaxis	4/356	28/18845	0.00179132	0.0155999	0.0115419	NBL1/CXCL12/CCN3/HMGB1	4
BP	GO:1901223	negative regulation of NIK/NF-kappaB signaling	4/356	28/18845	0.00179132	0.0155999	0.0115419	TMSB4X/CCN3/UACA/C1QTNF3	4
BP	GO:0060606	tube closure	7/356	92/18845	0.00179383	0.0155999	0.0115419	SFRP1/TWIST1/SFRP2/DLC1/PFN1/SKI/FZD1	7
BP	GO:1990778	protein localization to cell periphery	15/356	335/18845	0.00186804	0.0160732	0.0118921	ACTB/MMP14/ITGB1/LRRC15/EPB41L2/S100A10/RAB31/FLNA/DAB2/MACF1/EPHA3/ROCK2/ANK2/GOLGA4/GAS6	15
MF	GO:0005044	scavenger receptor activity	5/356	47/18845	0.00187136	0.0160732	0.0118921	SSC5D/LOXL2/SCARB2/ENPP1/CFI	5
BP	GO:0043277	apoptotic cell clearance	5/356	47/18845	0.00187136	0.0160732	0.0118921	CCL2/C2/ITGAV/HMGB1/GAS6	5
BP	GO:0045668	negative regulation of osteoblast differentiation	5/356	47/18845	0.00187136	0.0160732	0.0118921	SFRP1/TWIST1/IGFBP5/ID3/SKI	5
BP	GO:0050919	negative chemotaxis	5/356	47/18845	0.00187136	0.0160732	0.0118921	SEMA3C/FLRT2/SLIT3/NRP2/ITGAV	5
BP	GO:0061383	trabecula morphogenesis	5/356	47/18845	0.00187136	0.0160732	0.0118921	COL1A1/MMP2/SFRP1/RBPJ/SLC40A1	5
BP	GO:1904645	response to amyloid-beta	5/356	47/18845	0.00187136	0.0160732	0.0118921	MMP2/GJA1/IGF1/MMP13/APP	5
BP	GO:0043588	skin development	14/356	302/18845	0.00190547	0.0162537	0.0120256	COL1A1/COL1A2/COL3A1/COL5A2/COL5A1/MAFB/ZFP36L1/FGF7/RBPJ/PALLD/CD109/CTNNB1/IGFBP5/ROCK2	14
BP	GO:0030326	embryonic limb morphogenesis	8/356	119/18845	0.00190858	0.0162537	0.0120256	TWIST1/PRRX1/SFRP2/CTNNB1/RUNX2/NOTCH2/GLI3/SKI	8
BP	GO:0035113	embryonic appendage morphogenesis	8/356	119/18845	0.00190858	0.0162537	0.0120256	TWIST1/PRRX1/SFRP2/CTNNB1/RUNX2/NOTCH2/GLI3/SKI	8
BP	GO:0051101	regulation of DNA binding	8/356	119/18845	0.00190858	0.0162537	0.0120256	TMSB4X/IGF1/TWIST1/IFI16/CTNNB1/JUN/HMGB1/SKI	8
BP	GO:0050886	endocrine process	7/356	93/18845	0.00190906	0.0162537	0.0120256	GJA1/AQP1/DAB2/C1QTNF3/C1QTNF1/CTSZ/ATP6AP2	7
BP	GO:0002687	positive regulation of leukocyte migration	9/356	147/18845	0.00194328	0.0165162	0.0122198	THY1/CXCL12/MMP14/CD99/PTN/MDK/APP/HMGB1/GAS6	9
BP	GO:0097306	cellular response to alcohol	7/356	94/18845	0.00202995	0.0172228	0.0127426	SFRP1/CTNNB1/PTGFR/CYP1B1/FOS/AHR/AKR1C2	7
BP	GO:0001778	plasma membrane repair	4/356	29/18845	0.00204733	0.01734	0.0128293	S100A10/MYH9/AHNAK/MYOF	4
BP	GO:0048066	developmental pigmentation	5/356	48/18845	0.00205712	0.0173519	0.0128381	ZEB2/ENPP1/GLI3/ATP6AP2/MITF	5
BP	GO:0042246	tissue regeneration	6/356	70/18845	0.00206731	0.0173519	0.0128381	IGF1/PTN/CCN3/MDK/RUNX1/CPQ	6
BP	GO:1903036	positive regulation of response to wounding	6/356	70/18845	0.00206731	0.0173519	0.0128381	ITGB1/ACTG1/PTN/FLNA/MDK/EMILIN1	6
CC	GO:0005940	septin ring	3/356	14/18845	0.00208437	0.0173519	0.0128381	SEPTIN11/SEPTIN2/SEPTIN7	3
BP	GO:0010838	positive regulation of keratinocyte proliferation	3/356	14/18845	0.00208437	0.0173519	0.0128381	FGF7/MDK/NOTCH2	3
BP	GO:0021819	layer formation in cerebral cortex	3/356	14/18845	0.00208437	0.0173519	0.0128381	COL3A1/CTNNB1/GLI3	3
CC	GO:0031089	platelet dense granule lumen	3/356	14/18845	0.00208437	0.0173519	0.0128381	ECM1/TIMP3/SELENOP	3
CC	GO:0031105	septin complex	3/356	14/18845	0.00208437	0.0173519	0.0128381	SEPTIN11/SEPTIN2/SEPTIN7	3
BP	GO:0051764	actin crosslink formation	3/356	14/18845	0.00208437	0.0173519	0.0128381	MARCKS/FLNA/DPYSL3	3
BP	GO:0060766	negative regulation of androgen receptor signaling pathway	3/356	14/18845	0.00208437	0.0173519	0.0128381	SFRP1/FOXP1/DAB2	3
BP	GO:0090066	regulation of anatomical structure size	19/356	481/18845	0.00211065	0.0175407	0.0129778	MMP2/TMSB4X/CXCL12/TMSB10/AQP1/APOE/SEMA3C/LIMA1/CAPZB/MAP1B/MACF1/ADD3/ROCK2/PFN1/ARPC5/GOLGA4/ELN/HP1BP3/SNX9	19
BP	GO:0022604	regulation of cell morphogenesis	12/356	240/18845	0.00212068	0.0175941	0.0130173	TPM1/CAPZB/PTPRD/MYH9/CCL2/MACF1/CD44/DLC1/SEPTIN7/SH3D19/PARVA/SPARC	12
BP	GO:0045807	positive regulation of endocytosis	7/356	95/18845	0.00215668	0.0178623	0.0132158	SFRP4/APOE/RAB31/DAB2/CDC42/WASL/ANGPT1	7
BP	GO:0010927	cellular component assembly involved in morphogenesis	8/356	122/18845	0.00223227	0.0184569	0.0136557	PDGFRB/PDGFRA/TPM1/MYL9/ITGB1/ACTG1/AKAP13/ANK2	8
BP	GO:0048546	digestive tract morphogenesis	5/356	49/18845	0.00225599	0.0186215	0.0137774	SFRP1/PDGFRA/SFRP2/CTNNB1/GLI3	5
BP	GO:0045927	positive regulation of growth	12/356	242/18845	0.00227127	0.0187159	0.0138473	IGF1/SFRP1/CXCL12/MMP14/BASP1/RBPJ/MAP1B/SFRP2/MACF1/TEAD1/CDC42/GOLGA4	12
BP	GO:1904035	regulation of epithelial cell apoptotic process	7/356	96/18845	0.00228943	0.0188337	0.0139344	SFRP4/ZFP36L1/CAST/MDK/CCL2/ANGPT1/GAS6	7
BP	GO:0051962	positive regulation of nervous system development	13/356	275/18845	0.00230674	0.0189441	0.0140161	THBS2/SERPINF1/CXCL12/ITGB1/PTN/PTPRD/MAP1B/MDK/FLRT2/CTNNB1/MACF1/GOLGA4/GLI3	13
CC	GO:0002102	podosome	4/356	30/18845	0.00232754	0.0190354	0.0140837	TPM4/PALLD/SH3PXD2A/VCL	4
BP	GO:0010976	positive regulation of neuron projection development	9/356	151/18845	0.0023335	0.0190354	0.0140837	SERPINF1/APOE/PTN/FLNA/DPYSL3/MDK/SCARB2/EPHA3/FZD1	9
BP	GO:0016331	morphogenesis of embryonic epithelium	9/356	151/18845	0.0023335	0.0190354	0.0140837	SFRP1/SOX4/TWIST1/SFRP2/CTNNB1/DLC1/PFN1/SKI/FZD1	9
BP	GO:0072006	nephron development	9/356	151/18845	0.0023335	0.0190354	0.0140837	PDGFRB/PDGFRA/AQP1/BASP1/CTNNB1/NOTCH2/ACTA2/GLI3/ANGPT1	9
BP	GO:0002688	regulation of leukocyte chemotaxis	8/356	123/18845	0.00234924	0.0191318	0.014155	NBL1/CXCL12/PTN/CCN3/MDK/CCL2/HMGB1/GAS6	8
BP	GO:0014020	primary neural tube formation	7/356	97/18845	0.0024284	0.0197434	0.0146075	SFRP1/TWIST1/SFRP2/DLC1/PFN1/SKI/FZD1	7
BP	GO:0051494	negative regulation of cytoskeleton organization	9/356	152/18845	0.00244017	0.0198061	0.0146539	TMSB4X/TMSB10/LIMA1/CAPZB/MAP1B/ADD3/DLC1/PFN1/TAOK1	9
BP	GO:0002762	negative regulation of myeloid leukocyte differentiation	5/356	50/18845	0.00246849	0.0199562	0.014765	SFRP1/MAFB/FBN1/LRRC17/CTNNB1	5
MF	GO:0016504	peptidase activator activity	5/356	50/18845	0.00246849	0.0199562	0.014765	PCOLCE/CTSK/FBLN1/SFRP2/APP	5
CC	GO:1904813	ficolin-1-rich granule lumen	8/356	124/18845	0.00247096	0.0199562	0.014765	TIMP2/CFD/CRISPLD2/ARPC5/VCL/HMGB1/ACTR2/CTSZ	8
BP	GO:0035567	non-canonical Wnt signaling pathway	6/356	73/18845	0.00256048	0.0204781	0.0151511	SFRP1/SFRP4/SFRP2/DAB2/CDC42/FZD1	6
BP	GO:0045123	cellular extravasation	6/356	73/18845	0.00256048	0.0204781	0.0151511	THY1/CXCL12/ITGB1/CD99/MDK/CCL2	6
BP	GO:0032905	transforming growth factor beta1 production	3/356	15/18845	0.00256922	0.0204781	0.0151511	COL3A1/LUM/ATP6AP2	3
BP	GO:0061307	cardiac neural crest cell differentiation involved in heart development	3/356	15/18845	0.00256922	0.0204781	0.0151511	SEMA3C/TWIST1/CDC42	3
BP	GO:0061308	cardiac neural crest cell development involved in heart development	3/356	15/18845	0.00256922	0.0204781	0.0151511	SEMA3C/TWIST1/CDC42	3
BP	GO:0090280	positive regulation of calcium ion import	3/356	15/18845	0.00256922	0.0204781	0.0151511	PDGFRB/CXCL12/CCL2	3
BP	GO:1900153	positive regulation of nuclear-transcribed mRNA catabolic process, deadenylation-dependent decay	3/356	15/18845	0.00256922	0.0204781	0.0151511	ZFP36L1/TNRC6B/ZFP36L2	3
BP	GO:1905048	regulation of metallopeptidase activity	3/356	15/18845	0.00256922	0.0204781	0.0151511	ANTXR1/TIMP2/TIMP3	3
BP	GO:0016032	viral process	17/356	417/18845	0.00257802	0.0205146	0.0151781	LGALS1/APOE/ITGB5/GALNT1/ITGB1/LRRC15/IFI27/IFI16/CCL2/JUN/NUCKS1/SCARB2/IFITM2/ITGAV/HMGB1/GAS6/ISG15	17
BP	GO:0030833	regulation of actin filament polymerization	8/356	125/18845	0.00259757	0.0206119	0.0152501	TMSB4X/TMSB10/CAPZB/ADD3/PFN1/ARPC5/ELN/SNX9	8
BP	GO:0050730	regulation of peptidyl-tyrosine phosphorylation	12/356	246/18845	0.00259871	0.0206119	0.0152501	THY1/IGF1/SFRP1/FGF7/SOCS3/SFRP2/CD44/PLPP3/APP/SH3BP5/ANGPT1/GAS6	12
BP	GO:0050867	positive regulation of cell activation	16/356	382/18845	0.00261615	0.0207156	0.0153268	LGALS1/THY1/IGF1/PDGFRB/SOX4/ACTB/MMP14/FLNA/MDK/CD276/RUNX1/CCL2/ACTA2/GLI3/HMGB1/GAS6	16
BP	GO:0002063	chondrocyte development	4/356	31/18845	0.00263306	0.0207156	0.0153268	SERPINH1/ECM1/SFRP2/RUNX2	4
BP	GO:0010165	response to X-ray	4/356	31/18845	0.00263306	0.0207156	0.0153268	SFRP1/SFRP2/NUCKS1/CCND1	4
BP	GO:0010464	regulation of mesenchymal cell proliferation	4/356	31/18845	0.00263306	0.0207156	0.0153268	LMNA/PRRX1/CTNNB1/ZEB1	4
BP	GO:0150117	positive regulation of cell-substrate junction organization	4/356	31/18845	0.00263306	0.0207156	0.0153268	THY1/SFRP1/S100A10/MAP4K4	4
BP	GO:0022409	positive regulation of cell-cell adhesion	14/356	313/18845	0.00264244	0.0207559	0.0153566	LGALS1/THY1/IGF1/SOX4/ACTB/MDK/CD276/RUNX1/CCL2/CD44/PLPP3/GLI3/HMGB1/EMILIN1	14
CC	GO:0005912	adherens junction	10/356	184/18845	0.00268446	0.0210326	0.0155614	CDH11/ACTB/HMCN1/MYH9/TMEM47/CTNNB1/PLPP3/VCL/CDH13/TLN1	10
BP	GO:0097305	response to alcohol	12/356	247/18845	0.0026863	0.0210326	0.0155614	BGLAP/SFRP1/CTSK/IGFBP7/CTNNB1/SLIT3/PTGFR/CYP1B1/FOS/AHR/AKR1C2/CCND1	12
BP	GO:0007548	sex differentiation	13/356	280/18845	0.00269566	0.021072	0.0155905	MMP2/PDGFRB/SFRP1/PDGFRA/MMP14/BASP1/SFRP2/CTNNB1/SLIT3/CYP1B1/ARID5B/ATRX/CCND1	13
BP	GO:0016525	negative regulation of angiogenesis	7/356	99/18845	0.00272575	0.0212731	0.0157393	THBS2/SERPINF1/CTNNB1/COL4A2/ROCK2/EMILIN1/SPARC	7
BP	GO:0035282	segmentation	7/356	100/18845	0.00288451	0.0224402	0.0166028	SFRP1/MAFB/BASP1/SEMA3C/RBPJ/SFRP2/NRP2	7
BP	GO:2000181	negative regulation of blood vessel morphogenesis	7/356	100/18845	0.00288451	0.0224402	0.0166028	THBS2/SERPINF1/CTNNB1/COL4A2/ROCK2/EMILIN1/SPARC	7
BP	GO:0043491	protein kinase B signaling	10/356	186/18845	0.00290201	0.0225045	0.0166503	IGF1/ZFP36L1/ITGB1/CCL2/IGFBP5/AKR1C2/SESN3/C1QTNF1/ANGPT1/GAS6	10
BP	GO:0061138	morphogenesis of a branching epithelium	10/356	186/18845	0.00290201	0.0225045	0.0166503	SFRP1/MMP14/SEMA3C/FGF7/MDK/SOCS3/SFRP2/CTNNB1/GLI3/CTSZ	10
BP	GO:0003012	muscle system process	17/356	422/18845	0.00291233	0.022521	0.0166626	GJA1/CALD1/IGF1/TPM4/TPM1/MYL9/LMNA/FOXP1/FLNA/SSPN/SGCD/MYL6/IGFBP5/ROCK2/AKAP13/ANK2/MYOF	17
BP	GO:0055017	cardiac muscle tissue growth	6/356	75/18845	0.00293512	0.022521	0.0166626	IGF1/FOXP1/RBPJ/RUNX1/AKAP13/SKI	6
BP	GO:0010543	regulation of platelet activation	5/356	52/18845	0.00293652	0.022521	0.0166626	PDGFRA/APOE/FLNA/EMILIN1/C1QTNF1	5
BP	GO:0010761	fibroblast migration	5/356	52/18845	0.00293652	0.022521	0.0166626	AQP1/ITGB1/CCN3/ACTA2/ARID5B	5
BP	GO:0050732	negative regulation of peptidyl-tyrosine phosphorylation	5/356	52/18845	0.00293652	0.022521	0.0166626	THY1/SFRP1/SOCS3/SFRP2/SH3BP5	5
BP	GO:0051496	positive regulation of stress fiber assembly	5/356	52/18845	0.00293652	0.022521	0.0166626	SFRP1/TPM1/S100A10/ROCK2/CDC42	5
BP	GO:1902743	regulation of lamellipodium organization	5/356	52/18845	0.00293652	0.022521	0.0166626	CAPZB/CD44/CDC42/ACTR2/ACTR3	5
MF	GO:0017147	Wnt-protein binding	4/356	32/18845	0.00296498	0.0226679	0.0167713	SFRP1/SFRP4/SFRP2/FZD1	4
BP	GO:0090279	regulation of calcium ion import	4/356	32/18845	0.00296498	0.0226679	0.0167713	PDGFRB/CXCL12/CCL2/CTNNB1	4
BP	GO:0008015	blood circulation	19/356	497/18845	0.00302956	0.0231156	0.0171025	COL1A2/MMP2/GJA1/CXCL12/APOE/TPM1/FLNA/SGCD/ROCK2/ACTA2/ANK2/CDC42/EMILIN1/ELN/ANGPT1/CTSZ/ATP6AP2/GAS6/MYOF	19
BP	GO:0030041	actin filament polymerization	9/356	157/18845	0.00303303	0.0231156	0.0171025	TMSB4X/TMSB10/CAPZB/ADD3/PFN1/ARPC5/ELN/WASL/SNX9	9
BP	GO:0090288	negative regulation of cellular response to growth factor stimulus	7/356	101/18845	0.00305027	0.0231744	0.017146	NBL1/SFRP1/FBN1/SFRP2/SKI/FZD1/EMILIN1	7
BP	GO:1901343	negative regulation of vasculature development	7/356	101/18845	0.00305027	0.0231744	0.017146	THBS2/SERPINF1/CTNNB1/COL4A2/ROCK2/EMILIN1/SPARC	7
BP	GO:0009886	post-embryonic animal morphogenesis	3/356	16/18845	0.00311818	0.0233624	0.0172851	FBN1/MFAP2/ATRX	3
BP	GO:0010763	positive regulation of fibroblast migration	3/356	16/18845	0.00311818	0.0233624	0.0172851	AQP1/ITGB1/ACTA2	3
CC	GO:0032156	septin cytoskeleton	3/356	16/18845	0.00311818	0.0233624	0.0172851	SEPTIN11/SEPTIN2/SEPTIN7	3
BP	GO:0038065	collagen-activated signaling pathway	3/356	16/18845	0.00311818	0.0233624	0.0172851	COL1A1/ITGA11/COL4A2	3
BP	GO:0042249	establishment of planar polarity of embryonic epithelium	3/356	16/18845	0.00311818	0.0233624	0.0172851	SFRP1/SFRP2/FZD1	3
BP	GO:0044849	estrous cycle	3/356	16/18845	0.00311818	0.0233624	0.0172851	PTN/MDK/CYP1B1	3
BP	GO:0051044	positive regulation of membrane protein ectodomain proteolysis	3/356	16/18845	0.00311818	0.0233624	0.0172851	APOE/SH3D19/SNX9	3
BP	GO:0090030	regulation of steroid hormone biosynthetic process	3/356	16/18845	0.00311818	0.0233624	0.0172851	DKK3/DAB2/NR3C1	3
BP	GO:2000095	regulation of Wnt signaling pathway, planar cell polarity pathway	3/356	16/18845	0.00311818	0.0233624	0.0172851	SFRP1/SFRP2/DAB2	3
BP	GO:2000027	regulation of animal organ morphogenesis	8/356	129/18845	0.00315554	0.0236059	0.0174653	SFRP1/FGF7/SFRP2/DAB2/CTNNB1/RUNX2/CDC42/FZD1	8
BP	GO:0060071	Wnt signaling pathway, planar cell polarity pathway	5/356	53/18845	0.00319311	0.0238504	0.0176461	SFRP1/SFRP2/DAB2/CDC42/FZD1	5
BP	GO:0009991	response to extracellular stimulus	19/356	500/18845	0.00323456	0.024123	0.0178478	COL1A1/POSTN/BGLAP/SFRP1/APOE/CTSK/IFI16/MAP1B/SFRP2/KANK2/LAMP2/ZEB1/RUNX2/CYP1B1/TBL1XR1/FOS/CCND1/SESN3/GAS6	19
BP	GO:0033687	osteoblast proliferation	4/356	33/18845	0.00332439	0.0246795	0.0182596	SFRP1/TMEM119/ITGAV/NELL1	4
BP	GO:0035909	aorta morphogenesis	4/356	33/18845	0.00332439	0.0246795	0.0182596	COL3A1/PDGFRB/SOX4/RBPJ	4
BP	GO:0061036	positive regulation of cartilage development	4/356	33/18845	0.00332439	0.0246795	0.0182596	MDK/LOXL2/RUNX2/GLI3	4
MF	GO:0019199	transmembrane receptor protein kinase activity	6/356	77/18845	0.0033493	0.0248266	0.0183684	PDGFRB/PDGFRA/LTBP1/PDGFRL/NRP2/EPHA3	6
BP	GO:0031668	cellular response to extracellular stimulus	12/356	254/18845	0.00336898	0.0249346	0.0184483	COL1A1/POSTN/BGLAP/SFRP1/CTSK/IFI16/SFRP2/KANK2/LAMP2/FOS/SESN3/GAS6	12
BP	GO:0045766	positive regulation of angiogenesis	9/356	160/18845	0.0034399	0.0253823	0.0187795	AQP1/ITGB1/TWIST1/ECM1/MDK/SFRP2/RUNX1/CYP1B1/EMILIN1	9
BP	GO:1904018	positive regulation of vasculature development	9/356	160/18845	0.0034399	0.0253823	0.0187795	AQP1/ITGB1/TWIST1/ECM1/MDK/SFRP2/RUNX1/CYP1B1/EMILIN1	9
BP	GO:0007566	embryo implantation	5/356	54/18845	0.00346547	0.0255323	0.0188905	MMP2/GJA1/FBLN1/IGFBP7/VMP1	5
BP	GO:0045638	negative regulation of myeloid cell differentiation	6/356	78/18845	0.00357198	0.0262773	0.0194417	SFRP1/MAFB/ZFP36L1/FBN1/LRRC17/CTNNB1	6
CC	GO:0005796	Golgi lumen	7/356	104/18845	0.00359145	0.0263807	0.0195182	BGLAP/VCAN/MMP14/LUM/MMP11/APP/GAS6	7
BP	GO:0007411	axon guidance	11/356	224/18845	0.003672	0.0268508	0.0198661	CXCL12/SEMA3C/ENAH/PALLD/FLRT2/SLIT3/NRP2/EPHA3/NOTCH2/APP/GLI3	11
BP	GO:0031669	cellular response to nutrient levels	11/356	224/18845	0.003672	0.0268508	0.0198661	COL1A1/POSTN/BGLAP/SFRP1/CTSK/IFI16/KANK2/LAMP2/FOS/SESN3/GAS6	11
BP	GO:0097485	neuron projection guidance	11/356	224/18845	0.003672	0.0268508	0.0198661	CXCL12/SEMA3C/ENAH/PALLD/FLRT2/SLIT3/NRP2/EPHA3/NOTCH2/APP/GLI3	11
BP	GO:0045577	regulation of B cell differentiation	4/356	34/18845	0.00371234	0.0269787	0.0199607	SFRP1/ZFP36L1/MMP14/ZFP36L2	4
BP	GO:0001701	in utero embryonic development	16/356	396/18845	0.00371596	0.0269787	0.0199607	COL3A1/IGF1/PDGFRA/ZFP36L1/ITGB1/TWIST1/RBPJ/SOCS3/MYH9/SH3PXD2A/CMTM3/CTNNB1/TBL1XR1/NOTCH2/GLI3/ANGPT1	16
BP	GO:0003159	morphogenesis of an endothelium	3/356	17/18845	0.00373381	0.0269787	0.0199607	FOXP1/RBPJ/CTNNB1	3
CC	GO:0031092	platelet alpha granule membrane	3/356	17/18845	0.00373381	0.0269787	0.0199607	CD109/APLP2/SPARC	3
BP	GO:0061154	endothelial tube morphogenesis	3/356	17/18845	0.00373381	0.0269787	0.0199607	FOXP1/RBPJ/CTNNB1	3
BP	GO:0061548	ganglion development	3/356	17/18845	0.00373381	0.0269787	0.0199607	CTNNB1/NRP2/CYP1B1	3
BP	GO:0072224	metanephric glomerulus development	3/356	17/18845	0.00373381	0.0269787	0.0199607	PDGFRB/PDGFRA/AQP1	3
BP	GO:2000291	regulation of myoblast proliferation	3/356	17/18845	0.00373381	0.0269787	0.0199607	FGF7/CTNNB1/MALAT1	3
BP	GO:1901890	positive regulation of cell junction assembly	7/356	105/18845	0.00378716	0.0273237	0.0202159	THBS2/THY1/SFRP1/S100A10/PTPRD/MAP4K4/FLRT2	7
BP	GO:0030522	intracellular receptor signaling pathway	13/356	292/18845	0.00385128	0.0277452	0.0205278	SFRP1/TWIST1/FOXP1/LBH/DAB2/KANK2/PLPP1/ACTN4/AHR/NR3C1/HMGB1/FABP5/RBFOX2	13
BP	GO:0032640	tumor necrosis factor production	9/356	163/18845	0.00388849	0.0279306	0.0206649	GPNMB/IGF1/TWIST1/FOXP1/APP/HMGB1/SPON2/ANGPT1/GAS6	9
BP	GO:0032680	regulation of tumor necrosis factor production	9/356	163/18845	0.00388849	0.0279306	0.0206649	GPNMB/IGF1/TWIST1/FOXP1/APP/HMGB1/SPON2/ANGPT1/GAS6	9
BP	GO:0070997	neuron death	15/356	363/18845	0.00398381	0.0285714	0.021139	SERPINF1/GPNMB/APOE/TUBA1A/MDK/CCL2/CTNNB1/JUN/FOS/APP/NR3C1/FZD1/CCND1/ANGPT1/CTSZ	15
BP	GO:0032526	response to retinoic acid	7/356	106/18845	0.00399087	0.0285714	0.021139	COL1A1/MMP2/SERPINF1/PDGFRB/AQP1/IGFBP7/EPHA3	7
BP	GO:0032102	negative regulation of response to external stimulus	16/356	399/18845	0.0039953	0.0285714	0.021139	SERPINF1/IGF1/NBL1/PDGFRA/APOE/SEMA3C/FAP/CCN3/IFI16/MDK/CD109/SOCS3/CCL2/C1QTNF3/C1QTNF1/ISG15	16
BP	GO:0050769	positive regulation of neurogenesis	11/356	227/18845	0.00405855	0.0289038	0.021385	SERPINF1/CXCL12/ITGB1/PTN/PTPRD/MAP1B/MDK/CTNNB1/MACF1/GOLGA4/GLI3	11
BP	GO:0043388	positive regulation of DNA binding	5/356	56/18845	0.00405959	0.0289038	0.021385	IGF1/TWIST1/CTNNB1/HMGB1/SKI	5
BP	GO:0060986	endocrine hormone secretion	5/356	56/18845	0.00405959	0.0289038	0.021385	GJA1/AQP1/DAB2/C1QTNF3/C1QTNF1	5
BP	GO:0032965	regulation of collagen biosynthetic process	4/356	35/18845	0.00412987	0.0292758	0.0216602	PDGFRB/VIM/RUNX1/EMILIN1	4
BP	GO:0045773	positive regulation of axon extension	4/356	35/18845	0.00412987	0.0292758	0.0216602	CXCL12/MAP1B/MACF1/GOLGA4	4
BP	GO:0048048	embryonic eye morphogenesis	4/356	35/18845	0.00412987	0.0292758	0.0216602	TWIST1/FBN1/MFAP2/ZEB1	4
BP	GO:0035270	endocrine system development	8/356	135/18845	0.00416223	0.0294195	0.0217666	PDGFRA/DKK3/SOX4/RBPJ/MDK/CYP1B1/NR3C1/ARID5B	8
BP	GO:0051147	regulation of muscle cell differentiation	8/356	135/18845	0.00416223	0.0294195	0.0217666	IGF1/MMP14/FOXP1/CCN3/LAMB1/LAMC1/ZEB1/TMEM119	8
BP	GO:0051897	positive regulation of protein kinase B signaling	7/356	107/18845	0.00420277	0.029663	0.0219467	IGF1/ITGB1/IGFBP5/AKR1C2/C1QTNF1/ANGPT1/GAS6	7
BP	GO:0019216	regulation of lipid metabolic process	14/356	331/18845	0.00434416	0.0304673	0.0225418	PDGFRB/PDGFRA/DKK3/APOE/TWIST1/IGFBP7/DAB2/PLPP1/TBL1XR1/NPC2/NR3C1/CDC42/PSAP/FABP5	14
BP	GO:0014743	regulation of muscle hypertrophy	5/356	57/18845	0.00438241	0.0304673	0.0225418	IGF1/LMNA/FOXP1/IGFBP5/ROCK2	5
BP	GO:0090175	regulation of establishment of planar polarity	5/356	57/18845	0.00438241	0.0304673	0.0225418	SFRP1/SFRP2/DAB2/CDC42/FZD1	5
BP	GO:0022411	cellular component disassembly	18/356	477/18845	0.00441034	0.0304673	0.0225418	MMP2/MMP14/ITGB1/LIMA1/CAPZB/CTSK/FAP/MMP13/MAP4K4/MAP1B/LAMP2/LAMC1/ADD3/VMP1/MMP11/MAP1A/VPS13C/TAOK1	18
BP	GO:0002693	positive regulation of cellular extravasation	3/356	18/18845	0.00441843	0.0304673	0.0225418	THY1/CD99/MDK	3
BP	GO:0010755	regulation of plasminogen activation	3/356	18/18845	0.00441843	0.0304673	0.0225418	S100A10/RUNX1/CTSZ	3
CC	GO:0016010	dystrophin-associated glycoprotein complex	3/356	18/18845	0.00441843	0.0304673	0.0225418	SSPN/SGCD/SGCB	3
BP	GO:0032717	negative regulation of interleukin-8 production	3/356	18/18845	0.00441843	0.0304673	0.0225418	TMSB4X/SSC5D/ANXA4	3
BP	GO:0036035	osteoclast development	3/356	18/18845	0.00441843	0.0304673	0.0225418	FOXP1/FBN1/NOTCH2	3
BP	GO:0061298	retina vasculature development in camera-type eye	3/356	18/18845	0.00441843	0.0304673	0.0225418	PDGFRB/PDGFRA/CYP1B1	3
BP	GO:0086014	atrial cardiac muscle cell action potential	3/356	18/18845	0.00441843	0.0304673	0.0225418	GJA1/FLNA/ANK2	3
BP	GO:0086026	atrial cardiac muscle cell to AV node cell signaling	3/356	18/18845	0.00441843	0.0304673	0.0225418	GJA1/FLNA/ANK2	3
BP	GO:0086066	atrial cardiac muscle cell to AV node cell communication	3/356	18/18845	0.00441843	0.0304673	0.0225418	GJA1/FLNA/ANK2	3
BP	GO:0097094	craniofacial suture morphogenesis	3/356	18/18845	0.00441843	0.0304673	0.0225418	MMP14/TWIST1/GLI3	3
BP	GO:1902430	negative regulation of amyloid-beta formation	3/356	18/18845	0.00441843	0.0304673	0.0225418	IGF1/APOE/SPON1	3
BP	GO:2000269	regulation of fibroblast apoptotic process	3/356	18/18845	0.00441843	0.0304673	0.0225418	SFRP1/STK17B/GAS6	3
BP	GO:0045446	endothelial cell differentiation	7/356	108/18845	0.00442308	0.0304673	0.0225418	FSTL1/RBPJ/CTNNB1/ZEB1/ROCK2/VCL/FZD1	7
BP	GO:0030217	T cell differentiation	13/356	297/18845	0.00443829	0.0305289	0.0225874	MAFB/ZFP36L1/SOX4/ACTB/FOXP1/MDK/RUNX1/CTNNB1/ZEB1/RUNX2/ZFP36L2/GLI3/HMGB1	13
BP	GO:0001570	vasculogenesis	6/356	82/18845	0.00457402	0.0311381	0.0230381	PDGFRB/ZFP36L1/RIN2/CTNNB1/QKI/ITGAV	6
MF	GO:0038024	cargo receptor activity	6/356	82/18845	0.00457402	0.0311381	0.0230381	SSC5D/DAB2/LOXL2/SCARB2/ENPP1/CFI	6
BP	GO:0021799	cerebral cortex radially oriented cell migration	4/356	36/18845	0.004578	0.0311381	0.0230381	COL3A1/LAMB1/CTNNB1/GLI3	4
BP	GO:0044319	wound healing, spreading of cells	4/356	36/18845	0.004578	0.0311381	0.0230381	COL5A1/ITGB1/FLNA/CD44	4
BP	GO:0045601	regulation of endothelial cell differentiation	4/356	36/18845	0.004578	0.0311381	0.0230381	CTNNB1/ZEB1/ROCK2/VCL	4
BP	GO:0050931	pigment cell differentiation	4/356	36/18845	0.004578	0.0311381	0.0230381	ZEB2/ENPP1/GLI3/MITF	4
BP	GO:0090505	epiboly involved in wound healing	4/356	36/18845	0.004578	0.0311381	0.0230381	COL5A1/ITGB1/FLNA/CD44	4
BP	GO:1902003	regulation of amyloid-beta formation	4/356	36/18845	0.004578	0.0311381	0.0230381	IGF1/APOE/SPON1/ROCK2	4
BP	GO:0120034	positive regulation of plasma membrane bounded cell projection assembly	7/356	109/18845	0.00465201	0.0315973	0.0233779	DPYSL3/PFN1/SEPTIN7/CDC42/ACTR2/WASL/ACTR3	7
BP	GO:0048511	rhythmic process	13/356	299/18845	0.00469242	0.0317294	0.0234756	MMP2/SERPINF1/PDGFRA/TWIST1/PTN/ZFHX3/MDK/SLIT3/CYP1B1/ROCK2/AHR/ID3/PTGDS	13
BP	GO:0060326	cell chemotaxis	13/356	299/18845	0.00469242	0.0317294	0.0234756	MMP2/TMSB4X/NBL1/PDGFRB/CXCL12/PDGFRA/PTN/CCN3/MDK/CCL2/HMGB1/PARVA/GAS6	13
BP	GO:0032868	response to insulin	12/356	265/18845	0.00471914	0.0317294	0.0234756	COL1A1/BGLAP/ZFP36L1/CTSK/RAB31/SOCS3/ZNF106/NUCKS1/FOS/ENPP1/VPS13C/SESN3	12
BP	GO:1903039	positive regulation of leukocyte cell-cell adhesion	12/356	265/18845	0.00471914	0.0317294	0.0234756	LGALS1/THY1/IGF1/SOX4/ACTB/MDK/CD276/RUNX1/CCL2/CD44/GLI3/HMGB1	12
BP	GO:0002011	morphogenesis of an epithelial sheet	5/356	58/18845	0.00472312	0.0317294	0.0234756	COL5A1/ITGB1/FLNA/CD44/NOTCH2	5
BP	GO:0045620	negative regulation of lymphocyte differentiation	5/356	58/18845	0.00472312	0.0317294	0.0234756	SFRP1/MDK/RUNX1/GLI3/HMGB1	5
BP	GO:0061005	cell differentiation involved in kidney development	5/356	58/18845	0.00472312	0.0317294	0.0234756	BASP1/CTNNB1/NOTCH2/ACTA2/GLI3	5
BP	GO:0007156	homophilic cell adhesion via plasma membrane adhesion molecules	9/356	168/18845	0.0047366	0.0317294	0.0234756	CDH11/CADM1/FAT4/ITGB1/PALLD/HMCN1/FAT1/CDH13/PCDH18	9
BP	GO:0071706	tumor necrosis factor superfamily cytokine production	9/356	168/18845	0.0047366	0.0317294	0.0234756	GPNMB/IGF1/TWIST1/FOXP1/APP/HMGB1/SPON2/ANGPT1/GAS6	9
BP	GO:1903555	regulation of tumor necrosis factor superfamily cytokine production	9/356	168/18845	0.0047366	0.0317294	0.0234756	GPNMB/IGF1/TWIST1/FOXP1/APP/HMGB1/SPON2/ANGPT1/GAS6	9
BP	GO:0071375	cellular response to peptide hormone stimulus	13/356	300/18845	0.0048238	0.0322691	0.0238749	BGLAP/ZFP36L1/RAB31/FBN1/MAP1B/SOCS3/ZNF106/NUCKS1/CYP1B1/ROCK2/FOS/ENPP1/SESN3	13
CC	GO:0005901	caveola	6/356	83/18845	0.00485392	0.0323805	0.0239573	CAVIN1/CTNNB1/PLPP1/DLC1/CDH13/MYOF	6
BP	GO:0014897	striated muscle hypertrophy	6/356	83/18845	0.00485392	0.0323805	0.0239573	IGF1/LMNA/FOXP1/IGFBP5/ROCK2/AKAP13	6
BP	GO:0050767	regulation of neurogenesis	15/356	371/18845	0.00486039	0.0323805	0.0239573	SERPINF1/THY1/CXCL12/ITGB1/SEMA3C/PTN/S100A10/PTPRD/MAP1B/MDK/CTNNB1/MACF1/GOLGA4/GLI3/SKI	15
BP	GO:0001763	morphogenesis of a branching structure	10/356	201/18845	0.0050191	0.0333921	0.0247057	SFRP1/MMP14/SEMA3C/FGF7/MDK/SOCS3/SFRP2/CTNNB1/GLI3/CTSZ	10
CC	GO:0098978	glutamatergic synapse	16/356	409/18845	0.00505361	0.0335117	0.0247943	CDH11/APOE/ACTB/ITGB1/PTPRD/SPARCL1/CTNNB1/ACTN1/PLEKHA5/NRP2/PFN1/EEA1/CDC42/RNF19A/YWHAZ/WASL	16
MF	GO:0035198	miRNA binding	4/356	37/18845	0.00505773	0.0335117	0.0247943	SOX4/NEAT1/SOCS3/KCNQ1OT1	4
BP	GO:0090504	epiboly	4/356	37/18845	0.00505773	0.0335117	0.0247943	COL5A1/ITGB1/FLNA/CD44	4
BP	GO:0035904	aorta development	5/356	59/18845	0.00508222	0.0336158	0.0248712	COL3A1/PDGFRB/SOX4/RBPJ/LOXL1	5
BP	GO:0097529	myeloid leukocyte migration	11/356	234/18845	0.00508723	0.0336158	0.0248712	MMP2/NBL1/CXCL12/MMP14/CD99/CCN3/MDK/CCL2/B4GALT1/HMGB1/EMILIN1	11
BP	GO:0010544	negative regulation of platelet activation	3/356	19/18845	0.00517419	0.0340058	0.0251598	PDGFRA/APOE/C1QTNF1	3
BP	GO:0030050	vesicle transport along actin filament	3/356	19/18845	0.00517419	0.0340058	0.0251598	MYO1B/ACTN4/WASL	3
BP	GO:0055093	response to hyperoxia	3/356	19/18845	0.00517419	0.0340058	0.0251598	COL1A1/MMP2/PDGFRB	3
BP	GO:1901522	positive regulation of transcription from RNA polymerase II promoter involved in cellular response to chemical stimulus	3/356	19/18845	0.00517419	0.0340058	0.0251598	RBPJ/JUN/RUNX2	3
BP	GO:0030705	cytoskeleton-dependent intracellular transport	10/356	203/18845	0.00537489	0.0352772	0.0261005	DST/TUBA1A/MYO1B/MAP1B/TUBB/APP/ACTN4/MAP1A/CDC42/WASL	10
BP	GO:0010977	negative regulation of neuron projection development	8/356	141/18845	0.00540005	0.0353471	0.0261522	THY1/APOE/SEMA3C/FLNA/DPYSL3/VIM/DAB2/PTPRG	8
BP	GO:0034614	cellular response to reactive oxygen species	8/356	141/18845	0.00540005	0.0353471	0.0261522	MMP2/PDGFRA/AQP1/TPM1/FOXP1/JUN/CYP1B1/FOS	8
BP	GO:0014896	muscle hypertrophy	6/356	85/18845	0.00545119	0.035408	0.0261972	IGF1/LMNA/FOXP1/IGFBP5/ROCK2/AKAP13	6
BP	GO:0033077	T cell differentiation in thymus	6/356	85/18845	0.00545119	0.035408	0.0261972	MAFB/ZFP36L1/CTNNB1/ZEB1/ZFP36L2/GLI3	6
BP	GO:1901879	regulation of protein depolymerization	6/356	85/18845	0.00545119	0.035408	0.0261972	LIMA1/CAPZB/MAP1B/ADD3/MAP1A/TAOK1	6
MF	GO:0004714	transmembrane receptor protein tyrosine kinase activity	5/356	60/18845	0.00546024	0.035408	0.0261972	PDGFRB/PDGFRA/PDGFRL/NRP2/EPHA3	5
BP	GO:0034113	heterotypic cell-cell adhesion	5/356	60/18845	0.00546024	0.035408	0.0261972	THY1/ITGB1/CD44/ITGAV/PARVA	5
BP	GO:0060420	regulation of heart growth	5/356	60/18845	0.00546024	0.035408	0.0261972	IGF1/BASP1/FOXP1/RBPJ/RUNX1	5
BP	GO:2000630	positive regulation of miRNA metabolic process	5/356	60/18845	0.00546024	0.035408	0.0261972	JUN/TEAD1/FOS/KCNQ1OT1/NR3C1	5
BP	GO:0051960	regulation of nervous system development	17/356	450/18845	0.00551862	0.0357389	0.0264421	THBS2/SERPINF1/THY1/CXCL12/ITGB1/SEMA3C/PTN/S100A10/PTPRD/MAP1B/MDK/FLRT2/CTNNB1/MACF1/GOLGA4/GLI3/SKI	17
MF	GO:0004860	protein kinase inhibitor activity	4/356	38/18845	0.00557	0.0359284	0.0265823	SOCS3/SH3BP5/PARVA/YWHAB	4
BP	GO:0048846	axon extension involved in axon guidance	4/356	38/18845	0.00557	0.0359284	0.0265823	CXCL12/SEMA3C/SLIT3/NRP2	4
BP	GO:1902284	neuron projection extension involved in neuron projection guidance	4/356	38/18845	0.00557	0.0359284	0.0265823	CXCL12/SEMA3C/SLIT3/NRP2	4
BP	GO:0061640	cytoskeleton-dependent cytokinesis	7/356	113/18845	0.00565804	0.036448	0.0269667	SEPTIN11/SEPTIN2/ROCK2/SEPTIN7/ACTR2/SNX9/ACTR3	7
BP	GO:0051099	positive regulation of binding	9/356	173/18845	0.0057221	0.0368119	0.027236	IGF1/APOE/TWIST1/S100A10/SPON1/CTNNB1/APP/HMGB1/SKI	9
MF	GO:0008013	beta-catenin binding	6/356	86/18845	0.0057692	0.037066	0.0274239	GJA1/TCF4/CTNNB1/TBL1XR1/VCL/GLI3	6
BP	GO:0022029	telencephalon cell migration	5/356	61/18845	0.0058577	0.0375355	0.0277713	COL3A1/CXCL12/LAMB1/CTNNB1/GLI3	5
BP	GO:0030837	negative regulation of actin filament polymerization	5/356	61/18845	0.0058577	0.0375355	0.0277713	TMSB4X/TMSB10/CAPZB/ADD3/PFN1	5
BP	GO:0050921	positive regulation of chemotaxis	8/356	143/18845	0.00586952	0.0375618	0.0277908	TMSB4X/PDGFRB/CXCL12/PTN/MDK/CDH13/HMGB1/GAS6	8
BP	GO:0002689	negative regulation of leukocyte chemotaxis	3/356	20/18845	0.00600302	0.0382653	0.0283113	NBL1/CCN3/CCL2	3
BP	GO:0043586	tongue development	3/356	20/18845	0.00600302	0.0382653	0.0283113	BNC2/CTNNB1/GLI3	3
BP	GO:0071379	cellular response to prostaglandin stimulus	3/356	20/18845	0.00600302	0.0382653	0.0283113	SFRP1/PTGFR/AKR1C2	3
BP	GO:0035136	forelimb morphogenesis	4/356	39/18845	0.00611578	0.0388823	0.0287678	TWIST1/CTNNB1/RUNX2/ATRX	4
BP	GO:0071634	regulation of transforming growth factor beta production	4/356	39/18845	0.00611578	0.0388823	0.0287678	LTBP1/LUM/ITGAV/ATP6AP2	4
BP	GO:0002064	epithelial cell development	10/356	207/18845	0.00614551	0.0390204	0.02887	FRMD6/PALLD/VIM/NOTCH2/ROCK2/ACTA2/FAT1/VCL/B4GALT1/ATRX	10
BP	GO:0051702	biological process involved in interaction with symbiont	7/356	115/18845	0.00621819	0.0394305	0.0291733	APOE/IFI27/JUN/NUCKS1/ROCK2/EEA1/CDC42	7
BP	GO:0042445	hormone metabolic process	11/356	241/18845	0.00631223	0.0399747	0.029576	PDGFRA/DKK3/CTSK/DAB2/DIO2/CYP1B1/NR3C1/AKR1C2/CTSZ/ATP6AP2/CPQ	11
MF	GO:0030546	signaling receptor activator activity	18/356	495/18845	0.00640992	0.0405406	0.0299947	GPNMB/IGF1/NBL1/CXCL12/SEMA3C/FGF7/PTN/FBN1/CCN3/MDK/FLRT2/SFRP2/CMTM3/CCL2/APP/HMGB1/CLEC11A/GAS6	18
BP	GO:1903035	negative regulation of response to wounding	6/356	88/18845	0.00644551	0.0407129	0.0301222	PDGFRA/APOE/FAP/MDK/CD109/C1QTNF1	6
BP	GO:0050870	positive regulation of T cell activation	11/356	242/18845	0.00650466	0.0410333	0.0303592	LGALS1/THY1/IGF1/SOX4/ACTB/MDK/CD276/RUNX1/CCL2/GLI3/HMGB1	11
BP	GO:0006109	regulation of carbohydrate metabolic process	9/356	177/18845	0.00661881	0.0416994	0.030852	IGFBP4/IGF1/IGFBP3/SCARB2/C1QTNF3/APP/NR3C1/ENPP1/C1QTNF1	9
BP	GO:0010675	regulation of cellular carbohydrate metabolic process	8/356	146/18845	0.00663116	0.0417232	0.0308696	IGFBP4/IGF1/IGFBP3/SCARB2/C1QTNF3/NR3C1/ENPP1/C1QTNF1	8
BP	GO:0002691	regulation of cellular extravasation	4/356	40/18845	0.00669598	0.0420224	0.0310911	THY1/CXCL12/CD99/MDK	4
BP	GO:0010591	regulation of lamellipodium assembly	4/356	40/18845	0.00669598	0.0420224	0.0310911	CAPZB/CDC42/ACTR2/ACTR3	4
MF	GO:0004867	serine-type endopeptidase inhibitor activity	6/356	89/18845	0.00680445	0.0425731	0.0314985	COL6A3/SERPINF1/SERPINH1/CD109/APLP2/APP	6
BP	GO:0062012	regulation of small molecule metabolic process	13/356	313/18845	0.00681696	0.0425731	0.0314985	TMSB4X/IGFBP4/IGF1/DKK3/APOE/TWIST1/DAB2/IGFBP3/C1QTNF3/APP/NR3C1/FABP5/C1QTNF1	13
BP	GO:0043534	blood vessel endothelial cell migration	7/356	117/18845	0.00681868	0.0425731	0.0314985	TMSB4X/APOE/ITGB1/MYH9/CYP1B1/HMGB1/ANGPT1	7
BP	GO:0072676	lymphocyte migration	7/356	117/18845	0.00681868	0.0425731	0.0314985	CXCL12/CD99/ECM1/CCL2/APP/WASL/GAS6	7
BP	GO:0006590	thyroid hormone generation	3/356	21/18845	0.00690668	0.0427389	0.0316212	CTSK/DIO2/CPQ	3
BP	GO:0032332	positive regulation of chondrocyte differentiation	3/356	21/18845	0.00690668	0.0427389	0.0316212	LOXL2/RUNX2/GLI3	3
BP	GO:0051220	cytoplasmic sequestering of protein	3/356	21/18845	0.00690668	0.0427389	0.0316212	TMSB4X/FLNA/YWHAB	3
BP	GO:0099515	actin filament-based transport	3/356	21/18845	0.00690668	0.0427389	0.0316212	MYO1B/ACTN4/WASL	3
BP	GO:0150105	protein localization to cell-cell junction	3/356	21/18845	0.00690668	0.0427389	0.0316212	ACTB/ACTG1/VCL	3
BP	GO:1902992	negative regulation of amyloid precursor protein catabolic process	3/356	21/18845	0.00690668	0.0427389	0.0316212	IGF1/APOE/SPON1	3
BP	GO:2001044	regulation of integrin-mediated signaling pathway	3/356	21/18845	0.00690668	0.0427389	0.0316212	FLNA/LAMB1/LAMC1	3
CC	GO:0030667	secretory granule membrane	13/356	314/18845	0.00699391	0.0432238	0.0319799	RAB31/CD109/LAMP2/CD44/APLP2/SLC2A3/B4GALT1/ITGAV/PSAP/FABP5/VPS13C/ATP6AP2/SPARC	13
BP	GO:0021885	forebrain cell migration	5/356	64/18845	0.00717174	0.0441435	0.0326604	COL3A1/CXCL12/LAMB1/CTNNB1/GLI3	5
CC	GO:0044304	main axon	5/356	64/18845	0.00717174	0.0441435	0.0326604	THY1/MAP1B/APP/MAP1A/NAV1	5
BP	GO:0030516	regulation of axon extension	6/356	90/18845	0.00717765	0.0441435	0.0326604	CXCL12/APOE/SEMA3C/MAP1B/MACF1/GOLGA4	6
BP	GO:0030856	regulation of epithelial cell differentiation	8/356	148/18845	0.00717899	0.0441435	0.0326604	SFRP4/ZFP36L1/CD109/CTNNB1/ZEB1/ROCK2/VCL/CCND1	8
BP	GO:0044706	multi-multicellular organism process	10/356	212/18845	0.00722684	0.0443817	0.0328366	MMP2/GJA1/FBLN1/IGFBP7/PTN/IGFBP5/PTGFR/VMP1/FOS/B4GALT1	10
BP	GO:0002347	response to tumor cell	4/356	41/18845	0.00731147	0.0445643	0.0329717	RBMS3/NOTCH2/AHR/HMGB1	4
MF	GO:0008307	structural constituent of muscle	4/356	41/18845	0.00731147	0.0445643	0.0329717	TPM4/TPM1/MYL9/MYL6	4
MF	GO:0019210	kinase inhibitor activity	4/356	41/18845	0.00731147	0.0445643	0.0329717	SOCS3/SH3BP5/PARVA/YWHAB	4
BP	GO:0072210	metanephric nephron development	4/356	41/18845	0.00731147	0.0445643	0.0329717	PDGFRB/PDGFRA/AQP1/CTNNB1	4
CC	GO:0098686	hippocampal mossy fiber to CA3 synapse	4/356	41/18845	0.00731147	0.0445643	0.0329717	CAPZB/PTPRD/RNF19A/YWHAZ	4
BP	GO:0098751	bone cell development	4/356	41/18845	0.00731147	0.0445643	0.0329717	FOXP1/FLNA/FBN1/NOTCH2	4
BP	GO:0009410	response to xenobiotic stimulus	16/356	426/18845	0.00736979	0.0448636	0.0331932	COL1A1/MMP2/BGLAP/SFRP1/SEMA3C/MAP1B/MDK/SFRP2/CTNNB1/JUN/CYP1B1/FOS/AHR/FZD1/CCND1/GAS6	16
BP	GO:1901215	negative regulation of neuron death	10/356	213/18845	0.00745975	0.0453545	0.0335564	SERPINF1/GPNMB/APOE/MDK/CCL2/CTNNB1/JUN/FZD1/CCND1/ANGPT1	10
BP	GO:0009791	post-embryonic development	6/356	91/18845	0.00756543	0.0458825	0.033947	SEMA3C/FBN1/MFAP2/SELENOP/ARID5B/ATRX	6
BP	GO:0030512	negative regulation of transforming growth factor beta receptor signaling pathway	6/356	91/18845	0.00756543	0.0458825	0.033947	ASPN/FBN1/CD109/LTBP1/SKI/EMILIN1	6
BP	GO:1901214	regulation of neuron death	13/356	318/18845	0.00773851	0.0468738	0.0346805	SERPINF1/GPNMB/APOE/MDK/CCL2/CTNNB1/JUN/FOS/NR3C1/FZD1/CCND1/ANGPT1/CTSZ	13
MF	GO:0019956	chemokine binding	3/356	22/18845	0.00788673	0.0474764	0.0351262	ITGB1/ITGAV/HMGB1	3
MF	GO:0030021	extracellular matrix structural constituent conferring compression resistance	3/356	22/18845	0.00788673	0.0474764	0.0351262	VCAN/ASPN/LUM	3
BP	GO:0048485	sympathetic nervous system development	3/356	22/18845	0.00788673	0.0474764	0.0351262	SOX4/CTNNB1/NRP2	3
BP	GO:0071305	cellular response to vitamin D	3/356	22/18845	0.00788673	0.0474764	0.0351262	BGLAP/SFRP1/KANK2	3
MF	GO:0120020	cholesterol transfer activity	3/356	22/18845	0.00788673	0.0474764	0.0351262	APOE/PLTP/NPC2	3
BP	GO:0060412	ventricular septum morphogenesis	4/356	42/18845	0.00796313	0.0477004	0.035292	SOX4/RBPJ/SLIT3/FZD1	4
BP	GO:0071542	dopaminergic neuron differentiation	4/356	42/18845	0.00796313	0.0477004	0.035292	SFRP1/SFRP2/CTNNB1/FZD1	4
BP	GO:0071548	response to dexamethasone	4/356	42/18845	0.00796313	0.0477004	0.035292	SERPINF1/AQP1/CYP1B1/NR3C1	4
BP	GO:1902991	regulation of amyloid precursor protein catabolic process	4/356	42/18845	0.00796313	0.0477004	0.035292	IGF1/APOE/SPON1/ROCK2	4
BP	GO:0051251	positive regulation of lymphocyte activation	13/356	320/18845	0.00813359	0.048602	0.035959	LGALS1/THY1/IGF1/SOX4/ACTB/MMP14/MDK/CD276/RUNX1/CCL2/GLI3/HMGB1/GAS6	13
BP	GO:0071496	cellular response to external stimulus	13/356	320/18845	0.00813359	0.048602	0.035959	COL1A1/POSTN/BGLAP/SFRP1/AQP1/CTSK/IFI16/SFRP2/KANK2/LAMP2/FOS/SESN3/GAS6	13
BP	GO:2000401	regulation of lymphocyte migration	5/356	66/18845	0.00815414	0.048665	0.0360057	CXCL12/ECM1/CCL2/APP/WASL	5
MF	GO:0005543	phospholipid binding	17/356	469/18845	0.00819073	0.0487797	0.0360906	THY1/APOE/PLTP/MYO1B/MAP1B/SH3PXD2A/PLEKHA5/SCARB2/ANXA4/PFN1/EEA1/PSAP/HMGB1/GAS6/MYOF/SNX9/TLN1	17
BP	GO:0050866	negative regulation of cell activation	10/356	216/18845	0.00819339	0.0487797	0.0360906	GPNMB/SFRP1/PDGFRA/APOE/MDK/RUNX1/GLI3/HMGB1/EMILIN1/C1QTNF1	10
BP	GO:0046718	viral entry into host cell	8/356	152/18845	0.00837632	0.0498045	0.0368487	LGALS1/ITGB5/ITGB1/SCARB2/IFITM2/ITGAV/HMGB1/GAS6	8
CC	GO:0005902	microvillus	6/356	93/18845	0.00838597	0.0498045	0.0368487	PDGFRA/MYO1B/CTNNB1/CD44/ITGAV/ANGPT1	6

## Sheet: preHTC
ONTOLOGY	ID	Description	GeneRatio	BgRatio	p-value	adjusted P	qvalue	geneID	Count
CC	GO:0062023	collagen-containing extracellular matrix	30/74	415/18845	1.31226e-30	2.31746e-27	1.92419e-27	PRG4/HTRA1/ABI3BP/TNXB/ASPN/S100A4/FN1/COL15A1/OGN/CLU/TIMP1/DPT/TNC/THBS1/COMP/ANGPTL2/COL3A1/SMOC1/CDON/LTBP3/FMOD/LUM/TGFBI/TIMP3/NTN4/COL6A2/ANGPTL4/COL6A3/AMTN/EFEMP1	30
MF	GO:0005201	extracellular matrix structural constituent	19/74	167/18845	4.96933e-23	4.38792e-20	3.6433e-20	PRG4/ABI3BP/TNXB/ASPN/FN1/COL15A1/OGN/DPT/TNC/THBS1/COMP/COL3A1/FMOD/LUM/TGFBI/ANOS1/COL6A2/COL6A3/EFEMP1	19
BP	GO:0030198	extracellular matrix organization	15/74	312/18845	1.04172e-12	4.22349e-10	3.50678e-10	ABI3BP/TNXB/ADAMTS6/COL15A1/DPT/COMP/COL3A1/SMOC1/FMOD/LUM/TGFBI/FAP/NTN4/SULF2/NDNF	15
BP	GO:0043062	extracellular structure organization	15/74	313/18845	1.09091e-12	4.22349e-10	3.50678e-10	ABI3BP/TNXB/ADAMTS6/COL15A1/DPT/COMP/COL3A1/SMOC1/FMOD/LUM/TGFBI/FAP/NTN4/SULF2/NDNF	15
BP	GO:0045229	external encapsulating structure organization	15/74	315/18845	1.19578e-12	4.22349e-10	3.50678e-10	ABI3BP/TNXB/ADAMTS6/COL15A1/DPT/COMP/COL3A1/SMOC1/FMOD/LUM/TGFBI/FAP/NTN4/SULF2/NDNF	15
CC	GO:0005604	basement membrane	9/74	84/18845	3.90764e-11	1.15015e-08	9.54972e-09	FN1/COL15A1/TIMP1/TNC/SMOC1/TGFBI/TIMP3/NTN4/AMTN	9
MF	GO:0005178	integrin binding	10/74	151/18845	3.74319e-10	9.44353e-08	7.841e-08	TNXB/FN1/VCAM1/THBS1/COMP/COL3A1/TGFBI/FAP/ITGB8/ITGB5	10
BP	GO:0007178	transmembrane receptor protein serine/threonine kinase signaling pathway	13/74	362/18845	1.42336e-09	3.14206e-07	2.60886e-07	HTRA1/TNXB/ASPN/NBL1/THBS1/COMP/COL3A1/LTBP3/FMOD/ITGB8/GDF6/ITGB5/DKK3	13
CC	GO:0005788	endoplasmic reticulum lumen	12/74	310/18845	2.80239e-09	5.49891e-07	4.56577e-07	IGFBP5/FN1/COL15A1/CLU/TIMP1/TNC/THBS1/COL3A1/COL6A2/COL6A3/AMTN/F5	12
BP	GO:0051216	cartilage development	10/74	199/18845	5.4916e-09	9.69816e-07	8.05242e-07	OGN/TIMP1/COMP/COL3A1/LTBP3/TGFBI/ITGB8/SULF2/GDF6/EFEMP1	10
BP	GO:0007179	transforming growth factor beta receptor signaling pathway	10/74	201/18845	6.0456e-09	9.70594e-07	8.05887e-07	HTRA1/TNXB/ASPN/THBS1/COL3A1/LTBP3/FMOD/ITGB8/ITGB5/DKK3	10
MF	GO:0005518	collagen binding	7/74	66/18845	6.97066e-09	1.02585e-06	8.51766e-07	TNXB/FN1/THBS1/COMP/LUM/TGFBI/COL6A2	7
BP	GO:0061448	connective tissue development	11/74	270/18845	8.01705e-09	1.08909e-06	9.04272e-07	CRIP1/OGN/TIMP1/COMP/COL3A1/LTBP3/TGFBI/ITGB8/SULF2/GDF6/EFEMP1	11
BP	GO:0071604	transforming growth factor beta production	6/74	42/18845	1.39843e-08	1.76402e-06	1.46467e-06	TNXB/FN1/THBS1/COL3A1/LUM/ITGB8	6
MF	GO:0030021	extracellular matrix structural constituent conferring compression resistance	5/74	22/18845	2.03446e-08	2.39524e-06	1.98878e-06	PRG4/ASPN/OGN/FMOD/LUM	5
CC	GO:0005581	collagen trimer	7/74	85/18845	4.16392e-08	4.59592e-06	3.81601e-06	COL15A1/COL3A1/LUM/COL6A2/COL6A3/SCARA3/COLEC12	7
BP	GO:0071560	cellular response to transforming growth factor beta stimulus	10/74	255/18845	5.79666e-08	6.0217e-06	4.99984e-06	HTRA1/TNXB/ASPN/THBS1/COL3A1/LTBP3/FMOD/ITGB8/ITGB5/DKK3	10
BP	GO:0071559	response to transforming growth factor beta	10/74	261/18845	7.20914e-08	7.07297e-06	5.87271e-06	HTRA1/TNXB/ASPN/THBS1/COL3A1/LTBP3/FMOD/ITGB8/ITGB5/DKK3	10
BP	GO:0030199	collagen fibril organization	6/74	63/18845	1.69729e-07	1.57759e-05	1.30988e-05	TNXB/DPT/COMP/COL3A1/FMOD/LUM	6
CC	GO:0031093	platelet alpha granule lumen	6/74	66/18845	2.24869e-07	1.98559e-05	1.64864e-05	FN1/CLU/ISLR/TIMP1/THBS1/F5	6
BP	GO:0002062	chondrocyte differentiation	7/74	111/18845	2.64224e-07	2.222e-05	1.84493e-05	COMP/COL3A1/LTBP3/TGFBI/SULF2/GDF6/EFEMP1	7
BP	GO:0071634	regulation of transforming growth factor beta production	5/74	39/18845	4.22308e-07	3.38998e-05	2.81471e-05	TNXB/FN1/THBS1/LUM/ITGB8	5
BP	GO:0031589	cell-substrate adhesion	10/74	351/18845	1.10281e-06	8.46764e-05	7.03071e-05	ABI3BP/TNXB/FN1/VCAM1/THBS1/COL3A1/ITGB8/NTN4/NDNF/ITGB5	10
CC	GO:0031091	platelet alpha granule	6/74	90/18845	1.43064e-06	0.000105271	8.74071e-05	FN1/CLU/ISLR/TIMP1/THBS1/F5	6
MF	GO:0005539	glycosaminoglycan binding	8/74	231/18845	3.39299e-06	0.000239681	0.000199008	TNXB/FN1/THBS1/COMP/SMOC1/ANOS1/SULF2/NDNF	8
MF	GO:0008201	heparin binding	7/74	167/18845	4.13477e-06	0.000280846	0.000233188	TNXB/FN1/THBS1/COMP/SMOC1/ANOS1/NDNF	7
BP	GO:0022612	gland morphogenesis	6/74	122/18845	8.41289e-06	0.000550265	0.000456887	IGFBP5/CRIP1/TNC/NTN1/NTN4/SULF2	6
BP	GO:0018149	peptide cross-linking	4/74	34/18845	9.29085e-06	0.000585987	0.000486547	FN1/THBS1/COL3A1/NDNF	4
MF	GO:0019955	cytokine binding	6/74	129/18845	1.15855e-05	0.000690565	0.000573379	CRLF1/NBL1/THBS1/COMP/LTBP3/ACKR3	6
MF	GO:0043394	proteoglycan binding	4/74	36/18845	1.1731e-05	0.000690565	0.000573379	FN1/TNC/THBS1/COMP	4
BP	GO:0036363	transforming growth factor beta activation	3/74	12/18845	1.24662e-05	0.000710173	0.000589659	TNXB/LTBP3/ITGB8	3
MF	GO:0002020	protease binding	6/74	135/18845	1.50187e-05	0.000828847	0.000688195	FN1/TIMP1/COMP/COL3A1/TIMP3/FAP	6
MF	GO:0030020	extracellular matrix structural constituent conferring tensile strength	4/74	41/18845	1.98709e-05	0.0010634	0.000882941	COL15A1/COL3A1/COL6A2/COL6A3	4
BP	GO:0032905	transforming growth factor beta1 production	3/74	15/18845	2.55648e-05	0.00132786	0.00110253	THBS1/COL3A1/LUM	3
MF	GO:0005044	scavenger receptor activity	4/74	47/18845	3.43808e-05	0.00173476	0.00144037	PRG4/ACKR3/SCARA3/COLEC12	4
BP	GO:0007160	cell-matrix adhesion	7/74	233/18845	3.59344e-05	0.00176278	0.00146365	TNXB/FN1/VCAM1/THBS1/COL3A1/ITGB8/ITGB5	7
MF	GO:0050840	extracellular matrix binding	4/74	55/18845	6.4199e-05	0.0030642	0.00254422	THBS1/SMOC1/TGFBI/NTN4	4
BP	GO:0071636	positive regulation of transforming growth factor beta production	3/74	21/18845	7.34722e-05	0.00333278	0.00276722	TNXB/THBS1/LUM	3
CC	GO:0098636	protein complex involved in cell adhesion	4/74	57/18845	7.39158e-05	0.00333278	0.00276722	TNXB/TNC/ITGB8/ITGB5	4
BP	GO:0007229	integrin-mediated signaling pathway	5/74	111/18845	7.54876e-05	0.00333278	0.00276722	FN1/TIMP1/COL3A1/ITGB8/ITGB5	5
MF	GO:1901681	sulfur compound binding	7/74	265/18845	8.09667e-05	0.00348749	0.00289568	TNXB/FN1/THBS1/COMP/SMOC1/ANOS1/NDNF	7
BP	GO:0090092	regulation of transmembrane receptor protein serine/threonine kinase signaling pathway	7/74	269/18845	8.89133e-05	0.00373859	0.00310417	HTRA1/TNXB/ASPN/NBL1/THBS1/GDF6/DKK3	7
MF	GO:0019838	growth factor binding	5/74	132/18845	0.000170917	0.00701954	0.00582835	HTRA1/IGFBP5/THBS1/COL3A1/LTBP3	5
BP	GO:0090287	regulation of cellular response to growth factor stimulus	7/74	303/18845	0.000185667	0.00744994	0.00618571	HTRA1/TNXB/ASPN/NBL1/THBS1/SULF2/DKK3	7
BP	GO:0017015	regulation of transforming growth factor beta receptor signaling pathway	5/74	135/18845	0.000189834	0.00744994	0.00618571	HTRA1/TNXB/ASPN/THBS1/DKK3	5
BP	GO:1903844	regulation of cellular response to transforming growth factor beta stimulus	5/74	138/18845	0.000210309	0.00807405	0.00670391	HTRA1/TNXB/ASPN/THBS1/DKK3	5
CC	GO:0034774	secretory granule lumen	7/74	321/18845	0.000263985	0.00991908	0.00823585	FN1/CLU/ISLR/TIMP1/THBS1/TIMP3/F5	7
CC	GO:0060205	cytoplasmic vesicle lumen	7/74	324/18845	0.000279303	0.010276	0.0085322	FN1/CLU/ISLR/TIMP1/THBS1/TIMP3/F5	7
CC	GO:0031983	vesicle lumen	7/74	326/18845	0.000289907	0.0104485	0.0086754	FN1/CLU/ISLR/TIMP1/THBS1/TIMP3/F5	7
MF	GO:0038024	cargo receptor activity	4/74	82/18845	0.000303942	0.0107352	0.0089135	PRG4/ACKR3/SCARA3/COLEC12	4
BP	GO:0085029	extracellular matrix assembly	3/74	41/18845	0.000556605	0.0192738	0.0160031	TNXB/COL3A1/NTN4	3
BP	GO:0070167	regulation of biomineral tissue development	4/74	99/18845	0.000622103	0.0211276	0.0175423	ASPN/COMP/LTBP3/AMTN	4
BP	GO:0048251	elastic fiber assembly	2/74	10/18845	0.000670725	0.0219368	0.0182142	TNXB/COL3A1	2
BP	GO:0090288	negative regulation of cellular response to growth factor stimulus	4/74	101/18845	0.000670774	0.0219368	0.0182142	HTRA1/NBL1/THBS1/SULF2	4
BP	GO:0048483	autonomic nervous system development	3/74	45/18845	0.00073263	0.0235241	0.0195321	FN1/VCAM1/ACKR3	3
CC	GO:0005796	Golgi lumen	4/74	104/18845	0.000748755	0.0236125	0.0196056	OGN/DEFB1/FMOD/LUM	4
BP	GO:2000351	regulation of endothelial cell apoptotic process	3/74	48/18845	0.000885492	0.0274347	0.0227791	THBS1/ANGPTL4/NDNF	3
CC	GO:0005583	fibrillar collagen trimer	2/74	12/18845	0.000978737	0.0283352	0.0235268	COL3A1/LUM	2
BP	GO:0032908	regulation of transforming growth factor beta1 production	2/74	12/18845	0.000978737	0.0283352	0.0235268	THBS1/LUM	2
BP	GO:0070170	regulation of tooth mineralization	2/74	12/18845	0.000978737	0.0283352	0.0235268	ASPN/AMTN	2
CC	GO:0098643	banded collagen fibril	2/74	12/18845	0.000978737	0.0283352	0.0235268	COL3A1/LUM	2
BP	GO:1900047	negative regulation of hemostasis	3/74	51/18845	0.00105721	0.0301135	0.0250033	THBS1/COMP/FAP	3
BP	GO:0032330	regulation of chondrocyte differentiation	3/74	53/18845	0.00118259	0.0331501	0.0275247	LTBP3/GDF6/EFEMP1	3
BP	GO:0072577	endothelial cell apoptotic process	3/74	54/18845	0.00124864	0.0344548	0.0286079	THBS1/ANGPTL4/NDNF	3
BP	GO:1902043	positive regulation of extrinsic apoptotic signaling pathway via death domain receptors	2/74	14/18845	0.00134262	0.0364781	0.0302879	THBS1/TIMP3	2
BP	GO:0045861	negative regulation of proteolysis	6/74	310/18845	0.00136871	0.0366233	0.0304085	GAS1/TIMP1/THBS1/TIMP3/ANOS1/COL6A3	6
BP	GO:0042060	wound healing	7/74	430/18845	0.00148108	0.0390387	0.032414	TIMP1/THBS1/COMP/COL3A1/FAP/NDNF/F5	7
BP	GO:1905048	regulation of metallopeptidase activity	2/74	15/18845	0.00154525	0.040131	0.0333209	TIMP1/TIMP3	2
BP	GO:0048732	gland development	7/74	438/18845	0.00164525	0.041874	0.0347681	IGFBP5/CRIP1/TNC/NTN1/NTN4/SULF2/DKK3	7
BP	GO:0051346	negative regulation of hydrolase activity	6/74	322/18845	0.00165978	0.041874	0.0347681	TIMP1/THBS1/TIMP3/ANOS1/ANGPTL4/COL6A3	6
BP	GO:0010466	negative regulation of peptidase activity	5/74	219/18845	0.0017018	0.0423293	0.0351461	TIMP1/THBS1/TIMP3/ANOS1/COL6A3	5
MF	GO:0008191	metalloendopeptidase inhibitor activity	2/74	16/18845	0.00176152	0.0432061	0.0358742	TIMP1/TIMP3	2
MF	GO:0061134	peptidase regulator activity	5/74	222/18845	0.00180628	0.0436971	0.0362818	FN1/TIMP1/TIMP3/ANOS1/COL6A3	5
BP	GO:0035924	cellular response to vascular endothelial growth factor stimulus	3/74	62/18845	0.0018616	0.0442324	0.0367263	TNXB/GAS1/VCAM1	3
BP	GO:0007596	blood coagulation	5/74	224/18845	0.0018785	0.0442324	0.0367263	THBS1/COMP/COL3A1/FAP/F5	5
MF	GO:0030169	low-density lipoprotein particle binding	2/74	17/18845	0.00199132	0.045363	0.0376651	THBS1/COLEC12	2
CC	GO:0098637	protein complex involved in cell-matrix adhesion	2/74	17/18845	0.00199132	0.045363	0.0376651	TNXB/TNC	2
CC	GO:0042383	sarcolemma	4/74	136/18845	0.00202032	0.045363	0.0376651	VCAM1/COL6A2/ANK3/COL6A3	4
BP	GO:0050817	coagulation	5/74	228/18845	0.00202926	0.045363	0.0376651	THBS1/COMP/COL3A1/FAP/F5	5
BP	GO:0007599	hemostasis	5/74	230/18845	0.00210788	0.0465315	0.0386353	THBS1/COMP/COL3A1/FAP/F5	5
BP	GO:0060348	bone development	5/74	232/18845	0.0021887	0.0475448	0.0394766	OGN/COMP/COL3A1/LTBP3/SULF2	5
BP	GO:0040037	negative regulation of fibroblast growth factor receptor signaling pathway	2/74	18/18845	0.00223455	0.0475448	0.0394766	THBS1/SULF2	2
BP	GO:0051917	regulation of fibrinolysis	2/74	18/18845	0.00223455	0.0475448	0.0394766	THBS1/FAP	2

## Sheet: EC
ONTOLOGY	ID	Description	GeneRatio	BgRatio	p-value	adjusted P	qvalue	geneID	Count
CC	GO:0062023	collagen-containing extracellular matrix	21/82	415/18845	5.12474e-17	1.00804e-13	8.83074e-14	COL2A1/SNORC/HAPLN1/SERPINA5/GDF10/ACAN/COL9A3/MATN3/SERPINA1/COL9A2/SPARC/COL11A2/MGP/GREM1/COL11A1/SMOC2/CILP/COL9A1/SERPINA3/GPC6/SDC2	21
BP	GO:0030198	extracellular matrix organization	16/82	312/18845	3.38495e-13	1.92789e-10	1.6889e-10	COL2A1/COL9A3/MATN3/MIA/PDPN/COL9A2/SPINT2/COL11A2/GREM1/COL11A1/SMOC2/PRDX4/COL9A1/MELTF/CST3/RGCC	16
BP	GO:0043062	extracellular structure organization	16/82	313/18845	3.5554e-13	1.92789e-10	1.6889e-10	COL2A1/COL9A3/MATN3/MIA/PDPN/COL9A2/SPINT2/COL11A2/GREM1/COL11A1/SMOC2/PRDX4/COL9A1/MELTF/CST3/RGCC	16
BP	GO:0045229	external encapsulating structure organization	16/82	315/18845	3.92047e-13	1.92789e-10	1.6889e-10	COL2A1/COL9A3/MATN3/MIA/PDPN/COL9A2/SPINT2/COL11A2/GREM1/COL11A1/SMOC2/PRDX4/COL9A1/MELTF/CST3/RGCC	16
BP	GO:0051216	cartilage development	13/82	199/18845	3.22675e-12	1.2694e-09	1.11204e-09	CHRDL2/FRZB/CNMD/COL2A1/SNORC/CYTL1/MATN3/COL11A2/MGP/GREM1/COL11A1/SCIN/TRPV4	13
MF	GO:0005201	extracellular matrix structural constituent	12/82	167/18845	7.62907e-12	2.50106e-09	2.19102e-09	COL2A1/HAPLN1/ACAN/COL9A3/MATN3/COL9A2/SPARC/COL11A2/MGP/COL11A1/CILP/COL9A1	12
CC	GO:0005788	endoplasmic reticulum lumen	14/82	310/18845	6.38286e-11	1.79358e-08	1.57124e-08	COL2A1/STC2/TF/COL9A3/MATN3/SERPINA1/COL9A2/COL11A2/COL11A1/COL9A1/PENK/MELTF/CST3/SDC2	14
BP	GO:0061448	connective tissue development	13/82	270/18845	1.48611e-10	3.65398e-08	3.20101e-08	CHRDL2/FRZB/CNMD/COL2A1/SNORC/CYTL1/MATN3/COL11A2/MGP/GREM1/COL11A1/SCIN/TRPV4	13
MF	GO:0030020	extracellular matrix structural constituent conferring tensile strength	6/82	41/18845	2.24391e-08	4.9042e-06	4.29624e-06	COL2A1/COL9A3/COL9A2/COL11A2/COL11A1/COL9A1	6
CC	GO:0005581	collagen trimer	6/82	85/18845	1.87451e-06	0.000368716	0.000323008	COL2A1/COL9A3/COL9A2/COL11A2/COL11A1/COL9A1	6
BP	GO:0009100	glycoprotein metabolic process	10/82	383/18845	6.22494e-06	0.00111313	0.000975141	CNMD/COL2A1/CYTL1/ITM2C/ITM2A/FBXO2/COL11A1/CST3/RAMP1/TMEM59	10
MF	GO:0005539	glycosaminoglycan binding	8/82	231/18845	7.37684e-06	0.00120919	0.00105929	HAPLN1/SERPINA5/ACAN/CFH/PCOLCE2/COL11A1/SMOC2/CCN6	8
CC	GO:0005583	fibrillar collagen trimer	3/82	12/18845	1.69821e-05	0.00238598	0.0020902	COL2A1/COL11A2/COL11A1	3
CC	GO:0098643	banded collagen fibril	3/82	12/18845	1.69821e-05	0.00238598	0.0020902	COL2A1/COL11A2/COL11A1	3
BP	GO:0010715	regulation of extracellular matrix disassembly	3/82	15/18845	3.47922e-05	0.00427727	0.00374703	PDPN/MELTF/CST3	3
BP	GO:1903019	negative regulation of glycoprotein metabolic process	3/82	15/18845	3.47922e-05	0.00427727	0.00374703	ITM2C/ITM2A/CST3	3
MF	GO:0061134	peptidase regulator activity	7/82	222/18845	5.14792e-05	0.00580116	0.00508201	SERPINA5/SERPINA1/SPINT2/PCOLCE2/SERPINA3/CST3/BEX3	7
BP	GO:1903018	regulation of glycoprotein metabolic process	4/82	48/18845	5.60024e-05	0.00580116	0.00508201	ITM2C/ITM2A/CST3/RAMP1	4
BP	GO:0048705	skeletal system morphogenesis	7/82	225/18845	5.60356e-05	0.00580116	0.00508201	COL2A1/MGP/CHAD/GREM1/COL11A1/MDFI/TRPV4	7
BP	GO:0001502	cartilage condensation	3/82	20/18845	8.5813e-05	0.00832234	0.00729065	COL2A1/MGP/COL11A1	3
MF	GO:0008201	heparin binding	6/82	167/18845	8.88506e-05	0.00832234	0.00729065	SERPINA5/CFH/PCOLCE2/COL11A1/SMOC2/CCN6	6
CC	GO:0098644	complex of collagen trimers	3/82	21/18845	9.98012e-05	0.00892314	0.00781697	COL2A1/COL11A2/COL11A1	3
BP	GO:1903053	regulation of extracellular matrix organization	4/82	57/18845	0.00011036	0.00943815	0.00826814	PDPN/MELTF/CST3/RGCC	4
BP	GO:0002062	chondrocyte differentiation	5/82	111/18845	0.000123176	0.0100953	0.00884384	COL2A1/CYTL1/GREM1/COL11A1/SCIN	5
BP	GO:0098743	cell aggregation	3/82	24/18845	0.000150454	0.0117637	0.0103054	COL2A1/MGP/COL11A1	3
MF	GO:1901681	sulfur compound binding	7/82	265/18845	0.000155494	0.0117637	0.0103054	SERPINA5/TF/CFH/PCOLCE2/COL11A1/SMOC2/CCN6	7
BP	GO:0030199	collagen fibril organization	4/82	63/18845	0.000163157	0.0118863	0.0104128	COL2A1/COL11A2/GREM1/COL11A1	4
BP	GO:0060343	trabecula formation	3/82	26/18845	0.000192062	0.0134924	0.0118198	RBP4/CHAD/GREM1	3
BP	GO:0045765	regulation of angiogenesis	7/82	278/18845	0.0002086	0.0141488	0.0123948	CNMD/S100A1/SPARC/GREM1/SMOC2/CCN6/RGCC	7
BP	GO:1901342	regulation of vasculature development	7/82	282/18845	0.000227603	0.0149232	0.0130732	CNMD/S100A1/SPARC/GREM1/SMOC2/CCN6/RGCC	7
BP	GO:1903055	positive regulation of extracellular matrix organization	3/82	28/18845	0.000240485	0.0152591	0.0133675	PDPN/MELTF/RGCC	3
BP	GO:0001503	ossification	8/82	400/18845	0.000347901	0.0213851	0.018734	CHRDL2/CLEC3A/COL2A1/GDF10/MGP/GREM1/COL11A1/PENK	8
BP	GO:0052547	regulation of peptidase activity	8/82	403/18845	0.000365673	0.0217964	0.0190943	SERPINA5/SERPINA1/SPINT2/SERPINA3/CST3/TMED10/BEX3/GSN	8
BP	GO:0010466	negative regulation of peptidase activity	6/82	219/18845	0.00038611	0.0223376	0.0195685	SERPINA5/SERPINA1/SPINT2/SERPINA3/CST3/TMED10	6
BP	GO:0052548	regulation of endopeptidase activity	7/82	320/18845	0.000487581	0.0258155	0.0226153	SERPINA5/SERPINA1/SERPINA3/CST3/TMED10/BEX3/GSN	7
CC	GO:0034774	secretory granule lumen	7/82	321/18845	0.000496723	0.0258155	0.0226153	TF/SERPINA1/SPARC/PRDX4/SERPINA3/PENK/GSN	7
BP	GO:0010951	negative regulation of endopeptidase activity	5/82	150/18845	0.000498218	0.0258155	0.0226153	SERPINA5/SERPINA1/SERPINA3/CST3/TMED10	5
MF	GO:0001540	amyloid-beta binding	4/82	85/18845	0.000515828	0.0258155	0.0226153	ITM2C/ITM2A/FBXO2/CST3	4
BP	GO:0060348	bone development	6/82	232/18845	0.000523905	0.0258155	0.0226153	COL2A1/CHAD/GREM1/PAPSS2/TRPV4/VKORC1	6
CC	GO:0060205	cytoplasmic vesicle lumen	7/82	324/18845	0.000524973	0.0258155	0.0226153	TF/SERPINA1/SPARC/PRDX4/SERPINA3/PENK/GSN	7
CC	GO:0031983	vesicle lumen	7/82	326/18845	0.000544508	0.0261231	0.0228847	TF/SERPINA1/SPARC/PRDX4/SERPINA3/PENK/GSN	7
MF	GO:0004867	serine-type endopeptidase inhibitor activity	4/82	89/18845	0.000613889	0.0280819	0.0246006	SERPINA5/SERPINA1/SPINT2/SERPINA3	4
BP	GO:0045185	maintenance of protein location	4/82	89/18845	0.000613889	0.0280819	0.0246006	SCIN/MDFI/TSPO/GSN	4
CC	GO:0031091	platelet alpha granule	4/82	90/18845	0.000640332	0.0286258	0.0250771	SERPINA5/SERPINA1/SPARC/SERPINA3	4
BP	GO:0001937	negative regulation of endothelial cell proliferation	3/82	41/18845	0.0007513	0.0308271	0.0270056	CNMD/SPARC/RGCC	3
BP	GO:0006029	proteoglycan metabolic process	4/82	94/18845	0.000754221	0.0308271	0.0270056	CNMD/COL2A1/CYTL1/COL11A1	4
MF	GO:0004866	endopeptidase inhibitor activity	5/82	166/18845	0.000788596	0.0308271	0.0270056	SERPINA5/SERPINA1/SPINT2/SERPINA3/CST3	5
BP	GO:0030178	negative regulation of Wnt signaling pathway	5/82	166/18845	0.000788596	0.0308271	0.0270056	FRZB/IGFBP6/GREM1/WIF1/MDFI	5
BP	GO:0042989	sequestering of actin monomers	2/82	10/18845	0.000822821	0.0308271	0.0270056	SCIN/GSN	2
MF	GO:0050786	RAGE receptor binding	2/82	10/18845	0.000822821	0.0308271	0.0270056	S100B/S100A13	2
BP	GO:0060346	bone trabecula formation	2/82	10/18845	0.000822821	0.0308271	0.0270056	CHAD/GREM1	2
BP	GO:0071476	cellular hypotonic response	2/82	10/18845	0.000822821	0.0308271	0.0270056	TRPV4/TSPO	2
CC	GO:0043202	lysosomal lumen	4/82	97/18845	0.000848536	0.0308271	0.0270056	ACAN/OMD/GPC6/SDC2	4
BP	GO:0010559	regulation of glycoprotein biosynthetic process	3/82	43/18845	0.000864349	0.0308271	0.0270056	ITM2C/ITM2A/RAMP1	3
BP	GO:0071772	response to BMP	5/82	170/18845	0.00087764	0.0308271	0.0270056	CHRDL2/COL2A1/GDF10/SPINT2/GREM1	5
BP	GO:0071773	cellular response to BMP stimulus	5/82	170/18845	0.00087764	0.0308271	0.0270056	CHRDL2/COL2A1/GDF10/SPINT2/GREM1	5
BP	GO:0016525	negative regulation of angiogenesis	4/82	99/18845	0.000915852	0.031366	0.0274776	CNMD/SPARC/CCN6/RGCC	4
MF	GO:0030414	peptidase inhibitor activity	5/82	172/18845	0.000924873	0.031366	0.0274776	SERPINA5/SERPINA1/SPINT2/SERPINA3/CST3	5
BP	GO:2000181	negative regulation of blood vessel morphogenesis	4/82	100/18845	0.000950883	0.0317015	0.0277716	CNMD/SPARC/CCN6/RGCC	4
BP	GO:1901343	negative regulation of vasculature development	4/82	101/18845	0.000986847	0.0322214	0.0282271	CNMD/SPARC/CCN6/RGCC	4
CC	GO:0005775	vacuolar lumen	5/82	175/18845	0.000999241	0.0322214	0.0282271	ACAN/SERPINA3/OMD/GPC6/SDC2	5
BP	GO:0022411	cellular component disassembly	8/82	477/18845	0.00109976	0.0342849	0.0300347	PDPN/SCIN/BNIP3/MELTF/CST3/TRPV4/TSPO/GSN	8
CC	GO:0005796	Golgi lumen	4/82	104/18845	0.00110047	0.0342849	0.0300347	ACAN/OMD/GPC6/SDC2	4
BP	GO:0061383	trabecula morphogenesis	3/82	47/18845	0.00112156	0.0342849	0.0300347	RBP4/CHAD/GREM1	3
MF	GO:0061135	endopeptidase regulator activity	5/82	180/18845	0.00113295	0.0342849	0.0300347	SERPINA5/SERPINA1/SPINT2/SERPINA3/CST3	5
BP	GO:0006971	hypotonic response	2/82	12/18845	0.0012	0.0352299	0.0308625	TRPV4/TSPO	2
BP	GO:0010561	negative regulation of glycoprotein biosynthetic process	2/82	12/18845	0.0012	0.0352299	0.0308625	ITM2C/ITM2A	2
CC	GO:0016324	apical plasma membrane	7/82	376/18845	0.00125376	0.0362669	0.031771	ECRG4/STK26/FXYD1/TF/PDPN/CNTFR/TRPV4	7
BP	GO:0043065	positive regulation of apoptotic process	8/82	495/18845	0.00139202	0.0396827	0.0347634	FRZB/ITM2C/SCIN/BNIP3/TSPO/GSN/RGCC/TPD52L1	8
BP	GO:0061430	bone trabecula morphogenesis	2/82	13/18845	0.00141418	0.0397385	0.0348122	CHAD/GREM1	2
BP	GO:0007162	negative regulation of cell adhesion	6/82	289/18845	0.00163052	0.0431487	0.0377997	APOD/SPINT2/MELTF/TRPV4/RGCC/PLA2G2A	6
BP	GO:0042983	amyloid precursor protein biosynthetic process	2/82	14/18845	0.00164522	0.0431487	0.0377997	ITM2C/ITM2A	2
BP	GO:0042984	regulation of amyloid precursor protein biosynthetic process	2/82	14/18845	0.00164522	0.0431487	0.0377997	ITM2C/ITM2A	2
MF	GO:0044548	S100 protein binding	2/82	14/18845	0.00164522	0.0431487	0.0377997	S100A1/S100B	2
BP	GO:0051127	positive regulation of actin nucleation	2/82	14/18845	0.00164522	0.0431487	0.0377997	SCIN/GSN	2
MF	GO:0050840	extracellular matrix binding	3/82	55/18845	0.00176984	0.0458063	0.0401279	SPARC/COL11A1/SMOC2	3
BP	GO:0010940	positive regulation of necrotic cell death	2/82	15/18845	0.00189298	0.0483571	0.0423624	BNIP3/TSPO	2
BP	GO:0043244	regulation of protein-containing complex disassembly	4/82	121/18845	0.00192291	0.0484918	0.0424805	SCIN/BNIP3/TRPV4/GSN	4

## Sheet: HTC
ONTOLOGY	ID	Description	GeneRatio	BgRatio	p-value	adjusted P	qvalue	geneID	Count
CC	GO:0062023	collagen-containing extracellular matrix	24/107	415/18845	8.19514e-18	1.92995e-14	1.67698e-14	COL10A1/SNORC/SPARC/COL2A1/ACAN/A2M/F13A1/TIMP3/COL9A2/FN1/HAPLN1/MFGE8/COL11A1/COL11A2/CSPG4/SERPINA1/COL9A3/LOX/COL9A1/LGALS3/SLPI/SOD3/COL27A1/PKM	24
BP	GO:0030198	extracellular matrix organization	19/107	312/18845	1.22176e-14	8.55804e-12	7.43629e-12	IBSP/COL10A1/PDPN/TNFRSF11B/COL2A1/MELTF/MIA/COL9A2/RGCC/SPINT2/COL11A1/COL11A2/COL9A3/LOX/COL9A1/CST3/PRDX4/COLGALT2/COL27A1	19
BP	GO:0043062	extracellular structure organization	19/107	313/18845	1.29487e-14	8.55804e-12	7.43629e-12	IBSP/COL10A1/PDPN/TNFRSF11B/COL2A1/MELTF/MIA/COL9A2/RGCC/SPINT2/COL11A1/COL11A2/COL9A3/LOX/COL9A1/CST3/PRDX4/COLGALT2/COL27A1	19
BP	GO:0045229	external encapsulating structure organization	19/107	315/18845	1.4536e-14	8.55804e-12	7.43629e-12	IBSP/COL10A1/PDPN/TNFRSF11B/COL2A1/MELTF/MIA/COL9A2/RGCC/SPINT2/COL11A1/COL11A2/COL9A3/LOX/COL9A1/CST3/PRDX4/COLGALT2/COL27A1	19
CC	GO:0005788	endoplasmic reticulum lumen	18/107	310/18845	1.47342e-13	6.93982e-11	6.03017e-11	COL10A1/SPP1/COL2A1/STC2/MELTF/TF/COL9A2/FN1/MFGE8/COL11A1/COL11A2/MEPE/SERPINA1/COL9A3/COL9A1/CST3/COLGALT2/COL27A1	18
MF	GO:0005201	extracellular matrix structural constituent	14/107	167/18845	6.3306e-13	2.48476e-10	2.15907e-10	COL10A1/SPARC/COL2A1/ACAN/COL9A2/FN1/HAPLN1/MFGE8/COL11A1/COL11A2/MEPE/COL9A3/COL9A1/COL27A1	14
CC	GO:0005581	collagen trimer	10/107	85/18845	4.97889e-11	1.67504e-08	1.45548e-08	COL10A1/COL2A1/COL9A2/COL11A1/COL11A2/COL9A3/LOX/COL9A1/GLDN/COL27A1	10
MF	GO:0030020	extracellular matrix structural constituent conferring tensile strength	8/107	41/18845	6.77443e-11	1.99422e-08	1.73283e-08	COL10A1/COL2A1/COL9A2/COL11A1/COL11A2/COL9A3/COL9A1/COL27A1	8
BP	GO:0051216	cartilage development	13/107	199/18845	1.04067e-10	2.72308e-08	2.36615e-08	SNORC/MEF2C/PTH1R/COL2A1/CNMD/FRZB/CYTL1/CHRDL2/SCIN/COL11A1/COL11A2/RUNX2/COL27A1	13
BP	GO:0061448	connective tissue development	14/107	270/18845	4.06525e-10	9.57367e-08	8.31879e-08	SNORC/MEF2C/PTH1R/COL2A1/CNMD/FRZB/CYTL1/CHRDL2/SCIN/COL11A1/COL11A2/LOX/RUNX2/COL27A1	14
CC	GO:0098644	complex of collagen trimers	5/107	21/18845	1.01658e-07	2.1764e-05	1.89113e-05	COL10A1/COL2A1/COL11A1/COL11A2/COL27A1	5
BP	GO:0002062	chondrocyte differentiation	8/107	111/18845	2.2562e-07	4.4278e-05	3.84742e-05	MEF2C/PTH1R/COL2A1/CYTL1/SCIN/COL11A1/RUNX2/COL27A1	8
CC	GO:0034774	secretory granule lumen	12/107	321/18845	2.83722e-07	5.13974e-05	4.46604e-05	SPARC/A2M/F13A1/TF/TIMP3/SERPINI1/FN1/SERPINA1/GSN/PRDX4/SLPI/PKM	12
CC	GO:0060205	cytoplasmic vesicle lumen	12/107	324/18845	3.13404e-07	5.25478e-05	4.566e-05	SPARC/A2M/F13A1/TF/TIMP3/SERPINI1/FN1/SERPINA1/GSN/PRDX4/SLPI/PKM	12
CC	GO:0031983	vesicle lumen	12/107	326/18845	3.34699e-07	5.25478e-05	4.566e-05	SPARC/A2M/F13A1/TF/TIMP3/SERPINI1/FN1/SERPINA1/GSN/PRDX4/SLPI/PKM	12
BP	GO:0001503	ossification	13/107	400/18845	4.35595e-07	6.14283e-05	5.33766e-05	IBSP/SPP1/MEF2C/CLEC3A/PTH1R/COL2A1/ALPL/CHRDL2/COL11A1/PHOSPHO1/LOX/TENT5A/RUNX2	13
CC	GO:0005583	fibrillar collagen trimer	4/107	12/18845	4.69516e-07	6.14283e-05	5.33766e-05	COL2A1/COL11A1/COL11A2/COL27A1	4
CC	GO:0098643	banded collagen fibril	4/107	12/18845	4.69516e-07	6.14283e-05	5.33766e-05	COL2A1/COL11A1/COL11A2/COL27A1	4
BP	GO:0031214	biomineral tissue development	9/107	171/18845	5.65477e-07	6.41707e-05	5.57595e-05	IBSP/SPP1/MEF2C/PTH1R/ALPL/MEPE/PHOSPHO1/LOX/TENT5A	9
BP	GO:0001958	endochondral ossification	5/107	29/18845	5.72223e-07	6.41707e-05	5.57595e-05	MEF2C/COL2A1/ALPL/PHOSPHO1/RUNX2	5
BP	GO:0036075	replacement ossification	5/107	29/18845	5.72223e-07	6.41707e-05	5.57595e-05	MEF2C/COL2A1/ALPL/PHOSPHO1/RUNX2	5
BP	GO:0048705	skeletal system morphogenesis	10/107	225/18845	6.16662e-07	6.60109e-05	5.73584e-05	CHAD/FGFR1/MEF2C/COL2A1/ALPL/COL11A1/MDFI/PHOSPHO1/RUNX2/COL27A1	10
BP	GO:0060350	endochondral bone morphogenesis	6/107	58/18845	9.26465e-07	9.4862e-05	8.24278e-05	MEF2C/COL2A1/ALPL/PHOSPHO1/RUNX2/COL27A1	6
BP	GO:0030199	collagen fibril organization	6/107	63/18845	1.51994e-06	0.000149144	0.000129595	COL2A1/COL11A1/COL11A2/LOX/COLGALT2/COL27A1	6
BP	GO:0010466	negative regulation of peptidase activity	9/107	219/18845	4.38851e-06	0.000413398	0.000359211	A2M/TIMP3/SERPINI1/CRYAB/SPINT2/SERPINA1/SPOCK3/CST3/SLPI	9
MF	GO:0004866	endopeptidase inhibitor activity	8/107	166/18845	4.76152e-06	0.000427567	0.000371523	A2M/TIMP3/SERPINI1/SPINT2/SERPINA1/SPOCK3/CST3/SLPI	8
MF	GO:0061134	peptidase regulator activity	9/107	222/18845	4.90205e-06	0.000427567	0.000371523	A2M/TIMP3/SERPINI1/SPINT2/FN1/SERPINA1/SPOCK3/CST3/SLPI	9
BP	GO:0030282	bone mineralization	7/107	119/18845	5.18827e-06	0.00043637	0.000379173	IBSP/MEF2C/PTH1R/ALPL/PHOSPHO1/LOX/TENT5A	7
MF	GO:0030414	peptidase inhibitor activity	8/107	172/18845	6.18829e-06	0.000502532	0.000436662	A2M/TIMP3/SERPINI1/SPINT2/SERPINA1/SPOCK3/CST3/SLPI	8
BP	GO:0060348	bone development	9/107	232/18845	7.00391e-06	0.000549807	0.00047774	CHAD/MEF2C/COL2A1/ALPL/PHOSPHO1/LOX/RUNX2/COL27A1/PAPSS2	9
MF	GO:0061135	endopeptidase regulator activity	8/107	180/18845	8.64036e-06	0.000656389	0.000570352	A2M/TIMP3/SERPINI1/SPINT2/SERPINA1/SPOCK3/CST3/SLPI	8
MF	GO:0019838	growth factor binding	7/107	132/18845	1.02765e-05	0.000756283	0.000657152	FGFBP2/FGFR1/COL2A1/A2M/NTRK2/S100A13/ITGA6	7
BP	GO:0051346	negative regulation of hydrolase activity	10/107	322/18845	1.49846e-05	0.00106935	0.000929188	A2M/TIMP3/SERPINI1/CRYAB/SPINT2/SERPINA1/SPOCK3/CST3/LGALS3/SLPI	10
BP	GO:0006029	proteoglycan metabolic process	6/107	94/18845	1.57992e-05	0.00109433	0.000950886	COL2A1/CNMD/CYTL1/COL11A1/SPOCK3/CHST3	6
BP	GO:0060349	bone morphogenesis	6/107	97/18845	1.89128e-05	0.00127256	0.00110576	MEF2C/COL2A1/ALPL/PHOSPHO1/RUNX2/COL27A1	6
BP	GO:0010951	negative regulation of endopeptidase activity	7/107	150/18845	2.35929e-05	0.00154337	0.00134107	A2M/TIMP3/SERPINI1/CRYAB/SERPINA1/SPOCK3/CST3	7
BP	GO:0007584	response to nutrient	7/107	154/18845	2.79489e-05	0.00177891	0.00154574	SPP1/TNFRSF11B/ALPL/STC2/A2M/RUNX2/TSPO	7
CC	GO:0031093	platelet alpha granule lumen	5/107	66/18845	3.64508e-05	0.00225899	0.00196289	SPARC/A2M/F13A1/FN1/SERPINA1	5
BP	GO:0001649	osteoblast differentiation	8/107	224/18845	4.17596e-05	0.00252164	0.00219111	IBSP/SPP1/MEF2C/PTH1R/ALPL/LOX/TENT5A/RUNX2	8
BP	GO:0048771	tissue remodeling	7/107	167/18845	4.69159e-05	0.00276218	0.00240012	SPP1/TNFRSF11B/MEF2C/PTH1R/TF/CSPG4/CST3	7
BP	GO:0045861	negative regulation of proteolysis	9/107	310/18845	6.86683e-05	0.00394424	0.00342725	A2M/TIMP3/SERPINI1/CRYAB/SPINT2/SERPINA1/SPOCK3/CST3/SLPI	9
BP	GO:0010715	regulation of extracellular matrix disassembly	3/107	15/18845	7.70513e-05	0.00432038	0.00375408	PDPN/MELTF/CST3	3
BP	GO:0001937	negative regulation of endothelial cell proliferation	4/107	41/18845	8.46244e-05	0.00463466	0.00402717	SPARC/MEF2C/CNMD/RGCC	4
BP	GO:0052547	regulation of peptidase activity	10/107	403/18845	9.93781e-05	0.00531899	0.0046218	A2M/TIMP3/SERPINI1/CRYAB/SPINT2/SERPINA1/GSN/SPOCK3/CST3/SLPI	10
MF	GO:0002020	protease binding	6/107	135/18845	0.000120815	0.00632264	0.00549389	A2M/TIMP3/FN1/SERPINA1/NTRK2/CST3	6
BP	GO:0033273	response to vitamin	5/107	86/18845	0.000129837	0.00664707	0.0057758	SPP1/ALPL/STC2/RUNX2/TSPO	5
MF	GO:0004857	enzyme inhibitor activity	9/107	343/18845	0.000147898	0.00733778	0.00637597	A2M/TIMP3/SERPINI1/SPINT2/SERPINA1/SPOCK3/CST3/LGALS3/SLPI	9
MF	GO:0004867	serine-type endopeptidase inhibitor activity	5/107	89/18845	0.000152676	0.00733778	0.00637597	A2M/SERPINI1/SPINT2/SERPINA1/SLPI	5
BP	GO:0045185	maintenance of protein location	5/107	89/18845	0.000152676	0.00733778	0.00637597	CCDC88A/SCIN/MDFI/GSN/TSPO	5
CC	GO:0031091	platelet alpha granule	5/107	90/18845	0.000160933	0.00757993	0.00658638	SPARC/A2M/F13A1/FN1/SERPINA1	5
MF	GO:0005178	integrin binding	6/107	151/18845	0.000222573	0.0102776	0.00893048	IBSP/SPP1/FN1/MFGE8/CD81/ITGA6	6
BP	GO:2001236	regulation of extrinsic apoptotic signaling pathway	6/107	152/18845	0.000230664	0.0104464	0.00907713	FGFR1/COL2A1/TIMP3/ITM2C/LGALS3/ITGA6	6
BP	GO:0048568	embryonic organ development	10/107	451/18845	0.000247369	0.0109916	0.00955083	RBP4/MEF2C/COL2A1/FRZB/A2M/SPINT2/COL11A1/MDFI/RUNX2/COL27A1	10
MF	GO:0050840	extracellular matrix binding	4/107	55/18845	0.000268137	0.0116938	0.010161	SPP1/SPARC/COL11A1/LGALS3	4
BP	GO:0045652	regulation of megakaryocyte differentiation	3/107	23/18845	0.000290154	0.0122965	0.0106848	MEF2C/SCIN/LOX	3
CC	GO:0016324	apical plasma membrane	9/107	376/18845	0.000292402	0.0122965	0.0106848	PDPN/ECRG4/PTH1R/SLC29A1/TF/FN1/CSPG4/STK26/FXYD1	9
BP	GO:1903053	regulation of extracellular matrix organization	4/107	57/18845	0.000307866	0.0127197	0.0110525	PDPN/MELTF/RGCC/CST3	4
BP	GO:0009100	glycoprotein metabolic process	9/107	383/18845	0.000334675	0.013589	0.0118078	COL2A1/RAMP1/CNMD/CYTL1/ITM2C/COL11A1/SPOCK3/CST3/CHST3	9
MF	GO:0005539	glycosaminoglycan binding	7/107	231/18845	0.000350364	0.0139849	0.0121518	FGFR1/ACAN/FN1/HAPLN1/COL11A1/SPOCK3/SOD3	7
BP	GO:0032507	maintenance of protein location in cell	4/107	63/18845	0.0004523	0.0177528	0.0154258	CCDC88A/SCIN/GSN/TSPO	4
BP	GO:0045453	bone resorption	4/107	64/18845	0.000480361	0.0182776	0.0158819	SPP1/TNFRSF11B/PTH1R/TF	4
BP	GO:0052548	regulation of endopeptidase activity	8/107	320/18845	0.000481195	0.0182776	0.0158819	A2M/TIMP3/SERPINI1/CRYAB/SERPINA1/GSN/SPOCK3/CST3	8
BP	GO:1903055	positive regulation of extracellular matrix organization	3/107	28/18845	0.000525766	0.0196536	0.0170775	PDPN/MELTF/RGCC	3
CC	GO:0101002	ficolin-1-rich granule	6/107	184/18845	0.000638325	0.0234884	0.0204096	SERPINA1/GSN/CST3/PRDX4/LGALS3/PKM	6
CC	GO:1904813	ficolin-1-rich granule lumen	5/107	124/18845	0.000707973	0.0250451	0.0217623	SERPINA1/GSN/CST3/PRDX4/PKM	5
BP	GO:0002063	chondrocyte development	3/107	31/18845	0.000712537	0.0250451	0.0217623	COL11A1/RUNX2/COL27A1	3
MF	GO:0005154	epidermal growth factor receptor binding	3/107	31/18845	0.000712537	0.0250451	0.0217623	AGR2/CCDC88A/VAV3	3
BP	GO:0001894	tissue homeostasis	7/107	262/18845	0.000741256	0.0252994	0.0219833	SPP1/RBP4/TNFRSF11B/PTH1R/COL2A1/CYTL1/TF	7
BP	GO:0060249	anatomical structure homeostasis	7/107	262/18845	0.000741256	0.0252994	0.0219833	SPP1/RBP4/TNFRSF11B/PTH1R/COL2A1/CYTL1/TF	7
BP	GO:0034103	regulation of tissue remodeling	4/107	73/18845	0.000791345	0.0266231	0.0231334	SPP1/TNFRSF11B/TF/CST3	4
BP	GO:0048706	embryonic skeletal system development	5/107	128/18845	0.00081717	0.0271047	0.0235519	RBP4/COL2A1/COL11A1/MDFI/RUNX2	5
CC	GO:0045177	apical part of cell	9/107	439/18845	0.000890337	0.0291214	0.0253043	PDPN/ECRG4/PTH1R/SLC29A1/TF/FN1/CSPG4/STK26/FXYD1	9
BP	GO:0018149	peptide cross-linking	3/107	34/18845	0.000936919	0.0302253	0.0262635	F13A1/FN1/SPOCK3	3
BP	GO:0050878	regulation of body fluid levels	8/107	359/18845	0.00101698	0.0323646	0.0281224	PDPN/AGR2/SCUBE1/F13A1/SLC29A1/VAV3/SERPINA1/PAPSS2	8
BP	GO:0033280	response to vitamin D	3/107	36/18845	0.00110875	0.0343566	0.0298533	SPP1/ALPL/STC2	3
BP	GO:0050654	chondroitin sulfate proteoglycan metabolic process	3/107	36/18845	0.00110875	0.0343566	0.0298533	CYTL1/SPOCK3/CHST3	3
BP	GO:0001936	regulation of endothelial cell proliferation	5/107	138/18845	0.00114491	0.0350163	0.0304265	SPARC/FGFR1/MEF2C/CNMD/RGCC	5
CC	GO:0072562	blood microparticle	5/107	141/18845	0.0012599	0.0380394	0.0330533	A2M/F13A1/TF/FN1/GSN	5
CC	GO:0005604	basement membrane	4/107	84/18845	0.00133752	0.0386539	0.0335873	SPARC/COL2A1/TIMP3/FN1	4
BP	GO:0048562	embryonic organ morphogenesis	7/107	292/18845	0.00139038	0.0386539	0.0335873	RBP4/MEF2C/COL2A1/FRZB/COL11A1/MDFI/RUNX2	7
BP	GO:0002291	T cell activation via T cell receptor contact with antigen bound to MHC molecule on antigen presenting cell	2/107	10/18845	0.00139515	0.0386539	0.0335873	LGALS3/CD81	2
BP	GO:0042989	sequestering of actin monomers	2/107	10/18845	0.00139515	0.0386539	0.0335873	SCIN/GSN	2
MF	GO:0043121	neurotrophin binding	2/107	10/18845	0.00139515	0.0386539	0.0335873	A2M/NTRK2	2
MF	GO:0050786	RAGE receptor binding	2/107	10/18845	0.00139515	0.0386539	0.0335873	S100B/S100A13	2
CC	GO:0097197	tetraspanin-enriched microdomain	2/107	10/18845	0.00139515	0.0386539	0.0335873	PDPN/CD81	2
MF	GO:0043178	alcohol binding	4/107	88/18845	0.00158869	0.0430043	0.0373674	RBP4/APOD/TSPO/CD81	4
BP	GO:0046849	bone remodeling	4/107	88/18845	0.00158869	0.0430043	0.0373674	SPP1/TNFRSF11B/PTH1R/TF	4
BP	GO:0042487	regulation of odontogenesis of dentin-containing tooth	2/107	11/18845	0.00169887	0.0449533	0.039061	TNFRSF11B/RUNX2	2
MF	GO:1990459	transferrin receptor binding	2/107	11/18845	0.00169887	0.0449533	0.039061	TF/CD81	2
BP	GO:0097191	extrinsic apoptotic signaling pathway	6/107	223/18845	0.00171866	0.0449716	0.0390769	FGFR1/COL2A1/TIMP3/ITM2C/LGALS3/ITGA6	6
BP	GO:0045124	regulation of bone resorption	3/107	42/18845	0.00173924	0.0449998	0.0391014	SPP1/TNFRSF11B/TF	3
BP	GO:0007596	blood coagulation	6/107	224/18845	0.00175795	0.0449998	0.0391014	PDPN/SCUBE1/F13A1/VAV3/SERPINA1/PAPSS2	6
BP	GO:0001935	endothelial cell proliferation	5/107	154/18845	0.00185915	0.0466494	0.0405348	SPARC/FGFR1/MEF2C/CNMD/RGCC	5
CC	GO:0001772	immunological synapse	3/107	43/18845	0.00186201	0.0466494	0.0405348	VAV3/LGALS3/CD81	3
BP	GO:0050817	coagulation	6/107	228/18845	0.00192201	0.0476455	0.0414003	PDPN/SCUBE1/F13A1/VAV3/SERPINA1/PAPSS2	6
BP	GO:0007599	hemostasis	6/107	230/18845	0.00200826	0.0489849	0.0425642	PDPN/SCUBE1/F13A1/VAV3/SERPINA1/PAPSS2	6
BP	GO:0048704	embryonic skeletal system morphogenesis	4/107	94/18845	0.00202435	0.0489849	0.0425642	COL2A1/COL11A1/MDFI/RUNX2	4
BP	GO:0043065	positive regulation of apoptotic process	9/107	495/18845	0.00203844	0.0489849	0.0425642	MEF2C/FRZB/TIMP3/SCIN/RGCC/ITM2C/GSN/TSPO/ITGA6	9

## Sheet: ProC
ONTOLOGY	ID	Description	GeneRatio	BgRatio	p-value	adjusted P	qvalue	geneID	Count
MF	GO:0003735	structural constituent of ribosome	29/225	165/18845	1.11682e-25	4.87267e-22	3.70901e-22	MRPS24/RSL24D1/MRPL44/RPL39/MRPS6/RPL22L1/RPL36/RPL41/RPS28/RPS15A/RPL36AL/RPS13/RPS15/RPL30/RPS4X/RPS3/RPS12/RPS7/RPL18A/RPS21/RPL11/RPL10/RPS27/RPL32/RPL12/RPS24/RPL24/RPL28/RPS5	29
CC	GO:0022626	cytosolic ribosome	24/225	99/18845	5.60165e-25	1.222e-21	9.30169e-22	RPL39/RPL36/RPL41/RPS28/RPS15A/RPL36AL/RPS13/RPS15/RPL30/RPS4X/RPS3/RPS12/RPS7/RPL18A/RPS21/RPL11/RPL10/RPS27/RPL32/RPL12/RPS24/RPL24/RPL28/RPS5	24
CC	GO:0005840	ribosome	29/225	217/18845	3.57836e-22	5.20413e-19	3.96131e-19	MRPS24/RSL24D1/MRPL44/RPL39/MRPS6/RPL22L1/RPL36/RPL41/RPS28/RPS15A/RPL36AL/RPS13/RPS15/RPL30/RPS4X/RPS3/RPS12/RPS7/RPL18A/RPS21/RPL11/RPL10/RPS27/RPL32/RPL12/RPS24/RPL24/RPL28/RPS5	29
CC	GO:0044391	ribosomal subunit	27/225	184/18845	8.41922e-22	9.18326e-19	6.99017e-19	MRPS24/MRPL44/RPL39/MRPS6/RPL36/RPL41/RPS28/RPS15A/RPL36AL/RPS13/RPS15/RPL30/RPS4X/RPS3/RPS12/RPS7/RPL18A/RPS21/RPL11/RPL10/RPS27/RPL32/RPL12/RPS24/RPL24/RPL28/RPS5	27
BP	GO:0002181	cytoplasmic translation	25/225	156/18845	3.15763e-21	2.75535e-18	2.09733e-18	RPL39/RPL22L1/RPL36/RPL41/EIF2S2/RPS28/RPS15A/RPS13/RPS15/RPL30/RPS4X/RPS3/RPS12/RPS7/RPL18A/RPS21/RPL11/RPL10/RPS27/RPL32/RPL12/RPS24/RPL24/RPL28/RPS5	25
CC	GO:0022627	cytosolic small ribosomal subunit	12/225	40/18845	2.60202e-14	1.8921e-11	1.44024e-11	RPS28/RPS15A/RPS13/RPS15/RPS4X/RPS3/RPS12/RPS7/RPS21/RPS27/RPS24/RPS5	12
CC	GO:0015935	small ribosomal subunit	14/225	73/18845	1.58174e-13	9.85874e-11	7.50433e-11	MRPS24/MRPS6/RPS28/RPS15A/RPS13/RPS15/RPS4X/RPS3/RPS12/RPS7/RPS21/RPS27/RPS24/RPS5	14
CC	GO:0005844	polysome	13/225	67/18845	1.01659e-12	5.54424e-10	4.22019e-10	RPL39/RPL36/RPL41/RPS28/LARP6/RPL30/RPS4X/RPS3/RPL18A/RPS21/RPL11/RPL32/RPL24	13
CC	GO:0042788	polysomal ribosome	10/225	31/18845	1.71636e-12	8.32055e-10	6.33349e-10	RPL39/RPL36/RPL41/RPS28/RPL30/RPL18A/RPS21/RPL11/RPL32/RPL24	10
CC	GO:0022625	cytosolic large ribosomal subunit	12/225	58/18845	3.43884e-12	1.50037e-09	1.14206e-09	RPL39/RPL36/RPL41/RPL36AL/RPL30/RPL18A/RPL11/RPL10/RPL32/RPL12/RPL24/RPL28	12
CC	GO:0015934	large ribosomal subunit	13/225	114/18845	1.05991e-09	4.20397e-07	3.2e-07	MRPL44/RPL39/RPL36/RPL41/RPL36AL/RPL30/RPL18A/RPL11/RPL10/RPL32/RPL12/RPL24/RPL28	13
BP	GO:0043065	positive regulation of apoptotic process	25/225	495/18845	1.33008e-09	4.77747e-07	3.63654e-07	G0S2/ANXA1/KCNMA1/INHBA/SOD2/BMP2/TNFRSF12A/PTGS2/SQSTM1/NUPR1/PHLDA1/PHLDA2/HMOX1/TNFAIP8/CAV1/STK17A/RGCC/LPAR1/IL10/CTSL/RIPK2/RPS3/RPS7/RPL11/S100A9	25
CC	GO:0005925	focal adhesion	23/225	421/18845	1.4235e-09	4.77747e-07	3.63654e-07	ANXA1/HMGA1/SDC4/ICAM1/SDCBP/CD44/CAV1/ATP6V0C/ANXA5/HSPA5/RPS13/RPS15/RPL30/RPS4X/RPS3/RPS7/PLAUR/CD59/ACTC1/YWHAE/RPL12/RHOU/RPS5	23
CC	GO:0030055	cell-substrate junction	23/225	431/18845	2.23198e-09	6.95581e-07	5.29466e-07	ANXA1/HMGA1/SDC4/ICAM1/SDCBP/CD44/CAV1/ATP6V0C/ANXA5/HSPA5/RPS13/RPS15/RPL30/RPS4X/RPS3/RPS7/PLAUR/CD59/ACTC1/YWHAE/RPL12/RHOU/RPS5	23
BP	GO:0042060	wound healing	22/225	430/18845	1.09241e-08	3.17746e-06	2.41863e-06	ANXA1/SERPINE2/TNFRSF12A/FGF2/CDKN1A/RHOC/SERPINA1/SDC4/SAA1/XBP1/HMOX1/CD44/CAV1/FGF1/ANXA2/S100A10/ANXA5/CHMP4B/TGFB1/PLAUR/CD59/CLIC1	22
BP	GO:0051098	regulation of binding	20/225	361/18845	1.40362e-08	3.82751e-06	2.91344e-06	BMP2/TXN/NFKBIA/CDKN1A/RAN/PHLDA2/HMOX1/CALM2/CAV1/ANXA2/S100A10/IL10/RIPK2/LARP6/TGFB1/PLAUR/RPL11/LIF/SUB1/TMBIM6	20
BP	GO:0097193	intrinsic apoptotic signaling pathway	18/225	292/18845	1.49701e-08	3.84204e-06	2.9245e-06	IER3/SOD2/PTGS2/NUPR1/CDKN1A/XBP1/SELENOK/HMOX1/CD44/CAV1/CYCS/PPP1R15A/RPS3/RPS7/PLAUR/RPL11/S100A9/TMBIM6	18
BP	GO:2001233	regulation of apoptotic signaling pathway	20/225	364/18845	1.61214e-08	3.90764e-06	2.97444e-06	G0S2/INHBA/IER3/SOD2/TNFRSF12A/PTGS2/NUPR1/ICAM1/XBP1/HMOX1/CD44/CAV1/CTSL/RPS3/RPS7/PLAUR/RPL11/S100A9/SLC25A5/TMBIM6	20
BP	GO:0071280	cellular response to copper ion	7/225	27/18845	2.28342e-08	5.24344e-06	3.99123e-06	MT1G/MT1A/MT2A/MT1F/MT1M/MAP1LC3A/MT1H	7
BP	GO:0046688	response to copper ion	8/225	41/18845	2.48194e-08	5.41434e-06	4.12132e-06	MT1G/MT1A/MT2A/MT1F/SOD3/MT1M/MAP1LC3A/MT1H	8
BP	GO:0010038	response to metal ion	19/225	365/18845	8.76591e-08	1.81133e-05	1.37876e-05	KCNMA1/TNFRSF11B/SOD2/PTGS2/MT1G/MT1A/HMOX1/CALM2/MT2A/CAV1/BMP6/MT1F/JUND/SOD3/MT1M/HSPA5/S100A16/MAP1LC3A/MT1H	19
BP	GO:0071294	cellular response to zinc ion	6/225	20/18845	9.13345e-08	1.81133e-05	1.37876e-05	MT1G/MT1A/MT2A/MT1F/MT1M/MT1H	6
BP	GO:0051099	positive regulation of binding	13/225	173/18845	1.65631e-07	3.14195e-05	2.39161e-05	BMP2/TXN/RAN/CALM2/CAV1/ANXA2/S100A10/RIPK2/LARP6/TGFB1/PLAUR/RPL11/SUB1	13
BP	GO:0051051	negative regulation of transport	20/225	421/18845	1.74823e-07	3.17814e-05	2.41915e-05	ANXA1/INHBA/CRYAB/SERPINE2/TXN/PTGS2/FABP5/NMB/HMOX1/GSTO1/CALM2/SDCBP/CAV1/GEM/INSIG1/ANXA2/OAZ1/YWHAE/LIF/TMBIM6	20
BP	GO:0051238	sequestering of metal ion	6/225	25/18845	3.96993e-07	6.92831e-05	5.27373e-05	ANXA1/FTH1/FTL/COX17/LCN2/S100A9	6
BP	GO:2001242	regulation of intrinsic apoptotic signaling pathway	12/225	164/18845	6.64812e-07	0.000111561	8.49183e-05	SOD2/PTGS2/NUPR1/XBP1/CD44/CAV1/RPS3/RPS7/PLAUR/RPL11/S100A9/TMBIM6	12
BP	GO:0062099	negative regulation of programmed necrotic cell death	5/225	16/18845	9.10654e-07	0.000147155	0.000112012	NUPR1/CAV1/BIRC3/PELI1/BIRC2	5
BP	GO:0051346	negative regulation of hydrolase activity	16/225	322/18845	1.73996e-06	0.000265864	0.000202372	ANXA1/CRYAB/SERPINE2/PTGS2/SERPINA3/SERPINA1/PTX3/CD44/TNFAIP8/BIRC3/SPRY2/PPP1R15A/BIRC2/PLAUR/SLC39A14/TMBIM6	16
BP	GO:0010043	response to zinc ion	7/225	49/18845	1.76714e-06	0.000265864	0.000202372	SOD2/MT1G/MT1A/MT2A/MT1F/MT1M/MT1H	7
BP	GO:0032496	response to lipopolysaccharide	16/225	329/18845	2.29909e-06	0.000334365	0.000254514	SOD2/NFKBIA/PTGS2/CD55/NOS2/PDE4B/XBP1/BMP6/JUND/PELI1/IL10/RIPK2/TGFB1/ZFP36/AKIRIN2/S100A9	16
CC	GO:0062023	collagen-containing extracellular matrix	18/225	415/18845	2.69722e-06	0.000379612	0.000288955	ANXA1/SERPINE2/S100A6/COL9A3/SERPINA3/SERPINA1/ICAM1/SNORC/ANXA2/S100A10/ANXA5/COL9A2/CHADL/SOD3/CTSL/HAPLN1/TGFB1/S100A9	18
BP	GO:0072593	reactive oxygen species metabolic process	13/225	224/18845	3.10559e-06	0.000411007	0.000312853	MMP3/IER3/SOD2/CRYAB/CDKN1A/NOS2/PRDX1/STK17A/SOD3/TGFB1/BIRC2/ARF4/DCXR	13
BP	GO:0060547	negative regulation of necrotic cell death	5/225	20/18845	3.1087e-06	0.000411007	0.000312853	NUPR1/CAV1/BIRC3/PELI1/BIRC2	5
BP	GO:0048144	fibroblast proliferation	9/225	101/18845	3.38698e-06	0.00043463	0.000330834	SOD2/NUPR1/S100A6/CDKN1A/FTH1/CAV1/PRDX1/CKS2/LIF	9
BP	GO:0001819	positive regulation of cytokine production	19/225	468/18845	3.70987e-06	0.000462462	0.000352019	ANXA1/PTGS2/CD55/NOS2/PDE4B/PNP/SAA1/XBP1/SELENOK/NMB/HMOX1/RAB1A/PELI1/RGCC/IL10/RIPK2/TGFB1/RPS3/AKIRIN2	19
BP	GO:2001235	positive regulation of apoptotic signaling pathway	10/225	131/18845	3.94578e-06	0.000466705	0.000355249	G0S2/INHBA/TNFRSF12A/NUPR1/CAV1/CTSL/RPS3/RPS7/RPL11/S100A9	10
BP	GO:0071241	cellular response to inorganic substance	13/225	229/18845	3.95784e-06	0.000466705	0.000355249	MMP3/PTGS2/MT1G/MT1A/HMOX1/MT2A/BMP6/MT1F/JUND/MT1M/HSPA5/MAP1LC3A/MT1H	13
BP	GO:0022407	regulation of cell-cell adhesion	19/225	472/18845	4.19448e-06	0.000481592	0.000366581	ANXA1/BMP2/SERPINE2/CD55/SDC4/PNP/XBP1/SELENOK/CD44/CAV1/BMP6/PELI1/RGCC/IL10/PLA2G2A/RIPK2/TGFB1/RPS3/PLAUR	19
BP	GO:0002237	response to molecule of bacterial origin	16/225	346/18845	4.3854e-06	0.000490602	0.000373439	SOD2/NFKBIA/PTGS2/CD55/NOS2/PDE4B/XBP1/BMP6/JUND/PELI1/IL10/RIPK2/TGFB1/ZFP36/AKIRIN2/S100A9	16
BP	GO:0071248	cellular response to metal ion	12/225	199/18845	5.05832e-06	0.000551737	0.000419974	PTGS2/MT1G/MT1A/HMOX1/MT2A/BMP6/MT1F/JUND/MT1M/HSPA5/MAP1LC3A/MT1H	12
BP	GO:1905897	regulation of response to endoplasmic reticulum stress	8/225	81/18845	5.54592e-06	0.000590167	0.000449226	NUPR1/XBP1/DNAJB9/CAV1/MANF/PPP1R15A/HSPA5/TMBIM6	8
BP	GO:0070482	response to oxygen levels	15/225	316/18845	6.42402e-06	0.000667333	0.000507964	KCNMA1/SOD2/CRYAB/BMP2/PTGS2/NOS2/HMOX1/CAV1/JUND/RGCC/SOD3/LPAR1/BIRC2/TMBIM6/CHCHD2	15
BP	GO:0001666	response to hypoxia	14/225	278/18845	6.72294e-06	0.000682144	0.000519238	KCNMA1/SOD2/CRYAB/BMP2/PTGS2/NOS2/HMOX1/CAV1/JUND/RGCC/SOD3/BIRC2/TMBIM6/CHCHD2	14
BP	GO:0031396	regulation of protein ubiquitination	12/225	206/18845	7.20282e-06	0.000704891	0.000536553	SQSTM1/CAV1/BIRC3/SPRY2/PELI1/HSPA5/RIPK2/RPS15/RPS3/RPS7/BIRC2/RPL11	12
BP	GO:0052547	regulation of peptidase activity	17/225	403/18845	7.42822e-06	0.000704891	0.000536553	CRYAB/SERPINE2/PTGS2/SERPINA3/SERPINA1/CD44/TNFAIP8/CAV1/CYCS/BIRC3/CTSL/RIPK2/RPS3/AKIRIN2/BIRC2/PLAUR/S100A9	17
BP	GO:0052548	regulation of endopeptidase activity	15/225	320/18845	7.47063e-06	0.000704891	0.000536553	CRYAB/SERPINE2/PTGS2/SERPINA3/SERPINA1/CD44/TNFAIP8/CYCS/BIRC3/RIPK2/RPS3/AKIRIN2/BIRC2/PLAUR/S100A9	15
BP	GO:2000377	regulation of reactive oxygen species metabolic process	10/225	141/18845	7.6153e-06	0.000704891	0.000536553	MMP3/IER3/SOD2/CRYAB/CDKN1A/STK17A/TGFB1/BIRC2/ARF4/DCXR	10
CC	GO:0034774	secretory granule lumen	15/225	321/18845	7.75493e-06	0.000704891	0.000536553	SERPINA3/SERPINA1/PTX3/FABP5/PNP/S100A11/TUBB4B/SDCBP/FTL/CDC37L1/ANXA2/TGFB1/LCN2/S100A9/PSMB1	15
CC	GO:0060205	cytoplasmic vesicle lumen	15/225	324/18845	8.66652e-06	0.000771674	0.000587387	SERPINA3/SERPINA1/PTX3/FABP5/PNP/S100A11/TUBB4B/SDCBP/FTL/CDC37L1/ANXA2/TGFB1/LCN2/S100A9/PSMB1	15
CC	GO:0044754	autolysosome	4/225	12/18845	9.08513e-06	0.000792769	0.000603444	SQSTM1/FTH1/FTL/MAP1LC3A	4
CC	GO:0031983	vesicle lumen	15/225	326/18845	9.32605e-06	0.000797834	0.0006073	SERPINA3/SERPINA1/PTX3/FABP5/PNP/S100A11/TUBB4B/SDCBP/FTL/CDC37L1/ANXA2/TGFB1/LCN2/S100A9/PSMB1	15
BP	GO:0031638	zymogen activation	7/225	63/18845	9.87883e-06	0.000828871	0.000630925	SERPINE2/CYCS/ANXA2/S100A10/CTSL/RIPK2/PLAUR	7
BP	GO:0036293	response to decreased oxygen levels	14/225	291/18845	1.12917e-05	0.000929539	0.000707551	KCNMA1/SOD2/CRYAB/BMP2/PTGS2/NOS2/HMOX1/CAV1/JUND/RGCC/SOD3/BIRC2/TMBIM6/CHCHD2	14
BP	GO:0051235	maintenance of location	15/225	334/18845	1.24332e-05	0.00100455	0.000764652	ANXA1/TXN/NFKBIA/FGF2/FTH1/GSTO1/CALM2/CAV1/FTL/INSIG1/HSPA5/IL10/COX17/LCN2/S100A9	15
BP	GO:0010951	negative regulation of endopeptidase activity	10/225	150/18845	1.31403e-05	0.00104239	0.00079345	CRYAB/SERPINE2/PTGS2/SERPINA3/SERPINA1/CD44/TNFAIP8/BIRC3/BIRC2/PLAUR	10
BP	GO:0062098	regulation of programmed necrotic cell death	5/225	27/18845	1.51207e-05	0.00117806	0.000896724	NUPR1/CAV1/BIRC3/PELI1/BIRC2	5
MF	GO:0019843	rRNA binding	7/225	68/18845	1.6457e-05	0.00125968	0.000958853	MRPS6/RPS13/RPS4X/RPS3/RPL11/RPL12/RPS5	7
MF	GO:0004857	enzyme inhibitor activity	15/225	343/18845	1.69991e-05	0.00127874	0.000973361	ANXA1/SERPINE2/CDKN1A/SERPINA3/SERPINA1/TNFAIP8/ANXA2/BIRC3/ANXA5/OAZ1/RPS15/RPS7/BIRC2/RPL11/TMBIM6	15
MF	GO:0044548	S100 protein binding	4/225	14/18845	1.803e-05	0.0013333	0.00101489	S100A6/S100A11/FGF1/ANXA2	4
MF	GO:0008083	growth factor activity	10/225	159/18845	2.18213e-05	0.00158677	0.00120783	INHBA/BMP2/FGF2/MIA/BMP6/FGF1/MANF/IL10/TGFB1/LIF	10
BP	GO:0045861	negative regulation of proteolysis	14/225	310/18845	2.28747e-05	0.00163611	0.00124538	CRYAB/SERPINE2/PTGS2/SERPINA3/SERPINA1/SDCBP/CD44/TNFAIP8/BIRC3/IL10/RPS7/BIRC2/PLAUR/RPL11	14
BP	GO:0060546	negative regulation of necroptotic process	4/225	15/18845	2.43565e-05	0.00170437	0.00129734	CAV1/BIRC3/PELI1/BIRC2	4
BP	GO:0043393	regulation of protein binding	11/225	196/18845	2.46105e-05	0.00170437	0.00129734	BMP2/CDKN1A/RAN/PHLDA2/CAV1/ANXA2/IL10/RIPK2/RPL11/SUB1/TMBIM6	11
BP	GO:0071276	cellular response to cadmium ion	5/225	31/18845	3.06103e-05	0.00208676	0.00158841	MT1G/MT1A/HMOX1/MT1F/MT1H	5
BP	GO:0043154	negative regulation of cysteine-type endopeptidase activity involved in apoptotic process	7/225	75/18845	3.13951e-05	0.00210734	0.00160407	CRYAB/PTGS2/CD44/TNFAIP8/BIRC3/BIRC2/PLAUR	7
BP	GO:0030003	intracellular monoatomic cation homeostasis	18/225	498/18845	3.19216e-05	0.00211021	0.00160626	KCNMA1/FGF2/FTH1/SELENOK/HMOX1/GSTO1/CALM2/MT2A/CAV1/BMP6/ATP6V0C/FTL/YWHAE/ATP6V0B/LCN2/S100A9/SLC39A14/TMBIM6	18
MF	GO:0045296	cadherin binding	14/225	320/18845	3.24308e-05	0.00211187	0.00160753	ANXA1/GPRC5A/SLC3A2/RAN/S100A11/RAB1A/PRDX1/ANXA2/HSPA5/CHMP4B/VAPA/YWHAE/CLIC1/RPL24	14
BP	GO:0042274	ribosomal small subunit biogenesis	7/225	76/18845	3.4233e-05	0.00219645	0.00167191	RPS28/RPS15/RPS7/RPS21/RPS27/RPS24/RPS5	7
BP	GO:0050727	regulation of inflammatory response	15/225	365/18845	3.49386e-05	0.00220923	0.00168163	MMP3/ANXA1/IER3/NFKBIA/PTGS2/NUPR1/METRNL/SAA1/TNFAIP6/BIRC3/IL10/PLA2G2A/ZFP36/BIRC2/S100A9	15
BP	GO:0070374	positive regulation of ERK1 and ERK2 cascade	11/225	207/18845	4.06465e-05	0.00253344	0.00192842	INHBA/BMP2/FGF2/CCL20/ICAM1/CD44/FGF1/SPRY2/PLA2G2A/RIPK2/TGFB1	11
BP	GO:0046686	response to cadmium ion	6/225	54/18845	4.33743e-05	0.00266538	0.00202885	SOD2/MT1G/MT1A/HMOX1/MT1F/MT1H	6
BP	GO:1903320	regulation of protein modification by small protein conjugation or removal	12/225	248/18845	4.55533e-05	0.00275366	0.00209605	SQSTM1/CAV1/BIRC3/SPRY2/PELI1/HSPA5/RIPK2/RPS15/RPS3/RPS7/BIRC2/RPL11	12
BP	GO:0033138	positive regulation of peptidyl-serine phosphorylation	8/225	108/18845	4.60732e-05	0.00275366	0.00209605	TXN/PTGS2/CD44/CAV1/SPRY2/RIPK2/TGFB1/LIF	8
BP	GO:0070372	regulation of ERK1 and ERK2 cascade	13/225	289/18845	4.68007e-05	0.00275935	0.00210037	INHBA/BMP2/FGF2/CCL20/ICAM1/CD44/FGF1/ERRFI1/SPRY2/PLA2G2A/RIPK2/TGFB1/LIF	13
BP	GO:0032743	positive regulation of interleukin-2 production	5/225	34/18845	4.86893e-05	0.00283242	0.002156	ANXA1/PDE4B/PNP/RIPK2/RPS3	5
BP	GO:0062197	cellular response to chemical stress	14/225	333/18845	4.99867e-05	0.00285938	0.00217652	MMP3/ANXA1/SOD2/TXN/PTGS2/HMOX1/CAV1/PRDX1/ERRFI1/SOD3/IL10/RPS3/MAP1LC3A/CHCHD2	14
MF	GO:0016209	antioxidant activity	7/225	81/18845	5.17713e-05	0.00285938	0.00217652	SOD2/TXN/PTGS2/GSTO1/PRDX1/SOD3/S100A9	7
BP	GO:0031397	negative regulation of protein ubiquitination	7/225	81/18845	5.17713e-05	0.00285938	0.00217652	SQSTM1/CAV1/SPRY2/RPS15/RPS3/RPS7/RPL11	7
BP	GO:0000028	ribosomal small subunit assembly	4/225	18/18845	5.3085e-05	0.00285938	0.00217652	RPS28/RPS15/RPS27/RPS5	4
CC	GO:0005767	secondary lysosome	4/225	18/18845	5.3085e-05	0.00285938	0.00217652	SQSTM1/FTH1/FTL/MAP1LC3A	4
BP	GO:0010755	regulation of plasminogen activation	4/225	18/18845	5.3085e-05	0.00285938	0.00217652	SERPINE2/ANXA2/S100A10/PLAUR	4
BP	GO:0042254	ribosome biogenesis	13/225	294/18845	5.5775e-05	0.0029359	0.00223476	ISG20/RAN/RSL24D1/MRPL44/RPS28/RPS15/RPS7/RPS21/RPL11/RPL10/RPS27/RPS24/RPS5	13
BP	GO:0032965	regulation of collagen biosynthetic process	5/225	35/18845	5.62554e-05	0.0029359	0.00223476	INHBA/ERRFI1/RGCC/LARP6/TGFB1	5
BP	GO:0031400	negative regulation of protein modification process	17/225	473/18845	5.69772e-05	0.0029359	0.00223476	BMP2/GPRC5A/SQSTM1/CDKN1A/CALM2/CAV1/DUSP1/ERRFI1/SPRY2/PPP1R15A/RPS15/TGFB1/RPS3/RPS7/RPL11/YWHAE/UBE2B	17
BP	GO:0042129	regulation of T cell proliferation	10/225	178/18845	5.71972e-05	0.0029359	0.00223476	ANXA1/CD55/SDC4/PNP/SELENOK/PELI1/IL10/PLA2G2A/RIPK2/RPS3	10
CC	GO:0042470	melanosome	8/225	112/18845	5.9746e-05	0.00299623	0.00228069	SLC3A2/RAN/SDCBP/RAB1A/PRDX1/ANXA2/HSPA5/YWHAE	8
CC	GO:0048770	pigment granule	8/225	112/18845	5.9746e-05	0.00299623	0.00228069	SLC3A2/RAN/SDCBP/RAB1A/PRDX1/ANXA2/HSPA5/YWHAE	8
BP	GO:2001244	positive regulation of intrinsic apoptotic signaling pathway	6/225	58/18845	6.53282e-05	0.00323894	0.00246544	NUPR1/CAV1/RPS3/RPS7/RPL11/S100A9	6
BP	GO:0048145	regulation of fibroblast proliferation	7/225	85/18845	7.05847e-05	0.00346024	0.00263388	SOD2/NUPR1/S100A6/CDKN1A/FTH1/CAV1/LIF	7
BP	GO:0042255	ribosome assembly	6/225	59/18845	7.20059e-05	0.00349068	0.00265706	RPS28/RPS15/RPL11/RPL10/RPS27/RPS5	6
BP	GO:0070663	regulation of leukocyte proliferation	12/225	261/18845	7.44484e-05	0.00356943	0.002717	ANXA1/CD55/CDKN1A/SDC4/PNP/SELENOK/NMB/PELI1/IL10/PLA2G2A/RIPK2/RPS3	12
BP	GO:0032092	positive regulation of protein binding	7/225	86/18845	7.60688e-05	0.00360748	0.00274596	BMP2/RAN/CAV1/ANXA2/RIPK2/RPL11/SUB1	7
BP	GO:0055072	iron ion homeostasis	7/225	87/18845	8.18957e-05	0.00384205	0.00292451	SOD2/FTH1/HMOX1/BMP6/FTL/LCN2/SLC39A14	7
BP	GO:0007159	leukocyte cell-cell adhesion	15/225	395/18845	8.5278e-05	0.00395817	0.0030129	ANXA1/CD55/SDC4/ICAM1/PNP/XBP1/SELENOK/CD44/CAV1/PELI1/IL10/PLA2G2A/RIPK2/RPS3/S100A9	15
BP	GO:2000117	negative regulation of cysteine-type endopeptidase activity	7/225	88/18845	8.80814e-05	0.00404525	0.00307919	CRYAB/PTGS2/CD44/TNFAIP8/BIRC3/BIRC2/PLAUR	7
BP	GO:0042542	response to hydrogen peroxide	8/225	119/18845	9.1759e-05	0.00410527	0.00312487	ANXA1/SOD2/CRYAB/TXN/HMOX1/IL10/RPS3/MAP1LC3A	8
BP	GO:0043271	negative regulation of monoatomic ion transport	8/225	119/18845	9.1759e-05	0.00410527	0.00312487	SERPINE2/PTGS2/GSTO1/CALM2/CAV1/GEM/YWHAE/TMBIM6	8
BP	GO:0051651	maintenance of location in cell	11/225	227/18845	9.33075e-05	0.00410527	0.00312487	TXN/FGF2/FTH1/GSTO1/CALM2/CAV1/FTL/INSIG1/HSPA5/LCN2/S100A9	11
BP	GO:0032623	interleukin-2 production	6/225	62/18845	9.53615e-05	0.00410527	0.00312487	ANXA1/PDE4B/PNP/RIPK2/RPS3/ZFP36	6
BP	GO:0032663	regulation of interleukin-2 production	6/225	62/18845	9.53615e-05	0.00410527	0.00312487	ANXA1/PDE4B/PNP/RIPK2/RPS3/ZFP36	6
BP	GO:0051926	negative regulation of calcium ion transport	6/225	62/18845	9.53615e-05	0.00410527	0.00312487	PTGS2/GSTO1/CALM2/GEM/YWHAE/TMBIM6	6
BP	GO:0010939	regulation of necrotic cell death	5/225	39/18845	9.59746e-05	0.00410527	0.00312487	NUPR1/CAV1/BIRC3/PELI1/BIRC2	5
BP	GO:0034763	negative regulation of transmembrane transport	8/225	120/18845	9.73173e-05	0.00412228	0.00313782	FABP5/GSTO1/CALM2/CAV1/GEM/OAZ1/YWHAE/TMBIM6	8
BP	GO:2000116	regulation of cysteine-type endopeptidase activity	11/225	229/18845	0.000100868	0.00418341	0.00318435	CRYAB/PTGS2/CD44/TNFAIP8/CYCS/BIRC3/RIPK2/RPS3/BIRC2/PLAUR/S100A9	11
BP	GO:0090050	positive regulation of cell migration involved in sprouting angiogenesis	4/225	21/18845	0.000100948	0.00418341	0.00318435	ANXA1/FGF2/PTGS2/HMOX1	4
BP	GO:0030198	extracellular matrix organization	13/225	312/18845	0.000101637	0.00418341	0.00318435	MMP3/TNFRSF11B/BMP2/COL9A3/PTX3/MIA/CAV1/ANXA2/COL9A2/CHADL/RGCC/TGFB1/ELF3	13
BP	GO:0001906	cell killing	10/225	191/18845	0.000103015	0.00419415	0.00319252	CD55/NOS2/ICAM1/ULBP2/TUBB4B/RNF19B/PRDX1/RPL30/TGFB1/CD59	10
BP	GO:0006879	intracellular iron ion homeostasis	6/225	63/18845	0.00010436	0.00419415	0.00319252	FTH1/HMOX1/BMP6/FTL/LCN2/SLC39A14	6
BP	GO:0043062	extracellular structure organization	13/225	313/18845	0.000104939	0.00419415	0.00319252	MMP3/TNFRSF11B/BMP2/COL9A3/PTX3/MIA/CAV1/ANXA2/COL9A2/CHADL/RGCC/TGFB1/ELF3	13
BP	GO:0000302	response to reactive oxygen species	10/225	192/18845	0.000107558	0.00419415	0.00319252	ANXA1/SOD2/CRYAB/TXN/HMOX1/PRDX1/SOD3/IL10/RPS3/MAP1LC3A	10
BP	GO:0022408	negative regulation of cell-cell adhesion	10/225	192/18845	0.000107558	0.00419415	0.00319252	ANXA1/BMP2/SERPINE2/SDC4/BMP6/PELI1/RGCC/IL10/PLA2G2A/TGFB1	10
BP	GO:0070371	ERK1 and ERK2 cascade	13/225	314/18845	0.000108333	0.00419415	0.00319252	INHBA/BMP2/FGF2/CCL20/ICAM1/CD44/FGF1/ERRFI1/SPRY2/PLA2G2A/RIPK2/TGFB1/LIF	13
BP	GO:0010712	regulation of collagen metabolic process	5/225	40/18845	0.000108627	0.00419415	0.00319252	INHBA/ERRFI1/RGCC/LARP6/TGFB1	5
BP	GO:0016236	macroautophagy	13/225	315/18845	0.000111822	0.00424242	0.00322927	SQSTM1/NUPR1/HMOX1/ATP6V0C/RAB1A/MAP1LC3B/RHEB/CHMP4B/RIPK2/TGFB1/ATP6V0B/SLC25A5/MAP1LC3A	13
BP	GO:0045229	external encapsulating structure organization	13/225	315/18845	0.000111822	0.00424242	0.00322927	MMP3/TNFRSF11B/BMP2/COL9A3/PTX3/MIA/CAV1/ANXA2/COL9A2/CHADL/RGCC/TGFB1/ELF3	13
BP	GO:0050670	regulation of lymphocyte proliferation	11/225	233/18845	0.000117569	0.00442203	0.00336598	ANXA1/CD55/CDKN1A/SDC4/PNP/SELENOK/PELI1/IL10/PLA2G2A/RIPK2/RPS3	11
BP	GO:1903321	negative regulation of protein modification by small protein conjugation or removal	7/225	93/18845	0.000124991	0.00466099	0.00354788	SQSTM1/CAV1/SPRY2/RPS15/RPS3/RPS7/RPL11	7
BP	GO:1903034	regulation of response to wounding	9/225	159/18845	0.000126933	0.00469331	0.00357248	ANXA1/SERPINE2/TNFRSF12A/FGF2/XBP1/CAV1/ANXA2/IL10/PLAUR	9
BP	GO:0016050	vesicle organization	14/225	364/18845	0.000128643	0.00471654	0.00359016	ANXA1/SERPINE2/SQSTM1/SDC4/SDCBP/CAV1/ATP6V0C/RAB1A/INSIG1/ANXA2/S100A10/CHMP4B/VAPA/ATP6V0B	14
BP	GO:0051251	positive regulation of lymphocyte activation	13/225	320/18845	0.00013076	0.00475423	0.00361885	ANXA1/CD55/CDKN1A/PNP/XBP1/SELENOK/CAV1/PELI1/IL10/RIPK2/TGFB1/RPS3/AKIRIN2	13
BP	GO:0002696	positive regulation of leukocyte activation	14/225	366/18845	0.000136212	0.00480753	0.00365942	ANXA1/CD55/CDKN1A/PNP/XBP1/SELENOK/CAV1/JUND/PELI1/IL10/RIPK2/TGFB1/RPS3/AKIRIN2	14
BP	GO:0032944	regulation of mononuclear cell proliferation	11/225	237/18845	0.000136574	0.00480753	0.00365942	ANXA1/CD55/CDKN1A/SDC4/PNP/SELENOK/PELI1/IL10/PLA2G2A/RIPK2/RPS3	11
BP	GO:0010565	regulation of cellular ketone metabolic process	8/225	126/18845	0.00013684	0.00480753	0.00365942	ANXA1/BMP2/PTGS2/FABP5/CAV1/BMP6/INSIG1/ELOVL5	8
BP	GO:0042304	regulation of fatty acid biosynthetic process	5/225	42/18845	0.000137736	0.00480753	0.00365942	ANXA1/PTGS2/FABP5/INSIG1/ELOVL5	5
BP	GO:0045687	positive regulation of glial cell differentiation	5/225	42/18845	0.000137736	0.00480753	0.00365942	BMP2/SERPINE2/RHEB/TGFB1/LIF	5
BP	GO:0006979	response to oxidative stress	15/225	413/18845	0.0001394	0.00481437	0.00366463	MMP3/ANXA1/SOD2/CRYAB/TXN/PTGS2/SELENOK/HMOX1/PRDX1/SOD3/IL10/NDUFA6/RPS3/MAP1LC3A/CHCHD2	15
BP	GO:0050678	regulation of epithelial cell proliferation	14/225	367/18845	0.000140139	0.00481437	0.00366463	BMP2/FGF2/NUPR1/XBP1/HMOX1/CAV1/BMP6/FGF1/CNMD/ERRFI1/RGCC/IL10/TGFB1/ZFP36	14
BP	GO:0098869	cellular oxidant detoxification	7/225	95/18845	0.000142885	0.00483283	0.00367868	SOD2/TXN/PTGS2/GSTO1/PRDX1/SOD3/S100A9	7
BP	GO:0043281	regulation of cysteine-type endopeptidase activity involved in apoptotic process	10/225	199/18845	0.000144367	0.00483283	0.00367868	CRYAB/PTGS2/CD44/TNFAIP8/CYCS/BIRC3/RPS3/BIRC2/PLAUR/S100A9	10
BP	GO:0051216	cartilage development	10/225	199/18845	0.000144367	0.00483283	0.00367868	BMP2/FGF2/SNORC/CD44/BMP6/CNMD/RFLNB/CHADL/TGFB1/SLC39A14	10
BP	GO:0070665	positive regulation of leukocyte proliferation	9/225	162/18845	0.000146271	0.00483283	0.00367868	ANXA1/CD55/CDKN1A/PNP/SELENOK/NMB/PELI1/RIPK2/RPS3	9
BP	GO:0006809	nitric oxide biosynthetic process	6/225	67/18845	0.000147322	0.00483283	0.00367868	SOD2/PTGS2/NOS2/PTX3/CAV1/IL10	6
BP	GO:0045669	positive regulation of osteoblast differentiation	6/225	67/18845	0.000147322	0.00483283	0.00367868	BMP2/FGF2/CEBPD/BMP6/JUND/CLIC1	6
BP	GO:1903573	negative regulation of response to endoplasmic reticulum stress	5/225	43/18845	0.000154356	0.00502579	0.00382556	XBP1/DNAJB9/PPP1R15A/HSPA5/TMBIM6	5
BP	GO:0061041	regulation of wound healing	8/225	129/18845	0.000161082	0.00520595	0.00396269	ANXA1/SERPINE2/TNFRSF12A/FGF2/XBP1/CAV1/ANXA2/PLAUR	8
BP	GO:0060544	regulation of necroptotic process	4/225	24/18845	0.00017426	0.00559043	0.00425535	CAV1/BIRC3/PELI1/BIRC2	4
BP	GO:0045926	negative regulation of growth	11/225	245/18845	0.000182521	0.00577056	0.00439247	INHBA/CRYAB/SERPINE2/MT1G/CDKN1A/MT1A/MT2A/MT1F/MT1M/TGFB1/MT1H	11
BP	GO:0071216	cellular response to biotic stimulus	11/225	245/18845	0.000182521	0.00577056	0.00439247	NFKBIA/CD55/NOS2/PDE4B/XBP1/BMP6/HSPA5/IL10/RIPK2/TGFB1/ZFP36	11
BP	GO:0045598	regulation of fat cell differentiation	8/225	132/18845	0.000188756	0.00586172	0.00446186	SOD2/BMP2/PTGS2/METRNL/XBP1/INSIG1/TGFB1/ZFP36	8
BP	GO:0031392	regulation of prostaglandin biosynthetic process	3/225	10/18845	0.000189435	0.00586172	0.00446186	ANXA1/PTGS2/FABP5	3
MF	GO:0070181	small ribosomal subunit rRNA binding	3/225	10/18845	0.000189435	0.00586172	0.00446186	MRPS6/RPS13/RPS3	3
BP	GO:0032964	collagen biosynthetic process	5/225	45/18845	0.000192155	0.00586275	0.00446264	INHBA/ERRFI1/RGCC/LARP6/TGFB1	5
BP	GO:0097300	programmed necrotic cell death	5/225	45/18845	0.000192155	0.00586275	0.00446264	NUPR1/CAV1/BIRC3/PELI1/BIRC2	5
BP	GO:0070423	nucleotide-binding oligomerization domain containing signaling pathway	4/225	25/18845	0.00020552	0.0062235	0.00473724	NFKBIA/BIRC3/RIPK2/BIRC2	4
BP	GO:0042098	T cell proliferation	10/225	208/18845	0.000206832	0.0062235	0.00473724	ANXA1/CD55/SDC4/PNP/SELENOK/PELI1/IL10/PLA2G2A/RIPK2/RPS3	10
BP	GO:0032963	collagen metabolic process	7/225	101/18845	0.00020938	0.00625703	0.00476276	MMP3/INHBA/ERRFI1/RGCC/CTSL/LARP6/TGFB1	7
BP	GO:0050867	positive regulation of cell activation	14/225	382/18845	0.00021196	0.00629103	0.00478864	ANXA1/CD55/CDKN1A/PNP/XBP1/SELENOK/CAV1/JUND/PELI1/IL10/RIPK2/TGFB1/RPS3/AKIRIN2	14
BP	GO:1903170	negative regulation of calcium ion transmembrane transport	5/225	46/18845	0.000213511	0.00629426	0.0047911	GSTO1/CALM2/GEM/YWHAE/TMBIM6	5
BP	GO:0071222	cellular response to lipopolysaccharide	10/225	209/18845	0.000214996	0.00629548	0.00479203	NFKBIA/CD55/NOS2/PDE4B/XBP1/BMP6/IL10/RIPK2/TGFB1/ZFP36	10
BP	GO:0008630	intrinsic apoptotic signaling pathway in response to DNA damage	7/225	102/18845	0.00022256	0.00647353	0.00492756	IER3/SOD2/NUPR1/CDKN1A/HMOX1/CD44/RPS3	7
BP	GO:0140353	lipid export from cell	5/225	47/18845	0.000236628	0.00666556	0.00507373	INHBA/PTGS2/NOS2/NMB/BMP6	5
BP	GO:0046209	nitric oxide metabolic process	6/225	73/18845	0.000236807	0.00666556	0.00507373	SOD2/PTGS2/NOS2/PTX3/CAV1/IL10	6
BP	GO:0031639	plasminogen activation	4/225	26/18845	0.000240625	0.00666556	0.00507373	SERPINE2/ANXA2/S100A10/PLAUR	4
BP	GO:0032967	positive regulation of collagen biosynthetic process	4/225	26/18845	0.000240625	0.00666556	0.00507373	INHBA/RGCC/LARP6/TGFB1	4
BP	GO:0035872	nucleotide-binding domain, leucine rich repeat containing receptor signaling pathway	4/225	26/18845	0.000240625	0.00666556	0.00507373	NFKBIA/BIRC3/RIPK2/BIRC2	4
MF	GO:0048027	mRNA 5'-UTR binding	4/225	26/18845	0.000240625	0.00666556	0.00507373	RPL41/LARP6/RPS13/RPS7	4
BP	GO:1904706	negative regulation of vascular associated smooth muscle cell proliferation	4/225	26/18845	0.000240625	0.00666556	0.00507373	SOD2/CDKN1A/HMOX1/IL10	4
BP	GO:0042742	defense response to bacterium	12/225	296/18845	0.000241384	0.00666556	0.00507373	NOS2/CCL20/RAB1A/RPL39/IL10/PLA2G2A/RIPK2/RPL30/AKIRIN2/GBP2/LCN2/S100A9	12
MF	GO:0031625	ubiquitin protein ligase binding	12/225	297/18845	0.000248943	0.00683107	0.00519971	NFKBIA/SQSTM1/CDKN1A/ATP6V0C/MAP1LC3B/HSPA5/RPL11/YWHAE/SLC25A5/TMBIM6/MAP1LC3A/UBE2B	12
BP	GO:2001057	reactive nitrogen species metabolic process	6/225	74/18845	0.000255165	0.00693387	0.00527796	SOD2/PTGS2/NOS2/PTX3/CAV1/IL10	6
BP	GO:0001936	regulation of endothelial cell proliferation	8/225	138/18845	0.000255868	0.00693387	0.00527796	BMP2/FGF2/HMOX1/CAV1/BMP6/CNMD/RGCC/IL10	8
BP	GO:0032060	bleb assembly	3/225	11/18845	0.00025818	0.00695332	0.00529277	PMP22/LPAR1/EMP3	3
BP	GO:0032309	icosanoid secretion	5/225	48/18845	0.000261599	0.0070022	0.00532997	ANXA1/PTGS2/NOS2/NMB/PLA2G2A	5
BP	GO:0048660	regulation of smooth muscle cell proliferation	8/225	139/18845	0.000268749	0.00714971	0.00544226	SOD2/BMP2/FGF2/PTGS2/CDKN1A/HMOX1/IL10/TGFB1	8
BP	GO:0010714	positive regulation of collagen metabolic process	4/225	27/18845	0.000279844	0.00739974	0.00563258	INHBA/RGCC/LARP6/TGFB1	4
BP	GO:0033135	regulation of peptidyl-serine phosphorylation	8/225	140/18845	0.000282156	0.00741595	0.00564491	TXN/PTGS2/CD44/CAV1/SPRY2/RIPK2/TGFB1/LIF	8
BP	GO:0051249	regulation of lymphocyte activation	16/225	492/18845	0.000293526	0.0076686	0.00583723	ANXA1/INHBA/CD55/CDKN1A/SDC4/PNP/XBP1/SELENOK/CAV1/PELI1/IL10/PLA2G2A/RIPK2/TGFB1/RPS3/AKIRIN2	16
BP	GO:0034614	cellular response to reactive oxygen species	8/225	141/18845	0.000296105	0.00768991	0.00585345	ANXA1/SOD2/TXN/PRDX1/SOD3/IL10/RPS3/MAP1LC3A	8
BP	GO:0034504	protein localization to nucleus	12/225	303/18845	0.000298665	0.0077105	0.00586912	TXN/NFKBIA/PTGS2/SQSTM1/CDKN1A/RAN/TGFB1/AKIRIN2/RPL11/YWHAE/GBP2/LIF	12
BP	GO:0071219	cellular response to molecule of bacterial origin	10/225	218/18845	0.00030144	0.00773637	0.00588882	NFKBIA/CD55/NOS2/PDE4B/XBP1/BMP6/IL10/RIPK2/TGFB1/ZFP36	10
BP	GO:0050671	positive regulation of lymphocyte proliferation	8/225	142/18845	0.000310612	0.00792515	0.00603251	ANXA1/CD55/CDKN1A/PNP/SELENOK/PELI1/RIPK2/RPS3	8
BP	GO:0010466	negative regulation of peptidase activity	10/225	219/18845	0.000312624	0.0079301	0.00603628	CRYAB/SERPINE2/PTGS2/SERPINA3/SERPINA1/CD44/TNFAIP8/BIRC3/BIRC2/PLAUR	10
BP	GO:0051348	negative regulation of transferase activity	11/225	261/18845	0.00031452	0.00793208	0.00603779	BMP2/GPRC5A/CDKN1A/CAV1/DUSP1/ERRFI1/SPRY2/RPS15/ZFP36/RPS7/RPL11	11
BP	GO:0010862	positive regulation of pathway-restricted SMAD protein phosphorylation	5/225	50/18845	0.000317495	0.00796109	0.00605986	INHBA/BMP2/SDCBP/BMP6/TGFB1	5
BP	GO:0048659	smooth muscle cell proliferation	8/225	143/18845	0.000325694	0.00812002	0.00618085	SOD2/BMP2/FGF2/PTGS2/CDKN1A/HMOX1/IL10/TGFB1	8
BP	GO:1990748	cellular detoxification	7/225	109/18845	0.000334721	0.00829766	0.00631606	SOD2/TXN/PTGS2/GSTO1/PRDX1/SOD3/S100A9	7
MF	GO:0004859	phospholipase inhibitor activity	3/225	12/18845	0.000341211	0.00831679	0.00633062	ANXA1/ANXA2/ANXA5	3
BP	GO:1904667	negative regulation of ubiquitin protein ligase activity	3/225	12/18845	0.000341211	0.00831679	0.00633062	RPS15/RPS7/RPL11	3
BP	GO:2001279	regulation of unsaturated fatty acid biosynthetic process	3/225	12/18845	0.000341211	0.00831679	0.00633062	ANXA1/PTGS2/FABP5	3
MF	GO:0061134	peptidase regulator activity	10/225	222/18845	0.000348275	0.00844181	0.00642578	SERPINE2/SERPINA3/SERPINA1/TNFAIP8/CAV1/ANXA2/BIRC3/CTSL/BIRC2/PCOLCE2	10
BP	GO:0032946	positive regulation of mononuclear cell proliferation	8/225	145/18845	0.000357653	0.00862122	0.00656235	ANXA1/CD55/CDKN1A/PNP/SELENOK/PELI1/RIPK2/RPS3	8
BP	GO:1900101	regulation of endoplasmic reticulum unfolded protein response	4/225	29/18845	0.000371707	0.00891076	0.00678274	XBP1/DNAJB9/PPP1R15A/HSPA5	4
BP	GO:2001234	negative regulation of apoptotic signaling pathway	10/225	224/18845	0.000373879	0.00891385	0.00678509	IER3/SOD2/PTGS2/ICAM1/XBP1/HMOX1/CD44/PLAUR/SLC25A5/TMBIM6	10
BP	GO:0043536	positive regulation of blood vessel endothelial cell migration	5/225	52/18845	0.000381995	0.00900888	0.00685743	ANXA1/FGF2/PTGS2/HMOX1/TGFB1	5
BP	GO:0051496	positive regulation of stress fiber assembly	5/225	52/18845	0.000381995	0.00900888	0.00685743	RHOC/SDC4/S100A10/RGCC/LPAR1	5
BP	GO:1903037	regulation of leukocyte cell-cell adhesion	13/225	359/18845	0.000398772	0.00933854	0.00710836	ANXA1/CD55/SDC4/PNP/XBP1/SELENOK/CD44/CAV1/PELI1/IL10/PLA2G2A/RIPK2/RPS3	13
BP	GO:0062012	regulation of small molecule metabolic process	12/225	313/18845	0.000400254	0.00933854	0.00710836	ANXA1/IER3/BMP2/PTGS2/NUPR1/NOS2/FABP5/CAV1/BMP6/FGF1/INSIG1/ELOVL5	12
BP	GO:0030856	regulation of epithelial cell differentiation	8/225	148/18845	0.000410344	0.00950749	0.00723696	BMP2/FGF2/CAV1/BMP6/ERRFI1/SPRY2/ZFP36/LIF	8
MF	GO:0044389	ubiquitin-like protein ligase binding	12/225	314/18845	0.000411853	0.00950749	0.00723696	NFKBIA/SQSTM1/CDKN1A/ATP6V0C/MAP1LC3B/HSPA5/RPL11/YWHAE/SLC25A5/TMBIM6/MAP1LC3A/UBE2B	12
BP	GO:0061448	connective tissue development	11/225	270/18845	0.000419037	0.0096224	0.00732444	BMP2/FGF2/XBP1/SNORC/CD44/BMP6/CNMD/RFLNB/CHADL/TGFB1/SLC39A14	11
BP	GO:0048711	positive regulation of astrocyte differentiation	3/225	13/18845	0.000439675	0.00999115	0.00760512	BMP2/SERPINE2/LIF	3
MF	GO:0070696	transmembrane receptor protein serine/threonine kinase binding	3/225	13/18845	0.000439675	0.00999115	0.00760512	INHBA/BMP2/BMP6	3
BP	GO:0045936	negative regulation of phosphate metabolic process	14/225	411/18845	0.000443467	0.0100223	0.00762886	INHBA/IER3/BMP2/GPRC5A/NUPR1/CDKN1A/CALM2/CAV1/DUSP1/ERRFI1/SPRY2/PPP1R15A/TGFB1/YWHAE	14
BP	GO:0006900	vesicle budding from membrane	6/225	82/18845	0.000445641	0.0100223	0.00762886	RAB1A/INSIG1/ANXA2/S100A10/CHMP4B/VAPA	6
BP	GO:0010563	negative regulation of phosphorus metabolic process	14/225	412/18845	0.000454292	0.0100466	0.00764729	INHBA/IER3/BMP2/GPRC5A/NUPR1/CDKN1A/CALM2/CAV1/DUSP1/ERRFI1/SPRY2/PPP1R15A/TGFB1/YWHAE	14
BP	GO:0043331	response to dsRNA	5/225	54/18845	0.000455929	0.0100466	0.00764729	NFKBIA/SLC3A2/CAV1/PELI1/RIPK2	5
BP	GO:0045428	regulation of nitric oxide biosynthetic process	5/225	54/18845	0.000455929	0.0100466	0.00764729	SOD2/PTGS2/PTX3/CAV1/IL10	5
BP	GO:0048662	negative regulation of smooth muscle cell proliferation	5/225	54/18845	0.000455929	0.0100466	0.00764729	SOD2/BMP2/CDKN1A/HMOX1/IL10	5
BP	GO:0034599	cellular response to oxidative stress	11/225	274/18845	0.000474074	0.0103246	0.00785893	MMP3/ANXA1/SOD2/TXN/HMOX1/PRDX1/SOD3/IL10/RPS3/MAP1LC3A/CHCHD2	11
BP	GO:0050871	positive regulation of B cell activation	6/225	83/18845	0.000475646	0.0103246	0.00785893	CDKN1A/XBP1/PELI1/IL10/TGFB1/AKIRIN2	6
BP	GO:1904063	negative regulation of cation transmembrane transport	6/225	83/18845	0.000475646	0.0103246	0.00785893	GSTO1/CALM2/CAV1/GEM/YWHAE/TMBIM6	6
CC	GO:0005766	primary lysosome	8/225	153/18845	0.000512075	0.0109672	0.00834808	SERPINA3/FABP5/TUBB4B/SDCBP/ATP6V0C/FTL/ANXA2/VAPA	8
CC	GO:0042582	azurophil granule	8/225	153/18845	0.000512075	0.0109672	0.00834808	SERPINA3/FABP5/TUBB4B/SDCBP/ATP6V0C/FTL/ANXA2/VAPA	8
BP	GO:0043123	positive regulation of I-kappaB kinase/NF-kappaB signaling	9/225	192/18845	0.000514456	0.0109672	0.00834808	RHOC/HMOX1/BIRC3/PELI1/LPAR1/GOLT1B/RIPK2/BIRC2/VAPA	9
CC	GO:0045121	membrane raft	12/225	322/18845	0.000515305	0.0109672	0.00834808	KCNMA1/SYNJ2/PTGS2/CD55/SDC4/HMOX1/SDCBP/CAV1/ANXA2/S100A10/BIRC3/BIRC2	12
CC	GO:0098857	membrane microdomain	12/225	323/18845	0.000529655	0.0112179	0.0085389	KCNMA1/SYNJ2/PTGS2/CD55/SDC4/HMOX1/SDCBP/CAV1/ANXA2/S100A10/BIRC3/BIRC2	12
BP	GO:0001935	endothelial cell proliferation	8/225	154/18845	0.000534683	0.0112697	0.00857832	BMP2/FGF2/HMOX1/CAV1/BMP6/CNMD/RGCC/IL10	8
BP	GO:0097237	cellular response to toxic substance	7/225	118/18845	0.00054112	0.0113505	0.00863985	SOD2/TXN/PTGS2/GSTO1/PRDX1/SOD3/S100A9	7
BP	GO:0048147	negative regulation of fibroblast proliferation	4/225	32/18845	0.000547231	0.0114238	0.00869562	SOD2/NUPR1/FTH1/CAV1	4
BP	GO:0045785	positive regulation of cell adhesion	15/225	470/18845	0.000550374	0.0114347	0.0087039	ANXA1/CD55/SDC4/PNP/SAA1/XBP1/SELENOK/CD44/CAV1/S100A10/IL10/RIPK2/RPS3/PLAUR/LIF	15
BP	GO:1900102	negative regulation of endoplasmic reticulum unfolded protein response	3/225	14/18845	0.000554669	0.0114693	0.00873025	DNAJB9/PPP1R15A/HSPA5	3
BP	GO:0051101	regulation of DNA binding	7/225	119/18845	0.000569205	0.0117144	0.00891679	TXN/NFKBIA/HMOX1/CALM2/TGFB1/PLAUR/LIF	7
BP	GO:0016241	regulation of macroautophagy	8/225	156/18845	0.000582327	0.0119281	0.00907952	NUPR1/HMOX1/ATP6V0C/RHEB/CHMP4B/RIPK2/ATP6V0B/SLC25A5	8
BP	GO:0080164	regulation of nitric oxide metabolic process	5/225	57/18845	0.000586407	0.0119556	0.00910042	SOD2/PTGS2/PTX3/CAV1/IL10	5
BP	GO:0019217	regulation of fatty acid metabolic process	6/225	87/18845	0.000611724	0.0124137	0.00944914	ANXA1/PTGS2/FABP5/CAV1/INSIG1/ELOVL5	6
BP	GO:0002697	regulation of immune effector process	13/225	376/18845	0.000615626	0.0124351	0.0094654	ANXA1/CD55/NOS2/ICAM1/XBP1/HMOX1/ULBP2/DNAJB9/IL10/RIPK2/TGFB1/CD59/TMBIM6	13
BP	GO:0009895	negative regulation of catabolic process	12/225	329/18845	0.000623011	0.0125263	0.0095348	IER3/SERPINE2/NUPR1/NOS2/HMOX1/SDCBP/ANXA2/CHMP4B/IL10/ZFP36/RPS7/RPL11	12
BP	GO:0043410	positive regulation of MAPK cascade	15/225	476/18845	0.000626971	0.0125481	0.0095514	INHBA/BMP2/FGF2/CCL20/ICAM1/SDCBP/CD44/FGF1/SPRY2/LPAR1/PLA2G2A/RIPK2/TGFB1/RPS3/LIF	15
BP	GO:0019216	regulation of lipid metabolic process	12/225	331/18845	0.000657047	0.0129804	0.00988052	ANXA1/BMP2/FGF2/PTGS2/SERPINA3/FABP5/CAV1/BMP6/FGF1/INSIG1/TGFB1/ELOVL5	12
BP	GO:0071453	cellular response to oxygen levels	8/225	159/18845	0.000660176	0.0129804	0.00988052	PTGS2/HMOX1/CAV1/JUND/RGCC/LPAR1/TMBIM6/CHCHD2	8
BP	GO:0002698	negative regulation of immune effector process	7/225	122/18845	0.000660476	0.0129804	0.00988052	ANXA1/CD55/HMOX1/IL10/TGFB1/CD59/TMBIM6	7
BP	GO:0006413	translational initiation	7/225	122/18845	0.000660476	0.0129804	0.00988052	EIF1/PPP1R15A/EIF2S2/EIF1B/RPS3/EIF4EBP1/RPS5	7
BP	GO:0017014	protein nitrosylation	3/225	15/18845	0.000687247	0.0132656	0.0100976	TXN/NOS2/S100A9	3
BP	GO:0018119	peptidyl-cysteine S-nitrosylation	3/225	15/18845	0.000687247	0.0132656	0.0100976	TXN/NOS2/S100A9	3
BP	GO:0070262	peptidyl-serine dephosphorylation	3/225	15/18845	0.000687247	0.0132656	0.0100976	DUSP1/PPP1R15A/YWHAE	3
BP	GO:0070265	necrotic cell death	5/225	59/18845	0.000687747	0.0132656	0.0100976	NUPR1/CAV1/BIRC3/PELI1/BIRC2	5
BP	GO:0045185	maintenance of protein location	6/225	89/18845	0.000690188	0.0132656	0.0100976	TXN/NFKBIA/CAV1/INSIG1/HSPA5/IL10	6
BP	GO:0007249	I-kappaB kinase/NF-kappaB signaling	11/225	287/18845	0.000696497	0.0133281	0.0101452	NFKBIA/SQSTM1/RHOC/HMOX1/BIRC3/PELI1/LPAR1/GOLT1B/RIPK2/BIRC2/VAPA	11
BP	GO:0034766	negative regulation of monoatomic ion transmembrane transport	6/225	90/18845	0.00073223	0.0138901	0.0105729	GSTO1/CALM2/CAV1/GEM/YWHAE/TMBIM6	6
BP	GO:0043535	regulation of blood vessel endothelial cell migration	6/225	90/18845	0.00073223	0.0138901	0.0105729	ANXA1/FGF2/PTGS2/HMOX1/RGCC/TGFB1	6
BP	GO:0007162	negative regulation of cell adhesion	11/225	289/18845	0.000737398	0.0139276	0.0106015	ANXA1/BMP2/SERPINE2/SDC4/BMP6/DUSP1/PELI1/RGCC/IL10/PLA2G2A/TGFB1	11
BP	GO:0035306	positive regulation of dephosphorylation	5/225	60/18845	0.000743068	0.0139742	0.0106369	BMP2/CALM2/PPP1R15A/TGFB1/CAMTA1	5
BP	GO:0045667	regulation of osteoblast differentiation	7/225	125/18845	0.000762987	0.0142261	0.0108287	BMP2/FGF2/CEBPD/BMP6/TNFAIP6/JUND/CLIC1	7
BP	GO:0098754	detoxification	7/225	125/18845	0.000762987	0.0142261	0.0108287	SOD2/TXN/PTGS2/GSTO1/PRDX1/SOD3/S100A9	7
BP	GO:0030212	hyaluronan metabolic process	4/225	35/18845	0.000774814	0.0142898	0.0108772	FGF2/CD44/TNFAIP6/TGFB1	4
BP	GO:0002753	cytosolic pattern recognition receptor signaling pathway	6/225	91/18845	0.000776226	0.0142898	0.0108772	NFKBIA/CAV1/BIRC3/PELI1/RIPK2/BIRC2	6
CC	GO:0035578	azurophil granule lumen	6/225	91/18845	0.000776226	0.0142898	0.0108772	SERPINA3/FABP5/TUBB4B/SDCBP/FTL/ANXA2	6
BP	GO:0050673	epithelial cell proliferation	14/225	436/18845	0.000790748	0.0144426	0.0109935	BMP2/FGF2/NUPR1/XBP1/HMOX1/CAV1/BMP6/FGF1/CNMD/ERRFI1/RGCC/IL10/TGFB1/ZFP36	14
MF	GO:0048018	receptor ligand activity	15/225	487/18845	0.000791148	0.0144426	0.0109935	INHBA/TNFRSF11B/BMP2/FGF2/CCL20/PMCH/MIA/METRNL/NMB/BMP6/FGF1/MANF/IL10/TGFB1/LIF	15
BP	GO:1904705	regulation of vascular associated smooth muscle cell proliferation	5/225	61/18845	0.000801646	0.0145733	0.011093	SOD2/FGF2/CDKN1A/HMOX1/IL10	5
BP	GO:0070661	leukocyte proliferation	12/225	340/18845	0.000830159	0.0149777	0.0114008	ANXA1/CD55/CDKN1A/SDC4/PNP/SELENOK/NMB/PELI1/IL10/PLA2G2A/RIPK2/RPS3	12
BP	GO:1904019	epithelial cell apoptotic process	7/225	127/18845	0.000838042	0.0149777	0.0114008	NUPR1/ICAM1/HMOX1/RGCC/IL10/TMEM258/ZFP36	7
BP	GO:0030214	hyaluronan catabolic process	3/225	16/18845	0.000838418	0.0149777	0.0114008	FGF2/CD44/TGFB1	3
MF	GO:0055102	lipase inhibitor activity	3/225	16/18845	0.000838418	0.0149777	0.0114008	ANXA1/ANXA2/ANXA5	3
BP	GO:0007568	aging	8/225	165/18845	0.000841059	0.0149777	0.0114008	INHBA/SOD2/CRYAB/FGF2/PTGS2/JUND/KRT16/IL10	8
BP	GO:1901020	negative regulation of calcium ion transmembrane transporter activity	4/225	36/18845	0.000863578	0.0151321	0.0115183	GSTO1/CALM2/GEM/YWHAE	4
BP	GO:0032233	positive regulation of actin filament bundle assembly	5/225	62/18845	0.000863601	0.0151321	0.0115183	RHOC/SDC4/S100A10/RGCC/LPAR1	5
MF	GO:0048306	calcium-dependent protein binding	5/225	62/18845	0.000863601	0.0151321	0.0115183	ANXA1/S100A6/S100A11/CALM2/ANXA2	5
BP	GO:0060393	regulation of pathway-restricted SMAD protein phosphorylation	5/225	62/18845	0.000863601	0.0151321	0.0115183	INHBA/BMP2/SDCBP/BMP6/TGFB1	5
BP	GO:0002262	myeloid cell homeostasis	8/225	167/18845	0.000909499	0.0158726	0.012082	ANXA1/INHBA/PDE4B/HMOX1/PRDX1/ZFP36/SLC25A5/RPS24	8
BP	GO:0050864	regulation of B cell activation	7/225	129/18845	0.000918811	0.0159712	0.0121571	INHBA/CDKN1A/XBP1/PELI1/IL10/TGFB1/AKIRIN2	7
BP	GO:1990874	vascular associated smooth muscle cell proliferation	5/225	63/18845	0.000929053	0.0160148	0.0121903	SOD2/FGF2/CDKN1A/HMOX1/IL10	5
MF	GO:0030546	signaling receptor activator activity	15/225	495/18845	0.000932333	0.0160148	0.0121903	INHBA/TNFRSF11B/BMP2/FGF2/CCL20/PMCH/MIA/METRNL/NMB/BMP6/FGF1/MANF/IL10/TGFB1/LIF	15
BP	GO:1902532	negative regulation of intracellular signal transduction	15/225	495/18845	0.000932333	0.0160148	0.0121903	SOD2/BMP2/SERPINE2/PTGS2/XBP1/CD44/CAV1/DUSP1/ERRFI1/SPRY2/LPAR1/PLAUR/LIF/TMBIM6/UBE2B	15
BP	GO:0010742	macrophage derived foam cell differentiation	4/225	37/18845	0.000959274	0.0163549	0.0124491	NFKBIA/SELENOK/PLA2G2A/TGFB1	4
BP	GO:0043122	regulation of I-kappaB kinase/NF-kappaB signaling	10/225	253/18845	0.000959626	0.0163549	0.0124491	SQSTM1/RHOC/HMOX1/BIRC3/PELI1/LPAR1/GOLT1B/RIPK2/BIRC2/VAPA	10
BP	GO:2001243	negative regulation of intrinsic apoptotic signaling pathway	6/225	95/18845	0.000972972	0.0164554	0.0125256	SOD2/PTGS2/XBP1/CD44/PLAUR/TMBIM6	6
BP	GO:0060326	cell chemotaxis	11/225	299/18845	0.000973065	0.0164554	0.0125256	ANXA1/FGF2/CCL20/PDE4B/SAA1/FGF1/TNFAIP6/DUSP1/LPAR1/IL10/S100A9	11
BP	GO:0046651	lymphocyte proliferation	11/225	300/18845	0.000999717	0.0168408	0.012819	ANXA1/CD55/CDKN1A/SDC4/PNP/SELENOK/PELI1/IL10/PLA2G2A/RIPK2/RPS3	11
BP	GO:0034976	response to endoplasmic reticulum stress	10/225	255/18845	0.00101857	0.0170924	0.0130105	NUPR1/XBP1/SELENOK/DNAJB9/CAV1/MANF/PPP1R15A/HSPA5/TMEM258/TMBIM6	10
BP	GO:0046165	alcohol biosynthetic process	7/225	132/18845	0.00105134	0.0175	0.0133207	BMP2/FGF2/MSMO1/BMP6/FGF1/FDPS/INSIG1	7
BP	GO:0046890	regulation of lipid biosynthetic process	8/225	171/18845	0.00105977	0.0175	0.0133207	ANXA1/BMP2/PTGS2/FABP5/BMP6/FGF1/INSIG1/ELOVL5	8
BP	GO:0070266	necroptotic process	4/225	38/18845	0.00106219	0.0175	0.0133207	CAV1/BIRC3/PELI1/BIRC2	4
BP	GO:0090077	foam cell differentiation	4/225	38/18845	0.00106219	0.0175	0.0133207	NFKBIA/SELENOK/PLA2G2A/TGFB1	4
BP	GO:0014015	positive regulation of gliogenesis	5/225	65/18845	0.00107094	0.0175	0.0133207	BMP2/SERPINE2/RHEB/TGFB1/LIF	5
BP	GO:0031663	lipopolysaccharide-mediated signaling pathway	5/225	65/18845	0.00107094	0.0175	0.0133207	NFKBIA/CD55/BMP6/RIPK2/TGFB1	5
BP	GO:0071715	icosanoid transport	5/225	65/18845	0.00107094	0.0175	0.0133207	ANXA1/PTGS2/NOS2/NMB/PLA2G2A	5
MF	GO:0030295	protein kinase activator activity	7/225	133/18845	0.0010987	0.0178867	0.0136151	BMP2/GPRC5A/CDKN1A/CALM2/SPRY2/RGCC/CKS2	7
BP	GO:0006364	rRNA processing	9/225	214/18845	0.00111263	0.0180461	0.0137364	ISG20/MRPL44/RPS28/RPS15/RPS7/RPS21/RPL11/RPS27/RPS24	9
BP	GO:0022613	ribonucleoprotein complex biogenesis	14/225	453/18845	0.00114016	0.0184082	0.0140121	ISG20/RAN/RSL24D1/MRPL44/EIF2S2/RPS28/RPS15/RPS7/RPS21/RPL11/RPL10/RPS27/RPS24/RPS5	14
BP	GO:0002699	positive regulation of immune effector process	10/225	259/18845	0.00114538	0.0184082	0.0140121	ANXA1/CD55/NOS2/XBP1/HMOX1/ULBP2/DNAJB9/IL10/RIPK2/TGFB1	10
BP	GO:0060389	pathway-restricted SMAD protein phosphorylation	5/225	66/18845	0.00114761	0.0184082	0.0140121	INHBA/BMP2/SDCBP/BMP6/TGFB1	5
BP	GO:0090049	regulation of cell migration involved in sprouting angiogenesis	4/225	39/18845	0.00117262	0.0187404	0.0142649	ANXA1/FGF2/PTGS2/HMOX1	4
BP	GO:0001909	leukocyte mediated cytotoxicity	7/225	135/18845	0.00119844	0.018891	0.0143796	NOS2/ICAM1/ULBP2/TUBB4B/RNF19B/PRDX1/TGFB1	7
BP	GO:0009226	nucleotide-sugar biosynthetic process	3/225	18/18845	0.00120036	0.018891	0.0143796	UGDH/PGM3/UAP1	3
MF	GO:0033612	receptor serine/threonine kinase binding	3/225	18/18845	0.00120036	0.018891	0.0143796	INHBA/BMP2/BMP6	3
MF	GO:0098641	cadherin binding involved in cell-cell adhesion	3/225	18/18845	0.00120036	0.018891	0.0143796	ANXA1/S100A11/ANXA2	3
BP	GO:0032943	mononuclear cell proliferation	11/225	307/18845	0.00120369	0.018891	0.0143796	ANXA1/CD55/CDKN1A/SDC4/PNP/SELENOK/PELI1/IL10/PLA2G2A/RIPK2/RPS3	11
BP	GO:0006801	superoxide metabolic process	5/225	67/18845	0.00122828	0.0190865	0.0145284	SOD2/NOS2/PRDX1/SOD3/TGFB1	5
BP	GO:0045600	positive regulation of fat cell differentiation	5/225	67/18845	0.00122828	0.0190865	0.0145284	BMP2/PTGS2/METRNL/XBP1/ZFP36	5
CC	GO:0005775	vacuolar lumen	8/225	175/18845	0.00122927	0.0190865	0.0145284	SERPINA3/SDC4/FABP5/TUBB4B/SDCBP/FTL/ANXA2/CTSL	8
BP	GO:0042326	negative regulation of phosphorylation	12/225	357/18845	0.0012616	0.019519	0.0148575	INHBA/IER3/BMP2/GPRC5A/NUPR1/CDKN1A/CALM2/CAV1/DUSP1/ERRFI1/SPRY2/TGFB1	12
BP	GO:0002683	negative regulation of immune system process	14/225	460/18845	0.00131771	0.0203151	0.0154635	ANXA1/INHBA/TNFRSF11B/CD55/SDC4/HMOX1/TNFAIP6/DUSP1/PELI1/IL10/PLA2G2A/TGFB1/CD59/TMBIM6	14
BP	GO:0022409	positive regulation of cell-cell adhesion	11/225	313/18845	0.00140475	0.0214992	0.0163649	ANXA1/CD55/PNP/XBP1/SELENOK/CD44/CAV1/IL10/RIPK2/RPS3/PLAUR	11
BP	GO:0042102	positive regulation of T cell proliferation	6/225	102/18845	0.0014071	0.0214992	0.0163649	ANXA1/CD55/PNP/SELENOK/RIPK2/RPS3	6
BP	GO:0060391	positive regulation of SMAD protein signal transduction	3/225	19/18845	0.00141294	0.0214992	0.0163649	BMP2/BMP6/TGFB1	3
MF	GO:0019209	kinase activator activity	7/225	139/18845	0.00141916	0.0214992	0.0163649	BMP2/GPRC5A/CDKN1A/CALM2/SPRY2/RGCC/CKS2	7
BP	GO:0030177	positive regulation of Wnt signaling pathway	7/225	139/18845	0.00141916	0.0214992	0.0163649	BMP2/FGF2/CAV1/ATP6V0C/TGFB1/RPS12/UBE2B	7
BP	GO:0010595	positive regulation of endothelial cell migration	6/225	103/18845	0.00147951	0.022336	0.0170019	ANXA1/FGF2/PTGS2/HMOX1/FGF1/TGFB1	6
BP	GO:0032413	negative regulation of ion transmembrane transporter activity	5/225	70/18845	0.0014955	0.0224995	0.0171263	GSTO1/CALM2/CAV1/GEM/YWHAE	5
BP	GO:0051047	positive regulation of secretion	11/225	316/18845	0.00151516	0.0227171	0.0172919	INHBA/BMP2/SDC4/XBP1/NMB/SDCBP/BMP6/ANXA2/S100A10/RGCC/TGFB1	11
BP	GO:0007596	blood coagulation	9/225	224/18845	0.00152724	0.0228196	0.01737	SERPINE2/SERPINA1/SAA1/CAV1/ANXA2/ANXA5/PLAUR/CD59/CLIC1	9
MF	GO:0043028	cysteine-type endopeptidase regulator activity involved in apoptotic process	4/225	42/18845	0.00155181	0.0230291	0.0175294	TNFAIP8/BIRC3/CTSL/BIRC2	4
BP	GO:2001258	negative regulation of cation channel activity	4/225	42/18845	0.00155181	0.0230291	0.0175294	GSTO1/CALM2/CAV1/GEM	4
BP	GO:0043405	regulation of MAP kinase activity	8/225	182/18845	0.00157737	0.023329	0.0177577	BMP2/FGF2/CAV1/FGF1/DUSP1/SPRY2/TGFB1/RPS3	8
BP	GO:0050863	regulation of T cell activation	12/225	367/18845	0.00159256	0.0234074	0.0178174	ANXA1/CD55/SDC4/PNP/XBP1/SELENOK/CAV1/PELI1/IL10/PLA2G2A/RIPK2/RPS3	12
BP	GO:0002067	glandular epithelial cell differentiation	5/225	71/18845	0.0015934	0.0234074	0.0178174	BMP2/FGF2/CAV1/BMP6/RHEB	5
BP	GO:0001889	liver development	7/225	142/18845	0.00160458	0.0234925	0.0178822	ANXA1/SOD2/XBP1/HMOX1/FGF1/IL10/RPS15	7
BP	GO:0019430	removal of superoxide radicals	3/225	20/18845	0.00164772	0.023752	0.0180797	SOD2/PRDX1/SOD3	3
BP	GO:0036498	IRE1-mediated unfolded protein response	3/225	20/18845	0.00164772	0.023752	0.0180797	XBP1/DNAJB9/HSPA5	3
MF	GO:0043027	cysteine-type endopeptidase inhibitor activity involved in apoptotic process	3/225	20/18845	0.00164772	0.023752	0.0180797	TNFAIP8/BIRC3/BIRC2	3
BP	GO:0045723	positive regulation of fatty acid biosynthetic process	3/225	20/18845	0.00164772	0.023752	0.0180797	ANXA1/PTGS2/ELOVL5	3
BP	GO:0042113	B cell activation	10/225	272/18845	0.00164952	0.023752	0.0180797	INHBA/CDKN1A/XBP1/DNAJB9/ITM2A/PELI1/IL10/TGFB1/AKIRIN2/SLC25A5	10
BP	GO:0044000	movement in host	8/225	184/18845	0.00168996	0.0241696	0.0183976	CD55/SLC3A2/PTX3/ICAM1/CAV1/CHMP4B/CTSL/VAPA	8
BP	GO:0010799	regulation of peptidyl-threonine phosphorylation	4/225	43/18845	0.00169514	0.0241696	0.0183976	CALM2/SPRY2/RIPK2/TGFB1	4
BP	GO:0021762	substantia nigra development	4/225	43/18845	0.00169514	0.0241696	0.0183976	FGF2/CALM2/HSPA5/YWHAE	4
MF	GO:0003924	GTPase activity	11/225	321/18845	0.00171495	0.0243724	0.0185519	RAN/RHOC/TUBB4B/RAB1A/GEM/GNG5/RHEB/RGS16/GBP2/ARF4/RHOU	11
BP	GO:0050817	coagulation	9/225	228/18845	0.0017244	0.0244271	0.0185935	SERPINE2/SERPINA1/SAA1/CAV1/ANXA2/ANXA5/PLAUR/CD59/CLIC1	9
BP	GO:0045786	negative regulation of cell cycle	12/225	371/18845	0.00174359	0.0246191	0.0187397	INHBA/IER3/BMP2/PTGS2/NUPR1/CDKN1A/BTG3/DUSP1/RGCC/IL10/TGFB1/LIF	12
BP	GO:0046822	regulation of nucleocytoplasmic transport	6/225	107/18845	0.00179793	0.0253044	0.0192614	IER3/TXN/PTGS2/RAN/TGFB1/YWHAE	6
BP	GO:0061008	hepaticobiliary system development	7/225	145/18845	0.00180834	0.0253691	0.0193106	ANXA1/SOD2/XBP1/HMOX1/FGF1/IL10/RPS15	7
BP	GO:0007599	hemostasis	9/225	230/18845	0.00183035	0.0255956	0.019483	SERPINE2/SERPINA1/SAA1/CAV1/ANXA2/ANXA5/PLAUR/CD59/CLIC1	9
BP	GO:0002700	regulation of production of molecular mediator of immune response	8/225	187/18845	0.00187067	0.0257928	0.0196331	CD55/XBP1/HMOX1/DNAJB9/IL10/RIPK2/TGFB1/TMBIM6	8
BP	GO:0031341	regulation of cell killing	6/225	108/18845	0.00188508	0.0257928	0.0196331	CD55/NOS2/ICAM1/ULBP2/TGFB1/CD59	6
MF	GO:0005125	cytokine activity	9/225	231/18845	0.00188525	0.0257928	0.0196331	INHBA/TNFRSF11B/BMP2/FGF2/CCL20/BMP6/IL10/TGFB1/LIF	9
MF	GO:0005539	glycosaminoglycan binding	9/225	231/18845	0.00188525	0.0257928	0.0196331	SERPINE2/FGF2/SAA1/CD44/FGF1/TNFAIP6/SOD3/HAPLN1/PCOLCE2	9
BP	GO:0030728	ovulation	3/225	21/18845	0.00190552	0.0257928	0.0196331	INHBA/PTGS2/TNFAIP6	3
BP	GO:0071450	cellular response to oxygen radical	3/225	21/18845	0.00190552	0.0257928	0.0196331	SOD2/PRDX1/SOD3	3
BP	GO:0071451	cellular response to superoxide	3/225	21/18845	0.00190552	0.0257928	0.0196331	SOD2/PRDX1/SOD3	3
BP	GO:1900120	regulation of receptor binding	3/225	21/18845	0.00190552	0.0257928	0.0196331	PHLDA2/ANXA2/IL10	3
BP	GO:1903672	positive regulation of sprouting angiogenesis	3/225	21/18845	0.00190552	0.0257928	0.0196331	FGF2/FGF1/IL10	3
BP	GO:0045685	regulation of glial cell differentiation	5/225	74/18845	0.00191539	0.0257928	0.0196331	BMP2/SERPINE2/RHEB/TGFB1/LIF	5
BP	GO:0050818	regulation of coagulation	5/225	74/18845	0.00191539	0.0257928	0.0196331	SERPINE2/CAV1/ANXA2/ANXA5/PLAUR	5
BP	GO:0070972	protein localization to endoplasmic reticulum	5/225	74/18845	0.00191539	0.0257928	0.0196331	INSIG1/PPP1R15A/HSPA5/CHMP4B/VAPA	5
BP	GO:0006913	nucleocytoplasmic transport	11/225	326/18845	0.00193577	0.0259039	0.0197177	IER3/TXN/NFKBIA/PTGS2/SQSTM1/CDKN1A/RAN/RPS15/TGFB1/AKIRIN2/YWHAE	11
BP	GO:0051169	nuclear transport	11/225	326/18845	0.00193577	0.0259039	0.0197177	IER3/TXN/NFKBIA/PTGS2/SQSTM1/CDKN1A/RAN/RPS15/TGFB1/AKIRIN2/YWHAE	11
BP	GO:0045444	fat cell differentiation	9/225	232/18845	0.00194146	0.0259039	0.0197177	SOD2/BMP2/PTGS2/METRNL/XBP1/CEBPD/INSIG1/TGFB1/ZFP36	9
BP	GO:0045834	positive regulation of lipid metabolic process	7/225	147/18845	0.00195497	0.0260047	0.0197944	ANXA1/FGF2/PTGS2/BMP6/FGF1/TGFB1/ELOVL5	7
BP	GO:0042177	negative regulation of protein catabolic process	6/225	109/18845	0.00197539	0.0261964	0.0199404	SERPINE2/NOS2/SDCBP/ANXA2/IL10/RPL11	6
BP	GO:0032386	regulation of intracellular transport	11/225	327/18845	0.0019826	0.0262124	0.0199525	IER3/CRYAB/TXN/PTGS2/RAN/INSIG1/ANXA2/OAZ1/TGFB1/YWHAE/RHOU	11
BP	GO:0035307	positive regulation of protein dephosphorylation	4/225	45/18845	0.0020089	0.0264722	0.0201503	CALM2/PPP1R15A/TGFB1/CAMTA1	4
BP	GO:0032635	interleukin-6 production	7/225	148/18845	0.00203165	0.0264722	0.0201503	NOS2/XBP1/SELENOK/NMB/IL10/RIPK2/AKIRIN2	7
BP	GO:0032675	regulation of interleukin-6 production	7/225	148/18845	0.00203165	0.0264722	0.0201503	NOS2/XBP1/SELENOK/NMB/IL10/RIPK2/AKIRIN2	7
BP	GO:0002637	regulation of immunoglobulin production	5/225	75/18845	0.00203259	0.0264722	0.0201503	XBP1/DNAJB9/IL10/TGFB1/TMBIM6	5
BP	GO:0042267	natural killer cell mediated cytotoxicity	5/225	75/18845	0.00203259	0.0264722	0.0201503	ULBP2/TUBB4B/RNF19B/PRDX1/TGFB1	5
BP	GO:0002062	chondrocyte differentiation	6/225	111/18845	0.0021658	0.0280655	0.0213631	BMP2/BMP6/RFLNB/CHADL/TGFB1/SLC39A14	6
BP	GO:0006984	ER-nucleus signaling pathway	4/225	46/18845	0.00217989	0.0280655	0.0213631	XBP1/INSIG1/PPP1R15A/HSPA5	4
BP	GO:0010042	response to manganese ion	3/225	22/18845	0.00218709	0.0280655	0.0213631	SOD2/PTGS2/HSPA5	3
BP	GO:0045649	regulation of macrophage differentiation	3/225	22/18845	0.00218709	0.0280655	0.0213631	INHBA/TGFB1/LIF	3
BP	GO:0051444	negative regulation of ubiquitin-protein transferase activity	3/225	22/18845	0.00218709	0.0280655	0.0213631	RPS15/RPS7/RPL11	3
BP	GO:0002701	negative regulation of production of molecular mediator of immune response	4/225	47/18845	0.00236066	0.0300441	0.0228691	HMOX1/IL10/TGFB1/TMBIM6	4
BP	GO:0043330	response to exogenous dsRNA	4/225	47/18845	0.00236066	0.0300441	0.0228691	NFKBIA/SLC3A2/CAV1/RIPK2	4
BP	GO:0097530	granulocyte migration	7/225	152/18845	0.00236194	0.0300441	0.0228691	ANXA1/CCL20/PDE4B/SAA1/SELENOK/TNFAIP6/S100A9	7
BP	GO:0002228	natural killer cell mediated immunity	5/225	78/18845	0.00241562	0.0304268	0.0231605	ULBP2/TUBB4B/RNF19B/PRDX1/TGFB1	5
BP	GO:0032410	negative regulation of transporter activity	5/225	78/18845	0.00241562	0.0304268	0.0231605	GSTO1/CALM2/CAV1/GEM/YWHAE	5
BP	GO:0045638	negative regulation of myeloid cell differentiation	5/225	78/18845	0.00241562	0.0304268	0.0231605	INHBA/TNFRSF11B/NFKBIA/TNFAIP6/ZFP36	5
BP	GO:0048732	gland development	13/225	438/18845	0.00241992	0.0304268	0.0231605	ANXA1/SOD2/BMP2/SERPINE2/FGF2/XBP1/HMOX1/CAV1/FGF1/IL10/RPS15/TGFB1/ELF3	13
MF	GO:0055106	ubiquitin-protein transferase regulator activity	3/225	23/18845	0.00249317	0.0312577	0.0237929	RPS15/RPS7/RPL11	3
BP	GO:1903532	positive regulation of secretion by cell	10/225	288/18845	0.00250274	0.0312879	0.0238159	INHBA/BMP2/SDC4/NMB/SDCBP/BMP6/ANXA2/S100A10/RGCC/TGFB1	10
BP	GO:0006636	unsaturated fatty acid biosynthetic process	4/225	48/18845	0.00255148	0.0317154	0.0241413	ANXA1/PTGS2/FABP5/ELOVL5	4
BP	GO:0006953	acute-phase response	4/225	48/18845	0.00255148	0.0317154	0.0241413	PTGS2/SERPINA3/SERPINA1/SAA1	4
CC	GO:0005776	autophagosome	6/225	115/18845	0.0025878	0.0319846	0.0243462	SQSTM1/FTH1/FTL/MAP1LC3B/CHMP4B/MAP1LC3A	6
BP	GO:0015908	fatty acid transport	6/225	115/18845	0.0025878	0.0319846	0.0243462	ANXA1/PTGS2/NOS2/FABP5/NMB/PLA2G2A	6
BP	GO:0008015	blood circulation	14/225	497/18845	0.00268615	0.0331064	0.0252001	IER3/SOD2/PTGS2/NOS2/PDE4B/HMOX1/GSTO1/CALM2/CAV1/BMP6/SOD3/TGFB1/ACTC1/YWHAE	14
BP	GO:0072332	intrinsic apoptotic signaling pathway by p53 class mediator	5/225	80/18845	0.00269849	0.0331649	0.0252446	NUPR1/CDKN1A/CD44/RPS7/RPL11	5
BP	GO:1901652	response to peptide	14/225	498/18845	0.00273519	0.033518	0.0255134	MMP3/ANXA1/INHBA/NFKBIA/PTGS2/ICAM1/XBP1/CAV1/JUND/INSIG1/ERRFI1/IL10/RIPK2/SLC39A14	14
BP	GO:1903706	regulation of hemopoiesis	12/225	392/18845	0.00274259	0.033518	0.0255134	ANXA1/INHBA/TNFRSF11B/NFKBIA/PNP/XBP1/TNFAIP6/IL10/RIPK2/TGFB1/ZFP36/LIF	12
BP	GO:0031398	positive regulation of protein ubiquitination	6/225	117/18845	0.0028206	0.0338545	0.0257695	CAV1/BIRC3/PELI1/HSPA5/RIPK2/BIRC2	6
BP	GO:0035967	cellular response to topologically incorrect protein	6/225	117/18845	0.0028206	0.0338545	0.0257695	XBP1/DNAJB9/PPP1R15A/HSPA5/AKIRIN2/TMBIM6	6
BP	GO:0043534	blood vessel endothelial cell migration	6/225	117/18845	0.0028206	0.0338545	0.0257695	ANXA1/FGF2/PTGS2/HMOX1/RGCC/TGFB1	6
BP	GO:0000303	response to superoxide	3/225	24/18845	0.00282444	0.0338545	0.0257695	SOD2/PRDX1/SOD3	3
BP	GO:0001759	organ induction	3/225	24/18845	0.00282444	0.0338545	0.0257695	BMP2/FGF2/FGF1	3
MF	GO:0005540	hyaluronic acid binding	3/225	24/18845	0.00282444	0.0338545	0.0257695	CD44/TNFAIP6/HAPLN1	3
BP	GO:0031579	membrane raft organization	3/225	24/18845	0.00282444	0.0338545	0.0257695	CAV1/ANXA2/S100A10	3
BP	GO:0031330	negative regulation of cellular catabolic process	9/225	246/18845	0.00287871	0.0344104	0.0261927	NUPR1/HMOX1/SDCBP/ANXA2/CHMP4B/IL10/ZFP36/RPS7/RPL11	9
BP	GO:2001238	positive regulation of extrinsic apoptotic signaling pathway	4/225	50/18845	0.00296438	0.0353377	0.0268986	G0S2/INHBA/TNFRSF12A/CAV1	4
BP	GO:0071900	regulation of protein serine/threonine kinase activity	11/225	345/18845	0.00299602	0.0355262	0.027042	BMP2/FGF2/CDKN1A/CALM2/CAV1/FGF1/DUSP1/SPRY2/RGCC/TGFB1/RPS3	11
BP	GO:0048661	positive regulation of smooth muscle cell proliferation	5/225	82/18845	0.00300462	0.0355262	0.027042	FGF2/PTGS2/HMOX1/IL10/TGFB1	5
BP	GO:0060395	SMAD protein signal transduction	5/225	82/18845	0.00300462	0.0355262	0.027042	INHBA/BMP2/BMP6/TGFB1/SUB1	5
BP	GO:0033002	muscle cell proliferation	8/225	203/18845	0.00310749	0.0366432	0.0278923	SOD2/BMP2/FGF2/PTGS2/CDKN1A/HMOX1/IL10/TGFB1	8
BP	GO:0016072	rRNA metabolic process	9/225	249/18845	0.00311969	0.0366879	0.0279263	ISG20/MRPL44/RPS28/RPS15/RPS7/RPS21/RPL11/RPS27/RPS24	9
BP	GO:0032102	negative regulation of response to external stimulus	12/225	399/18845	0.00316414	0.0369811	0.0281495	IER3/SERPINE2/FGF2/METRNL/SAA1/TNFAIP6/ANXA2/DUSP1/IL10/TGFB1/ZFP36/PLAUR	12
BP	GO:0000305	response to oxygen radical	3/225	25/18845	0.00318156	0.0369811	0.0281495	SOD2/PRDX1/SOD3	3
BP	GO:0006695	cholesterol biosynthetic process	4/225	51/18845	0.003187	0.0369811	0.0281495	MSMO1/FGF1/FDPS/INSIG1	4
BP	GO:1902653	secondary alcohol biosynthetic process	4/225	51/18845	0.003187	0.0369811	0.0281495	MSMO1/FGF1/FDPS/INSIG1	4
BP	GO:1902895	positive regulation of miRNA transcription	4/225	51/18845	0.003187	0.0369811	0.0281495	BMP2/FGF2/IL10/TGFB1	4
BP	GO:0051701	biological process involved in interaction with host	8/225	205/18845	0.00329854	0.0381739	0.0290574	CD55/SLC3A2/PTX3/ICAM1/CAV1/CHMP4B/CTSL/VAPA	8
BP	GO:0046889	positive regulation of lipid biosynthetic process	5/225	84/18845	0.00333506	0.0384943	0.0293013	ANXA1/PTGS2/BMP6/FGF1/ELOVL5	5
BP	GO:0006606	protein import into nucleus	7/225	162/18845	0.00336913	0.038683	0.0294449	NFKBIA/PTGS2/SQSTM1/CDKN1A/RAN/TGFB1/AKIRIN2	7
BP	GO:0035966	response to topologically incorrect protein	7/225	162/18845	0.00336913	0.038683	0.0294449	XBP1/DNAJB9/MANF/PPP1R15A/HSPA5/AKIRIN2/TMBIM6	7
BP	GO:0002639	positive regulation of immunoglobulin production	4/225	52/18845	0.00342075	0.0388665	0.0295846	XBP1/DNAJB9/IL10/TGFB1	4
BP	GO:0022602	ovulation cycle process	4/225	52/18845	0.00342075	0.0388665	0.0295846	INHBA/PTX3/TNFAIP6/HSPA5	4
BP	GO:0039531	regulation of viral-induced cytoplasmic pattern recognition receptor signaling pathway	4/225	52/18845	0.00342075	0.0388665	0.0295846	CAV1/BIRC3/PELI1/BIRC2	4
BP	GO:0045599	negative regulation of fat cell differentiation	4/225	52/18845	0.00342075	0.0388665	0.0295846	SOD2/BMP2/INSIG1/TGFB1	4
BP	GO:0042180	cellular ketone metabolic process	8/225	207/18845	0.0034986	0.0396478	0.0301793	ANXA1/BMP2/PTGS2/FABP5/CAV1/BMP6/INSIG1/ELOVL5	8
BP	GO:0070301	cellular response to hydrogen peroxide	5/225	85/18845	0.00350973	0.0396708	0.0301969	ANXA1/TXN/IL10/RPS3/MAP1LC3A	5
BP	GO:0042176	regulation of protein catabolic process	11/225	353/18845	0.00356359	0.0398841	0.0303592	IER3/SERPINE2/NUPR1/NOS2/SDCBP/RNF19B/CAV1/ANXA2/OAZ1/IL10/RPL11	11
MF	GO:0008198	ferrous iron binding	3/225	26/18845	0.00356516	0.0398841	0.0303592	FTH1/ALKBH3/FTL	3
MF	GO:0019211	phosphatase activator activity	3/225	26/18845	0.00356516	0.0398841	0.0303592	BMP2/CALM2/PPP1R15A	3
BP	GO:1904666	regulation of ubiquitin protein ligase activity	3/225	26/18845	0.00356516	0.0398841	0.0303592	RPS15/RPS7/RPL11	3
BP	GO:0007033	vacuole organization	8/225	208/18845	0.0036021	0.0401219	0.0305402	NUPR1/ATP6V0C/RAB1A/MAP1LC3B/ANXA2/CHMP4B/ATP6V0B/MAP1LC3A	8
BP	GO:0031960	response to corticosteroid	7/225	164/18845	0.00360481	0.0401219	0.0305402	ANXA1/PTGS2/RAN/BMP6/ERRFI1/IL10/ZFP36	7
BP	GO:0050819	negative regulation of coagulation	4/225	53/18845	0.0036659	0.0406648	0.0309535	SERPINE2/ANXA2/ANXA5/PLAUR	4
BP	GO:0032370	positive regulation of lipid transport	5/225	86/18845	0.00369087	0.0406648	0.0309535	NFKBIA/NMB/CAV1/BMP6/ANXA2	5
BP	GO:0035304	regulation of protein dephosphorylation	5/225	86/18845	0.00369087	0.0406648	0.0309535	CALM2/PPP1R15A/TGFB1/YWHAE/CAMTA1	5
BP	GO:0060191	regulation of lipase activity	5/225	86/18845	0.00369087	0.0406648	0.0309535	ANXA1/FGF2/RHOC/LPAR1/ARF4	5
BP	GO:0035303	regulation of dephosphorylation	6/225	124/18845	0.00376026	0.0412211	0.0313769	BMP2/CALM2/PPP1R15A/TGFB1/YWHAE/CAMTA1	6
BP	GO:1990266	neutrophil migration	6/225	124/18845	0.00376026	0.0412211	0.0313769	CCL20/PDE4B/SAA1/SELENOK/TNFAIP6/S100A9	6
BP	GO:0045862	positive regulation of proteolysis	11/225	356/18845	0.00379743	0.0415242	0.0316077	NUPR1/RNF19B/CAV1/CYCS/ANXA2/S100A10/CTSL/RIPK2/RPS3/AKIRIN2/S100A9	11
MF	GO:0004866	endopeptidase inhibitor activity	7/225	166/18845	0.00385284	0.0419201	0.0319089	SERPINE2/SERPINA3/SERPINA1/TNFAIP8/ANXA2/BIRC3/BIRC2	7
BP	GO:0010594	regulation of endothelial cell migration	7/225	166/18845	0.00385284	0.0419201	0.0319089	ANXA1/FGF2/PTGS2/HMOX1/FGF1/RGCC/TGFB1	7
BP	GO:0002040	sprouting angiogenesis	6/225	125/18845	0.00391138	0.0423458	0.032233	ANXA1/FGF2/PTGS2/HMOX1/FGF1/IL10	6
MF	GO:0031072	heat shock protein binding	6/225	125/18845	0.00391138	0.0423458	0.032233	DNAJB9/FGF1/CDC37L1/HSPA5/RPS3/ZFP36	6
BP	GO:0010718	positive regulation of epithelial to mesenchymal transition	4/225	54/18845	0.0039227	0.0423632	0.0322462	BMP2/SDCBP/RGCC/TGFB1	4
BP	GO:0051170	import into nucleus	7/225	167/18845	0.00398161	0.0428933	0.0326497	NFKBIA/PTGS2/SQSTM1/CDKN1A/RAN/TGFB1/AKIRIN2	7
BP	GO:0090130	tissue migration	10/225	308/18845	0.00403251	0.0433346	0.0329856	ANXA1/FGF2/PTGS2/HMOX1/FGF1/KRT16/RGCC/TGFB1/ACTC1/S100A9	10
BP	GO:0002042	cell migration involved in sprouting angiogenesis	4/225	55/18845	0.0041914	0.0447117	0.0340339	ANXA1/FGF2/PTGS2/HMOX1	4
BP	GO:0006826	iron ion transport	4/225	55/18845	0.0041914	0.0447117	0.0340339	FTH1/FTL/LCN2/SLC39A14	4
BP	GO:0010332	response to gamma radiation	4/225	55/18845	0.0041914	0.0447117	0.0340339	SOD2/CRYAB/CDKN1A/HSPA5	4
BP	GO:0071621	granulocyte chemotaxis	6/225	127/18845	0.00422707	0.0449822	0.0342398	ANXA1/CCL20/PDE4B/SAA1/TNFAIP6/S100A9	6
BP	GO:1901136	carbohydrate derivative catabolic process	7/225	169/18845	0.00424893	0.0451048	0.0343331	FGF2/PDE4B/PNP/CD44/UPP1/CTSL/TGFB1	7
BP	GO:0051492	regulation of stress fiber assembly	5/225	89/18845	0.00427448	0.0452659	0.0344558	RHOC/SDC4/S100A10/RGCC/LPAR1	5
BP	GO:0001562	response to protozoan	3/225	28/18845	0.00441412	0.0460737	0.0350706	IER3/IL10/GBP2	3
BP	GO:0006027	glycosaminoglycan catabolic process	3/225	28/18845	0.00441412	0.0460737	0.0350706	FGF2/CD44/TGFB1	3
BP	GO:0032607	interferon-alpha production	3/225	28/18845	0.00441412	0.0460737	0.0350706	NMB/IL10/RIPK2	3
BP	GO:0032647	regulation of interferon-alpha production	3/225	28/18845	0.00441412	0.0460737	0.0350706	NMB/IL10/RIPK2	3
BP	GO:0071480	cellular response to gamma radiation	3/225	28/18845	0.00441412	0.0460737	0.0350706	CRYAB/CDKN1A/HSPA5	3
BP	GO:1903055	positive regulation of extracellular matrix organization	3/225	28/18845	0.00441412	0.0460737	0.0350706	BMP2/RGCC/TGFB1	3
BP	GO:0043388	positive regulation of DNA binding	4/225	56/18845	0.00447227	0.0464899	0.0353874	TXN/CALM2/TGFB1/PLAUR	4
BP	GO:0061912	selective autophagy	5/225	90/18845	0.00448285	0.0464899	0.0353874	SQSTM1/MAP1LC3B/RIPK2/TGFB1/SLC25A5	5
BP	GO:0016032	viral process	12/225	417/18845	0.00449322	0.0464899	0.0353874	ISG20/CD55/SLC3A2/RAN/PTX3/ICAM1/CAV1/RAB1A/CHMP4B/CTSL/ZFP36/VAPA	12
BP	GO:1902105	regulation of leukocyte differentiation	10/225	313/18845	0.00451172	0.0464899	0.0353874	ANXA1/INHBA/TNFRSF11B/PNP/XBP1/TNFAIP6/IL10/RIPK2/TGFB1/LIF	10
BP	GO:0043542	endothelial cell migration	8/225	216/18845	0.00451793	0.0464899	0.0353874	ANXA1/FGF2/PTGS2/HMOX1/FGF1/RGCC/TGFB1/S100A9	8
BP	GO:0050866	negative regulation of cell activation	8/225	216/18845	0.00451793	0.0464899	0.0353874	ANXA1/INHBA/SERPINE2/SDC4/HMOX1/PELI1/IL10/PLA2G2A	8
BP	GO:0019058	viral life cycle	10/225	314/18845	0.00461274	0.0473538	0.036045	ISG20/CD55/SLC3A2/PTX3/ICAM1/CAV1/RAB1A/CHMP4B/CTSL/VAPA	10
MF	GO:0030414	peptidase inhibitor activity	7/225	172/18845	0.0046751	0.0478814	0.0364466	SERPINE2/SERPINA3/SERPINA1/TNFAIP8/ANXA2/BIRC3/BIRC2	7
BP	GO:1903039	positive regulation of leukocyte cell-cell adhesion	9/225	265/18845	0.00468632	0.0478838	0.0364485	ANXA1/CD55/PNP/XBP1/SELENOK/CD44/CAV1/RIPK2/RPS3	9
BP	GO:0043467	regulation of generation of precursor metabolites and energy	6/225	130/18845	0.00473539	0.0482722	0.0367441	IER3/NUPR1/NOS2/PHLDA2/COX17/CHCHD2	6
BP	GO:0043407	negative regulation of MAP kinase activity	4/225	57/18845	0.00476554	0.0483536	0.0368061	BMP2/CAV1/DUSP1/SPRY2	4
BP	GO:1903053	regulation of extracellular matrix organization	4/225	57/18845	0.00476554	0.0483536	0.0368061	BMP2/CHADL/RGCC/TGFB1	4
BP	GO:0001516	prostaglandin biosynthetic process	3/225	29/18845	0.00488055	0.0488391	0.0371756	ANXA1/PTGS2/FABP5	3
BP	GO:0001778	plasma membrane repair	3/225	29/18845	0.00488055	0.0488391	0.0371756	ANXA2/S100A10/CHMP4B	3
BP	GO:0003156	regulation of animal organ formation	3/225	29/18845	0.00488055	0.0488391	0.0371756	BMP2/FGF2/FGF1	3
BP	GO:0010800	positive regulation of peptidyl-threonine phosphorylation	3/225	29/18845	0.00488055	0.0488391	0.0371756	CALM2/RIPK2/TGFB1	3
BP	GO:0046457	prostanoid biosynthetic process	3/225	29/18845	0.00488055	0.0488391	0.0371756	ANXA1/PTGS2/FABP5	3
BP	GO:1901798	positive regulation of signal transduction by p53 class mediator	3/225	29/18845	0.00488055	0.0488391	0.0371756	RPS15/RPS7/RPL11	3

## Sheet: InfC
ONTOLOGY	ID	Description	GeneRatio	BgRatio	p-value	adjusted P	qvalue	geneID	Count
CC	GO:0030139	endocytic vesicle	76/750	344/18845	2.13129e-35	1.34676e-31	9.09723e-32	HLA-DRA/CD74/HLA-DRB1/HLA-DPA1/HLA-DPB1/HLA-DQA1/HLA-DRB5/HLA-DQB1/CTSS/CYBB/MSR1/STAB1/CD163/VAMP8/APOE/B2M/CYBA/HLA-B/ARRB2/MPEG1/MARCO/ATP6V0B/NCF1/HCLS1/MTSS1/CDC42/CD4/HLA-E/LYN/RAB31/ABCA1/CTSL/NCF2/SYK/RAB11FIP1/RAB32/EREG/AP2A2/CORO1A/UNC93B1/NCF4/ZYX/ARF6/HLA-C/ACTG1/ATP6V0C/FMNL1/HSPH1/M6PR/STX7/ADAM8/RAB10/HSP90AA1/WAS/TLR2/EHD4/IL7R/HLA-DQA2/SH3KBP1/RAB8B/PICALM/COLEC12/LAMP2/CLTC/VIM…	76
CC	GO:0030667	secretory granule membrane	68/750	314/18845	3.62607e-31	1.14566e-27	7.7388e-28	TYROBP/FCER1G/CYBB/CD14/PTPRC/VAMP8/FCGR2A/CD68/ITGB2/CYBA/HLA-B/BST2/C3AR1/CD44/FABP5/CD53/ITGAM/C5AR1/RAP2B/IQGAP2/RAC1/BRI3/PSAP/NCKAP1L/RAB31/PLAUR/IQGAP1/RHOA/CMTM6/RHOG/ATP6AP2/GLIPR1/SLC2A3/APLP2/VPS13C/PLAU/CLEC5A/RAB5C/LILRB2/AP2A2/TNFRSF1B/CD93/PECAM1/HLA-C/CD58/ATP6V0C/RAP1B/ADAM8/RAB10/CD300A/TLR2/LAIR1/LAMTOR2/RAP1A/LHFPL2/LAMP2/SIRPA/ADGRE5/PTAFR/GAA/ANPEP/ITGAX/ATP8B4/PTPRJ/VAPA/AD…	68
BP	GO:0002443	leukocyte mediated immunity	72/750	392/18845	3.54918e-28	7.47577e-25	5.0498e-25	HLA-DRA/CD74/HLA-DRB1/HLA-DPA1/HLA-DPB1/TYROBP/CCL3/HLA-DQA1/C1QA/C1QC/HLA-DRB5/HLA-DQB1/C1QB/FCER1G/HLA-DMA/PTPRC/VAMP8/FCGR3A/ITGB2/IL1B/B2M/HLA-B/HLA-DMB/CLEC7A/HMOX1/BST2/SPI1/ARRB2/FCGR2B/CD84/AHR/ITGAM/CTSH/NCKAP1L/HLA-E/LYN/SYK/TREM2/HLA-DOA/IL18/TLR4/CORO1A/UNC93B1/TNFRSF1B/HLA-C/LILRB4/STX7/CD300A/WAS/TREM1/HAVCR2/IL7R/HLA-DQA2/TUBB/LGALS9/TNF/FCGR1A/PTAFR/ADAM17/PTPN6/BTK/RAC2/ARL8B/INP…	72
BP	GO:0007159	leukocyte cell-cell adhesion	72/750	395/18845	5.82241e-28	9.19795e-25	6.21312e-25	HLA-DRA/CD74/HLA-DRB1/HLA-DPA1/HLA-DPB1/HLA-DQA1/AIF1/HLA-DRB5/HLA-DQB1/LAPTM5/CCL2/HLA-DMA/PTPRC/ACTB/GPNMB/ITGB2/IL1B/B2M/CD83/HLA-DMB/VSIG4/FCGR2B/FGL2/CD44/PYCARD/LGALS1/CD4/NCKAP1L/HLA-E/LYN/S100A9/RHOA/FERMT3/SYK/CD86/KLF4/HLA-DOA/MSN/EZR/IL18/LILRB2/TNFSF13B/S100A8/CORO1A/PECAM1/HSPH1/LILRB4/ALOX5/ADAM8/ITGA4/CD300A/MAP3K8/HAVCR2/IL7R/HLA-DQA2/DOCK8/LGALS9/PAG1/ROCK1/SIRPA/TNF/CSK/SELPLG/P…	72
CC	GO:0070820	tertiary granule	47/750	162/18845	8.38169e-28	1.05928e-24	7.15531e-25	LYZ/FCER1G/CTSS/CYBB/VAMP8/ITGB2/FTH1/B2M/CYBA/CSTB/CST3/MMP9/CD53/ITGAM/RAP2B/RAC1/ASAH1/CXCL1/CTSH/NCKAP1L/RHOA/ATP6AP2/SLC2A3/PLAU/CLEC5A/LILRB2/CTSD/AP2A2/CD93/CD58/ATP6V0C/CYFIP1/STX7/ADAM8/CD300A/LAIR1/LAMTOR2/LAMP2/SIRPA/PTAFR/GAA/PTPN6/ITGAX/ATP8B4/ADAM10/FPR1/KCNAB2	47
BP	GO:0019882	antigen processing and presentation	39/750	109/18845	4.01667e-27	4.14127e-24	2.79739e-24	HLA-DRA/CD74/HLA-DRB1/HLA-DPA1/HLA-DPB1/HLA-DQA1/HLA-DRB5/HLA-DQB1/FCER1G/CTSS/IFI30/HLA-DMA/CD68/B2M/HLA-B/LGMN/HLA-DMB/FCGR2B/FGL2/PYCARD/CTSH/HLA-E/CTSL/TREM2/RAB32/HLA-DOA/LILRB2/CTSD/UNC93B1/HLA-C/RAB10/PSME1/WAS/HLA-DQA2/RAB8B/FCGR1A/ARL8B/CLEC4A/HLA-A	39
BP	GO:0002504	antigen processing and presentation of peptide or polysaccharide antigen via MHC class II	24/750	33/18845	4.7901e-27	4.14127e-24	2.79739e-24	HLA-DRA/CD74/HLA-DRB1/HLA-DPA1/HLA-DPB1/HLA-DQA1/HLA-DRB5/HLA-DQB1/FCER1G/CTSS/IFI30/HLA-DMA/B2M/LGMN/HLA-DMB/FCGR2B/PYCARD/CTSL/TREM2/HLA-DOA/CTSD/UNC93B1/HLA-DQA2/ARL8B	24
CC	GO:0030055	cell-substrate junction	74/750	431/18845	5.24294e-27	4.14127e-24	2.79739e-24	PTPRC/MARCKS/ACTB/PFN1/ITGB2/B2M/LCP1/CYBA/DAB2/ARPC5/ARPC1B/CAP1/ARPC3/CD44/ACTR2/ARPC2/SDCBP/NRP1/RAC1/YWHAZ/CFL1/CDC42/ACTR3/PABPC1/APBB1IP/PLAUR/YWHAB/IQGAP1/RHOA/FERMT3/RHOG/FLNA/ADAM9/PLAU/MSN/EZR/VASP/TNFSF13B/GNA13/ZYX/ARF6/TPM4/ACTG1/ATP6V0C/CYFIP1/TLN1/ITGA4/RAB10/LIMS1/LAP3/ALCAM/GNB2/SH3KBP1/TNS1/CLTC/ANXA5/PARVG/VIM/CORO1C/ADGRE5/RPL23/MYH9/ADAM17/HCK/RAC2/PAK1/CBL/ADAM10/YWHAG/RHOB/…	74
CC	GO:0005925	focal adhesion	73/750	421/18845	6.30186e-27	4.42461e-24	2.98878e-24	PTPRC/MARCKS/ACTB/PFN1/ITGB2/B2M/LCP1/CYBA/DAB2/ARPC5/ARPC1B/CAP1/ARPC3/CD44/ACTR2/ARPC2/SDCBP/NRP1/RAC1/YWHAZ/CFL1/CDC42/ACTR3/PABPC1/APBB1IP/PLAUR/YWHAB/IQGAP1/RHOA/RHOG/FLNA/ADAM9/PLAU/MSN/EZR/VASP/TNFSF13B/GNA13/ZYX/ARF6/TPM4/ACTG1/ATP6V0C/CYFIP1/TLN1/ITGA4/RAB10/LIMS1/LAP3/ALCAM/GNB2/SH3KBP1/TNS1/CLTC/ANXA5/PARVG/VIM/CORO1C/ADGRE5/RPL23/MYH9/ADAM17/HCK/RAC2/PAK1/CBL/ADAM10/YWHAG/RHOB/GDI2/PA…	73
BP	GO:0050867	positive regulation of cell activation	69/750	382/18845	1.39876e-26	8.83875e-24	5.97049e-24	HLA-DRA/CD74/HLA-DRB1/HLA-DPA1/HLA-DPB1/TYROBP/CCL3/HLA-DQA1/AIF1/HLA-DRB5/HLA-DQB1/CCL2/HLA-DMA/PTPRC/GPR183/ACTB/VAMP8/FCGR3A/ITGB2/IL1B/PLEK/B2M/CD83/HLA-DMB/CLEC7A/SPI1/MEF2C/PYCARD/ITGAM/LGALS1/CD4/NCKAP1L/HLA-E/LYN/RHOA/SYK/FLNA/CD86/TREM2/HLA-DOA/IL18/TLR4/LILRB2/TNFSF13B/CORO1A/HSPH1/LILRB4/ADAM8/MAP3K8/HAVCR2/IL7R/HLA-DQA2/SH3KBP1/DOCK8/LGALS9/SIRPA/TNF/CSK/PTAFR/PTPN6/BTK/INPP5D/HMGB1/P…	69
BP	GO:0002478	antigen processing and presentation of exogenous peptide antigen	25/750	38/18845	2.23052e-26	1.28133e-23	8.65529e-24	HLA-DRA/CD74/HLA-DRB1/HLA-DPA1/HLA-DPB1/HLA-DQA1/HLA-DRB5/HLA-DQB1/FCER1G/CTSS/IFI30/HLA-DMA/B2M/LGMN/HLA-DMB/FCGR2B/HLA-E/CTSL/HLA-DOA/CTSD/UNC93B1/HLA-DQA2/FCGR1A/CLEC4A/HLA-A	25
BP	GO:0002495	antigen processing and presentation of peptide antigen via MHC class II	23/750	31/18845	2.63457e-26	1.38732e-23	9.37121e-24	HLA-DRA/CD74/HLA-DRB1/HLA-DPA1/HLA-DPB1/HLA-DQA1/HLA-DRB5/HLA-DQB1/FCER1G/CTSS/IFI30/HLA-DMA/B2M/LGMN/HLA-DMB/FCGR2B/PYCARD/CTSL/TREM2/HLA-DOA/CTSD/UNC93B1/HLA-DQA2	23
BP	GO:0002696	positive regulation of leukocyte activation	67/750	366/18845	3.50056e-26	1.70154e-23	1.14937e-23	HLA-DRA/CD74/HLA-DRB1/HLA-DPA1/HLA-DPB1/TYROBP/CCL3/HLA-DQA1/AIF1/HLA-DRB5/HLA-DQB1/CCL2/HLA-DMA/PTPRC/GPR183/ACTB/VAMP8/FCGR3A/ITGB2/IL1B/B2M/CD83/HLA-DMB/CLEC7A/SPI1/MEF2C/PYCARD/ITGAM/LGALS1/CD4/NCKAP1L/HLA-E/LYN/RHOA/SYK/CD86/TREM2/HLA-DOA/IL18/TLR4/LILRB2/TNFSF13B/CORO1A/HSPH1/LILRB4/ADAM8/MAP3K8/HAVCR2/IL7R/HLA-DQA2/SH3KBP1/DOCK8/LGALS9/SIRPA/TNF/CSK/PTAFR/PTPN6/BTK/INPP5D/HMGB1/PELI1/CD28/…	67
BP	GO:0050900	leukocyte migration	68/750	382/18845	8.04586e-26	3.63156e-23	2.45308e-23	CD74/CXCL8/CCL3/AIF1/CCL4/FCER1G/CCL3L1/CXCL2/CXCL3/CCL2/GPR183/ITGB2/IL1B/CSF1R/LGMN/CCL20/HMOX1/SPI1/CXCL16/C3AR1/PYCARD/LYVE1/CXCR4/C5AR1/RAC1/CXCL1/DUSP1/CDC42/NCKAP1L/LYN/S100A9/RHOA/SYK/TREM2/MPP1/GPSM3/CKLF/MSN/S100A8/CORO1A/CCR1/PECAM1/ALOX5/ADAM8/ITGA4/PTGER4/CD300A/PDGFB/TREM1/NINJ1/DOCK8/LGALS9/ROCK1/SIRPA/TNF/SELPLG/MYH9/PTAFR/CCL8/ADAM17/HCK/RAC2/HMGB1/ADAM10/CCL5/PIK3CG/RIN3/CX3CR1	68
BP	GO:0002274	myeloid leukocyte activation	53/750	232/18845	1.13481e-25	4.78056e-23	3.22922e-23	CD74/CXCL8/TYROBP/CCL3/C1QA/AIF1/FCER1G/PTPRC/VAMP8/FCGR3A/ITGB2/GRN/VSIG4/HMOX1/SPI1/RBPJ/FCGR2B/CD84/PYCARD/ITGAM/C5AR1/LYN/DOCK2/SYK/ADAM9/TREM2/JUN/IL18/TLR4/CD93/LCP2/IFNGR1/LILRB4/IFNGR2/CD300A/TLR2/HAVCR2/LGALS9/GPR137B/TNF/PTAFR/PTPN6/BTK/RAC2/HMGB1/CBL/ADAM10/CCL5/PIK3CG/TLR1/CTSC/CX3CR1/CEBPA	53
BP	GO:0051249	regulation of lymphocyte activation	77/750	492/18845	2.15975e-25	8.52966e-23	5.7617e-23	HLA-DRA/CD74/HLA-DRB1/HLA-DPA1/HLA-DPB1/TYROBP/HLA-DQA1/AIF1/HLA-DRB5/HLA-DQB1/LAPTM5/CCL2/HLA-DMA/PTPRC/GPR183/ACTB/GPNMB/FCGR3A/IL1B/B2M/CD83/HLA-DMB/CLEC7A/MNDA/VSIG4/SPI1/ZFP36L1/FCGR2B/LST1/FGL2/MEF2C/AHR/PYCARD/LGALS1/CD4/NCKAP1L/HLA-E/LYN/RHOA/TNFAIP3/SYK/CD86/HLA-DOA/ZFP36L2/IL18/TLR4/LILRB2/TNFSF13B/CORO1A/TNFRSF1B/SAMSN1/HSPH1/LILRB4/ADAM8/CD300A/MAP3K8/HAVCR2/THEMIS2/IL7R/HLA-DQA2/SH3K…	77
BP	GO:0019884	antigen processing and presentation of exogenous antigen	26/750	47/18845	1.47246e-24	5.47323e-22	3.69711e-22	HLA-DRA/CD74/HLA-DRB1/HLA-DPA1/HLA-DPB1/HLA-DQA1/HLA-DRB5/HLA-DQB1/FCER1G/CTSS/IFI30/HLA-DMA/B2M/LGMN/HLA-DMB/FCGR2B/HLA-E/CTSL/HLA-DOA/CTSD/UNC93B1/PSME1/HLA-DQA2/FCGR1A/CLEC4A/HLA-A	26
CC	GO:0030666	endocytic vesicle membrane	47/750	193/18845	3.63847e-24	1.27731e-21	8.62808e-22	HLA-DRA/CD74/HLA-DRB1/HLA-DPA1/HLA-DPB1/HLA-DQA1/HLA-DRB5/HLA-DQB1/CYBB/MSR1/STAB1/CD163/VAMP8/APOE/B2M/CYBA/HLA-B/MARCO/ATP6V0B/CD4/HLA-E/LYN/RAB31/RAB11FIP1/RAB32/EREG/AP2A2/CORO1A/HLA-C/ATP6V0C/M6PR/RAB10/TLR2/IL7R/HLA-DQA2/RAB8B/COLEC12/LAMP2/CLTC/FCGR1A/ATP6V0D1/AP2S1/RAC2/SLC9A9/HLA-A/ATP6V0E1/TLR1	47
BP	GO:0002764	immune response-regulating signaling pathway	70/750	434/18845	6.25136e-24	2.07907e-21	1.40439e-21	HLA-DRB1/HLA-DPB1/TYROBP/HLA-DQB1/IGKC/FCER1G/LAPTM5/CTSS/CD14/PTPRC/FCGR3A/CYBA/CLEC7A/FYB1/MNDA/FPR3/ARRB2/FCGR2B/C3AR1/MEF2C/PYCARD/C5AR1/GRB2/CTSH/LY96/NCKAP1L/LYN/TNFAIP3/SYK/CMTM3/TREM2/EZR/TLR4/PAK2/LILRB2/UNC93B1/ELF1/NFKBIA/LCP2/RTN4/BAX/PIK3AP1/LILRB4/NAIP/MAP3K1/CD300A/TLR2/HAVCR2/THEMIS2/NINJ1/SLC15A3/COLEC12/RPS6KA3/TNF/FCGR1A/CSK/PTPN6/BTK/PTPRJ/HCK/CASP1/PAK1/INPP5D/HMGB1/PELI1/CD2…	70
BP	GO:0045785	positive regulation of cell adhesion	73/750	470/18845	6.66435e-24	2.1056e-21	1.42231e-21	HLA-DRA/CD74/HLA-DRB1/HLA-DPA1/HLA-DPB1/HLA-DQA1/AIF1/HLA-DRB5/HLA-DQB1/CCL2/HLA-DMA/PTPRC/ACTB/ITGB2/IL1B/B2M/CD83/DAB2/HLA-DMB/CD44/PYCARD/ARPC2/NRP1/RAC1/LGALS1/CDC42/CD4/NCKAP1L/HLA-E/LYN/APBB1IP/PLAUR/S100A10/RHOA/SYK/FLNA/CD86/ADAM9/HLA-DOA/ZFHX3/IL18/LILRB2/STK4/TNFSF13B/CORO1A/EMILIN2/HSPH1/LILRB4/ALOX5/ADAM8/ITGA4/LIMS1/MAP3K8/PDGFB/HAVCR2/IL7R/HLA-DQA2/DOCK8/LGALS9/ROCK1/SIRPA/TNF/CSK/C…	73
BP	GO:0002237	response to molecule of bacterial origin	62/750	346/18845	8.91364e-24	2.68216e-21	1.81177e-21	CXCL8/CCL3/CXCL2/CXCL3/CCL2/CD14/MRC1/CD68/IL1B/B2M/SPI1/FCGR2B/MEF2C/PYCARD/C5AR1/CXCL1/LY96/ACP5/LYN/FOS/IL10RA/S100A9/ABCA1/RHOA/TNFAIP3/CD86/ADAM9/TREM2/IL18/TLR4/ZFP36/LILRB2/S100A8/TNFRSF1B/IRF8/NFKBIA/CARD16/THBD/PTGER4/TLR2/HAVCR2/LY86/CLDN1/TRIB1/LGALS9/VIM/SIRPA/RPS6KA3/TNF/PTAFR/ADAM17/BTK/HCK/CASP1/HMGB1/CARD8/PELI1/CCL5/NFKB1/TLR1/IFNAR1/CX3CR1	62
BP	GO:0019886	antigen processing and presentation of exogenous peptide antigen via MHC class II	21/750	29/18845	9.57417e-24	2.74996e-21	1.85757e-21	HLA-DRA/CD74/HLA-DRB1/HLA-DPA1/HLA-DPB1/HLA-DQA1/HLA-DRB5/HLA-DQB1/FCER1G/CTSS/IFI30/HLA-DMA/B2M/LGMN/HLA-DMB/FCGR2B/CTSL/HLA-DOA/CTSD/UNC93B1/HLA-DQA2	21
BP	GO:0002253	activation of immune response	73/750	477/18845	1.65986e-23	4.56028e-21	3.08043e-21	HLA-DRB1/HLA-DPB1/TYROBP/C1QA/C1QC/HLA-DQB1/C1QB/IGKC/FCER1G/LAPTM5/CTSS/CD14/CFD/PTPRC/IL1B/CYBA/CLEC7A/FYB1/MNDA/VSIG4/FPR3/ARRB2/FCGR2B/C3AR1/MEF2C/PYCARD/C5AR1/GRB2/LY96/NCKAP1L/LYN/TNFAIP3/SYK/IFI16/CMTM3/TREM2/EZR/TLR4/PAK2/UNC93B1/ELF1/NFKBIA/LCP2/RTN4/BAX/PIK3AP1/LILRB4/NAIP/CD300A/HSP90AA1/TLR2/HAVCR2/THEMIS2/NINJ1/SLC15A3/COLEC12/RPS6KA3/TNF/CSK/PTPN6/BTK/PTPRJ/HCK/CASP1/PAK1/INPP5D/HMG…	73
BP	GO:0048002	antigen processing and presentation of peptide antigen	29/750	67/18845	2.76194e-23	7.27195e-21	4.91213e-21	HLA-DRA/CD74/HLA-DRB1/HLA-DPA1/HLA-DPB1/HLA-DQA1/HLA-DRB5/HLA-DQB1/FCER1G/CTSS/IFI30/HLA-DMA/B2M/HLA-B/LGMN/HLA-DMB/FCGR2B/PYCARD/HLA-E/CTSL/TREM2/HLA-DOA/CTSD/UNC93B1/HLA-C/HLA-DQA2/FCGR1A/CLEC4A/HLA-A	29
BP	GO:1903037	regulation of leukocyte cell-cell adhesion	62/750	359/18845	6.77418e-23	1.71224e-20	1.1566e-20	HLA-DRA/CD74/HLA-DRB1/HLA-DPA1/HLA-DPB1/HLA-DQA1/AIF1/HLA-DRB5/HLA-DQB1/LAPTM5/CCL2/HLA-DMA/PTPRC/ACTB/GPNMB/ITGB2/IL1B/B2M/CD83/HLA-DMB/VSIG4/FCGR2B/FGL2/CD44/PYCARD/LGALS1/CD4/NCKAP1L/HLA-E/LYN/RHOA/SYK/CD86/KLF4/HLA-DOA/IL18/LILRB2/TNFSF13B/CORO1A/HSPH1/LILRB4/ALOX5/ADAM8/ITGA4/CD300A/MAP3K8/HAVCR2/IL7R/HLA-DQA2/DOCK8/LGALS9/PAG1/SIRPA/TNF/CSK/PTAFR/PTPN6/HMGB1/PELI1/CD28/HLA-A/CCL5	62
BP	GO:0007015	actin filament organization	68/750	429/18845	7.89119e-23	1.91786e-20	1.2955e-20	TMSB4X/AIF1/TMSB10/MARCKS/ARHGAP18/PFN1/PLEK/LCP1/TPM3/COTL1/ARPC5/ARPC1B/ARPC3/GMFG/PYCARD/ACTR2/ARPC2/IQGAP2/NRP1/RAC1/GRB2/HCLS1/MTSS1/CFL1/CDC42/ACTR3/NCKAP1L/CAPZB/S100A10/CAPG/RHOA/SHTN1/MYO5A/CAPZA2/RHOG/FLNA/EZR/CAPZA1/PAK2/VASP/CORO1A/ZYX/ARF6/TPM4/CCDC88A/ACTG1/WIPF1/CYFIP1/PTGER4/WAS/TWF2/ARHGAP6/SH3KBP1/ABI1/ARPC4/ROCK1/GPR65/CORO1C/STMN1/HCK/RAC2/PAK1/MYO1F/GAS2L3/WASHC4/TGFBR1/GAS7/…	68
BP	GO:1903039	positive regulation of leukocyte cell-cell adhesion	53/750	265/18845	9.03858e-23	2.11536e-20	1.42891e-20	HLA-DRA/CD74/HLA-DRB1/HLA-DPA1/HLA-DPB1/HLA-DQA1/AIF1/HLA-DRB5/HLA-DQB1/CCL2/HLA-DMA/PTPRC/ACTB/ITGB2/IL1B/B2M/CD83/HLA-DMB/CD44/PYCARD/LGALS1/CD4/NCKAP1L/HLA-E/LYN/RHOA/SYK/CD86/HLA-DOA/IL18/LILRB2/TNFSF13B/CORO1A/HSPH1/LILRB4/ALOX5/ADAM8/ITGA4/MAP3K8/HAVCR2/IL7R/HLA-DQA2/DOCK8/LGALS9/SIRPA/TNF/CSK/PTAFR/PTPN6/HMGB1/CD28/HLA-A/CCL5	53
BP	GO:0051251	positive regulation of lymphocyte activation	58/750	320/18845	1.46149e-22	3.29827e-20	2.22795e-20	HLA-DRA/CD74/HLA-DRB1/HLA-DPA1/HLA-DPB1/TYROBP/HLA-DQA1/AIF1/HLA-DRB5/HLA-DQB1/CCL2/HLA-DMA/PTPRC/GPR183/ACTB/FCGR3A/IL1B/B2M/CD83/HLA-DMB/CLEC7A/SPI1/MEF2C/PYCARD/LGALS1/CD4/NCKAP1L/HLA-E/LYN/RHOA/SYK/CD86/HLA-DOA/IL18/TLR4/LILRB2/TNFSF13B/CORO1A/HSPH1/LILRB4/ADAM8/MAP3K8/HAVCR2/IL7R/HLA-DQA2/SH3KBP1/DOCK8/LGALS9/SIRPA/CSK/PTPN6/BTK/INPP5D/HMGB1/PELI1/CD28/HLA-A/CCL5	58
CC	GO:0101002	ficolin-1-rich granule	44/750	184/18845	2.3547e-22	5.13082e-20	3.46581e-20	FCER1G/CTSZ/CTSS/CFD/CTSB/ITGB2/FTH1/CSTB/MNDA/COTL1/ARPC5/FGL2/CST3/GMFG/MMP9/ACTR2/RAC1/ASAH1/CTSH/NCKAP1L/RHOA/ATP6AP2/SLC2A3/LILRB2/CTSD/AP2A2/CD93/CD58/ATP6V0C/ALOX5/ADAM8/OSTF1/CD300A/HSP90AA1/CAB39/GNS/LAMP2/SIRPA/PLEKHO2/GAA/ITGAX/HMGB1/HSPA6/FPR1	44
BP	GO:0006909	phagocytosis	49/750	231/18845	2.63193e-22	5.54371e-20	3.74472e-20	TYROBP/AIF1/FCER1G/CCL2/CD14/MSR1/PTPRC/ITGB2/IL1B/CYBA/CLEC7A/FCGR2B/MARCO/PYCARD/ITGAM/RAC1/CDC42/NCKAP1L/LYN/RAB31/ABCA1/DOCK2/NCF2/SYK/TREM2/CD302/TLR4/CORO1A/NCF4/IRF8/CD93/PECAM1/CD300A/TLR2/COLEC12/SIRPA/TNF/FCGR1A/CSK/CORO1C/MYH9/CDC42SE2/BTK/PTPRJ/HCK/ARL8B/PAK1/HMGB1/TIMD4	49
BP	GO:0030595	leukocyte chemotaxis	49/750	234/18845	4.77604e-22	9.73541e-20	6.57617e-20	CD74/CXCL8/CCL3/AIF1/CCL4/FCER1G/CCL3L1/CXCL2/CXCL3/CCL2/GPR183/ITGB2/IL1B/CSF1R/LGMN/CCL20/SPI1/CXCL16/C3AR1/CXCR4/C5AR1/RAC1/CXCL1/DUSP1/NCKAP1L/LYN/S100A9/SYK/MPP1/GPSM3/CKLF/S100A8/CORO1A/CCR1/ALOX5/ADAM8/PDGFB/TREM1/NINJ1/LGALS9/CCL8/ADAM17/RAC2/HMGB1/ADAM10/CCL5/PIK3CG/RIN3/CX3CR1	49
BP	GO:0002757	immune response-activating signaling pathway	65/750	408/18845	5.54676e-22	1.04584e-19	7.06456e-20	HLA-DRB1/HLA-DPB1/TYROBP/HLA-DQB1/IGKC/FCER1G/LAPTM5/CTSS/CD14/PTPRC/CYBA/CLEC7A/FYB1/MNDA/FPR3/ARRB2/FCGR2B/C3AR1/MEF2C/PYCARD/C5AR1/GRB2/LY96/NCKAP1L/LYN/TNFAIP3/SYK/CMTM3/TREM2/EZR/TLR4/PAK2/UNC93B1/ELF1/NFKBIA/LCP2/RTN4/BAX/PIK3AP1/LILRB4/NAIP/CD300A/TLR2/HAVCR2/THEMIS2/NINJ1/SLC15A3/COLEC12/RPS6KA3/TNF/CSK/PTPN6/BTK/PTPRJ/HCK/CASP1/PAK1/INPP5D/HMGB1/PELI1/CD28/HLA-A/FPR1/NFKB1/TLR1	65
CC	GO:0005766	primary lysosome	40/750	153/18845	5.62726e-22	1.04584e-19	7.06456e-20	LYZ/FTL/VAMP8/CD68/NPC2/MNDA/RNASET2/GRN/BST2/CAP1/C3AR1/FABP5/PYCARD/ACTR2/SDCBP/BRI3/PSAP/CMTM6/GLIPR1/MAN2B1/ADA2/RAB5C/CREG1/ATP6V0C/RAP1B/STX7/HEXB/GNS/LAMP2/ARHGAP45/TUBB/GM2A/ANXA2/FUCA1/GAA/VAPA/FPR1/CTSC/GDI2/DYNC1H1	40
CC	GO:0042582	azurophil granule	40/750	153/18845	5.62726e-22	1.04584e-19	7.06456e-20	LYZ/FTL/VAMP8/CD68/NPC2/MNDA/RNASET2/GRN/BST2/CAP1/C3AR1/FABP5/PYCARD/ACTR2/SDCBP/BRI3/PSAP/CMTM6/GLIPR1/MAN2B1/ADA2/RAB5C/CREG1/ATP6V0C/RAP1B/STX7/HEXB/GNS/LAMP2/ARHGAP45/TUBB/GM2A/ANXA2/FUCA1/GAA/VAPA/FPR1/CTSC/GDI2/DYNC1H1	40
BP	GO:0071216	cellular response to biotic stimulus	50/750	245/18845	5.96114e-22	1.07608e-19	7.26883e-20	CXCL8/CCL3/CXCL2/CXCL3/CCL2/CD14/MRC1/CD68/IL1B/CLEC7A/SPI1/FCGR2B/MEF2C/PYCARD/TXNIP/CXCL1/LY96/LYN/ABCA1/RHOA/TNFAIP3/SYK/CD86/ADAM9/TREM2/IL18/TLR4/ZFP36/LILRB2/TNFRSF1B/IRF8/NFKBIA/CARD16/TLR2/HAVCR2/LY86/TRIB1/VIM/SIRPA/TNF/PTAFR/BTK/HCK/CASP1/HMGB1/CARD8/CCL5/NFKB1/TLR1/CX3CR1	50
BP	GO:0032496	response to lipopolysaccharide	58/750	329/18845	6.13056e-22	1.07608e-19	7.26883e-20	CXCL8/CCL3/CXCL2/CXCL3/CCL2/CD14/MRC1/CD68/IL1B/SPI1/MEF2C/PYCARD/CXCL1/LY96/ACP5/LYN/FOS/IL10RA/S100A9/ABCA1/RHOA/TNFAIP3/CD86/ADAM9/TREM2/IL18/TLR4/ZFP36/LILRB2/S100A8/TNFRSF1B/IRF8/NFKBIA/CARD16/THBD/PTGER4/TLR2/HAVCR2/LY86/CLDN1/TRIB1/LGALS9/VIM/SIRPA/RPS6KA3/TNF/PTAFR/ADAM17/BTK/HCK/CASP1/HMGB1/CARD8/PELI1/CCL5/NFKB1/IFNAR1/CX3CR1	58
BP	GO:0006898	receptor-mediated endocytosis	50/750	248/18845	1.05008e-21	1.79336e-19	1.2114e-19	CXCL8/FCER1G/CD14/MSR1/MRC1/STAB1/APOE/ITGB2/B2M/DAB2/ARRB2/CXCL16/FCGR2B/CAP1/MARCO/LYVE1/BMP2K/ITGAM/SDCBP/RAC1/GRB2/RAB31/CTSL/SYK/PPT1/EZR/AP2A2/ARF6/LILRB4/M6PR/ITGA4/APOC1/ITSN2/EPS15/RNASEK/PICALM/FCHO2/CLTC/SORL1/FCGR1A/ANXA2/GRK2/AP2S1/SIGLEC1/GRK3/CBL/CANX/RIN3/CLTA/RALA	50
BP	GO:0022409	positive regulation of cell-cell adhesion	56/750	313/18845	1.54726e-21	2.57293e-19	1.73799e-19	HLA-DRA/CD74/HLA-DRB1/HLA-DPA1/HLA-DPB1/HLA-DQA1/AIF1/HLA-DRB5/HLA-DQB1/CCL2/HLA-DMA/PTPRC/ACTB/ITGB2/IL1B/B2M/CD83/HLA-DMB/CD44/PYCARD/LGALS1/CD4/NCKAP1L/HLA-E/LYN/PLAUR/RHOA/SYK/CD86/HLA-DOA/IL18/LILRB2/TNFSF13B/CORO1A/EMILIN2/HSPH1/LILRB4/ALOX5/ADAM8/ITGA4/MAP3K8/HAVCR2/IL7R/HLA-DQA2/DOCK8/LGALS9/SIRPA/TNF/CSK/CITED2/PTAFR/PTPN6/HMGB1/CD28/HLA-A/CCL5	56
CC	GO:0045335	phagocytic vesicle	38/750	141/18845	1.89521e-21	3.07072e-19	2.07424e-19	CTSS/CYBB/VAMP8/B2M/CYBA/HLA-B/MPEG1/ATP6V0B/NCF1/CDC42/HLA-E/RAB31/ABCA1/NCF2/SYK/RAB11FIP1/RAB32/CORO1A/UNC93B1/NCF4/ZYX/HLA-C/ACTG1/ATP6V0C/FMNL1/ADAM8/RAB10/WAS/TLR2/RAB8B/LAMP2/VIM/ATP6V0D1/RAC2/SLC9A9/HLA-A/ATP6V0E1/TLR1	38
CC	GO:0005774	vacuolar membrane	67/750	444/18845	2.69235e-21	4.25324e-19	2.87302e-19	HLA-DRA/CD74/HLA-DRB1/HLA-DPA1/HLA-DPB1/HLA-DQA1/HLA-DRB5/HLA-DQB1/LAPTM5/HLA-DMA/VAMP8/CD68/DAB2/HLA-DMB/GRN/AP1S2/BST2/MFSD1/C3AR1/ATP6V0B/AP1B1/BRI3/PSAP/GNAQ/LYN/YWHAB/ATP6V1F/CMTM6/ATP6AP2/GLIPR1/HLA-DOA/VPS13C/RAB5C/CTSD/AP2A2/THBD/ATP6V0C/RAP1B/M6PR/STX7/BLOC1S1/LAMTOR2/SLC15A3/GNB2/GNB1/HLA-DQA2/RNASEK/LAMP2/CLTC/GNAI3/GPR137B/RNF13/ANXA2/MAP1LC3B/GAA/ANPEP/ATP6V1B2/ATP6V0D1/AP2S1/ARL8B/D…	67
BP	GO:0022407	regulation of cell-cell adhesion	69/750	472/18845	4.08364e-21	6.29379e-19	4.25139e-19	HLA-DRA/CD74/HLA-DRB1/HLA-DPA1/HLA-DPB1/HLA-DQA1/AIF1/HLA-DRB5/HLA-DQB1/LAPTM5/CCL2/HLA-DMA/PTPRC/ACTB/GPNMB/ITGB2/IL1B/B2M/CD83/HLA-DMB/VSIG4/SPI1/FCGR2B/FGL2/CD44/PYCARD/LGALS1/CD4/NCKAP1L/HLA-E/LYN/PLAUR/RHOA/FERMT3/SYK/MBP/CD86/KLF4/HLA-DOA/IL18/LILRB2/TNFSF13B/CORO1A/EMILIN2/HSPH1/LILRB4/ALOX5/ADAM8/ITGA4/SH2B3/CD300A/MAP3K8/HAVCR2/IL7R/HLA-DQA2/DOCK8/LGALS9/PAG1/SIRPA/TNF/CSK/CITED2/PTAFR/P…	69
BP	GO:0034341	response to type II interferon	37/750	136/18845	4.50798e-21	6.78237e-19	4.58142e-19	CD74/HLA-DPA1/CCL3/AIF1/CCL4/CCL3L1/CCL2/MRC1/CCL20/BST2/CXCL16/ACTR2/CDC42/ACTR3/TLR4/IRF8/ZYX/ACTG1/IFNGR1/CD58/CIITA/IFNGR2/WAS/SP100/TLR2/KYNU/CLDN1/LGALS9/DAPK1/VIM/SIRPA/TNF/CCL8/PARP14/HCK/CASP1/CCL5	37
BP	GO:0060326	cell chemotaxis	54/750	299/18845	5.30139e-21	7.78466e-19	5.25846e-19	CD74/CXCL8/TMSB4X/CCL3/AIF1/CCL4/FCER1G/CCL3L1/CXCL2/CXCL3/CCL2/GPR183/ITGB2/IL1B/CSF1R/LGMN/CCL20/SPI1/ARRB2/CXCL16/C3AR1/CXCR4/C5AR1/NRP1/RAC1/CXCL1/DUSP1/NCKAP1L/LYN/S100A9/SYK/DOCK4/RHOG/MPP1/GPSM3/CKLF/S100A8/CORO1A/CCR1/ALOX5/ADAM8/PDGFB/TREM1/NINJ1/LGALS9/CCL8/ADAM17/RAC2/HMGB1/ADAM10/CCL5/PIK3CG/RIN3/CX3CR1	54
CC	GO:0034774	secretory granule lumen	56/750	321/18845	5.42056e-21	7.78466e-19	5.25846e-19	TMSB4X/LYZ/SELENOP/CTSZ/FTL/CFD/SRGN/B2M/NPC2/CSTB/MNDA/RNASET2/GRN/COTL1/ARPC5/S100A11/F13A1/CAP1/GMFG/FABP5/PYCARD/ACTR2/SDCBP/CXCL1/CTSH/S100A9/DOCK2/FERMT3/MAN2B1/ADA2/CREG1/S100A8/CTSD/CYFIP1/ALOX5/OSTF1/HSP90AA1/CAB39/HEXB/PDGFB/PDXK/GNS/ARHGAP45/TUBB/ROCK1/GM2A/ANXA2/FUCA1/PTPN6/HMGB1/HSPA6/NFKB1/CTSC/GDI2/DYNC1H1/SERPINB1	56
BP	GO:0071219	cellular response to molecule of bacterial origin	46/750	218/18845	6.52263e-21	9.15922e-19	6.18696e-19	CXCL8/CCL3/CXCL2/CXCL3/CCL2/CD14/MRC1/CD68/IL1B/SPI1/FCGR2B/MEF2C/PYCARD/CXCL1/LY96/LYN/ABCA1/RHOA/TNFAIP3/CD86/ADAM9/TREM2/IL18/TLR4/ZFP36/LILRB2/TNFRSF1B/IRF8/NFKBIA/CARD16/TLR2/HAVCR2/LY86/TRIB1/VIM/SIRPA/TNF/PTAFR/HCK/CASP1/HMGB1/CARD8/CCL5/NFKB1/TLR1/CX3CR1	46
CC	GO:0060205	cytoplasmic vesicle lumen	56/750	324/18845	8.57943e-21	1.17855e-18	7.96101e-19	TMSB4X/LYZ/SELENOP/CTSZ/FTL/CFD/SRGN/B2M/NPC2/CSTB/MNDA/RNASET2/GRN/COTL1/ARPC5/S100A11/F13A1/CAP1/GMFG/FABP5/PYCARD/ACTR2/SDCBP/CXCL1/CTSH/S100A9/DOCK2/FERMT3/MAN2B1/ADA2/CREG1/S100A8/CTSD/CYFIP1/ALOX5/OSTF1/HSP90AA1/CAB39/HEXB/PDGFB/PDXK/GNS/ARHGAP45/TUBB/ROCK1/GM2A/ANXA2/FUCA1/PTPN6/HMGB1/HSPA6/NFKB1/CTSC/GDI2/DYNC1H1/SERPINB1	56
BP	GO:0001819	positive regulation of cytokine production	68/750	468/18845	1.12988e-20	1.51909e-18	1.02613e-18	CD74/HLA-DPA1/HLA-DPB1/TYROBP/CCL3/AIF1/FCER1G/LAPTM5/CYBB/CD14/PTPRC/FCGR3A/IL1B/B2M/CSF1R/CYBA/CD83/CLEC7A/MNDA/HMOX1/C3AR1/CD84/PYCARD/C5AR1/CD4/LY96/HLA-E/SYK/IFI16/RBM47/MBP/ATP6AP2/CD86/TREM2/GPSM3/CLEC5A/IL18/EREG/TLR4/LILRB2/POU2F2/UNC93B1/IRF8/IFNGR1/CD58/NAIP/ADAM8/PTGER4/HSP90AA1/TLR2/HAVCR2/LGALS9/SORL1/TNF/PTAFR/ADAM17/BTK/PTPRJ/CASP1/HMGB1/CARD8/PELI1/DDX21/CD28/HLA-A/PIK3CG/TLR1/IS…	68
CC	GO:0031983	vesicle lumen	56/750	326/18845	1.16145e-20	1.529e-18	1.03282e-18	TMSB4X/LYZ/SELENOP/CTSZ/FTL/CFD/SRGN/B2M/NPC2/CSTB/MNDA/RNASET2/GRN/COTL1/ARPC5/S100A11/F13A1/CAP1/GMFG/FABP5/PYCARD/ACTR2/SDCBP/CXCL1/CTSH/S100A9/DOCK2/FERMT3/MAN2B1/ADA2/CREG1/S100A8/CTSD/CYFIP1/ALOX5/OSTF1/HSP90AA1/CAB39/HEXB/PDGFB/PDXK/GNS/ARHGAP45/TUBB/ROCK1/GM2A/ANXA2/FUCA1/PTPN6/HMGB1/HSPA6/NFKB1/CTSC/GDI2/DYNC1H1/SERPINB1	56
BP	GO:0002831	regulation of response to biotic stimulus	66/750	445/18845	1.40572e-20	1.8128e-18	1.22453e-18	HLA-DRB1/TYROBP/CTSS/CD14/APOE/IL1B/CYBA/HLA-B/CLEC7A/MNDA/GRN/VSIG4/SPI1/ARRB2/SAMHD1/FCGR2B/FGL2/AHR/PYCARD/NCF1/LY96/HLA-E/LYN/TNFAIP3/SYK/IFI16/RBM47/TREM2/NFE2L2/EREG/TLR4/PAK2/UNC93B1/NFKBIA/CARD16/EMILIN2/RTN4/PIK3AP1/NAIP/ADAM8/CD300A/HSP90AA1/TLR2/HAVCR2/NINJ1/SLC15A3/LY86/COLEC12/TRIB1/LGALS9/DAPK1/RPS6KA3/TNF/PTPN6/BTK/PARP14/HCK/CASP1/PAK1/HMGB1/CARD8/PELI1/HLA-A/CCL5/TLR1/ISG15	66
BP	GO:0002768	immune response-regulating cell surface receptor signaling pathway	55/750	317/18845	1.60498e-20	2.02837e-18	1.37014e-18	HLA-DRB1/HLA-DPB1/TYROBP/HLA-DQB1/IGKC/FCER1G/LAPTM5/CD14/PTPRC/FCGR3A/CYBA/CLEC7A/FYB1/MNDA/FPR3/FCGR2B/C3AR1/MEF2C/C5AR1/GRB2/LY96/NCKAP1L/LYN/TNFAIP3/SYK/CMTM3/TREM2/EZR/TLR4/PAK2/LILRB2/ELF1/NFKBIA/LCP2/BAX/PIK3AP1/LILRB4/MAP3K1/CD300A/THEMIS2/NINJ1/FCGR1A/CSK/PTPN6/BTK/PTPRJ/HCK/PAK1/INPP5D/PELI1/CD28/HLA-A/FPR1/NFKB1/TLR1	55
BP	GO:0002683	negative regulation of immune system process	67/750	460/18845	1.93164e-20	2.39334e-18	1.61668e-18	CD74/HLA-DRB1/TYROBP/CCL3/C1QC/LAPTM5/CCL2/PTPRC/GPNMB/CD68/HLA-B/MNDA/GRN/VSIG4/HMOX1/BST2/SPI1/ARRB2/SAMHD1/FCGR2B/LST1/FGL2/CD84/AHR/MAFB/DUSP1/ACP5/NCKAP1L/HLA-E/LYN/TNFAIP3/SYK/IFI16/CD86/TREM2/HLA-DOA/TMEM176B/EZR/TLR4/LILRB2/ELF1/SAMSN1/LILRB4/PTGER4/CD300A/HAVCR2/IL7R/TMBIM6/TRIB1/LGALS9/PAG1/GPR137B/TNF/PTPN6/BTK/PARP14/PTPRJ/HCK/INPP5D/HMGB1/PELI1/HLA-A/RIN3/CDK6/ISG15/CX3CR1/CEBPA	67
BP	GO:0050863	regulation of T cell activation	59/750	367/18845	3.06406e-20	3.72342e-18	2.51514e-18	HLA-DRA/CD74/HLA-DRB1/HLA-DPA1/HLA-DPB1/HLA-DQA1/AIF1/HLA-DRB5/HLA-DQB1/LAPTM5/CCL2/HLA-DMA/PTPRC/ACTB/GPNMB/IL1B/B2M/CD83/HLA-DMB/VSIG4/FCGR2B/FGL2/PYCARD/LGALS1/CD4/NCKAP1L/HLA-E/LYN/RHOA/SYK/CD86/HLA-DOA/IL18/LILRB2/TNFSF13B/CORO1A/TNFRSF1B/HSPH1/LILRB4/ADAM8/CD300A/MAP3K8/HAVCR2/IL7R/HLA-DQA2/DOCK8/BID/LGALS9/PAG1/SIRPA/CSK/PRDM1/PTPN6/RAC2/HMGB1/PELI1/CD28/HLA-A/CCL5	59
BP	GO:0031349	positive regulation of defense response	63/750	417/18845	4.16707e-20	4.96825e-18	3.356e-18	TYROBP/CCL3/CTSS/ALOX5AP/CD14/VAMP8/IL1B/CYBA/CLEC7A/MNDA/GRN/SPI1/ARRB2/MEF2C/PYCARD/LGALS1/LY96/HLA-E/LYN/S100A9/TNFAIP3/SYK/IFI16/RBM47/TREM2/GPSM3/IL18/EREG/TLR4/PAK2/S100A8/UNC93B1/NFKBIA/EMILIN2/RTN4/PIK3AP1/NAIP/ADAM8/PTGER4/CD300A/HSP90AA1/TLR2/HAVCR2/NINJ1/SLC15A3/COLEC12/RPS6KA3/TNF/FCGR1A/BTK/HCK/CASP1/PAK1/HMGB1/PELI1/CD28/CCL5/MGST2/PIK3CG/TLR1/CTSC/NEAT1/CEBPA	63
BP	GO:0070663	regulation of leukocyte proliferation	49/750	261/18845	6.665e-20	7.79928e-18	5.26834e-18	CD74/HLA-DRB1/HLA-DPA1/HLA-DPB1/TYROBP/AIF1/PTPRC/GPR183/GPNMB/FCGR3A/IL1B/CSF1R/HLA-DMB/MNDA/VSIG4/BST2/FCGR2B/LST1/MEF2C/AHR/PYCARD/NCKAP1L/HLA-E/LYN/TNFAIP3/SYK/CD86/IL18/TLR4/LILRB2/TNFSF13B/CORO1A/TNFRSF1B/LILRB4/CD300A/HAVCR2/BID/LGALS9/HHEX/PTPN6/BTK/RAC2/INPP5D/HMGB1/PELI1/CD28/HLA-A/CCL5/CSF2RA	49
BP	GO:0070661	leukocyte proliferation	56/750	340/18845	9.02996e-20	1.02513e-17	6.92466e-18	CD74/HLA-DRB1/HLA-DPA1/HLA-DPB1/TYROBP/AIF1/PTPRC/GPR183/GPNMB/FCGR3A/IL1B/CSF1R/HLA-DMB/MNDA/VSIG4/BST2/FCGR2B/LST1/MEF2C/AHR/PYCARD/NCKAP1L/HLA-E/LYN/DOCK2/TNFAIP3/SYK/CD86/TREM2/MSN/IL18/TLR4/LILRB2/TNFSF13B/CORO1A/TNFRSF1B/BAX/LILRB4/CD300A/HAVCR2/IL7R/DOCK8/BID/LGALS9/HHEX/PTPN6/BTK/RAC2/INPP5D/HMGB1/PELI1/CD28/HLA-A/CCL5/PIK3CG/CSF2RA	56
BP	GO:0050870	positive regulation of T cell activation	47/750	242/18845	9.08489e-20	1.02513e-17	6.92466e-18	HLA-DRA/CD74/HLA-DRB1/HLA-DPA1/HLA-DPB1/HLA-DQA1/AIF1/HLA-DRB5/HLA-DQB1/CCL2/HLA-DMA/PTPRC/ACTB/IL1B/B2M/CD83/HLA-DMB/PYCARD/LGALS1/CD4/NCKAP1L/HLA-E/LYN/RHOA/SYK/CD86/HLA-DOA/IL18/LILRB2/TNFSF13B/CORO1A/HSPH1/LILRB4/ADAM8/MAP3K8/HAVCR2/IL7R/HLA-DQA2/DOCK8/LGALS9/SIRPA/CSK/PTPN6/HMGB1/CD28/HLA-A/CCL5	47
CC	GO:0042611	MHC protein complex	17/750	23/18845	1.0666e-19	1.18243e-17	7.98717e-18	HLA-DRA/CD74/HLA-DRB1/HLA-DPA1/HLA-DPB1/HLA-DQA1/HLA-DRB5/HLA-DQB1/HLA-DMA/B2M/HLA-B/HLA-DMB/HLA-E/HLA-DOA/HLA-C/HLA-DQA2/HLA-A	17
BP	GO:0050727	regulation of inflammatory response	58/750	365/18845	1.15426e-19	1.25143e-17	8.45332e-18	HLA-DRB1/TMSB4X/CCL3/ALOX5AP/PTPRC/VAMP8/APOE/IL1B/GRN/FCGR2B/RB1/MMP9/PYCARD/NCF1/LGALS1/ACP5/HLA-E/LYN/S100A9/TNFAIP3/SYK/TREM2/KLF4/GPSM3/IL18/TLR4/ZFP36/S100A8/TNFRSF1B/NFKBIA/CARD16/ZYX/METRNL/PIK3AP1/ALOX5/IER3/NAIP/ADAM8/PTGER4/TLR2/SERPINF1/NINJ1/PSMA6/SIRPA/TNF/FCGR1A/BTK/HCK/CASP1/CD28/CCL5/CELF1/NFKB1/MGST2/PIK3CG/CTSC/NEAT1/CEBPA	58
CC	GO:0005765	lysosomal membrane	61/750	401/18845	1.18826e-19	1.25143e-17	8.45332e-18	HLA-DRA/CD74/HLA-DRB1/HLA-DPA1/HLA-DPB1/HLA-DQA1/HLA-DRB5/HLA-DQB1/LAPTM5/HLA-DMA/VAMP8/CD68/DAB2/HLA-DMB/GRN/AP1S2/BST2/MFSD1/C3AR1/ATP6V0B/AP1B1/BRI3/PSAP/GNAQ/LYN/CMTM6/ATP6AP2/GLIPR1/HLA-DOA/VPS13C/RAB5C/CTSD/AP2A2/ATP6V0C/RAP1B/M6PR/STX7/BLOC1S1/LAMTOR2/SLC15A3/GNB2/GNB1/HLA-DQA2/LAMP2/CLTC/GNAI3/GPR137B/RNF13/ANXA2/GAA/ANPEP/ATP6V1B2/ATP6V0D1/AP2S1/ARL8B/DRAM2/VAPA/TM6SF1/FPR1/ATP6V0E1/CLTA	61
CC	GO:0098852	lytic vacuole membrane	61/750	401/18845	1.18826e-19	1.25143e-17	8.45332e-18	HLA-DRA/CD74/HLA-DRB1/HLA-DPA1/HLA-DPB1/HLA-DQA1/HLA-DRB5/HLA-DQB1/LAPTM5/HLA-DMA/VAMP8/CD68/DAB2/HLA-DMB/GRN/AP1S2/BST2/MFSD1/C3AR1/ATP6V0B/AP1B1/BRI3/PSAP/GNAQ/LYN/CMTM6/ATP6AP2/GLIPR1/HLA-DOA/VPS13C/RAB5C/CTSD/AP2A2/ATP6V0C/RAP1B/M6PR/STX7/BLOC1S1/LAMTOR2/SLC15A3/GNB2/GNB1/HLA-DQA2/LAMP2/CLTC/GNAI3/GPR137B/RNF13/ANXA2/GAA/ANPEP/ATP6V1B2/ATP6V0D1/AP2S1/ARL8B/DRAM2/VAPA/TM6SF1/FPR1/ATP6V0E1/CLTA	61
BP	GO:0002429	immune response-activating cell surface receptor signaling pathway	51/750	291/18845	2.63665e-19	2.73131e-17	1.84497e-17	HLA-DRB1/HLA-DPB1/TYROBP/HLA-DQB1/IGKC/FCER1G/LAPTM5/CD14/PTPRC/CYBA/CLEC7A/FYB1/MNDA/FPR3/FCGR2B/C3AR1/MEF2C/C5AR1/GRB2/LY96/NCKAP1L/LYN/TNFAIP3/SYK/CMTM3/TREM2/EZR/TLR4/PAK2/ELF1/NFKBIA/LCP2/BAX/PIK3AP1/LILRB4/CD300A/THEMIS2/NINJ1/CSK/PTPN6/BTK/PTPRJ/HCK/PAK1/INPP5D/PELI1/CD28/HLA-A/FPR1/NFKB1/TLR1	51
BP	GO:0002460	adaptive immune response based on somatic recombination of immune receptors built from immunoglobulin superfamily domains	52/750	303/18845	3.03284e-19	3.09105e-17	2.08797e-17	HLA-DRA/CD74/HLA-DRB1/HLA-DPA1/HLA-DPB1/HLA-DQA1/C1QA/C1QC/HLA-DRB5/HLA-DQB1/C1QB/FCER1G/HLA-DMA/PTPRC/FCGR3A/IL1B/B2M/HLA-B/HLA-DMB/CLEC7A/FCGR2B/MEF2C/AHR/CTSH/CD4/NCKAP1L/HLA-E/TNFAIP3/TREM2/HLA-DOA/IL18/TLR4/TNFSF13B/UNC93B1/TNFRSF1B/HLA-C/LILRB4/STX7/WAS/HAVCR2/IL7R/HLA-DQA2/TNF/FCGR1A/ADAM17/PTPN6/BTK/INPP5D/HMGB1/CD28/HLA-A/CTSC	52
BP	GO:0071222	cellular response to lipopolysaccharide	43/750	209/18845	3.48939e-19	3.49992e-17	2.36416e-17	CXCL8/CCL3/CXCL2/CXCL3/CCL2/CD14/MRC1/CD68/IL1B/SPI1/MEF2C/PYCARD/CXCL1/LY96/LYN/ABCA1/RHOA/TNFAIP3/CD86/ADAM9/IL18/TLR4/ZFP36/LILRB2/TNFRSF1B/IRF8/NFKBIA/CARD16/TLR2/HAVCR2/LY86/TRIB1/VIM/SIRPA/TNF/PTAFR/HCK/CASP1/HMGB1/CARD8/CCL5/NFKB1/CX3CR1	43
BP	GO:0030099	myeloid cell differentiation	60/750	398/18845	3.77782e-19	3.73001e-17	2.51958e-17	CD74/HLA-DRB1/TYROBP/CCL3/C1QC/GPR183/B2M/CSF1R/EVI2B/MAF/SPI1/ZFP36L1/RBPJ/RB1/MMP9/MEF2C/MAFB/HCLS1/CDC42/CD4/NCKAP1L/LYN/FOS/IFI16/FLNA/TREM2/JUN/SNX10/CLEC5A/TLR4/ZFP36/CFLAR/IRF8/NFKBIA/CCR1/SLC25A5/UCP2/PTBP3/LILRB4/SH2B3/TLR2/KLF2/TRIB1/ABI1/GPR137B/TNF/CITED2/ANXA2/MYH9/RASSF2/KLF10/PTPN6/FLI1/IKZF1/INPP5D/CDK6/ISG15/TET2/CEBPA/TMOD3	60
BP	GO:0071346	cellular response to type II interferon	32/750	113/18845	5.67041e-19	5.51251e-17	3.72365e-17	HLA-DPA1/CCL3/AIF1/CCL4/CCL3L1/CCL2/MRC1/CCL20/ACTR2/CDC42/ACTR3/TLR4/IRF8/ZYX/ACTG1/IFNGR1/CD58/IFNGR2/WAS/SP100/TLR2/CLDN1/LGALS9/DAPK1/VIM/SIRPA/TNF/CCL8/PARP14/HCK/CASP1/CCL5	32
CC	GO:0005775	vacuolar lumen	39/750	175/18845	8.52945e-19	8.1663e-17	5.51626e-17	CD74/LYZ/CTSS/IFI30/FTL/CTSB/LGMN/NPC2/MNDA/RNASET2/GRN/CAP1/FABP5/PYCARD/ACTR2/SDCBP/PSAP/ASAH1/TPP1/CTSL/PPT1/MAN2B1/ADA2/CREG1/CTSD/LIPA/HSP90AA1/HEXB/GNS/LAMP2/ARHGAP45/TUBB/GM2A/ANXA2/FUCA1/GAA/CTSC/GDI2/DYNC1H1	39
BP	GO:0045088	regulation of innate immune response	56/750	358/18845	1.06882e-18	1.00804e-16	6.80923e-17	TYROBP/CTSS/CD14/APOE/CYBA/HLA-B/CLEC7A/MNDA/GRN/VSIG4/SPI1/ARRB2/SAMHD1/FCGR2B/PYCARD/NCF1/LY96/HLA-E/LYN/TNFAIP3/SYK/IFI16/RBM47/TREM2/NFE2L2/EREG/TLR4/PAK2/UNC93B1/NFKBIA/RTN4/PIK3AP1/NAIP/ADAM8/CD300A/HSP90AA1/TLR2/HAVCR2/NINJ1/SLC15A3/COLEC12/LGALS9/RPS6KA3/TNF/PTPN6/BTK/PARP14/HCK/CASP1/PAK1/HMGB1/PELI1/HLA-A/CCL5/TLR1/ISG15	56
CC	GO:0070821	tertiary granule membrane	26/750	72/18845	1.25989e-18	1.17077e-16	7.90846e-17	FCER1G/CYBB/VAMP8/ITGB2/CYBA/CD53/ITGAM/RAP2B/ATP6AP2/SLC2A3/PLAU/CLEC5A/LILRB2/CD93/ATP6V0C/ADAM8/CD300A/LAIR1/LAMTOR2/SIRPA/PTAFR/GAA/ITGAX/ATP8B4/ADAM10/KCNAB2	26
BP	GO:0002449	lymphocyte mediated immunity	50/750	293/18845	1.93157e-18	1.76893e-16	1.19489e-16	HLA-DRA/CD74/HLA-DRB1/HLA-DPA1/HLA-DPB1/HLA-DQA1/C1QA/C1QC/HLA-DRB5/HLA-DQB1/C1QB/FCER1G/HLA-DMA/PTPRC/FCGR3A/IL1B/B2M/HLA-B/HLA-DMB/ARRB2/FCGR2B/AHR/CTSH/NCKAP1L/HLA-E/TREM2/HLA-DOA/IL18/CORO1A/UNC93B1/TNFRSF1B/HLA-C/LILRB4/STX7/WAS/HAVCR2/IL7R/HLA-DQA2/TUBB/LGALS9/TNF/FCGR1A/PTPN6/BTK/ARL8B/INPP5D/HMGB1/CD28/HLA-A/CTSC	50
BP	GO:0002697	regulation of immune effector process	57/750	376/18845	2.33009e-18	2.1034e-16	1.42083e-16	HLA-DRA/CD74/HLA-DRB1/TYROBP/LAPTM5/PTPRC/VAMP8/ITGB2/IL1B/B2M/HLA-B/HLA-DMB/CLEC7A/GRN/VSIG4/HMOX1/BST2/SPI1/ARRB2/FCGR2B/FGL2/CD84/AHR/PYCARD/NCF1/ITGAM/ACP5/NCKAP1L/HLA-E/LYN/SYK/CD86/TREM2/IL18/TLR4/TNFRSF1B/HLA-C/LILRB4/STX7/CD300A/WAS/HAVCR2/IL7R/TMBIM6/LGALS9/TNF/FCGR1A/PTAFR/PTPN6/BTK/PTPRJ/RAC2/HMGB1/DDX21/CD28/HLA-A/CX3CR1	57
BP	GO:0002703	regulation of leukocyte mediated immunity	45/750	242/18845	3.31933e-18	2.9542e-16	1.99554e-16	HLA-DRA/HLA-DRB1/TYROBP/PTPRC/VAMP8/ITGB2/IL1B/B2M/HLA-B/CLEC7A/HMOX1/BST2/SPI1/ARRB2/FCGR2B/CD84/AHR/ITGAM/NCKAP1L/HLA-E/LYN/SYK/TREM2/IL18/TLR4/TNFRSF1B/HLA-C/LILRB4/STX7/CD300A/WAS/HAVCR2/IL7R/LGALS9/TNF/FCGR1A/PTAFR/PTPN6/BTK/RAC2/HMGB1/DDX21/CD28/HLA-A/CX3CR1	45
BP	GO:0050670	regulation of lymphocyte proliferation	44/750	233/18845	4.28632e-18	3.76184e-16	2.54109e-16	CD74/HLA-DRB1/HLA-DPA1/HLA-DPB1/TYROBP/AIF1/PTPRC/GPR183/GPNMB/FCGR3A/IL1B/HLA-DMB/MNDA/VSIG4/FCGR2B/LST1/MEF2C/AHR/PYCARD/NCKAP1L/HLA-E/LYN/SYK/CD86/IL18/TLR4/LILRB2/TNFSF13B/CORO1A/TNFRSF1B/LILRB4/CD300A/HAVCR2/BID/LGALS9/PTPN6/BTK/RAC2/INPP5D/HMGB1/PELI1/CD28/HLA-A/CCL5	44
BP	GO:0097529	myeloid leukocyte migration	44/750	234/18845	5.08403e-18	4.40082e-16	2.97271e-16	CD74/CXCL8/CCL3/AIF1/CCL4/FCER1G/CCL3L1/CXCL2/CXCL3/CCL2/ITGB2/IL1B/CSF1R/LGMN/CCL20/SPI1/C3AR1/C5AR1/RAC1/CXCL1/DUSP1/NCKAP1L/LYN/S100A9/SYK/TREM2/MPP1/CKLF/S100A8/CCR1/PECAM1/ADAM8/PTGER4/CD300A/PDGFB/TREM1/SIRPA/CCL8/RAC2/HMGB1/CCL5/PIK3CG/RIN3/CX3CR1	44
BP	GO:0046651	lymphocyte proliferation	50/750	300/18845	5.39882e-18	4.57545e-16	3.09067e-16	CD74/HLA-DRB1/HLA-DPA1/HLA-DPB1/TYROBP/AIF1/PTPRC/GPR183/GPNMB/FCGR3A/IL1B/HLA-DMB/MNDA/VSIG4/FCGR2B/LST1/MEF2C/AHR/PYCARD/NCKAP1L/HLA-E/LYN/DOCK2/SYK/CD86/MSN/IL18/TLR4/LILRB2/TNFSF13B/CORO1A/TNFRSF1B/BAX/LILRB4/CD300A/HAVCR2/IL7R/DOCK8/BID/LGALS9/PTPN6/BTK/RAC2/INPP5D/HMGB1/PELI1/CD28/HLA-A/CCL5/PIK3CG	50
CC	GO:0031252	cell leading edge	60/750	420/18845	5.43059e-18	4.57545e-16	3.09067e-16	AIF1/ACTB/ARHGAP18/PLEK/LCP1/ARPC5/S100A11/ARPC3/CD44/CXCR4/ARPC2/PLEKHO1/IQGAP2/RAC1/MTSS1/CFL1/ATP2B1/CDC42/SNX2/ACTR3/PABPC1/APBB1IP/CAPZB/EPB41L3/FRMD4B/CAPG/IQGAP1/RHOA/SHTN1/MYO5A/PLXND1/ATP6AP2/EZR/TLR4/VASP/CORO1A/ARF6/CCDC88A/WIPF1/SAMSN1/CYFIP1/TLN1/TWF2/S100A6/DOCK8/ARHGAP45/ABI1/ROCK1/VIM/CORO1C/ACAP2/MYH9/ADAM17/ATP6V1B2/PTPRJ/RAC2/PAK1/CDK6/PARVB/FGD4	60
BP	GO:0070371	ERK1 and ERK2 cascade	51/750	314/18845	7.73687e-18	6.4328e-16	4.34529e-16	CD74/HLA-DRB1/CCL3/CCL4/CCL3L1/CCL2/PTPRC/GPR183/GPNMB/APOE/IL1B/CSF1R/CCL20/DAB2/DUSP6/ZFP36L1/ARRB2/CD44/MARCO/PYCARD/C5AR1/NRP1/YWHAZ/CTSH/CD4/LYN/SYK/TREM2/JUN/ZFP36L2/ATF3/EZR/TLR4/CFLAR/GNAI2/CCR1/SPRED1/RAP1B/PTGER4/PDGFB/HAVCR2/RAP1A/LGALS9/SIRPA/TNF/CSK/CCL8/PTPN6/GLIPR2/HMGB1/CCL5	51
BP	GO:0032944	regulation of mononuclear cell proliferation	44/750	237/18845	8.43383e-18	6.92122e-16	4.67521e-16	CD74/HLA-DRB1/HLA-DPA1/HLA-DPB1/TYROBP/AIF1/PTPRC/GPR183/GPNMB/FCGR3A/IL1B/HLA-DMB/MNDA/VSIG4/FCGR2B/LST1/MEF2C/AHR/PYCARD/NCKAP1L/HLA-E/LYN/SYK/CD86/IL18/TLR4/LILRB2/TNFSF13B/CORO1A/TNFRSF1B/LILRB4/CD300A/HAVCR2/BID/LGALS9/PTPN6/BTK/RAC2/INPP5D/HMGB1/PELI1/CD28/HLA-A/CCL5	44
BP	GO:0002366	leukocyte activation involved in immune response	49/750	292/18845	8.76633e-18	7.10185e-16	4.79723e-16	HLA-DRA/CD74/HLA-DRB1/TYROBP/CCL3/FCER1G/PTPRC/GPR183/VAMP8/FCGR3A/ITGB2/LCP1/HLA-DMB/GRN/HMOX1/SPI1/FCGR2B/FGL2/CD84/PYCARD/ITGAM/LGALS1/NCKAP1L/LYN/APBB1IP/DOCK2/SYK/CD86/TREM2/IL18/TLR4/CORO1A/IRF8/PTGER4/CD300A/HAVCR2/DOCK10/LGALS9/TNF/DOCK11/PTAFR/PTPN6/BTK/RAC2/HMGB1/CBL/CD28/PIK3CG/CX3CR1	49
BP	GO:0032943	mononuclear cell proliferation	50/750	307/18845	1.46057e-17	1.16827e-15	7.89154e-16	CD74/HLA-DRB1/HLA-DPA1/HLA-DPB1/TYROBP/AIF1/PTPRC/GPR183/GPNMB/FCGR3A/IL1B/HLA-DMB/MNDA/VSIG4/FCGR2B/LST1/MEF2C/AHR/PYCARD/NCKAP1L/HLA-E/LYN/DOCK2/SYK/CD86/MSN/IL18/TLR4/LILRB2/TNFSF13B/CORO1A/TNFRSF1B/BAX/LILRB4/CD300A/HAVCR2/IL7R/DOCK8/BID/LGALS9/PTPN6/BTK/RAC2/INPP5D/HMGB1/PELI1/CD28/HLA-A/CCL5/PIK3CG	50
BP	GO:0002263	cell activation involved in immune response	49/750	296/18845	1.56219e-17	1.23393e-15	8.3351e-16	HLA-DRA/CD74/HLA-DRB1/TYROBP/CCL3/FCER1G/PTPRC/GPR183/VAMP8/FCGR3A/ITGB2/LCP1/HLA-DMB/GRN/HMOX1/SPI1/FCGR2B/FGL2/CD84/PYCARD/ITGAM/LGALS1/NCKAP1L/LYN/APBB1IP/DOCK2/SYK/CD86/TREM2/IL18/TLR4/CORO1A/IRF8/PTGER4/CD300A/HAVCR2/DOCK10/LGALS9/TNF/DOCK11/PTAFR/PTPN6/BTK/RAC2/HMGB1/CBL/CD28/PIK3CG/CX3CR1	49
BP	GO:0042116	macrophage activation	29/750	103/18845	3.04577e-17	2.37608e-15	1.60502e-15	CD74/TYROBP/CCL3/C1QA/AIF1/PTPRC/FCGR3A/ITGB2/GRN/VSIG4/FCGR2B/CD84/ITGAM/C5AR1/SYK/TREM2/JUN/TLR4/CD93/IFNGR1/IFNGR2/TLR2/HAVCR2/GPR137B/TNF/TLR1/CTSC/CX3CR1/CEBPA	29
BP	GO:0019221	cytokine-mediated signaling pathway	62/750	466/18845	5.12045e-17	3.94587e-15	2.66539e-15	CD74/CXCL8/TMSB4X/CCL3/CCL4/FCER1G/CCL3L1/LAPTM5/CXCL2/CXCL3/CCL2/PTPRC/IL1B/CSF1R/CCL20/SPI1/SAMHD1/CD44/PYCARD/CXCR4/CXCL1/CD4/LYN/IFI27/TNFAIP3/SYK/RBM47/TREM2/IL18/EREG/LILRB2/TNFSF13B/TNFRSF1B/NFKBIA/CCR1/CARD16/IFNGR1/LILRB4/NAIP/SH2B3/LIMS1/IFNGR2/SP100/PDGFB/IL7R/TNF/TANK/CCL8/ADAM17/PTPN6/PARP14/PTPRJ/HCK/CASP1/CBL/CARD8/CCL5/IFNAR1/ISG15/CX3CR1/CEBPA/CSF2RA	62
BP	GO:0071674	mononuclear cell migration	39/750	196/18845	5.44717e-17	4.07206e-15	2.75063e-15	CCL3/AIF1/CCL4/CCL3L1/CCL2/GPR183/CSF1R/LGMN/CCL20/SPI1/CXCL16/C3AR1/PYCARD/CXCR4/C5AR1/DUSP1/CDC42/LYN/RHOA/CKLF/MSN/CORO1A/CCR1/PECAM1/ALOX5/ADAM8/ITGA4/PDGFB/DOCK8/LGALS9/SIRPA/TNF/CCL8/ADAM17/HMGB1/ADAM10/CCL5/PIK3CG/CX3CR1	39
BP	GO:0032635	interleukin-6 production	34/750	148/18845	5.53792e-17	4.07206e-15	2.75063e-15	CD74/TYROBP/AIF1/IL1B/CYBA/HLA-B/CLEC7A/ARRB2/CD84/PYCARD/NCKAP1L/TNFAIP3/SYK/MBP/TREM2/EREG/TLR4/LILRB2/POU2F2/UNC93B1/LILRB4/TLR2/KLF2/HAVCR2/LGALS9/SIRPA/TNF/CSK/PTAFR/PTPN6/BTK/INPP5D/HMGB1/TLR1	34
BP	GO:0032675	regulation of interleukin-6 production	34/750	148/18845	5.53792e-17	4.07206e-15	2.75063e-15	CD74/TYROBP/AIF1/IL1B/CYBA/HLA-B/CLEC7A/ARRB2/CD84/PYCARD/NCKAP1L/TNFAIP3/SYK/MBP/TREM2/EREG/TLR4/LILRB2/POU2F2/UNC93B1/LILRB4/TLR2/KLF2/HAVCR2/LGALS9/SIRPA/TNF/CSK/PTAFR/PTPN6/BTK/INPP5D/HMGB1/TLR1	34
CC	GO:0042613	MHC class II protein complex	13/750	15/18845	5.54197e-17	4.07206e-15	2.75063e-15	HLA-DRA/CD74/HLA-DRB1/HLA-DPA1/HLA-DPB1/HLA-DQA1/HLA-DRB5/HLA-DQB1/HLA-DMA/B2M/HLA-DMB/HLA-DOA/HLA-DQA2	13
BP	GO:1903131	mononuclear cell differentiation	62/750	469/18845	7.01191e-17	5.09291e-15	3.44021e-15	HLA-DRA/CD74/HLA-DRB1/FCER1G/PTPRC/GPR183/KLF6/ACTB/IL1B/B2M/CSF1R/HLA-B/CD83/SPI1/ZFP36L1/RBPJ/FCGR2B/FGL2/MAFB/LGALS1/CD4/NCKAP1L/LYN/FOS/DOCK2/RHOA/CTSL/SYK/IFI16/CD86/TREM2/JUN/HLA-DOA/TMEM176B/ZFP36L2/IL18/LILRB2/TNFSF13B/IRF8/SLC25A5/IRF2BP2/BAX/LILRB4/ADAM8/ITGA4/PTGER4/IL7R/DOCK10/LGALS9/HHEX/DOCK11/PRDM1/MYH9/ADAM17/PTPN6/BTK/IKZF1/PTPRJ/INPP5D/HMGB1/CD28/CDK6	62
BP	GO:0071706	tumor necrosis factor superfamily cytokine production	36/750	168/18845	7.27595e-17	5.16593e-15	3.48953e-15	TYROBP/CCL3/CYBB/CD14/PTPRC/GPNMB/FCGR3A/CYBA/CLEC7A/ARRB2/CD84/PYCARD/LY96/ACP5/HLA-E/TNFAIP3/SYK/CD86/TREM2/TLR4/ZFP36/IFNGR1/LILRB4/ADAM8/TLR2/HAVCR2/LGALS9/SIRPA/PTAFR/PTPN6/BTK/PTPRJ/HMGB1/CLEC4A/TLR1/CX3CR1	36
BP	GO:1903555	regulation of tumor necrosis factor superfamily cytokine production	36/750	168/18845	7.27595e-17	5.16593e-15	3.48953e-15	TYROBP/CCL3/CYBB/CD14/PTPRC/GPNMB/FCGR3A/CYBA/CLEC7A/ARRB2/CD84/PYCARD/LY96/ACP5/HLA-E/TNFAIP3/SYK/CD86/TREM2/TLR4/ZFP36/IFNGR1/LILRB4/ADAM8/TLR2/HAVCR2/LGALS9/SIRPA/PTAFR/PTPN6/BTK/PTPRJ/HMGB1/CLEC4A/TLR1/CX3CR1	36
BP	GO:0032956	regulation of actin cytoskeleton organization	51/750	333/18845	9.83374e-17	6.84366e-15	4.62283e-15	TMSB4X/TMSB10/ARHGAP18/PFN1/PLEK/CSF1R/COTL1/ARPC5/BST2/ARPC3/GMFG/ARHGDIB/PYCARD/ARPC2/IQGAP2/NRP1/RAC1/GRB2/HCLS1/MTSS1/CDC42/NCKAP1L/CAPZB/S100A10/CAPG/IQGAP1/RHOA/CAPZA2/RHOG/FLNA/CAPZA1/PAK2/VASP/CORO1A/ARF6/CCDC88A/ACTG1/CYFIP1/PTGER4/WAS/TWF2/ARHGAP6/AKAP13/ROCK1/GPR65/STMN1/HCK/PAK1/WASHC4/TGFBR1/TMOD3	51
BP	GO:0002685	regulation of leukocyte migration	41/750	220/18845	9.85557e-17	6.84366e-15	4.62283e-15	CD74/CXCL8/CCL3/AIF1/CCL4/CCL2/CSF1R/LGMN/CCL20/HMOX1/SPI1/C3AR1/PYCARD/LYVE1/C5AR1/RAC1/DUSP1/NCKAP1L/LYN/RHOA/TREM2/MPP1/GPSM3/MSN/CORO1A/CCR1/ADAM8/ITGA4/PTGER4/CD300A/DOCK8/LGALS9/TNF/PTAFR/ADAM17/RAC2/HMGB1/ADAM10/CCL5/RIN3/CX3CR1	41
BP	GO:0001818	negative regulation of cytokine production	46/750	277/18845	1.37827e-16	9.46661e-15	6.3946e-15	HLA-DRB1/TYROBP/TMSB4X/LAPTM5/PTPRC/GPNMB/SRGN/CD83/VSIG4/HMOX1/BST2/ARRB2/FCGR2B/CD84/PYCARD/RAC1/ATP2B1/ACP5/NCKAP1L/TNFAIP3/REL/TREM2/KLF4/EZR/TLR4/ZFP36/CARD16/LILRB4/PTGER4/KLF2/HAVCR2/ADCY7/LGALS9/SIRPA/TNF/CSK/PTPN6/BTK/INPP5D/HMGB1/CARD8/CLEC4A/NFKB1/ANXA4/CX3CR1/SERPINB1	46
BP	GO:0070372	regulation of ERK1 and ERK2 cascade	47/750	289/18845	1.4881e-16	1.01111e-14	6.82992e-15	CD74/HLA-DRB1/CCL3/CCL4/CCL3L1/CCL2/PTPRC/GPR183/GPNMB/APOE/IL1B/CSF1R/CCL20/DAB2/DUSP6/ARRB2/CD44/MARCO/PYCARD/C5AR1/NRP1/YWHAZ/CD4/LYN/SYK/TREM2/JUN/ATF3/EZR/TLR4/CFLAR/GNAI2/CCR1/SPRED1/RAP1B/PDGFB/HAVCR2/RAP1A/LGALS9/SIRPA/TNF/CSK/CCL8/PTPN6/GLIPR2/HMGB1/CCL5	47
BP	GO:1902105	regulation of leukocyte differentiation	49/750	313/18845	1.62129e-16	1.08988e-14	7.36205e-15	HLA-DRA/CD74/HLA-DRB1/TYROBP/CCL3/C1QC/PTPRC/ACTB/EVI2B/HLA-B/CD83/SPI1/ZFP36L1/FCGR2B/FGL2/RB1/MAFB/HCLS1/CD4/NCKAP1L/LYN/FOS/RHOA/SYK/CD86/TREM2/HLA-DOA/TMEM176B/ZFP36L2/IL18/TLR4/LILRB2/CCR1/LILRB4/ADAM8/IL7R/TRIB1/LGALS9/GPR137B/TNF/PRDM1/RASSF2/KLF10/PTPN6/BTK/INPP5D/HMGB1/CD28/CDK6	49
BP	GO:0110053	regulation of actin filament organization	44/750	257/18845	1.99747e-16	1.32863e-14	8.97478e-15	TMSB4X/TMSB10/ARHGAP18/PFN1/PLEK/COTL1/ARPC5/ARPC3/GMFG/PYCARD/ARPC2/NRP1/RAC1/GRB2/HCLS1/MTSS1/CDC42/NCKAP1L/CAPZB/S100A10/CAPG/RHOA/CAPZA2/FLNA/CAPZA1/PAK2/VASP/CORO1A/ARF6/CCDC88A/ACTG1/CYFIP1/PTGER4/WAS/TWF2/ARHGAP6/ROCK1/GPR65/STMN1/HCK/PAK1/WASHC4/TGFBR1/TMOD3	44
BP	GO:1903706	regulation of hemopoiesis	55/750	392/18845	3.11817e-16	2.05247e-14	1.38642e-14	HLA-DRA/CD74/HLA-DRB1/TYROBP/CCL3/C1QC/PTPRC/ACTB/B2M/EVI2B/HLA-B/CD83/SPI1/ZFP36L1/FCGR2B/FGL2/RB1/MEF2C/MAFB/HCLS1/CD4/NCKAP1L/LYN/FOS/RHOA/SYK/CD86/TREM2/HLA-DOA/TMEM176B/ZFP36L2/IL18/TLR4/ZFP36/LILRB2/NFKBIA/CCR1/LILRB4/ADAM8/IL7R/TRIB1/LGALS9/GPR137B/TNF/PRDM1/RASSF2/KLF10/PTPN6/BTK/INPP5D/HMGB1/CD28/CDK6/ISG15/CEBPA	55
MF	GO:0003779	actin binding	58/750	433/18845	4.01981e-16	2.61868e-14	1.76889e-14	TMSB4X/AIF1/TMSB10/MARCKS/PFN1/S100A4/LCP1/YWHAH/TPM3/COTL1/ARPC5/ARPC1B/CAP1/ARPC3/GMFG/CXCR4/ACTR2/ARPC2/IQGAP2/MTSS1/CFL1/ACTR3/CAPZB/EPB41L3/CAPG/IQGAP1/SHTN1/MYO5A/CAPZA2/FLNA/MSN/EZR/CAPZA1/VASP/CORO1A/TPM4/CCDC88A/WIPF1/FMNL1/CYFIP1/TLN1/WAS/TWF2/PPP1R18/HNRNPU/TNS1/PARVG/ARPC4/CORO1C/RCSD1/DAAM1/MYH9/MYO1F/GAS2L3/GAS7/PARVB/FGD4/TMOD3	58
BP	GO:0032970	regulation of actin filament-based process	53/750	373/18845	6.41076e-16	4.13363e-14	2.79223e-14	TMSB4X/TMSB10/ARHGAP18/PFN1/PLEK/CSF1R/COTL1/ARPC5/BST2/ARPC3/GMFG/ARHGDIB/PYCARD/ARPC2/IQGAP2/NRP1/RAC1/GRB2/HCLS1/MTSS1/CDC42/NCKAP1L/CAPZB/S100A10/CAPG/IQGAP1/RHOA/CAPZA2/RHOG/FLNA/CAPZA1/PAK2/VASP/CORO1A/ARF6/CCDC88A/ACTG1/CYFIP1/PTGER4/WAS/TWF2/ARHGAP6/AKAP13/ROCK1/GPR65/MYH9/ABRACL/STMN1/HCK/PAK1/WASHC4/TGFBR1/TMOD3	53
BP	GO:0002399	MHC class II protein complex assembly	12/750	14/18845	1.22611e-15	7.74782e-14	5.23357e-14	HLA-DRA/HLA-DRB1/HLA-DPA1/HLA-DPB1/HLA-DQA1/HLA-DRB5/HLA-DQB1/HLA-DMA/B2M/HLA-DMB/HLA-DOA/HLA-DQA2	12
BP	GO:0002503	peptide antigen assembly with MHC class II protein complex	12/750	14/18845	1.22611e-15	7.74782e-14	5.23357e-14	HLA-DRA/HLA-DRB1/HLA-DPA1/HLA-DPB1/HLA-DQA1/HLA-DRB5/HLA-DQB1/HLA-DMA/B2M/HLA-DMB/HLA-DOA/HLA-DQA2	12
BP	GO:0032640	tumor necrosis factor production	34/750	163/18845	1.26036e-15	7.80808e-14	5.27428e-14	TYROBP/CCL3/CYBB/CD14/PTPRC/GPNMB/FCGR3A/CYBA/CLEC7A/ARRB2/CD84/PYCARD/LY96/ACP5/HLA-E/TNFAIP3/SYK/TREM2/TLR4/ZFP36/IFNGR1/LILRB4/TLR2/HAVCR2/LGALS9/SIRPA/PTAFR/PTPN6/BTK/PTPRJ/HMGB1/CLEC4A/TLR1/CX3CR1	34
BP	GO:0032680	regulation of tumor necrosis factor production	34/750	163/18845	1.26036e-15	7.80808e-14	5.27428e-14	TYROBP/CCL3/CYBB/CD14/PTPRC/GPNMB/FCGR3A/CYBA/CLEC7A/ARRB2/CD84/PYCARD/LY96/ACP5/HLA-E/TNFAIP3/SYK/TREM2/TLR4/ZFP36/IFNGR1/LILRB4/TLR2/HAVCR2/LGALS9/SIRPA/PTAFR/PTPN6/BTK/PTPRJ/HMGB1/CLEC4A/TLR1/CX3CR1	34
BP	GO:0042113	B cell activation	44/750	272/18845	1.73137e-15	1.06219e-13	7.17496e-14	CD74/TYROBP/LAPTM5/PTPRC/GPR183/KLF6/MNDA/BST2/SPI1/ZFP36L1/RBPJ/FCGR2B/MEF2C/AHR/LGALS1/NCKAP1L/LYN/TNFAIP3/SYK/CD86/ZFP36L2/SKAP2/TLR4/TNFSF13B/IRF8/SLC25A5/SAMSN1/IRF2BP2/BAX/ITGA4/CD300A/THEMIS2/IL7R/SH3KBP1/DOCK10/HHEX/DOCK11/ADAM17/PTPN6/BTK/PTPRJ/INPP5D/PELI1/CD28	44
MF	GO:0023026	MHC class II protein complex binding	15/750	25/18845	1.95773e-15	1.18951e-13	8.03501e-14	HLA-DRA/CD74/HLA-DRB1/HLA-DPA1/HLA-DPB1/HLA-DQA1/HLA-DRB5/HLA-DQB1/HLA-DMA/B2M/HLA-DMB/CD4/HLA-DOA/HSP90AA1/HLA-DQA2	15
BP	GO:0002687	positive regulation of leukocyte migration	32/750	147/18845	2.40998e-15	1.45035e-13	9.79697e-14	CD74/CXCL8/CCL3/AIF1/CCL4/CSF1R/LGMN/CCL20/SPI1/C3AR1/PYCARD/LYVE1/C5AR1/RAC1/NCKAP1L/RHOA/TREM2/GPSM3/CORO1A/CCR1/ADAM8/ITGA4/DOCK8/LGALS9/TNF/PTAFR/ADAM17/RAC2/HMGB1/ADAM10/CCL5/CX3CR1	32
BP	GO:0030593	neutrophil chemotaxis	27/750	103/18845	2.72973e-15	1.62728e-13	1.09921e-13	CD74/CXCL8/CCL3/CCL4/FCER1G/CCL3L1/CXCL2/CXCL3/CCL2/ITGB2/IL1B/CCL20/C3AR1/C5AR1/RAC1/CXCL1/NCKAP1L/S100A9/SYK/MPP1/CKLF/S100A8/TREM1/CCL8/RAC2/CCL5/PIK3CG	27
BP	GO:0002833	positive regulation of response to biotic stimulus	47/750	312/18845	3.11739e-15	1.84059e-13	1.2433e-13	HLA-DRB1/TYROBP/CTSS/CD14/CYBA/CLEC7A/MNDA/GRN/SPI1/ARRB2/PYCARD/LY96/HLA-E/LYN/TNFAIP3/SYK/IFI16/RBM47/TREM2/EREG/TLR4/PAK2/UNC93B1/NFKBIA/EMILIN2/RTN4/PIK3AP1/NAIP/ADAM8/CD300A/HSP90AA1/TLR2/HAVCR2/NINJ1/SLC15A3/LY86/COLEC12/RPS6KA3/TNF/BTK/HCK/CASP1/PAK1/HMGB1/PELI1/CCL5/TLR1	47
BP	GO:0034612	response to tumor necrosis factor	41/750	242/18845	3.14581e-15	1.84059e-13	1.2433e-13	CXCL8/TMSB4X/CCL3/CCL4/CCL3L1/LAPTM5/CCL2/CD14/CYBA/CCL20/ZFP36L1/CXCL16/PYCARD/ASAH1/FOS/TNFAIP3/SYK/MBP/ADAM9/NFE2L2/ZFP36L2/ZFP36/TNFSF13B/TNFRSF1B/NFKBIA/CARD16/CD58/NAIP/LIMS1/KLF2/CLDN1/TNF/TANK/CCL8/ADAM17/CASP1/CARD8/ADAM10/CCL5/NFKB1/CEBPA	41
BP	GO:0002275	myeloid cell activation involved in immune response	26/750	96/18845	3.78912e-15	2.19665e-13	1.48381e-13	TYROBP/CCL3/FCER1G/VAMP8/ITGB2/GRN/HMOX1/SPI1/CD84/PYCARD/ITGAM/LYN/DOCK2/SYK/TREM2/CD300A/HAVCR2/LGALS9/TNF/PTAFR/PTPN6/BTK/RAC2/CBL/PIK3CG/CX3CR1	26
CC	GO:0042581	specific granule	33/750	159/18845	3.87543e-15	2.22626e-13	1.50382e-13	LYZ/CTSZ/CYBB/VAMP8/ITGB2/B2M/CYBA/C3AR1/CD53/ITGAM/RAP2B/CXCL1/PLAUR/DOCK2/CMTM6/SLC2A3/PLAU/CLEC5A/CTSD/TNFRSF1B/CD93/CYFIP1/ADAM8/LAIR1/PDXK/LAMTOR2/RAP1A/PTPN6/ATP8B4/PTPRJ/ADAM10/NFKB1/KCNAB2	33
CC	GO:0015629	actin cytoskeleton	60/750	483/18845	4.13247e-15	2.35253e-13	1.58911e-13	AIF1/MARCKS/ACTB/LCP1/CYBA/TPM3/FYB1/COTL1/ARPC5/ARPC1B/CAP1/ARPC3/ACTR2/ARPC2/IQGAP2/RAC1/STK17B/MTSS1/CFL1/ACTR3/CAPZB/CAPG/IQGAP1/FERMT3/MYO5A/CAPZA2/FLNA/EZR/CAPZA1/VASP/CORO1A/ZYX/TPM4/ACTG1/WIPF1/ADAM8/WAS/TWF2/INTS6/MYL6/ARHGAP6/AKAP13/DAPK1/PARVG/ARPC4/SEPTIN11/CORO1C/RCSD1/DAAM1/MYH9/ADAM17/HCK/RAC2/PAK1/MYO1F/GAS2L3/GAS7/PARVB/PEAK1/TMOD3	60
BP	GO:0002573	myeloid leukocyte differentiation	39/750	222/18845	4.36526e-15	2.46286e-13	1.66364e-13	CD74/HLA-DRB1/TYROBP/CCL3/C1QC/GPR183/CSF1R/EVI2B/SPI1/ZFP36L1/RBPJ/RB1/MMP9/MAFB/HCLS1/CDC42/CD4/LYN/FOS/IFI16/TREM2/JUN/SNX10/TLR4/CCR1/UCP2/LILRB4/TLR2/TRIB1/GPR137B/TNF/CITED2/ANXA2/MYH9/RASSF2/KLF10/INPP5D/CDK6/CEBPA	39
CC	GO:0030665	clathrin-coated vesicle membrane	30/750	133/18845	6.53112e-15	3.65222e-13	2.46704e-13	HLA-DRA/CD74/HLA-DRB1/HLA-DPA1/HLA-DPB1/HLA-DQA1/HLA-DRB5/HLA-DQB1/VAMP8/APOE/DAB2/AP1S2/ATP6V0B/AP1B1/CD4/ATP6V1F/ATP6AP2/EREG/AP2A2/ATP6V0C/M6PR/IL7R/HLA-DQA2/RNASEK/CLTC/FCGR1A/ATP6V1B2/ATP6V0D1/AP2S1/CLTA	30
BP	GO:0097530	granulocyte migration	32/750	152/18845	6.62408e-15	3.67172e-13	2.48021e-13	CD74/CXCL8/CCL3/CCL4/FCER1G/CCL3L1/CXCL2/CXCL3/CCL2/ITGB2/IL1B/CSF1R/CCL20/C3AR1/C5AR1/RAC1/CXCL1/NCKAP1L/S100A9/SYK/MPP1/CKLF/S100A8/PECAM1/ADAM8/PTGER4/CD300A/TREM1/CCL8/RAC2/CCL5/PIK3CG	32
BP	GO:1990266	neutrophil migration	29/750	124/18845	6.71284e-15	3.68856e-13	2.49159e-13	CD74/CXCL8/CCL3/CCL4/FCER1G/CCL3L1/CXCL2/CXCL3/CCL2/ITGB2/IL1B/CCL20/C3AR1/C5AR1/RAC1/CXCL1/NCKAP1L/S100A9/SYK/MPP1/CKLF/S100A8/PECAM1/ADAM8/TREM1/CCL8/RAC2/CCL5/PIK3CG	29
BP	GO:0070665	positive regulation of leukocyte proliferation	33/750	162/18845	6.88626e-15	3.75123e-13	2.53392e-13	CD74/HLA-DPA1/HLA-DPB1/AIF1/PTPRC/GPR183/FCGR3A/IL1B/CSF1R/HLA-DMB/BST2/MEF2C/PYCARD/NCKAP1L/HLA-E/LYN/SYK/CD86/IL18/TLR4/LILRB2/TNFSF13B/CORO1A/HAVCR2/LGALS9/BTK/RAC2/HMGB1/PELI1/CD28/HLA-A/CCL5/CSF2RA	33
BP	GO:0043410	positive regulation of MAPK cascade	59/750	476/18845	7.81954e-15	4.22322e-13	2.85274e-13	CD74/HLA-DRB1/CCL3/CCL4/CCL3L1/LAPTM5/CCL2/PTPRC/GPR183/GPNMB/APOE/IL1B/CSF1R/CCL20/SPI1/ARRB2/FCGR2B/CD44/MEF2C/MARCO/PYCARD/NCF1/C5AR1/SDCBP/NRP1/CDC42/CD4/IQGAP1/SYK/DOK2/ADAM9/TREM2/JUN/TLR4/TAOK3/CFLAR/GNAI2/CCR1/RAP1B/NAIP/ADAM8/PDGFB/HAVCR2/LAMTOR2/RAP1A/AKAP13/LGALS9/ROCK1/TNF/CSK/CCL8/RASSF2/GLIPR2/PTPRJ/PAK1/HMGB1/TGFBR1/CCL5/PIK3CG	59
MF	GO:0140375	immune receptor activity	30/750	134/18845	8.10327e-15	4.33937e-13	2.9312e-13	HLA-DRA/CD74/HLA-DRB1/HLA-DPA1/HLA-DQA1/HLA-DQB1/FCER1G/FCGR3A/FPR3/FCGR2B/C3AR1/CD44/CXCR4/C5AR1/CTSH/CD4/IL10RA/HLA-DOA/LILRB2/CCR1/IFNGR1/LILRB4/IFNGR2/IL7R/HLA-DQA2/FCGR1A/FPR1/IFNAR1/CX3CR1/CSF2RA	30
CC	GO:0030670	phagocytic vesicle membrane	23/750	78/18845	1.9594e-14	1.04046e-12	7.0282e-13	CYBB/VAMP8/B2M/CYBA/HLA-B/ATP6V0B/HLA-E/RAB31/RAB11FIP1/RAB32/CORO1A/HLA-C/ATP6V0C/RAB10/TLR2/RAB8B/LAMP2/ATP6V0D1/RAC2/SLC9A9/HLA-A/ATP6V0E1/TLR1	23
MF	GO:0023023	MHC protein complex binding	16/750	33/18845	2.09824e-14	1.1049e-12	7.46346e-13	HLA-DRA/CD74/HLA-DRB1/HLA-DPA1/HLA-DPB1/HLA-DQA1/HLA-DRB5/HLA-DQB1/HLA-DMA/B2M/HLA-DMB/CD4/HLA-DOA/LILRB2/HSP90AA1/HLA-DQA2	16
BP	GO:0045936	negative regulation of phosphate metabolic process	53/750	411/18845	3.83354e-14	2.002e-12	1.35233e-12	PTPRC/APOE/IL1B/PLEK/DUSP6/ARRB2/RB1/SNX6/PYCARD/GNAQ/DUSP1/NCKAP1L/LYN/YWHAB/SLC8A1/IQGAP1/TNFAIP3/PPP1R15A/FBP1/JUN/PAK2/GNAI2/SPRED1/SAMSN1/BAX/LILRB4/IER3/SH2B3/APOC1/CD300A/CALM2/PDGFB/RGS2/CALM3/HNRNPU/TRIB1/SORL1/ROCK1/SIRPA/TNF/FKBP1A/CSK/CORO1C/HHEX/RASSF2/PTPN6/CALM1/PARP14/PTPRJ/CBL/YWHAG/MIDN/CEBPA	53
BP	GO:0010563	negative regulation of phosphorus metabolic process	53/750	412/18845	4.23732e-14	2.19472e-12	1.48251e-12	PTPRC/APOE/IL1B/PLEK/DUSP6/ARRB2/RB1/SNX6/PYCARD/GNAQ/DUSP1/NCKAP1L/LYN/YWHAB/SLC8A1/IQGAP1/TNFAIP3/PPP1R15A/FBP1/JUN/PAK2/GNAI2/SPRED1/SAMSN1/BAX/LILRB4/IER3/SH2B3/APOC1/CD300A/CALM2/PDGFB/RGS2/CALM3/HNRNPU/TRIB1/SORL1/ROCK1/SIRPA/TNF/FKBP1A/CSK/CORO1C/HHEX/RASSF2/PTPN6/CALM1/PARP14/PTPRJ/CBL/YWHAG/MIDN/CEBPA	53
BP	GO:1902903	regulation of supramolecular fiber organization	49/750	362/18845	5.61896e-14	2.88668e-12	1.94993e-12	TMSB4X/TMSB10/ARHGAP18/PFN1/APOE/PLEK/COTL1/ARPC5/ARPC3/RB1/GMFG/PYCARD/ARPC2/NRP1/RAC1/GRB2/HCLS1/MTSS1/CDC42/NCKAP1L/CAPZB/S100A10/CAPG/RHOA/CAPZA2/FLNA/TREM2/CAPZA1/PAK2/VASP/CORO1A/ARF6/CCDC88A/ACTG1/CYFIP1/PTGER4/WAS/TWF2/ARHGAP6/AKAP13/ROCK1/GPR65/STMN1/HCK/PAK1/WASHC4/TGFBR1/COLGALT1/TMOD3	49
BP	GO:0045089	positive regulation of innate immune response	43/750	287/18845	5.87024e-14	2.99146e-12	2.0207e-12	TYROBP/CTSS/CD14/CYBA/CLEC7A/MNDA/SPI1/ARRB2/PYCARD/LY96/HLA-E/LYN/TNFAIP3/SYK/IFI16/RBM47/TREM2/EREG/TLR4/PAK2/UNC93B1/NFKBIA/RTN4/PIK3AP1/NAIP/ADAM8/CD300A/HSP90AA1/TLR2/HAVCR2/NINJ1/SLC15A3/COLEC12/RPS6KA3/TNF/BTK/HCK/CASP1/PAK1/HMGB1/PELI1/CCL5/TLR1	43
BP	GO:0050729	positive regulation of inflammatory response	30/750	144/18845	6.264e-14	3.16658e-12	2.13899e-12	CCL3/ALOX5AP/VAMP8/IL1B/GRN/PYCARD/LGALS1/HLA-E/S100A9/TREM2/GPSM3/IL18/TLR4/S100A8/NFKBIA/NAIP/ADAM8/PTGER4/TLR2/NINJ1/TNF/FCGR1A/BTK/CASP1/CD28/MGST2/PIK3CG/CTSC/NEAT1/CEBPA	30
BP	GO:0001909	leukocyte mediated cytotoxicity	29/750	135/18845	7.13371e-14	3.57761e-12	2.41664e-12	HLA-DRA/HLA-DRB1/TYROBP/PTPRC/FCGR3A/B2M/HLA-B/SPI1/ARRB2/FCGR2B/ITGAM/CTSH/NCKAP1L/HLA-E/IL18/CORO1A/HLA-C/STX7/TREM1/HAVCR2/IL7R/TUBB/LGALS9/FCGR1A/PTPN6/ARL8B/HLA-A/CTSC/CX3CR1	29
CC	GO:0035578	azurophil granule lumen	24/750	91/18845	8.32731e-14	4.14333e-12	2.79878e-12	LYZ/FTL/NPC2/MNDA/RNASET2/GRN/CAP1/FABP5/PYCARD/ACTR2/SDCBP/MAN2B1/ADA2/CREG1/HEXB/GNS/ARHGAP45/TUBB/GM2A/ANXA2/FUCA1/CTSC/GDI2/DYNC1H1	24
BP	GO:0030098	lymphocyte differentiation	53/750	419/18845	8.45696e-14	4.17496e-12	2.82015e-12	HLA-DRA/CD74/HLA-DRB1/FCER1G/PTPRC/GPR183/KLF6/ACTB/IL1B/B2M/CD83/SPI1/ZFP36L1/RBPJ/FCGR2B/FGL2/MAFB/LGALS1/CD4/NCKAP1L/DOCK2/RHOA/CTSL/SYK/CD86/HLA-DOA/ZFP36L2/IL18/LILRB2/TNFSF13B/IRF8/SLC25A5/IRF2BP2/BAX/LILRB4/ADAM8/ITGA4/PTGER4/IL7R/DOCK10/LGALS9/HHEX/DOCK11/PRDM1/ADAM17/PTPN6/BTK/IKZF1/PTPRJ/INPP5D/HMGB1/CD28/CDK6	53
BP	GO:0008154	actin polymerization or depolymerization	34/750	187/18845	9.03321e-14	4.42487e-12	2.98896e-12	TMSB4X/AIF1/TMSB10/ARHGAP18/PFN1/PLEK/COTL1/ARPC5/ARPC3/PYCARD/ARPC2/RAC1/GRB2/HCLS1/CFL1/NCKAP1L/CAPZB/CAPG/RHOA/CAPZA2/CAPZA1/VASP/CORO1A/ARF6/WIPF1/CYFIP1/WAS/TWF2/ARHGAP6/ABI1/ARPC4/HCK/GAS7/TMOD3	34
BP	GO:0071621	granulocyte chemotaxis	28/750	127/18845	9.65952e-14	4.69527e-12	3.17161e-12	CD74/CXCL8/CCL3/CCL4/FCER1G/CCL3L1/CXCL2/CXCL3/CCL2/ITGB2/IL1B/CSF1R/CCL20/C3AR1/C5AR1/RAC1/CXCL1/NCKAP1L/S100A9/SYK/MPP1/CKLF/S100A8/TREM1/CCL8/RAC2/CCL5/PIK3CG	28
CC	GO:0030662	coated vesicle membrane	35/750	199/18845	1.09087e-13	5.26198e-12	3.55441e-12	HLA-DRA/CD74/HLA-DRB1/HLA-DPA1/HLA-DPB1/HLA-DQA1/HLA-DRB5/HLA-DQB1/VAMP8/APOE/B2M/HLA-B/DAB2/AP1S2/ATP6V0B/AP1B1/CD4/HLA-E/ATP6V1F/ATP6AP2/EREG/AP2A2/HLA-C/ATP6V0C/M6PR/IL7R/HLA-DQA2/RNASEK/CLTC/FCGR1A/ATP6V1B2/ATP6V0D1/AP2S1/HLA-A/CLTA	35
BP	GO:0002218	activation of innate immune response	37/750	222/18845	1.21886e-13	5.83483e-12	3.94137e-12	TYROBP/CTSS/CD14/CYBA/CLEC7A/MNDA/ARRB2/PYCARD/LY96/LYN/TNFAIP3/SYK/IFI16/TREM2/TLR4/PAK2/UNC93B1/NFKBIA/RTN4/PIK3AP1/NAIP/CD300A/HSP90AA1/TLR2/HAVCR2/NINJ1/SLC15A3/COLEC12/RPS6KA3/TNF/BTK/HCK/CASP1/PAK1/HMGB1/PELI1/TLR1	37
BP	GO:0071675	regulation of mononuclear cell migration	27/750	119/18845	1.27347e-13	6.05041e-12	4.08699e-12	CCL3/AIF1/CCL4/CCL2/CSF1R/LGMN/CCL20/SPI1/C3AR1/PYCARD/C5AR1/DUSP1/LYN/RHOA/MSN/CORO1A/CCR1/ADAM8/ITGA4/DOCK8/LGALS9/TNF/ADAM17/HMGB1/ADAM10/CCL5/CX3CR1	27
BP	GO:0150076	neuroinflammatory response	21/750	69/18845	1.33579e-13	6.29913e-12	4.255e-12	TYROBP/CCL3/C1QA/AIF1/PTPRC/ITGB2/IL1B/GRN/MMP9/ITGAM/C5AR1/TREM2/JUN/IL18/TNFRSF1B/IFNGR1/IFNGR2/TLR2/TNF/CTSC/CX3CR1	21
CC	GO:0001726	ruffle	33/750	179/18845	1.39256e-13	6.51823e-12	4.403e-12	AIF1/ARHGAP18/PLEK/LCP1/S100A11/PLEKHO1/RAC1/MTSS1/CFL1/FRMD4B/CAPG/IQGAP1/RHOA/MYO5A/EZR/TLR4/ARF6/WIPF1/SAMSN1/CYFIP1/TLN1/S100A6/ARHGAP45/ROCK1/CORO1C/ACAP2/MYH9/ADAM17/ATP6V1B2/PTPRJ/PAK1/CDK6/FGD4	33
MF	GO:0051015	actin filament binding	35/750	202/18845	1.72921e-13	8.03447e-12	5.42721e-12	AIF1/MARCKS/LCP1/TPM3/COTL1/ARPC5/ARPC1B/ARPC3/ACTR2/ARPC2/IQGAP2/CFL1/ACTR3/CAPZB/CAPG/IQGAP1/SHTN1/MYO5A/CAPZA2/FLNA/EZR/CAPZA1/CORO1A/TPM4/FMNL1/CYFIP1/TLN1/TWF2/ARPC4/CORO1C/RCSD1/MYH9/MYO1F/GAS2L3/GAS7	35
BP	GO:0051235	maintenance of location	46/750	334/18845	1.795e-13	8.27929e-12	5.59258e-12	TMSB4X/CCL3/TMSB10/FTL/MSR1/PTPRC/APOE/IL1B/FTH1/SRGN/CYBA/TXN/CD4/LYN/YWHAB/SLC8A1/S100A9/ABCA1/FLNA/TREM2/PLIN2/VPS13C/S100A8/RNF213/CORO1A/NFKBIA/CCDC88A/BAX/TWF2/SP100/CALM2/HEXB/CALM3/NRIP1/HNRNPU/SORL1/GM2A/TNF/FKBP1A/GAA/OSBPL11/PTPN6/CALM1/INSIG1/NFKB1/CHCHD10	46
BP	GO:0002396	MHC protein complex assembly	12/750	18/18845	2.15873e-13	9.8137e-12	6.62906e-12	HLA-DRA/HLA-DRB1/HLA-DPA1/HLA-DPB1/HLA-DQA1/HLA-DRB5/HLA-DQB1/HLA-DMA/B2M/HLA-DMB/HLA-DOA/HLA-DQA2	12
BP	GO:0002501	peptide antigen assembly with MHC protein complex	12/750	18/18845	2.15873e-13	9.8137e-12	6.62906e-12	HLA-DRA/HLA-DRB1/HLA-DPA1/HLA-DPB1/HLA-DQA1/HLA-DRB5/HLA-DQB1/HLA-DMA/B2M/HLA-DMB/HLA-DOA/HLA-DQA2	12
BP	GO:1903557	positive regulation of tumor necrosis factor superfamily cytokine production	25/750	104/18845	2.53489e-13	1.14414e-11	7.72857e-12	TYROBP/CCL3/CYBB/CD14/PTPRC/FCGR3A/CYBA/CLEC7A/CD84/PYCARD/LY96/HLA-E/SYK/CD86/TLR4/IFNGR1/ADAM8/TLR2/HAVCR2/LGALS9/PTAFR/BTK/PTPRJ/HMGB1/TLR1	25
BP	GO:0016032	viral process	52/750	417/18845	2.58606e-13	1.15896e-11	7.82865e-12	CD74/HLA-DRB1/CXCL8/CCL3/CCL4/CCL2/CTSB/MRC1/VAMP8/APOE/CSF1R/BST2/CXCR4/NRP1/CFL1/LGALS1/CD4/PABPC1/IFI27/CTSL/RESF1/MGAT4A/IFI16/CD86/JUN/CLEC5A/ZFP36/MGAT1/CIITA/DEK/EPS15/RNASEK/CLDN1/LGALS9/TRIM22/TNF/SELPLG/GRK2/CCL8/CSNK1A1/ANPEP/SIGLEC1/ARL8B/HMGB1/VAPA/WWP1/PCBP1/CD28/CCL5/CANX/USF2/ISG15	52
BP	GO:0050866	negative regulation of cell activation	36/750	216/18845	2.62474e-13	1.16801e-11	7.88979e-12	CD74/HLA-DRB1/TYROBP/LAPTM5/PTPRC/GPNMB/APOE/MNDA/GRN/VSIG4/HMOX1/SPI1/FCGR2B/LST1/FGL2/CD84/NCKAP1L/LYN/TNFAIP3/CD86/TREM2/LILRB2/THBD/SAMSN1/LILRB4/SH2B3/CD300A/PDGFB/HAVCR2/LGALS9/PAG1/PTPN6/BTK/INPP5D/HMGB1/PELI1	36
CC	GO:0098553	lumenal side of endoplasmic reticulum membrane	14/750	27/18845	2.75323e-13	1.21662e-11	8.21815e-12	HLA-DRA/CD74/HLA-DRB1/HLA-DPA1/HLA-DPB1/HLA-DQA1/HLA-DRB5/HLA-DQB1/HLA-B/HLA-E/HLA-C/HLA-DQA2/HLA-A/CANX	14
BP	GO:0001774	microglial cell activation	17/750	44/18845	3.30522e-13	1.45039e-11	9.79727e-12	TYROBP/CCL3/C1QA/AIF1/PTPRC/ITGB2/GRN/ITGAM/C5AR1/TREM2/JUN/IFNGR1/IFNGR2/TLR2/TNF/CTSC/CX3CR1	17
BP	GO:0070374	positive regulation of ERK1 and ERK2 cascade	35/750	207/18845	3.65095e-13	1.59106e-11	1.07474e-11	CD74/HLA-DRB1/CCL3/CCL4/CCL3L1/CCL2/PTPRC/GPR183/GPNMB/APOE/CSF1R/CCL20/ARRB2/CD44/MARCO/PYCARD/C5AR1/NRP1/CD4/TREM2/JUN/TLR4/CFLAR/GNAI2/CCR1/RAP1B/PDGFB/HAVCR2/RAP1A/LGALS9/TNF/CCL8/GLIPR2/HMGB1/CCL5	35
BP	GO:0031663	lipopolysaccharide-mediated signaling pathway	20/750	65/18845	4.05822e-13	1.75643e-11	1.18645e-11	CCL3/CCL2/CD14/IL1B/SPI1/LY96/LYN/TNFAIP3/IL18/TLR4/NFKBIA/CARD16/TLR2/LY86/TRIB1/TNF/PTAFR/HCK/CARD8/CCL5	20
BP	GO:0061900	glial cell activation	18/750	51/18845	4.16955e-13	1.79234e-11	1.21071e-11	TYROBP/CCL3/C1QA/AIF1/PTPRC/ITGB2/IL1B/GRN/ITGAM/C5AR1/TREM2/JUN/IFNGR1/IFNGR2/TLR2/TNF/CTSC/CX3CR1	18
BP	GO:0042098	T cell proliferation	35/750	208/18845	4.22692e-13	1.80472e-11	1.21907e-11	HLA-DRB1/HLA-DPA1/HLA-DPB1/AIF1/PTPRC/GPNMB/IL1B/HLA-DMB/VSIG4/PYCARD/NCKAP1L/HLA-E/DOCK2/SYK/CD86/MSN/IL18/LILRB2/TNFSF13B/CORO1A/TNFRSF1B/BAX/LILRB4/HAVCR2/DOCK8/BID/LGALS9/PTPN6/RAC2/HMGB1/PELI1/CD28/HLA-A/CCL5/PIK3CG	35
BP	GO:0071356	cellular response to tumor necrosis factor	36/750	221/18845	5.33441e-13	2.26229e-11	1.52816e-11	CXCL8/TMSB4X/CCL3/CCL4/CCL3L1/LAPTM5/CCL2/CYBA/CCL20/ZFP36L1/PYCARD/ASAH1/FOS/TNFAIP3/SYK/NFE2L2/ZFP36L2/ZFP36/TNFSF13B/TNFRSF1B/NFKBIA/CARD16/CD58/NAIP/LIMS1/KLF2/CLDN1/TNF/TANK/CCL8/ADAM17/CASP1/CARD8/CCL5/NFKB1/CEBPA	36
CC	GO:0035579	specific granule membrane	23/750	90/18845	5.69488e-13	2.39906e-11	1.62054e-11	CYBB/VAMP8/ITGB2/CYBA/C3AR1/CD53/ITGAM/RAP2B/PLAUR/CMTM6/SLC2A3/PLAU/CLEC5A/TNFRSF1B/CD93/ADAM8/LAIR1/LAMTOR2/RAP1A/ATP8B4/PTPRJ/ADAM10/KCNAB2	23
BP	GO:0002758	innate immune response-activating signaling pathway	34/750	199/18845	5.84098e-13	2.44431e-11	1.65111e-11	TYROBP/CTSS/CD14/CYBA/CLEC7A/ARRB2/PYCARD/LY96/LYN/TNFAIP3/SYK/TREM2/TLR4/PAK2/UNC93B1/NFKBIA/RTN4/PIK3AP1/NAIP/CD300A/TLR2/HAVCR2/NINJ1/SLC15A3/COLEC12/RPS6KA3/TNF/BTK/HCK/CASP1/PAK1/HMGB1/PELI1/TLR1	34
BP	GO:0002886	regulation of myeloid leukocyte mediated immunity	19/750	59/18845	6.2308e-13	2.57042e-11	1.73629e-11	TYROBP/VAMP8/ITGB2/HMOX1/SPI1/FCGR2B/CD84/ITGAM/HLA-E/LYN/SYK/CD300A/LGALS9/FCGR1A/PTAFR/BTK/RAC2/DDX21/CX3CR1	19
BP	GO:0032102	negative regulation of response to external stimulus	50/750	399/18845	6.26436e-13	2.57042e-11	1.73629e-11	HLA-DRB1/AIF1/SPP1/CCL2/PTPRC/APOE/HLA-B/GRN/VSIG4/ARRB2/SAMHD1/FCGR2B/FGL2/RB1/NRP1/DUSP1/ACP5/HLA-E/LYN/PLAUR/TNFAIP3/SYK/IFI16/TREM2/KLF4/PLAU/ZFP36/TNFRSF1B/CARD16/THBD/METRNL/ALOX5/IER3/PTGER4/SH2B3/PDGFB/HAVCR2/SERPINF1/TRIB1/LGALS9/SIRPA/TNF/ANXA2/PARP14/HCK/CARD8/HLA-A/NFKB1/RIN3/ISG15	50
BP	GO:0043254	regulation of protein-containing complex assembly	50/750	399/18845	6.26436e-13	2.57042e-11	1.73629e-11	TMSB4X/TMSB10/ARHGAP18/PFN1/APOE/PLEK/LCP1/CLEC7A/COTL1/ARPC5/ARPC3/RB1/PYCARD/ARPC2/RAC1/GRB2/HCLS1/CDC42/NCKAP1L/CAPZB/CAPG/ABCA1/RHOA/SYK/CAPZA2/TREM2/MSN/CAPZA1/TLR4/VASP/CORO1A/ARF6/RAP1B/BAX/CYFIP1/PTGER4/HSP90AA1/TWF2/BID/SORL1/TNF/CSNK1A1/BTK/STMN1/HCK/PAK1/HMGB1/CARD8/ISG15/TMOD3	50
BP	GO:0002444	myeloid leukocyte mediated immunity	25/750	108/18845	6.35765e-13	2.59187e-11	1.75078e-11	TYROBP/CCL3/VAMP8/FCGR3A/ITGB2/HMOX1/SPI1/FCGR2B/CD84/ITGAM/HLA-E/LYN/SYK/CD300A/TREM1/LGALS9/FCGR1A/PTAFR/ADAM17/BTK/RAC2/CBL/DDX21/PIK3CG/CX3CR1	25
BP	GO:0030041	actin filament polymerization	30/750	157/18845	6.84127e-13	2.77115e-11	1.87189e-11	TMSB4X/AIF1/TMSB10/ARHGAP18/PFN1/COTL1/ARPC5/ARPC3/PYCARD/ARPC2/RAC1/GRB2/HCLS1/NCKAP1L/CAPZB/CAPG/RHOA/CAPZA2/CAPZA1/VASP/CORO1A/ARF6/CYFIP1/WAS/TWF2/ARHGAP6/ARPC4/HCK/GAS7/TMOD3	30
CC	GO:0030136	clathrin-coated vesicle	35/750	212/18845	7.5221e-13	3.01336e-11	2.0355e-11	HLA-DRA/CD74/HLA-DRB1/HLA-DPA1/HLA-DPB1/HLA-DQA1/HLA-DRB5/HLA-DQB1/VAMP8/APOE/DAB2/AP1S2/ATP6V0B/AP1B1/CD4/ATP6V1F/ATP6AP2/EREG/AP2A2/ATP6V0C/M6PR/IL7R/HLA-DQA2/RNASEK/RAB8B/PICALM/FCHO2/RGS19/CLTC/FCGR1A/ATP6V1B2/ATP6V0D1/AP2S1/ADAM10/CLTA	35
BP	GO:0002699	positive regulation of immune effector process	39/750	259/18845	7.5346e-13	3.01336e-11	2.0355e-11	HLA-DRA/CD74/HLA-DRB1/TYROBP/LAPTM5/PTPRC/VAMP8/ITGB2/IL1B/B2M/HLA-B/HLA-DMB/CLEC7A/HMOX1/SPI1/CD84/PYCARD/ITGAM/HLA-E/LYN/SYK/CD86/TREM2/IL18/TLR4/HLA-C/STX7/CD300A/LGALS9/TNF/FCGR1A/PTAFR/PTPN6/BTK/PTPRJ/RAC2/DDX21/CD28/HLA-A	39
CC	GO:0101003	ficolin-1-rich granule membrane	19/750	60/18845	8.78259e-13	3.49039e-11	2.35772e-11	FCER1G/ITGB2/RAC1/NCKAP1L/RHOA/ATP6AP2/SLC2A3/LILRB2/AP2A2/CD93/CD58/ATP6V0C/ADAM8/CD300A/LAMP2/SIRPA/GAA/ITGAX/FPR1	19
CC	GO:0098857	membrane microdomain	44/750	323/18845	8.96522e-13	3.5407e-11	2.39171e-11	CD14/PTPRC/ITGB2/HMOX1/BST2/ITGAM/RAP2B/SDCBP/MS4A4A/ATP2B1/CD4/TPP1/LYN/S100A10/ABCA1/EFHD2/TREM2/PPT1/EZR/CTSD/CFLAR/GNAI2/TNFRSF1B/PECAM1/LCP2/SPRED1/TLR2/LAMP2/TUBB/RGS19/PAG1/GNAI3/TNF/CSK/CORO1C/SELPLG/ANXA2/ADAM17/BTK/HCK/INPP5D/CBL/TGFBR1/TLR1	44
BP	GO:0002819	regulation of adaptive immune response	34/750	202/18845	9.09346e-13	3.56904e-11	2.41085e-11	HLA-DRA/HLA-DRB1/PTPRC/IL1B/B2M/HLA-B/CLEC7A/FCGR2B/MEF2C/AHR/PYCARD/CD4/NCKAP1L/HLA-E/TNFAIP3/TREM2/IL18/TNFSF13B/TNFRSF1B/HLA-C/SAMSN1/LILRB4/STX7/WAS/HAVCR2/ADCY7/IL7R/TNF/FCGR1A/PTPN6/BTK/HMGB1/CD28/HLA-A	34
BP	GO:0050864	regulation of B cell activation	27/750	129/18845	1.00807e-12	3.93208e-11	2.65608e-11	CD74/TYROBP/LAPTM5/PTPRC/GPR183/MNDA/SPI1/ZFP36L1/FCGR2B/MEF2C/AHR/NCKAP1L/LYN/TNFAIP3/SYK/ZFP36L2/TLR4/TNFSF13B/SAMSN1/CD300A/THEMIS2/SH3KBP1/PTPN6/BTK/INPP5D/PELI1/CD28	27
BP	GO:1902107	positive regulation of leukocyte differentiation	32/750	181/18845	1.0791e-12	4.15782e-11	2.80857e-11	HLA-DRA/CD74/HLA-DRB1/TYROBP/PTPRC/ACTB/EVI2B/CD83/SPI1/ZFP36L1/RB1/HCLS1/CD4/NCKAP1L/FOS/RHOA/SYK/CD86/TREM2/IL18/LILRB2/CCR1/LILRB4/ADAM8/IL7R/TRIB1/LGALS9/TNF/KLF10/BTK/INPP5D/HMGB1	32
BP	GO:1903708	positive regulation of hemopoiesis	32/750	181/18845	1.0791e-12	4.15782e-11	2.80857e-11	HLA-DRA/CD74/HLA-DRB1/TYROBP/PTPRC/ACTB/EVI2B/CD83/SPI1/ZFP36L1/RB1/HCLS1/CD4/NCKAP1L/FOS/RHOA/SYK/CD86/TREM2/IL18/LILRB2/CCR1/LILRB4/ADAM8/IL7R/TRIB1/LGALS9/TNF/KLF10/BTK/INPP5D/HMGB1	32
BP	GO:0002269	leukocyte activation involved in inflammatory response	17/750	47/18845	1.18001e-12	4.51909e-11	3.0526e-11	TYROBP/CCL3/C1QA/AIF1/PTPRC/ITGB2/GRN/ITGAM/C5AR1/TREM2/JUN/IFNGR1/IFNGR2/TLR2/TNF/CTSC/CX3CR1	17
BP	GO:0032602	chemokine production	23/750	93/18845	1.20581e-12	4.59006e-11	3.10054e-11	CD74/AIF1/IL1B/CSF1R/CLEC7A/HMOX1/CD84/PYCARD/SYK/MBP/TREM2/KLF4/IL18/TLR4/LILRB4/TLR2/TREM1/HAVCR2/LGALS9/SIRPA/TNF/ADAM17/HMGB1	23
BP	GO:0016064	immunoglobulin mediated immune response	28/750	142/18845	1.80014e-12	6.7709e-11	4.57367e-11	HLA-DRA/CD74/HLA-DRB1/HLA-DPA1/HLA-DPB1/HLA-DQA1/C1QA/C1QC/HLA-DRB5/HLA-DQB1/C1QB/FCER1G/HLA-DMA/PTPRC/FCGR3A/B2M/HLA-DMB/FCGR2B/HLA-E/TREM2/HLA-DOA/HLA-DQA2/TNF/FCGR1A/PTPN6/BTK/INPP5D/CD28	28
BP	GO:0050671	positive regulation of lymphocyte proliferation	28/750	142/18845	1.80014e-12	6.7709e-11	4.57367e-11	CD74/HLA-DPA1/HLA-DPB1/AIF1/PTPRC/GPR183/FCGR3A/IL1B/HLA-DMB/MEF2C/PYCARD/NCKAP1L/HLA-E/SYK/CD86/IL18/TLR4/LILRB2/TNFSF13B/CORO1A/HAVCR2/LGALS9/BTK/HMGB1/PELI1/CD28/HLA-A/CCL5	28
BP	GO:0050777	negative regulation of immune response	32/750	185/18845	1.99696e-12	7.46674e-11	5.0437e-11	HLA-DRB1/PTPRC/HLA-B/GRN/VSIG4/HMOX1/SPI1/ARRB2/SAMHD1/FCGR2B/FGL2/CD84/AHR/NCKAP1L/HLA-E/LYN/TNFAIP3/SYK/IFI16/TREM2/SAMSN1/LILRB4/CD300A/HAVCR2/IL7R/LGALS9/PTPN6/PARP14/HCK/INPP5D/HLA-A/ISG15	32
BP	GO:0002688	regulation of leukocyte chemotaxis	26/750	123/18845	2.08703e-12	7.75761e-11	5.24019e-11	CD74/CXCL8/CCL3/AIF1/CCL4/CCL2/CSF1R/LGMN/SPI1/C3AR1/C5AR1/RAC1/DUSP1/NCKAP1L/LYN/MPP1/GPSM3/CCR1/LGALS9/ADAM17/RAC2/HMGB1/ADAM10/CCL5/RIN3/CX3CR1	26
BP	GO:0019724	B cell mediated immunity	28/750	145/18845	3.07511e-12	1.12975e-10	7.63132e-11	HLA-DRA/CD74/HLA-DRB1/HLA-DPA1/HLA-DPB1/HLA-DQA1/C1QA/C1QC/HLA-DRB5/HLA-DQB1/C1QB/FCER1G/HLA-DMA/PTPRC/FCGR3A/B2M/HLA-DMB/FCGR2B/HLA-E/TREM2/HLA-DOA/HLA-DQA2/TNF/FCGR1A/PTPN6/BTK/INPP5D/CD28	28
BP	GO:0032946	positive regulation of mononuclear cell proliferation	28/750	145/18845	3.07511e-12	1.12975e-10	7.63132e-11	CD74/HLA-DPA1/HLA-DPB1/AIF1/PTPRC/GPR183/FCGR3A/IL1B/HLA-DMB/MEF2C/PYCARD/NCKAP1L/HLA-E/SYK/CD86/IL18/TLR4/LILRB2/TNFSF13B/CORO1A/HAVCR2/LGALS9/BTK/HMGB1/PELI1/CD28/HLA-A/CCL5	28
BP	GO:0050764	regulation of phagocytosis	23/750	97/18845	3.12333e-12	1.14083e-10	7.70618e-11	FCER1G/CCL2/PTPRC/IL1B/CYBA/CLEC7A/FCGR2B/PYCARD/NCKAP1L/RAB31/DOCK2/SYK/TREM2/CD300A/TLR2/SIRPA/TNF/FCGR1A/CSK/BTK/PTPRJ/HCK/HMGB1	23
CC	GO:0030135	coated vesicle	42/750	309/18845	3.21581e-12	1.16426e-10	7.86444e-11	HLA-DRA/CD74/HLA-DRB1/HLA-DPA1/HLA-DPB1/HLA-DQA1/HLA-DRB5/HLA-DQB1/CTSZ/VAMP8/APOE/B2M/HLA-B/DAB2/AP1S2/ATP6V0B/AP1B1/CD4/HLA-E/ATP6V1F/ATP6AP2/EREG/AP2A2/HLA-C/ATP6V0C/M6PR/IL7R/HLA-DQA2/RNASEK/RAB8B/PICALM/FCHO2/RGS19/CLTC/FCGR1A/ATP6V1B2/ATP6V0D1/AP2S1/ADAM10/HLA-A/CTSC/CLTA	42
CC	GO:0045121	membrane raft	43/750	322/18845	3.22432e-12	1.16426e-10	7.86444e-11	CD14/PTPRC/ITGB2/HMOX1/BST2/ITGAM/RAP2B/SDCBP/MS4A4A/ATP2B1/CD4/TPP1/LYN/S100A10/ABCA1/EFHD2/TREM2/PPT1/EZR/CTSD/CFLAR/GNAI2/TNFRSF1B/PECAM1/LCP2/SPRED1/TLR2/TUBB/RGS19/PAG1/GNAI3/TNF/CSK/CORO1C/SELPLG/ANXA2/ADAM17/BTK/HCK/INPP5D/CBL/TGFBR1/TLR1	43
BP	GO:0043299	leukocyte degranulation	21/750	80/18845	3.3071e-12	1.1813e-10	7.97954e-11	CCL3/VAMP8/FCGR3A/ITGB2/HMOX1/SPI1/FCGR2B/CD84/ITGAM/NCKAP1L/LYN/SYK/CORO1A/CD300A/LGALS9/PTAFR/BTK/HCK/RAC2/CBL/PIK3CG	21
BP	GO:0052547	regulation of peptidase activity	49/750	403/18845	3.3089e-12	1.1813e-10	7.97954e-11	LAPTM5/CTSS/CTSB/LGMN/CSTB/CLEC7A/GRN/ARRB2/CST3/MMP9/CD44/PYCARD/CAST/CTSH/LYN/PLAUR/S100A9/RHOA/CTSL/SYK/IFI16/MBP/KLF4/APLP2/PMAIP1/PAK2/S100A8/CTSD/CARD16/ARL6IP1/BAX/NAIP/TNFAIP8/PSME1/DNAJB6/SERPINF1/PICALM/BID/LGALS9/DAPK1/SORL1/RPS6KA3/TNF/TANK/PSMB9/CASP1/HMGB1/CARD8/SERPINB1	49
BP	GO:0071677	positive regulation of mononuclear cell migration	20/750	72/18845	3.43566e-12	1.21966e-10	8.23868e-11	CCL3/AIF1/CCL4/LGMN/CCL20/SPI1/PYCARD/RHOA/CORO1A/CCR1/ADAM8/ITGA4/DOCK8/LGALS9/TNF/ADAM17/HMGB1/ADAM10/CCL5/CX3CR1	20
BP	GO:0051051	negative regulation of transport	50/750	421/18845	4.77044e-12	1.68404e-10	1.13755e-10	CD74/VAMP8/APOE/IL1B/HMOX1/SPI1/FCGR2B/CD84/MMP9/FABP5/TXN/SDCBP/RAC1/NCKAP1L/RAB11FIP1/OAZ1/MCTP1/LILRB2/GNAI2/CORO1A/TNFRSF1B/ARF6/UCP2/RAP1B/CYFIP1/APOC1/CD300A/CAB39/SP100/CALM2/TLR2/RGS2/PEA15/RAP1A/CALM3/TMBIM6/PICALM/SLC43A2/LGALS9/SIRPA/TNF/CSK/ANXA2/FRMD4A/CALM1/HMGB1/INSIG1/NFKB1/MIDN/RIN3	50
BP	GO:0001906	cell killing	32/750	191/18845	4.86181e-12	1.70677e-10	1.1529e-10	HLA-DRA/HLA-DRB1/TYROBP/LYZ/PTPRC/FCGR3A/B2M/HLA-B/CLEC7A/SPI1/ARRB2/FCGR2B/ITGAM/CTSH/NCKAP1L/HLA-E/SYK/IL18/CORO1A/HLA-C/STX7/TREM1/HAVCR2/IL7R/TUBB/LGALS9/FCGR1A/PTPN6/ARL8B/HLA-A/CTSC/CX3CR1	32
BP	GO:0032760	positive regulation of tumor necrosis factor production	23/750	100/18845	6.16684e-12	2.15294e-10	1.45429e-10	TYROBP/CCL3/CYBB/CD14/PTPRC/FCGR3A/CYBA/CLEC7A/CD84/PYCARD/LY96/HLA-E/SYK/TLR4/IFNGR1/TLR2/HAVCR2/LGALS9/PTAFR/BTK/PTPRJ/HMGB1/TLR1	23
BP	GO:2000116	regulation of cysteine-type endopeptidase activity	35/750	229/18845	7.43421e-12	2.58114e-10	1.74354e-10	LAPTM5/LGMN/CLEC7A/ARRB2/CST3/MMP9/CD44/PYCARD/CAST/CTSH/PLAUR/S100A9/RHOA/SYK/IFI16/KLF4/PMAIP1/PAK2/S100A8/CTSD/CARD16/ARL6IP1/BAX/NAIP/TNFAIP8/DNAJB6/BID/LGALS9/DAPK1/RPS6KA3/TNF/PSMB9/CASP1/HMGB1/CARD8	35
BP	GO:0032642	regulation of chemokine production	22/750	92/18845	7.72707e-12	2.66816e-10	1.80232e-10	CD74/AIF1/IL1B/CSF1R/CLEC7A/HMOX1/CD84/PYCARD/SYK/MBP/TREM2/KLF4/IL18/TLR4/LILRB4/TLR2/HAVCR2/LGALS9/SIRPA/TNF/ADAM17/HMGB1	22
BP	GO:1901214	regulation of neuron death	42/750	318/18845	8.33893e-12	2.86379e-10	1.93446e-10	TYROBP/CCL3/C1QA/CTSZ/CCL2/GPNMB/APOE/ITGB2/LGMN/GRN/HMOX1/ARRB2/FCGR2B/SNX6/MEF2C/ITGAM/NRP1/FOS/RHOA/NR4A2/MCL1/PLXND1/TREM2/JUN/PPT1/TLR4/CORO1A/TNFRSF1B/BAX/NAIP/ADAM8/SERPINF1/CPEB4/PICALM/BTG2/SORL1/ROCK1/TNF/GABRB2/CBL/CCL5/CX3CR1	42
BP	GO:0052548	regulation of endopeptidase activity	42/750	320/18845	1.02507e-11	3.5013e-10	2.36509e-10	LAPTM5/LGMN/CLEC7A/ARRB2/CST3/MMP9/CD44/PYCARD/CAST/CTSH/LYN/PLAUR/S100A9/RHOA/SYK/IFI16/MBP/KLF4/PMAIP1/PAK2/S100A8/CTSD/CARD16/ARL6IP1/BAX/NAIP/TNFAIP8/PSME1/DNAJB6/SERPINF1/PICALM/BID/LGALS9/DAPK1/SORL1/RPS6KA3/TNF/PSMB9/CASP1/HMGB1/CARD8/SERPINB1	42
BP	GO:0002704	negative regulation of leukocyte mediated immunity	19/750	68/18845	1.0665e-11	3.62324e-10	2.44746e-10	PTPRC/HLA-B/HMOX1/BST2/SPI1/ARRB2/FCGR2B/CD84/AHR/NCKAP1L/HLA-E/LILRB4/CD300A/HAVCR2/IL7R/LGALS9/PTPN6/HLA-A/CX3CR1	19
BP	GO:0002698	negative regulation of immune effector process	25/750	122/18845	1.14683e-11	3.87532e-10	2.61774e-10	PTPRC/HLA-B/GRN/VSIG4/HMOX1/BST2/SPI1/ARRB2/FCGR2B/FGL2/CD84/AHR/ACP5/NCKAP1L/HLA-E/LILRB4/CD300A/HAVCR2/IL7R/TMBIM6/LGALS9/TNF/PTPN6/HLA-A/CX3CR1	25
BP	GO:0070997	neuron death	45/750	363/18845	1.3394e-11	4.50195e-10	3.04102e-10	TYROBP/CCL3/C1QA/CTSZ/CCL2/GPNMB/APOE/ITGB2/LGMN/GRN/HMOX1/ARRB2/FCGR2B/RB1/SNX6/MEF2C/ITGAM/NRP1/FOS/RHOA/NR4A2/MCL1/PLXND1/TREM2/JUN/PPT1/TLR4/CORO1A/TNFRSF1B/BAX/NAIP/ADAM8/SERPINF1/CPEB4/TMBIM6/PICALM/BID/BTG2/SORL1/ROCK1/TNF/GABRB2/CBL/CCL5/CX3CR1	45
BP	GO:0002822	regulation of adaptive immune response based on somatic recombination of immune receptors built from immunoglobulin superfamily domains	31/750	187/18845	1.39337e-11	4.65859e-10	3.14683e-10	HLA-DRA/HLA-DRB1/PTPRC/IL1B/B2M/HLA-B/CLEC7A/FCGR2B/MEF2C/AHR/CD4/NCKAP1L/HLA-E/TNFAIP3/TREM2/IL18/TNFSF13B/TNFRSF1B/HLA-C/LILRB4/STX7/WAS/HAVCR2/IL7R/TNF/FCGR1A/PTPN6/BTK/HMGB1/CD28/HLA-A	31
BP	GO:0044403	biological process involved in symbiotic interaction	41/750	310/18845	1.41946e-11	4.72081e-10	3.18886e-10	CD74/HLA-DRB1/CXCL8/CCL3/CCL4/CTSB/MRC1/VAMP8/APOE/CSF1R/MPEG1/CXCR4/NRP1/CFL1/LGALS1/CDC42/CD4/IFI27/CTSL/CD86/JUN/CLEC5A/CIITA/TREM1/EPS15/RNASEK/CLDN1/LGALS9/TRIM22/SELPLG/GRK2/CCL8/ANPEP/SIGLEC1/ARL8B/HMGB1/CBL/VAPA/WWP1/CCL5/CX3CR1	41
CC	GO:0098576	lumenal side of membrane	14/750	34/18845	1.4738e-11	4.8759e-10	3.29362e-10	HLA-DRA/CD74/HLA-DRB1/HLA-DPA1/HLA-DPB1/HLA-DQA1/HLA-DRB5/HLA-DQB1/HLA-B/HLA-E/HLA-C/HLA-DQA2/HLA-A/CANX	14
BP	GO:0007264	small GTPase mediated signal transduction	53/750	478/18845	1.54028e-11	5.0693e-10	3.42426e-10	AIF1/ARHGAP18/APOE/LPAR6/HMOX1/RB1/ARHGDIB/RAP2B/SDCBP/NRP1/RAC1/GRB2/CFL1/CDC42/ABCA1/DOCK2/RHOA/SHTN1/DOK2/DOCK4/RASGEF1B/RHOG/FBP1/CYTH4/GNA13/ARF6/CCDC88A/RAP1B/CYFIP1/WAS/CYTH1/ARHGAP30/RAP1A/ARHGAP6/GNB1/AKAP13/DOCK8/ARHGAP45/RGS19/DOCK10/ROCK1/GPR65/ARHGAP4/DOCK11/CDC42SE2/RAPGEF1/STMN1/CBL/RHOB/PIK3CG/GDI2/FGD4/RALA	53
CC	GO:1904813	ficolin-1-rich granule lumen	25/750	124/18845	1.67198e-11	5.4742e-10	3.69777e-10	CTSZ/CTSS/CFD/CTSB/FTH1/CSTB/MNDA/COTL1/ARPC5/FGL2/CST3/GMFG/MMP9/ACTR2/ASAH1/CTSH/CTSD/ALOX5/OSTF1/HSP90AA1/CAB39/GNS/PLEKHO2/HMGB1/HSPA6	25
CC	GO:0030669	clathrin-coated endocytic vesicle membrane	19/750	70/18845	1.87418e-11	6.10461e-10	4.1236e-10	HLA-DRA/CD74/HLA-DRB1/HLA-DPA1/HLA-DPB1/HLA-DQA1/HLA-DRB5/HLA-DQB1/VAMP8/APOE/CD4/EREG/AP2A2/M6PR/IL7R/HLA-DQA2/CLTC/FCGR1A/AP2S1	19
BP	GO:0042129	regulation of T cell proliferation	30/750	178/18845	1.93957e-11	6.2852e-10	4.24559e-10	HLA-DRB1/HLA-DPA1/HLA-DPB1/AIF1/PTPRC/GPNMB/IL1B/HLA-DMB/VSIG4/PYCARD/NCKAP1L/HLA-E/SYK/CD86/IL18/LILRB2/TNFSF13B/CORO1A/TNFRSF1B/LILRB4/HAVCR2/BID/LGALS9/PTPN6/RAC2/HMGB1/PELI1/CD28/HLA-A/CCL5	30
BP	GO:0008360	regulation of cell shape	26/750	135/18845	1.95885e-11	6.31528e-10	4.26591e-10	CCL3/CCL2/ARHGAP18/ITGB2/CSF1R/LST1/PLEKHO1/RAC1/EPB41L3/RHOG/PLXND1/MSN/EZR/CORO1A/GNA13/FMNL1/CYFIP1/HEXB/SH3KBP1/MYH9/CDC42SE2/HCK/PRPF40A/PARVB/PLXNB2/FGD4	26
BP	GO:0019058	viral life cycle	41/750	314/18845	2.1423e-11	6.87167e-10	4.64174e-10	CD74/HLA-DRB1/CXCL8/CCL2/CTSB/MRC1/VAMP8/APOE/BST2/CXCR4/NRP1/LGALS1/CD4/PABPC1/IFI27/CTSL/RESF1/IFI16/CD86/CLEC5A/CIITA/DEK/EPS15/RNASEK/CLDN1/LGALS9/TRIM22/TNF/SELPLG/GRK2/CCL8/ANPEP/SIGLEC1/ARL8B/HMGB1/VAPA/WWP1/PCBP1/CD28/CCL5/ISG15	41
CC	GO:0043202	lysosomal lumen	22/750	97/18845	2.39065e-11	7.62954e-10	5.15368e-10	CD74/CTSS/IFI30/CTSB/LGMN/NPC2/RNASET2/PSAP/ASAH1/TPP1/CTSL/PPT1/MAN2B1/CTSD/LIPA/HSP90AA1/HEXB/GNS/LAMP2/GM2A/FUCA1/GAA	22
BP	GO:0051651	maintenance of location in cell	34/750	227/18845	2.63158e-11	8.35626e-10	5.64457e-10	TMSB4X/CCL3/TMSB10/FTL/PTPRC/APOE/FTH1/SRGN/CYBA/TXN/CD4/LYN/SLC8A1/S100A9/FLNA/VPS13C/S100A8/CORO1A/CCDC88A/BAX/TWF2/SP100/CALM2/HEXB/CALM3/HNRNPU/SORL1/GM2A/FKBP1A/GAA/PTPN6/CALM1/INSIG1/CHCHD10	34
CC	GO:0009898	cytoplasmic side of plasma membrane	28/750	158/18845	2.66167e-11	8.40955e-10	5.68057e-10	PTPRC/RGS1/RAC1/GNAQ/MTSS1/ATP2B1/LYN/IQGAP1/RHOA/SYK/EZR/AP2A2/GNAI2/GNA13/GNG5/LILRB4/CYTH1/RGS2/GNB2/GNB1/S100A6/GM2A/GNAI3/MYH9/GNG2/AP2S1/HCK/KCNAB2	28
CC	GO:0098562	cytoplasmic side of membrane	31/750	192/18845	2.81116e-11	8.83766e-10	5.96975e-10	PTPRC/RGS1/RAC1/GNAQ/MTSS1/ATP2B1/LYN/IQGAP1/RHOA/SYK/EZR/OTULINL/AP2A2/GNAI2/GNA13/GNG5/LILRB4/CYTH1/RGS2/BLOC1S1/GNB2/GNB1/S100A6/GM2A/GNAI3/FKBP1A/MYH9/GNG2/AP2S1/HCK/KCNAB2	31
CC	GO:0045334	clathrin-coated endocytic vesicle	21/750	89/18845	3.04162e-11	9.51485e-10	6.42719e-10	HLA-DRA/CD74/HLA-DRB1/HLA-DPA1/HLA-DPB1/HLA-DQA1/HLA-DRB5/HLA-DQB1/VAMP8/APOE/CD4/EREG/AP2A2/M6PR/IL7R/HLA-DQA2/PICALM/CLTC/FCGR1A/AP2S1/CLTA	21
BP	GO:0045637	regulation of myeloid cell differentiation	31/750	193/18845	3.225e-11	1.00388e-09	6.78111e-10	CD74/HLA-DRB1/TYROBP/CCL3/C1QC/B2M/EVI2B/SPI1/ZFP36L1/RB1/MEF2C/MAFB/HCLS1/CD4/NCKAP1L/LYN/FOS/TREM2/TLR4/ZFP36/NFKBIA/CCR1/LILRB4/TRIB1/GPR137B/TNF/RASSF2/KLF10/INPP5D/CDK6/ISG15	31
BP	GO:0006911	phagocytosis, engulfment	16/750	49/18845	3.31508e-11	1.02686e-09	6.93636e-10	AIF1/MSR1/ITGB2/FCGR2B/MARCO/ITGAM/RAC1/CDC42/NCKAP1L/RAB31/ABCA1/TREM2/CD300A/FCGR1A/MYH9/TIMD4	16
BP	GO:0002695	negative regulation of leukocyte activation	31/750	194/18845	3.69612e-11	1.13931e-09	7.6959e-10	CD74/HLA-DRB1/TYROBP/LAPTM5/PTPRC/GPNMB/MNDA/GRN/VSIG4/HMOX1/SPI1/FCGR2B/LST1/FGL2/CD84/NCKAP1L/LYN/TNFAIP3/CD86/LILRB2/SAMSN1/LILRB4/CD300A/HAVCR2/LGALS9/PAG1/PTPN6/BTK/INPP5D/HMGB1/PELI1	31
BP	GO:0002761	regulation of myeloid leukocyte differentiation	24/750	119/18845	4.22125e-11	1.29486e-09	8.74664e-10	CD74/HLA-DRB1/TYROBP/CCL3/C1QC/EVI2B/ZFP36L1/RB1/MAFB/HCLS1/CD4/LYN/FOS/TREM2/TLR4/CCR1/LILRB4/TRIB1/GPR137B/TNF/RASSF2/KLF10/INPP5D/CDK6	24
BP	GO:0010324	membrane invagination	18/750	65/18845	4.40753e-11	1.34547e-09	9.08851e-10	AIF1/MSR1/ITGB2/FCGR2B/MARCO/ITGAM/RAC1/CDC42/NCKAP1L/RAB31/ABCA1/RHOA/TREM2/CD300A/FCHO2/FCGR1A/MYH9/TIMD4	18
BP	GO:0006887	exocytosis	43/750	349/18845	4.70741e-11	1.4301e-09	9.66019e-10	CCL3/VAMP8/FCGR3A/ITGB2/PLEK/HMOX1/SPI1/FCGR2B/CD84/TNFAIP2/ITGAM/SDCBP/NCKAP1L/LYN/RAB31/S100A10/SYK/RAB11FIP1/SYNGR2/GNAI2/CORO1A/CCR1/RAP1B/RAB10/CD300A/RAP1A/CALM3/RAB8B/LGALS9/ANXA2/MYH9/PTAFR/CCL8/BTK/HCK/RAC2/ARL8B/PAK1/CBL/CCL5/PIK3CG/RALA/STX11	43
BP	GO:0050851	antigen receptor-mediated signaling pathway	31/750	196/18845	4.84076e-11	1.46358e-09	9.88632e-10	HLA-DRB1/HLA-DPB1/HLA-DQB1/IGKC/LAPTM5/PTPRC/FYB1/MNDA/FCGR2B/MEF2C/GRB2/NCKAP1L/LYN/SYK/CMTM3/EZR/ELF1/NFKBIA/LCP2/BAX/LILRB4/CD300A/THEMIS2/CSK/PTPN6/BTK/PTPRJ/INPP5D/CD28/HLA-A/NFKB1	31
BP	GO:0099024	plasma membrane invagination	17/750	58/18845	5.63827e-11	1.69658e-09	1.14602e-09	AIF1/MSR1/ITGB2/FCGR2B/MARCO/ITGAM/RAC1/CDC42/NCKAP1L/RAB31/ABCA1/RHOA/TREM2/CD300A/FCGR1A/MYH9/TIMD4	17
BP	GO:0048872	homeostasis of number of cells	39/750	298/18845	6.2065e-11	1.85872e-09	1.25554e-09	CD74/GPR183/B2M/HMOX1/SPI1/ZFP36L1/RB1/MEF2C/MAFB/HCLS1/NCKAP1L/LYN/TNFAIP3/PMAIP1/ZFP36/TNFSF13B/CFLAR/CORO1A/LIPA/SLC25A5/PTBP3/BAX/SH2B3/KLF2/IL7R/DOCK10/LGALS9/CITED2/DOCK11/RASSF2/ADAM17/BTK/IKZF1/INPP5D/HMGB1/CDK6/ISG15/CX3CR1/TMOD3	39
BP	GO:0032612	interleukin-1 production	23/750	112/18845	7.30447e-11	2.16699e-09	1.46378e-09	TYROBP/CCL3/CLEC7A/MNDA/ARRB2/PYCARD/ACP5/TNFAIP3/IFI16/TREM2/TLR4/CARD16/LILRB4/NAIP/HAVCR2/LGALS9/SIRPA/TNF/CASP1/HMGB1/CARD8/CX3CR1/SERPINB1	23
BP	GO:0032652	regulation of interleukin-1 production	23/750	112/18845	7.30447e-11	2.16699e-09	1.46378e-09	TYROBP/CCL3/CLEC7A/MNDA/ARRB2/PYCARD/ACP5/TNFAIP3/IFI16/TREM2/TLR4/CARD16/LILRB4/NAIP/HAVCR2/LGALS9/SIRPA/TNF/CASP1/HMGB1/CARD8/CX3CR1/SERPINB1	23
BP	GO:0050921	positive regulation of chemotaxis	26/750	143/18845	7.54874e-11	2.229e-09	1.50566e-09	CD74/CXCL8/TMSB4X/CCL3/AIF1/CCL4/CSF1R/LGMN/SPI1/C3AR1/CXCR4/C5AR1/NRP1/RAC1/NCKAP1L/TREM2/GPSM3/CCR1/PDGFB/LGALS9/ADAM17/RAC2/HMGB1/ADAM10/CCL5/CX3CR1	26
MF	GO:0017124	SH3 domain binding	24/750	123/18845	8.75689e-11	2.57371e-09	1.73852e-09	CYBA/NCF1/GRB2/QKI/HCLS1/LYN/DOCK4/ADAM9/SH3BGRL/VASP/WIPF1/OSTF1/WAS/EPS15/ARHGAP6/SH3KBP1/ABI1/SIRPA/ADAM17/RAPGEF1/PTPN6/INPP5D/CBL/ADAM10	24
BP	GO:0008064	regulation of actin polymerization or depolymerization	26/750	144/18845	8.87121e-11	2.59524e-09	1.75306e-09	TMSB4X/TMSB10/ARHGAP18/PFN1/PLEK/COTL1/ARPC5/ARPC3/PYCARD/ARPC2/GRB2/HCLS1/NCKAP1L/CAPZB/CAPG/RHOA/CAPZA2/CAPZA1/VASP/CORO1A/ARF6/CYFIP1/WAS/TWF2/HCK/TMOD3	26
BP	GO:0045862	positive regulation of proteolysis	43/750	356/18845	8.97351e-11	2.61307e-09	1.7651e-09	LAPTM5/CTSS/APOE/IL1B/LGMN/DAB2/CLEC7A/GRN/PYCARD/CTSH/LYN/S100A10/S100A9/RHOA/CTSL/SYK/IFI16/MBP/ADAM9/TREM2/NFE2L2/PMAIP1/S100A8/CTSD/TNFRSF1B/BAX/ADAM8/PSME1/PICALM/BID/TRIB1/LGALS9/DAPK1/TNF/ANXA2/MYH9/TANK/CSNK1A1/CASP1/HMGB1/CARD8/CTSC/CEBPA	43
BP	GO:0042326	negative regulation of phosphorylation	43/750	357/18845	9.8245e-11	2.84775e-09	1.92363e-09	PTPRC/APOE/IL1B/DUSP6/ARRB2/RB1/SNX6/PYCARD/GNAQ/DUSP1/LYN/SLC8A1/TNFAIP3/FBP1/JUN/PAK2/SPRED1/SAMSN1/BAX/LILRB4/IER3/SH2B3/CD300A/CALM2/RGS2/CALM3/HNRNPU/TRIB1/SORL1/ROCK1/SIRPA/CSK/CORO1C/HHEX/RASSF2/PTPN6/CALM1/PARP14/PTPRJ/CBL/YWHAG/MIDN/CEBPA	43
BP	GO:0045055	regulated exocytosis	33/750	226/18845	1.03228e-10	2.97852e-09	2.01196e-09	CCL3/VAMP8/FCGR3A/ITGB2/PLEK/HMOX1/SPI1/FCGR2B/CD84/ITGAM/NCKAP1L/LYN/RAB31/SYK/RAB11FIP1/SYNGR2/GNAI2/CORO1A/RAP1B/RAB10/CD300A/RAP1A/CALM3/LGALS9/MYH9/PTAFR/BTK/HCK/RAC2/ARL8B/CBL/PIK3CG/STX11	33
CC	GO:0030027	lamellipodium	31/750	202/18845	1.06323e-10	3.05388e-09	2.06287e-09	AIF1/ACTB/ARPC5/ARPC3/CD44/ARPC2/IQGAP2/RAC1/CFL1/SNX2/ACTR3/PABPC1/APBB1IP/CAPZB/CAPG/RHOA/SHTN1/PLXND1/VASP/CORO1A/CCDC88A/CYFIP1/TWF2/DOCK8/ABI1/ROCK1/CORO1C/RAC2/PAK1/PARVB/FGD4	31
CC	GO:0005769	early endosome	47/750	415/18845	1.09985e-10	3.14477e-09	2.12426e-09	HLA-DRA/GPNMB/VAMP8/APOE/B2M/HLA-B/AP1S2/SNX6/CXCR4/NRP1/AP1B1/SNX2/CD4/HLA-E/RAB31/CMTM6/MYO5A/RASGEF1B/RAB32/TLR4/RAB5C/CYTIP/CORO1A/ARF6/HLA-C/STX7/BLOC1S1/HAVCR2/EPS15/RAP1A/EHD4/PICALM/SORL1/FCGR1A/ANXA2/RCSD1/RAPGEF1/ATP6V0D1/SIGLEC1/SLC9A9/WASHC4/HLA-A/WDFY2/RHOB/RIN3/VPS29/SERPINB1	47
BP	GO:0032611	interleukin-1 beta production	21/750	95/18845	1.13904e-10	3.21322e-09	2.1705e-09	TYROBP/CCL3/CLEC7A/MNDA/ARRB2/PYCARD/ACP5/TNFAIP3/IFI16/TREM2/TLR4/CARD16/LILRB4/NAIP/LGALS9/SIRPA/TNF/CASP1/CARD8/CX3CR1/SERPINB1	21
BP	GO:0032651	regulation of interleukin-1 beta production	21/750	95/18845	1.13904e-10	3.21322e-09	2.1705e-09	TYROBP/CCL3/CLEC7A/MNDA/ARRB2/PYCARD/ACP5/TNFAIP3/IFI16/TREM2/TLR4/CARD16/LILRB4/NAIP/LGALS9/SIRPA/TNF/CASP1/CARD8/CX3CR1/SERPINB1	21
BP	GO:0032755	positive regulation of interleukin-6 production	21/750	95/18845	1.13904e-10	3.21322e-09	2.1705e-09	CD74/TYROBP/AIF1/IL1B/CYBA/CLEC7A/PYCARD/SYK/MBP/EREG/TLR4/LILRB2/POU2F2/UNC93B1/TLR2/LGALS9/TNF/PTAFR/BTK/HMGB1/TLR1	21
BP	GO:0030833	regulation of actin filament polymerization	24/750	125/18845	1.24639e-10	3.50042e-09	2.3645e-09	TMSB4X/TMSB10/ARHGAP18/PFN1/COTL1/ARPC5/ARPC3/PYCARD/ARPC2/GRB2/HCLS1/NCKAP1L/CAPZB/CAPG/RHOA/CAPZA2/CAPZA1/VASP/CORO1A/ARF6/CYFIP1/TWF2/HCK/TMOD3	24
BP	GO:0032722	positive regulation of chemokine production	18/750	69/18845	1.31284e-10	3.67072e-09	2.47954e-09	CD74/AIF1/IL1B/CSF1R/CLEC7A/HMOX1/CD84/PYCARD/SYK/MBP/IL18/TLR4/TLR2/HAVCR2/LGALS9/TNF/ADAM17/HMGB1	18
BP	GO:0032613	interleukin-10 production	17/750	61/18845	1.36982e-10	3.79644e-09	2.56446e-09	HLA-DRB1/TYROBP/CD83/CLEC7A/FCGR2B/PYCARD/SYK/RBM47/TREM2/TLR4/LILRB4/TLR2/LGALS9/BTK/HMGB1/CD28/ISG15	17
BP	GO:0032653	regulation of interleukin-10 production	17/750	61/18845	1.36982e-10	3.79644e-09	2.56446e-09	HLA-DRB1/TYROBP/CD83/CLEC7A/FCGR2B/PYCARD/SYK/RBM47/TREM2/TLR4/LILRB4/TLR2/LGALS9/BTK/HMGB1/CD28/ISG15	17
BP	GO:0032535	regulation of cellular component size	42/750	347/18845	1.39638e-10	3.84128e-09	2.59475e-09	TMSB4X/SPP1/TMSB10/ARHGAP18/PFN1/APOE/PLEK/COTL1/ARPC5/ARPC3/PYCARD/ARPC2/NRP1/RAC1/GRB2/HCLS1/NCKAP1L/CAPZB/CAPG/RHOA/SHTN1/PPP1R15A/CAPZA2/MSN/EZR/CAPZA1/TMEM123/VASP/CORO1A/ARF6/RTN4/CYFIP1/HSP90AA1/WAS/TWF2/BLOC1S1/IL7R/PICALM/ARHGAP4/HCK/RIN3/TMOD3	42
BP	GO:0036230	granulocyte activation	15/750	46/18845	1.40329e-10	3.84128e-09	2.59475e-09	CXCL8/TYROBP/CCL3/FCER1G/ITGB2/GRN/SPI1/FCGR2B/ITGAM/SYK/IL18/CD300A/TNF/PTAFR/CCL5	15
BP	GO:0002690	positive regulation of leukocyte chemotaxis	21/750	96/18845	1.40423e-10	3.84128e-09	2.59475e-09	CD74/CXCL8/CCL3/AIF1/CCL4/CSF1R/LGMN/SPI1/C3AR1/C5AR1/RAC1/NCKAP1L/GPSM3/CCR1/LGALS9/ADAM17/RAC2/HMGB1/ADAM10/CCL5/CX3CR1	21
BP	GO:0030832	regulation of actin filament length	26/750	147/18845	1.4269e-10	3.88645e-09	2.62526e-09	TMSB4X/TMSB10/ARHGAP18/PFN1/PLEK/COTL1/ARPC5/ARPC3/PYCARD/ARPC2/GRB2/HCLS1/NCKAP1L/CAPZB/CAPG/RHOA/CAPZA2/CAPZA1/VASP/CORO1A/ARF6/CYFIP1/WAS/TWF2/HCK/TMOD3	26
BP	GO:0031348	negative regulation of defense response	34/750	244/18845	1.95208e-10	5.29407e-09	3.57609e-09	HLA-DRB1/PTPRC/APOE/HLA-B/GRN/VSIG4/ARRB2/SAMHD1/FCGR2B/FGL2/RB1/ACP5/HLA-E/LYN/TNFAIP3/SYK/IFI16/TREM2/KLF4/ZFP36/TNFRSF1B/METRNL/ALOX5/IER3/PTGER4/HAVCR2/SERPINF1/LGALS9/SIRPA/PARP14/HCK/HLA-A/NFKB1/ISG15	34
BP	GO:0001667	ameboidal-type cell migration	47/750	423/18845	2.10455e-10	5.68318e-09	3.83893e-09	TMSB4X/ZEB2/PFN1/APOE/LGMN/GLUL/GRN/HMOX1/CAP1/MMP9/MEF2C/ARHGDIB/NRP1/RAC1/CTSH/CDC42/SLC8A1/S100A9/IQGAP1/RHOA/PLXND1/ADAM9/KLF4/JUN/NFE2L2/CORO1A/GNA13/ARF6/SPRED1/RTN4/ITGA4/SP100/PDGFB/SERPINF1/LAMTOR2/TNS1/ROCK1/TNF/CORO1C/ARHGAP4/MYH9/ADAM17/GLIPR2/HMGB1/TGFBR1/RHOB/PIK3CG	47
BP	GO:0010720	positive regulation of cell development	47/750	424/18845	2.27931e-10	6.12891e-09	4.14001e-09	HLA-DRA/CD74/HLA-DRB1/TYROBP/PTPRC/ACTB/IL1B/EVI2B/CD83/CLEC7A/SPI1/ZFP36L1/RB1/CXCR4/NRP1/HCLS1/CD4/NCKAP1L/LYN/FOS/RHOA/SHTN1/SYK/PLXND1/CD86/TREM2/IL18/LILRB2/TNFRSF1B/CCR1/CYFIP1/LILRB4/ADAM8/EGR2/TWF2/TLR2/SERPINF1/IL7R/TRIB1/LGALS9/TNF/KLF10/BTK/INPP5D/HMGB1/PLXNB2/CX3CR1	47
BP	GO:0050730	regulation of peptidyl-tyrosine phosphorylation	34/750	246/18845	2.4388e-10	6.52999e-09	4.41094e-09	CD74/PTPRC/ITGB2/CSF1R/ARRB2/SNX6/CD44/NCF1/RAP2B/NRP1/HCLS1/CD4/LYN/SYK/TREM2/IL18/EREG/PAK2/PECAM1/SAMSN1/LILRB4/SH2B3/CD300A/PDGFB/EHD4/ABI1/TNF/FCGR1A/ADAM17/PTPN6/PARP14/PTPRJ/CBL/CCL5	34
BP	GO:0050920	regulation of chemotaxis	32/750	221/18845	2.47256e-10	6.59246e-09	4.45314e-09	CD74/CXCL8/TMSB4X/CCL3/AIF1/CCL4/CCL2/GPR183/CSF1R/LGMN/SPI1/C3AR1/CXCR4/C5AR1/NRP1/RAC1/DUSP1/NCKAP1L/LYN/TREM2/MPP1/GPSM3/CCR1/PDGFB/LGALS9/ADAM17/RAC2/HMGB1/ADAM10/CCL5/RIN3/CX3CR1	32
BP	GO:0042119	neutrophil activation	14/750	41/18845	2.87881e-10	7.64336e-09	5.16302e-09	CXCL8/TYROBP/FCER1G/ITGB2/GRN/SPI1/FCGR2B/ITGAM/SYK/IL18/CD300A/TNF/PTAFR/CCL5	14
BP	GO:0007249	I-kappaB kinase/NF-kappaB signaling	37/750	287/18845	2.97817e-10	7.87409e-09	5.31887e-09	CD74/HLA-DRB1/IL1B/S100A4/CLEC7A/HMOX1/BST2/PYCARD/LGALS1/CD4/RHOA/TNFAIP3/REL/FLNA/TREM2/TLR4/CFLAR/NFKBIA/CARD16/LILRB4/TLR2/AKAP13/LGALS9/ROCK1/TRIM22/SIRPA/TNF/FKBP1A/TANK/BTK/CASP1/VAPA/CARD8/PELI1/DDX21/NFKB1/CX3CR1	37
CC	GO:0009897	external side of plasma membrane	46/750	414/18845	3.29255e-10	8.669e-09	5.85582e-09	CD74/HLA-DRB1/IGKC/FCER1G/CD14/PTPRC/FOLR2/CTSB/CD163/FCGR3A/ITGB2/B2M/HLA-B/CD83/CLEC2B/FCGR2B/CD84/ITGAM/FCGRT/CD4/HLA-E/ABCA1/ATP6AP2/CD86/ADAM9/CD302/TMEM123/TLR4/CCR1/HLA-C/THBD/ITGA4/ALCAM/IGSF21/CLEC10A/IL7R/ANXA5/TNF/FCGR1A/CD69/ANPEP/ITGAX/CLEC4A/CD28/HLA-A/CSF2RA	46
BP	GO:0043281	regulation of cysteine-type endopeptidase activity involved in apoptotic process	30/750	199/18845	3.3245e-10	8.71682e-09	5.88813e-09	LAPTM5/CLEC7A/ARRB2/MMP9/CD44/PYCARD/CTSH/PLAUR/S100A9/RHOA/SYK/KLF4/PMAIP1/PAK2/S100A8/CTSD/CARD16/ARL6IP1/BAX/NAIP/TNFAIP8/DNAJB6/BID/LGALS9/DAPK1/RPS6KA3/TNF/CASP1/HMGB1/CARD8	30
BP	GO:0007265	Ras protein signal transduction	40/750	329/18845	3.37508e-10	8.81286e-09	5.953e-09	AIF1/APOE/LPAR6/RB1/ARHGDIB/RAP2B/SDCBP/NRP1/RAC1/GRB2/CFL1/CDC42/ABCA1/RHOA/SHTN1/DOK2/RASGEF1B/RHOG/FBP1/CYTH4/GNA13/ARF6/RAP1B/CYFIP1/WAS/CYTH1/RAP1A/ARHGAP6/GNB1/AKAP13/ROCK1/GPR65/ARHGAP4/CDC42SE2/RAPGEF1/STMN1/CBL/RHOB/PIK3CG/RALA	40
BP	GO:0042060	wound healing	47/750	430/18845	3.656e-10	9.50711e-09	6.42196e-09	FCER1G/ACTB/APOE/PLEK/CLEC7A/HMOX1/F13A1/CD44/CXCR4/RAP2B/GNAQ/LYN/PLAUR/S100A10/CLIC1/RHOA/TNFAIP3/FERMT3/SYK/FLNA/NFE2L2/PLAU/EREG/TLR4/MYL12A/S100A8/CFLAR/GNA13/EMILIN2/THBD/ACTG1/TLN1/ALOX5/SH2B3/WAS/PDGFB/CLDN1/ANXA5/TNF/ANXA2/MYH9/ADAM17/PTPN6/ARL8B/PAK1/TGFBR1/PIK3CG	47
BP	GO:1902563	regulation of neutrophil activation	9/750	14/18845	3.9988e-10	1.03559e-08	6.99532e-09	ITGB2/GRN/SPI1/FCGR2B/ITGAM/SYK/CD300A/TNF/PTAFR	9
BP	GO:0042102	positive regulation of T cell proliferation	21/750	102/18845	4.65104e-10	1.19959e-08	8.1031e-09	HLA-DPA1/HLA-DPB1/AIF1/PTPRC/IL1B/HLA-DMB/PYCARD/NCKAP1L/HLA-E/SYK/CD86/IL18/LILRB2/TNFSF13B/CORO1A/HAVCR2/LGALS9/HMGB1/CD28/HLA-A/CCL5	21
BP	GO:0010952	positive regulation of peptidase activity	28/750	178/18845	4.76616e-10	1.22428e-08	8.26991e-09	LAPTM5/CTSS/LGMN/CLEC7A/GRN/PYCARD/CTSH/LYN/S100A9/RHOA/CTSL/SYK/IFI16/MBP/PMAIP1/S100A8/CTSD/BAX/PSME1/PICALM/BID/LGALS9/DAPK1/TNF/TANK/CASP1/HMGB1/CARD8	28
BP	GO:0043065	positive regulation of apoptotic process	51/750	495/18845	5.26746e-10	1.34757e-08	9.10272e-09	TYROBP/CCL3/CTSS/CCL2/PTPRC/MNDA/GRN/HMOX1/DUSP6/ARRB2/MMP9/MEF2C/PYCARD/TXNIP/ITGAM/STK17B/LGALS1/CTSH/LYN/S100A9/RHOA/CTSL/MCL1/JUN/PMAIP1/ATF3/PAK2/STK4/S100A8/CTSD/CFLAR/TNFRSF1B/EMILIN2/BAX/ADAM8/ITGA4/TNFAIP8/BCL2A1/PEA15/BID/LGALS9/DAPK1/TNF/RASSF2/INPP5D/HMGB1/TGFBR1/CCL5/RHOB/BNIP3L/CTSC	51
BP	GO:0090066	regulation of anatomical structure size	50/750	481/18845	5.75695e-10	1.46686e-08	9.9085e-09	TMSB4X/SPP1/TMSB10/ARHGAP18/PFN1/APOE/PLEK/COTL1/ARPC5/ARPC3/PYCARD/ARPC2/NRP1/RAC1/GRB2/HCLS1/ATP2B1/NCKAP1L/CAPZB/SLC8A1/CAPG/RHOA/SHTN1/PPP1R15A/DOCK4/CAPZA2/MSN/EZR/CAPZA1/TMEM123/TBXAS1/VASP/CORO1A/ARF6/RTN4/CYFIP1/HSP90AA1/WAS/TWF2/KLF2/RGS2/BLOC1S1/IL7R/PICALM/ROCK1/TNF/ARHGAP4/HCK/RIN3/TMOD3	50
BP	GO:0002221	pattern recognition receptor signaling pathway	28/750	181/18845	7.06833e-10	1.78659e-08	1.20682e-08	CTSS/CD14/CYBA/ARRB2/PYCARD/LY96/LYN/TNFAIP3/TREM2/TLR4/UNC93B1/NFKBIA/RTN4/PIK3AP1/NAIP/CD300A/TLR2/HAVCR2/NINJ1/SLC15A3/COLEC12/RPS6KA3/TNF/BTK/CASP1/HMGB1/PELI1/TLR1	28
BP	GO:0002706	regulation of lymphocyte mediated immunity	28/750	181/18845	7.06833e-10	1.78659e-08	1.20682e-08	HLA-DRA/HLA-DRB1/PTPRC/IL1B/B2M/HLA-B/ARRB2/FCGR2B/AHR/NCKAP1L/HLA-E/TREM2/IL18/TNFRSF1B/HLA-C/LILRB4/STX7/WAS/HAVCR2/IL7R/LGALS9/TNF/FCGR1A/PTPN6/BTK/HMGB1/CD28/HLA-A	28
BP	GO:0042742	defense response to bacterium	37/750	296/18845	7.17718e-10	1.80688e-08	1.22053e-08	RNASE1/LYZ/FCER1G/STAB1/IL1B/CYBA/CCL20/GRN/RBPJ/MPEG1/PYCARD/RNASE6/C5AR1/CD4/ACP5/HLA-E/S100A9/SYK/TREM2/IL18/TLR4/S100A8/RNF213/IRF8/EMILIN2/NAIP/TLR2/TREM1/HAVCR2/IL7R/COLEC12/TNF/FCGR1A/ADAM17/SLC9A9/HLA-A/ISG15	37
CC	GO:0005884	actin filament	21/750	105/18845	8.17578e-10	2.05011e-08	1.38483e-08	AIF1/LCP1/TPM3/COTL1/RAC1/IQGAP1/MYO5A/EZR/CORO1A/TPM4/ACTG1/WIPF1/WAS/TWF2/ARHGAP6/RCSD1/HCK/RAC2/PAK1/GAS2L3/GAS7	21
BP	GO:0044409	entry into host	26/750	159/18845	8.42836e-10	2.0968e-08	1.41637e-08	CD74/HLA-DRB1/CXCL8/CTSB/MRC1/VAMP8/CXCR4/NRP1/LGALS1/CD4/CTSL/CD86/CLEC5A/CIITA/EPS15/RNASEK/CLDN1/LGALS9/TRIM22/SELPLG/GRK2/ANPEP/SIGLEC1/HMGB1/CBL/WWP1	26
BP	GO:0061572	actin filament bundle organization	26/750	159/18845	8.42836e-10	2.0968e-08	1.41637e-08	AIF1/MARCKS/PFN1/PLEK/LCP1/NRP1/RAC1/MTSS1/CDC42/S100A10/RHOA/SHTN1/FLNA/EZR/PAK2/ZYX/CCDC88A/ACTG1/PTGER4/WAS/ARHGAP6/ROCK1/GPR65/STMN1/PAK1/TGFBR1	26
BP	GO:1990868	response to chemokine	20/750	96/18845	9.67318e-10	2.38769e-08	1.61286e-08	CXCL8/CCL3/CCL4/CCL3L1/CXCL2/CXCL3/CCL2/CCL20/CXCR4/CXCL1/DUSP1/LYN/RHOA/TREM2/CCR1/SH2B3/DOCK8/CCL8/CCL5/CX3CR1	20
BP	GO:1990869	cellular response to chemokine	20/750	96/18845	9.67318e-10	2.38769e-08	1.61286e-08	CXCL8/CCL3/CCL4/CCL3L1/CXCL2/CXCL3/CCL2/CCL20/CXCR4/CXCL1/DUSP1/LYN/RHOA/TREM2/CCR1/SH2B3/DOCK8/CCL8/CCL5/CX3CR1	20
[truncated: 1,492 more rows]

[truncated: 1 more sheets: preInfC]
