# Supplementary material for: Unveiling inflammatory and prehypertrophic cell populations as key contributors to knee cartilage degeneration in osteoarthritis using multi-omics data integration
Source: Ann Rheum Dis. 2024 Feb 7;83(7):926–44. doi: 10.1136/ard-2023-224420 (PMC11187367; doi:10.1136/ard-2023-224420)
Supplement: Supplementary data [file ard-2023-224420supp002.zip › Supplementary Table 6-Zone-specific marker genes from non-OA control, patients with OA, NWB and WB samples.xlsx]

## Sheet: OA_AS
Articular surface-specific marker genes from patients with OA.
Adjusted P indicates BH adjusted p-values.
Gene	log2FoldChange	p-value	adjusted P
IFITM3	5.38227	1.01816e-31	2.58306e-27
CRTAC1	5.27799	5.7416e-24	1.45664e-20
S100A4	5.18112	1.69909e-30	2.1553e-26
MT2A	5.16603	8.44684e-19	5.79179e-16
TIMP1	5.0787	5.94875e-19	4.31199e-16
FTL	5.05742	1.56194e-17	7.62044e-15
HTRA1	4.92065	3.88535e-17	1.79221e-14
DUSP1	4.78279	2.25673e-22	3.40509e-19
RPL7A	4.75638	9.50264e-19	6.34427e-16
FN1	4.63725	7.68509e-16	2.59961e-13
ARL6IP5	4.5806	2.00206e-22	3.38615e-19
RPS2	4.56132	7.79919e-17	3.35365e-14
CHI3L1	4.54105	1.66531e-17	7.97149e-15
PLP2	4.51331	6.57688e-24	1.51687e-20
IDH3G	4.50784	6.21762e-30	5.25803e-26
RPS5	4.4836	8.34581e-21	8.82221e-18
GABARAPL2	4.47257	1.02831e-24	2.8987e-21
IGFBP5	4.43884	7.55876e-27	3.83531e-23
CRIP2	4.39964	7.69818e-20	6.9751e-17
LUM	4.38895	7.47383e-13	1.26407e-10
CLU	4.35789	6.36309e-11	6.4254e-09
SCARA3	4.35088	6.30484e-17	2.80621e-14
CD81	4.31886	1.25989e-19	1.08739e-16
EEF1A1	4.28358	1.99197e-13	3.8285e-11
TAGLN2	4.27368	1.73157e-21	2.0919e-18
SAT1	4.26269	7.11955e-14	1.59843e-11
TMSB10	4.23219	1.47342e-18	9.34519e-16
SELENOM	4.19061	1.39338e-18	9.06409e-16
PSMB4	4.17775	5.30952e-18	3.06142e-15
MYL6	4.14183	8.57536e-18	4.8346e-15
COX6B1	4.13831	7.93101e-19	5.58916e-16
ACTB	4.12987	7.82397e-14	1.71116e-11
S100A6	4.12262	4.57715e-13	8.17763e-11
DAD1	4.1157	3.1869e-16	1.17176e-13
RPL8	4.10574	1.61565e-13	3.27912e-11
ZFP36L2	4.10021	2.28169e-22	3.40509e-19
FOS	4.0788	1.0252e-15	3.29231e-13
RPL18	4.06521	1.47652e-14	3.82237e-12
RPL10	4.05844	1.66644e-12	2.52097e-10
RPL13A	4.05281	1.08619e-13	2.31568e-11
CHI3L2	4.03576	8.38317e-15	2.23875e-12
RPS11	4.00592	5.92759e-12	7.55693e-10
ELOB	3.9972	2.59675e-23	5.06766e-20
NDNF	3.98713	8.07768e-21	8.82221e-18
IFITM2	3.98133	7.15041e-17	3.12769e-14
GOLGA7B	3.98023	7.61117e-15	2.09886e-12
RPS9	3.96731	8.00956e-15	2.16173e-12
RPS6	3.96493	1.66938e-12	2.52097e-10
RHOA	3.96401	3.0739e-19	2.43703e-16
TIMP3	3.94815	6.31324e-16	2.22454e-13
PRG4	3.93461	7.7189e-15	2.10568e-12
CEBPD	3.92973	1.98361e-19	1.62336e-16
TMSB4X	3.92715	4.31279e-15	1.25765e-12
BGN	3.91784	1.06315e-12	1.72898e-10
RPS16	3.9156	1.01445e-14	2.68089e-12
RPL10A	3.90464	3.43157e-13	6.35466e-11
AQP1	3.89123	2.79478e-16	1.05826e-13
GAPDH	3.88705	1.85375e-13	3.60764e-11
ZNF138	3.83359	2.29645e-14	5.602e-12
RPL12	3.81921	8.16652e-13	1.37208e-10
COL6A2	3.81208	8.88868e-16	2.92865e-13
PNRC1	3.80526	1.34268e-22	2.43313e-19
FAU	3.79594	1.46725e-13	3.02636e-11
ID2	3.79565	1.14268e-15	3.62372e-13
HAX1	3.79547	7.46372e-22	9.96604e-19
SOD1	3.79501	4.60984e-15	1.31406e-12
RPS12	3.79232	3.16413e-12	4.36272e-10
RPL36	3.7921	2.40109e-15	7.25187e-13
ANGPTL2	3.77177	1.74299e-12	2.61654e-10
RPS8	3.74137	1.71751e-11	1.97164e-09
ANKRD49	3.73964	5.22873e-18	3.06142e-15
ISLR	3.73266	1.8372e-13	3.60764e-11
FMOD	3.7283	1.4802e-09	9.70352e-08
RPL29	3.70546	1.27618e-15	3.99712e-13
S100A10	3.69608	6.29063e-14	1.45085e-11
RPSA	3.69407	3.14647e-12	4.36272e-10
RABAC1	3.69394	4.50088e-13	8.15623e-11
GPX3	3.66386	6.4581e-11	6.47597e-09
CD63	3.66289	1.2154e-14	3.17883e-12
RACK1	3.64855	2.28962e-13	4.36749e-11
ARF1	3.62659	5.01961e-19	3.85901e-16
TPI1	3.62653	2.34088e-10	2.03384e-08
ATRAID	3.62174	1.1242e-16	4.60017e-14
VIM	3.62159	4.402e-10	3.37398e-08
RPL27A	3.61877	9.0711e-13	1.49438e-10
COMP	3.61447	1.42432e-08	6.96245e-07
GSTP1	3.6131	3.53487e-13	6.49853e-11
ARFRP1	3.61145	1.28584e-19	1.08739e-16
EIF4H	3.57442	3.35443e-13	6.25749e-11
NFKBIA	3.57192	7.64751e-14	1.68711e-11
RPS15	3.56929	4.98926e-10	3.77843e-08
TIMP2	3.56232	2.10112e-12	3.09916e-10
CD151	3.56186	1.00634e-15	3.27317e-13
EGR1	3.55987	5.82527e-12	7.46399e-10
RRAS	3.53929	1.31409e-17	6.53698e-15
FKBP8	3.5311	2.91364e-18	1.75998e-15
PLA2G2A	3.53063	1.72528e-09	1.11146e-07
HSPA8	3.52733	2.03915e-12	3.02534e-10
DPP7	3.5135	1.64255e-15	5.08188e-13
SKI	3.50929	8.78945e-18	4.84757e-15
SOD3	3.49624	2.38013e-12	3.47033e-10
HSPB1	3.49167	1.02418e-17	5.30272e-15
BCL3	3.49114	1.63902e-23	3.46517e-20
RPL32	3.48349	1.10634e-10	1.04342e-08
MN1	3.48206	1.06157e-12	1.72898e-10
CAVIN1	3.48007	2.2449e-12	3.29209e-10
IGFBP6	3.46608	1.82424e-13	3.60764e-11
HSP90AA1	3.46053	4.79425e-11	4.9645e-09
RPL35A	3.45969	9.88647e-12	1.18872e-09
TPPP3	3.45957	3.53267e-12	4.76651e-10
JUNB	3.45553	2.12783e-14	5.24106e-12
LAG3	3.45458	3.04379e-12	4.26635e-10
RPS4X	3.45234	2.07173e-09	1.29458e-07
RPS28	3.45069	2.49785e-18	1.54562e-15
GUK1	3.42983	1.32689e-13	2.78208e-11
TNFRSF10D	3.42209	6.64677e-16	2.30998e-13
PTMA	3.41372	3.82318e-10	3.01325e-08
PSAP	3.40206	7.4496e-11	7.2691e-09
SRSF2	3.39802	2.75721e-16	1.05826e-13
ITM2B	3.39735	2.60179e-12	3.76e-10
RPL39	3.37821	3.99676e-11	4.26138e-09
PLAC9	3.36913	1.75373e-10	1.56113e-08
RPL41	3.36652	7.31227e-12	9.04938e-10
PCOLCE	3.34769	4.54823e-13	8.17763e-11
RPL24	3.34656	2.55108e-11	2.82624e-09
BTBD18	3.33906	8.95508e-13	1.4849e-10
SERPING1	3.31839	4.12427e-10	3.19978e-08
PFDN5	3.31223	2.64553e-10	2.24472e-08
JUN	3.29929	2.05385e-15	6.27784e-13
LGALS1	3.29447	4.08867e-09	2.38467e-07
ECRG4	3.29321	1.56638e-09	1.01375e-07
PPP1R13L	3.29298	6.11908e-15	1.70595e-12
UBC	3.2922	1.39497e-10	1.26394e-08
NBDY	3.28534	1.30303e-12	2.06612e-10
TGFBI	3.28153	6.38235e-11	6.4254e-09
TRAPPC2L	3.26264	1.49659e-14	3.83521e-12
RPS13	3.25191	1.50753e-09	9.85722e-08
DCN	3.24507	2.23104e-09	1.38729e-07
RPL21	3.2445	8.28772e-10	5.80827e-08
CTSD	3.24292	5.92076e-11	6.03252e-09
RCN3	3.23352	5.34599e-13	9.35364e-11
TCEAL9	3.22914	9.34953e-17	3.95329e-14
ALDOA	3.22418	5.81818e-10	4.27847e-08
NT5E	3.22192	6.04049e-12	7.65938e-10
MXRA8	3.20826	1.69525e-11	1.95493e-09
RPS25	3.20758	1.28668e-10	1.17795e-08
NBL1	3.20521	1.46212e-11	1.71731e-09
MGP	3.20055	3.6476e-07	1.09127e-05
SEC61A1	3.19778	3.21591e-15	9.59855e-13
SERPINA1	3.19398	4.98522e-09	2.84214e-07
MUC1	3.19379	3.23823e-12	4.44075e-10
RPL35	3.18021	5.02902e-10	3.79721e-08
MRPL21	3.1767	9.97714e-18	5.30272e-15
NTN1	3.17646	1.85168e-13	3.60764e-11
RPS3	3.17232	1.87434e-08	8.82228e-07
PTBP1	3.16801	1.86283e-13	3.60764e-11
GNAS	3.16345	1.55667e-12	2.37909e-10
SNRPD2	3.16189	2.47518e-10	2.13438e-08
RPL34	3.15819	3.28179e-09	1.9683e-07
SSR4	3.14117	9.93344e-12	1.18873e-09
POLR3GL	3.13331	1.54609e-13	3.16324e-11
BRK1	3.13105	1.07704e-12	1.74042e-10
BTG1	3.13075	1.99997e-09	1.25592e-07
COL8A2	3.13043	3.15516e-12	4.36272e-10
RPL6	3.12595	7.4471e-10	5.28369e-08
FAM120AOS	3.12592	6.06833e-12	7.65938e-10
EIF1	3.12395	2.94153e-09	1.79391e-07
DEPP1	3.11959	1.25666e-10	1.15513e-08
PEBP1	3.11835	5.7087e-10	4.22244e-08
RPS14	3.11826	7.61582e-09	4.04976e-07
RPL11	3.11112	2.99081e-09	1.81523e-07
RPS27A	3.10727	7.58921e-08	2.88231e-06
DYNLRB1	3.10336	1.37559e-12	2.15423e-10
GOLM1	3.10238	2.0505e-10	1.80004e-08
CAVIN3	3.10215	4.31648e-12	5.7036e-10
JMJD4	3.09966	1.79623e-13	3.60764e-11
TPT1	3.09933	8.45134e-09	4.42084e-07
ATP5F1B	3.0989	2.35616e-08	1.06574e-06
SMOC1	3.08961	2.29753e-11	2.56776e-09
RPL15	3.0749	3.52001e-11	3.81635e-09
EIF4A2	3.07287	6.8894e-11	6.82751e-09
WASF2	3.06726	6.43865e-13	1.11883e-10
ATP6V0E1	3.06132	4.71647e-12	6.16788e-10
OAZ1	3.05356	3.82446e-10	3.01325e-08
VSIR	3.04833	4.069e-14	9.55837e-12
NNMT	3.03701	1.33879e-09	8.86816e-08
RPLP0	3.03395	1.51281e-07	5.21467e-06
PLBD1	3.02864	4.39811e-15	1.26795e-12
NGEF	3.02016	1.96588e-14	4.88964e-12
SIRT7	3.01683	1.68807e-14	4.28262e-12
ECM1	3.01623	7.22467e-11	7.10425e-09
SIVA1	3.00758	4.55293e-11	4.73393e-09
ZNF250	3.00193	4.49363e-11	4.71445e-09
RABL3	3.00183	7.00115e-14	1.58589e-11
PKM	2.99683	5.6259e-09	3.15075e-07
FSTL1	2.99376	2.19545e-09	1.36852e-07
TMUB2	2.99299	6.65738e-13	1.1412e-10
RBX1	2.98706	2.18178e-11	2.44919e-09
RPS20	2.98152	2.81615e-10	2.36575e-08
RPL31	2.98121	1.17593e-08	5.95475e-07
C1R	2.98071	5.40808e-08	2.15052e-06
SRP14	2.97673	1.36597e-08	6.73253e-07
ZFYVE21	2.97283	2.4773e-13	4.69023e-11
JTB	2.95931	8.55167e-12	1.0481e-09
BMP6	2.95635	4.13376e-15	1.21946e-12
IFI27L2	2.95506	1.12653e-09	7.58091e-08
CA9	2.95057	3.30525e-14	7.91077e-12
TMBIM1	2.94837	6.55455e-11	6.54681e-09
NACA	2.94602	4.6781e-10	3.56407e-08
NDUFA4L2	2.94587	1.21437e-07	4.30889e-06
ZNF764	2.94256	4.68794e-12	6.16234e-10
EMP3	2.93548	2.04352e-11	2.31447e-09
ZBTB5	2.92853	6.22463e-12	7.81777e-10
RPL18A	2.92205	2.01633e-07	6.66071e-06
RPL5	2.91481	1.41776e-08	6.94375e-07
SLC35F6	2.91462	8.11187e-14	1.74405e-11
HTATSF1	2.9064	1.15848e-09	7.77529e-08
AEBP1	2.90157	1.36667e-08	6.73253e-07
ERRFI1	2.89982	2.41396e-07	7.78173e-06
DDX5	2.89951	8.28867e-08	3.1107e-06
SNRPB	2.89682	6.94321e-13	1.18221e-10
CAMLG	2.89294	1.39157e-12	2.1659e-10
RPL19	2.88926	8.84592e-07	2.28768e-05
DMAP1	2.88346	5.67864e-10	4.22244e-08
SERINC1	2.879	3.51516e-10	2.84854e-08
CDIPT	2.87499	2.26833e-08	1.02947e-06
VEGFA	2.87257	2.9192e-10	2.43619e-08
PARK7	2.86844	2.71426e-12	3.89044e-10
MAFB	2.86646	4.43481e-11	4.68796e-09
COX5B	2.86319	7.13321e-10	5.10046e-08
SAP18	2.862	1.10274e-11	1.31345e-09
RPS21	2.86126	1.31139e-09	8.70945e-08
IL11RA	2.85835	4.0991e-11	4.35122e-09
OGN	2.85282	1.18801e-08	5.99202e-07
SLC39A13	2.84974	2.13564e-10	1.86832e-08
RPLP1	2.84102	3.31321e-07	1.01151e-05
FGFBP2	2.83933	6.52887e-09	3.55445e-07
RPLP2	2.83871	2.49951e-08	1.11446e-06
COX6C	2.83618	3.52385e-09	2.10353e-07
FBXL3	2.83483	3.55093e-12	4.76651e-10
MRFAP1	2.8305	9.35042e-10	6.37689e-08
RBP1	2.82991	2.97478e-10	2.46634e-08
LDHA	2.82949	4.48168e-07	1.29205e-05
UBR7	2.82103	9.1252e-08	3.39452e-06
RPL23	2.81885	1.37741e-07	4.82664e-06
BSG	2.81229	1.23519e-12	1.97087e-10
H2AZ2	2.80794	3.97498e-12	5.30764e-10
RPS24	2.80438	4.50069e-08	1.84165e-06
ST3GAL1	2.80339	3.99094e-10	3.125e-08
EIF3G	2.79714	1.95552e-11	2.22473e-09
EEF2	2.79536	1.45989e-08	7.1226e-07
LHFPL6	2.79532	1.81155e-09	1.15766e-07
KLF6	2.79368	7.13702e-10	5.10046e-08
KIAA0040	2.7892	1.05438e-08	5.448e-07
RCAN1	2.78776	1.66748e-07	5.65561e-06
TAF7	2.78414	1.55679e-11	1.82008e-09
RPS27	2.77896	1.16328e-06	2.85421e-05
TNFRSF1A	2.77807	1.06443e-08	5.47761e-07
ECHS1	2.77798	4.96734e-13	8.8044e-11
CIRBP	2.77507	1.10652e-09	7.46604e-08
PCOLCE2	2.76573	6.88025e-09	3.73773e-07
RPL23A	2.76425	1.64473e-08	7.88787e-07
C12orf57	2.76078	1.1146e-10	1.04731e-08
FAM20C	2.74994	5.78159e-09	3.21664e-07
CSTB	2.74826	4.9058e-12	6.37994e-10
ARRDC2	2.74771	6.69811e-11	6.66396e-09
AHNAK	2.74603	1.19677e-08	6.0242e-07
GAS1	2.74087	1.43065e-09	9.40298e-08
RPL37A	2.73784	9.54307e-07	2.4308e-05
COX4I1	2.73744	2.08303e-08	9.59103e-07
SLC25A42	2.73188	8.2274e-11	7.93647e-09
FKBP9	2.73092	1.30628e-08	6.51084e-07
NDUFA1	2.72804	1.38979e-07	4.84991e-06
LTBP3	2.72798	1.08985e-09	7.37322e-08
BRAT1	2.72532	4.46895e-13	8.15623e-11
ACTG1	2.72306	1.10874e-06	2.75233e-05
SRGN	2.72306	3.96293e-09	2.3327e-07
ATP5MC2	2.72262	7.33588e-09	3.93206e-07
VCAM1	2.7191	1.92022e-07	6.37643e-06
CRLF1	2.71532	2.61357e-08	1.15516e-06
MAF1	2.71438	7.45589e-10	5.28369e-08
C1orf43	2.71178	6.05521e-08	2.37518e-06
MT1E	2.71098	5.13964e-07	1.45204e-05
RAB34	2.71062	1.26391e-08	6.3121e-07
LAMB2	2.7095	5.90789e-09	3.26588e-07
TXNIP	2.7094	2.64455e-06	5.62383e-05
RPS27L	2.7083	7.97779e-11	7.72505e-09
GALNT5	2.7068	4.50432e-11	4.71445e-09
CST3	2.70345	1.13337e-06	2.79978e-05
COA5	2.70199	2.48183e-10	2.13438e-08
ATP5IF1	2.69548	4.84351e-09	2.76756e-07
MRFAP1L1	2.68951	4.84349e-09	2.76756e-07
FTH1	2.68895	9.75637e-11	9.34034e-09
CPSF7	2.6889	2.71582e-10	2.28905e-08
PSMB3	2.68503	5.94922e-09	3.28112e-07
RPL3	2.68438	2.29929e-06	5.02006e-05
COL6A1	2.68217	1.11131e-06	2.75599e-05
TGOLN2	2.68201	7.54198e-09	4.01975e-07
NDUFB4	2.67827	1.20702e-09	8.07971e-08
DCAF7	2.67554	4.82303e-09	2.76756e-07
RGCC	2.67511	6.96906e-10	5.02287e-08
CTNNA1	2.67411	6.10226e-11	6.19257e-09
HSP90AB1	2.66867	8.57808e-06	0.000144331
TOMM7	2.66496	8.50565e-09	4.44009e-07
ORMDL3	2.6634	7.60943e-10	5.37747e-08
PMEPA1	2.66255	1.84984e-08	8.73938e-07
MED24	2.66147	5.77137e-10	4.25638e-08
CTTN	2.66018	3.4835e-11	3.79298e-09
CAV1	2.65189	1.89401e-08	8.86549e-07
SERPINB6	2.65066	2.90516e-08	1.26832e-06
SLC16A2	2.64677	3.38915e-11	3.70615e-09
FIS1	2.64389	5.51669e-11	5.66634e-09
SH3GLB2	2.64251	4.59941e-10	3.51467e-08
EXOSC8	2.64101	2.71555e-10	2.28905e-08
VAT1	2.63874	7.2435e-10	5.16201e-08
CDO1	2.63834	4.68245e-07	1.33927e-05
B2M	2.63588	7.37934e-07	1.96241e-05
CYBRD1	2.632	7.85809e-09	4.14469e-07
HFE	2.6287	8.99535e-10	6.1679e-08
PRDX3	2.6277	7.01268e-12	8.72116e-10
LYVE1	2.6251	7.84748e-09	4.14469e-07
CPNE1	2.62475	1.77878e-07	5.95351e-06
NAA38	2.6226	3.52558e-10	2.84854e-08
RPL9	2.61414	5.25943e-07	1.48422e-05
RPL38	2.61319	1.24905e-07	4.41957e-06
CALM1	2.61249	5.63124e-08	2.23226e-06
MFSD10	2.61088	3.88023e-10	3.04772e-08
LMAN2	2.60972	7.44524e-08	2.84039e-06
ALG3	2.60941	4.12612e-09	2.40091e-07
COPS7A	2.6074	2.41796e-09	1.49305e-07
RPL4	2.60569	1.79711e-06	4.1223e-05
GINM1	2.60105	1.15629e-13	2.44459e-11
SRSF7	2.59972	2.35257e-07	7.59347e-06
RPS3A	2.59653	3.04289e-07	9.41441e-06
CHST3	2.59563	1.33783e-07	4.70747e-06
SEPTIN2	2.59453	4.12114e-10	3.19978e-08
RABL6	2.58975	8.35307e-09	4.37846e-07
VCP	2.58743	1.9732e-10	1.74426e-08
SRPRA	2.58678	1.17064e-08	5.95172e-07
CTSK	2.58595	8.10612e-07	2.1267e-05
CD9	2.58403	8.10279e-07	2.1267e-05
COX7C	2.58118	1.03394e-06	2.59299e-05
PTPN1	2.57861	4.67472e-09	2.68929e-07
RAB29	2.5786	5.54772e-10	4.13958e-08
ZFP36L1	2.57681	9.46644e-08	3.49583e-06
UBXN6	2.57337	3.17214e-10	2.59604e-08
RTL8A	2.57025	2.96057e-13	5.56368e-11
DUSP6	2.56838	4.87481e-08	1.97247e-06
NDUFS3	2.56494	8.31564e-09	4.36786e-07
B3GNT7	2.56351	1.04613e-10	9.97757e-09
ZXDB	2.56331	1.20974e-08	6.07745e-07
TSPO	2.55998	5.54779e-07	1.5535e-05
ACKR3	2.55945	6.59439e-08	2.55419e-06
CILP	2.55469	8.11681e-06	0.000138445
EFEMP2	2.5542	1.05784e-10	1.00139e-08
YWHAQ	2.55389	1.15461e-08	5.89384e-07
TBC1D13	2.55284	7.22694e-08	2.76542e-06
M6PR	2.55241	2.9096e-08	1.26832e-06
GRN	2.55191	2.90068e-08	1.26832e-06
SMPD1	2.5516	2.62459e-09	1.60448e-07
SLC40A1	2.55061	4.03347e-08	1.68582e-06
TADA3	2.55009	8.96445e-10	6.16337e-08
GJA1	2.54954	1.94595e-09	1.23114e-07
SRM	2.54882	9.75143e-12	1.17807e-09
ATP5PB	2.54825	1.38353e-07	4.8414e-06
GNAI2	2.54411	9.03623e-10	6.17922e-08
ANGPTL4	2.54405	1.42356e-06	3.38796e-05
ANXA2	2.54328	6.9815e-07	1.87034e-05
STING1	2.53781	3.3591e-07	1.02305e-05
GSS	2.53733	7.51998e-08	2.86459e-06
DGAT1	2.53511	5.47618e-12	7.05232e-10
FKBP2	2.53417	6.11598e-07	1.68041e-05
BAIAP2	2.53275	1.25644e-10	1.15513e-08
ATP5F1E	2.53246	1.35361e-07	4.7498e-06
NTN4	2.53161	9.93225e-08	3.64135e-06
CHRD	2.52691	2.0772e-08	9.58158e-07
ABHD15	2.52492	5.03166e-08	2.01983e-06
PDCD5	2.52464	4.30208e-08	1.77182e-06
CYP26B1	2.52234	5.19242e-08	2.08107e-06
MIIP	2.52075	1.06549e-07	3.86716e-06
PCYOX1	2.51931	2.2674e-08	1.02947e-06
TPM4	2.5192	1.70933e-07	5.7667e-06
MAGED2	2.51908	5.97831e-07	1.65578e-05
PRELP	2.51841	4.00466e-05	0.000488218
COL15A1	2.51518	2.41442e-08	1.08414e-06
PA2G4	2.51516	3.37665e-08	1.4495e-06
HSP90B1	2.51319	7.04434e-07	1.88353e-05
USP19	2.50566	1.0981e-08	5.62807e-07
TSPAN4	2.50426	1.00957e-06	2.54348e-05
DAAM2	2.50098	8.76794e-10	6.0839e-08
HDGF	2.49959	1.90789e-08	8.91403e-07
MAPKAPK3	2.49358	2.94535e-10	2.44995e-08
CD74	2.49246	9.65015e-07	2.44643e-05
PLD3	2.49203	1.81577e-08	8.61051e-07
PRICKLE3	2.49191	3.0882e-10	2.54375e-08
GLTP	2.49159	2.41878e-09	1.49305e-07
COL3A1	2.49043	2.43365e-06	5.27708e-05
TXN	2.48917	1.77903e-08	8.46792e-07
TWSG1	2.48819	5.73848e-08	2.27122e-06
SERPINE2	2.48694	1.87844e-08	8.82518e-07
SMIM14	2.48647	5.75451e-09	3.20861e-07
CTDSP1	2.48273	2.38526e-08	1.07485e-06
TMEM43	2.48234	7.04562e-07	1.88353e-05
CCN2	2.47888	2.0422e-05	0.000284674
UBXN1	2.47288	2.05199e-07	6.75212e-06
XBP1	2.46982	1.30933e-08	6.51326e-07
RPS19	2.46589	1.63616e-06	3.81521e-05
BORCS7	2.46476	2.53447e-10	2.17228e-08
SPRY4	2.46424	8.28615e-10	5.80827e-08
NCEH1	2.46415	4.87368e-08	1.97247e-06
FAM210B	2.46393	1.22945e-08	6.16428e-07
RGS16	2.46118	3.55735e-06	7.15134e-05
CAPG	2.46014	3.93126e-08	1.65642e-06
NEDD8	2.4593	3.69535e-08	1.56252e-06
RPS26	2.45892	9.22498e-07	2.36641e-05
DGCR2	2.45515	7.53279e-11	7.3221e-09
APLP2	2.45432	3.81547e-07	1.13347e-05
CSF1	2.45351	2.21344e-08	1.00817e-06
ASPN	2.44742	4.89953e-06	9.32491e-05
SCRN2	2.44719	1.80299e-09	1.15509e-07
PLPP5	2.44195	1.22274e-07	4.33254e-06
PSMA4	2.44076	3.93701e-08	1.65642e-06
RPL22	2.43825	2.56688e-08	1.14049e-06
ENTR1	2.43791	5.50672e-10	4.12111e-08
KAT2A	2.42917	1.93494e-09	1.23031e-07
PODNL1	2.42668	7.5568e-08	2.8743e-06
ROGDI	2.42111	5.28919e-08	2.11318e-06
ENO1	2.41838	1.80798e-05	0.000259437
PNKP	2.41794	1.94502e-09	1.23114e-07
YPEL2	2.4151	7.63021e-09	4.04976e-07
COQ4	2.41322	6.13019e-07	1.68041e-05
ZNF618	2.41292	2.92815e-08	1.27422e-06
C14orf28	2.41288	2.80961e-07	8.85463e-06
PRKCSH	2.41034	9.66792e-08	3.55471e-06
HRH1	2.40887	3.11245e-07	9.59451e-06
COLEC12	2.40836	2.13098e-07	6.95793e-06
ATF4	2.40681	3.76739e-06	7.52587e-05
FUCA1	2.40647	3.78557e-09	2.25446e-07
ZNF692	2.40319	3.27524e-07	1.0016e-05
UBL5	2.40016	2.46962e-07	7.91089e-06
FCGRT	2.39502	1.23754e-06	3.00339e-05
EFCAB14	2.38971	5.3616e-08	2.13874e-06
HNRNPA1	2.38762	4.81327e-06	9.18586e-05
NDUFB8	2.38702	2.19921e-08	1.00529e-06
NFE2L2	2.38523	2.49646e-08	1.11446e-06
UBAC1	2.38069	8.80091e-10	6.0839e-08
SLC6A9	2.37858	5.57342e-09	3.1352e-07
EDF1	2.37809	1.01784e-06	2.56175e-05
PEF1	2.37352	1.57915e-08	7.63106e-07
PGK1	2.37037	2.46476e-06	5.31726e-05
TSC22D3	2.37016	6.17774e-07	1.69072e-05
PPIB	2.36642	1.06058e-08	5.46889e-07
ZDHHC8	2.36615	1.0731e-08	5.51103e-07
CSNK1D	2.36379	1.66728e-08	7.97462e-07
ANXA5	2.36357	7.36248e-06	0.00012819
TUFM	2.36301	1.03802e-07	3.77828e-06
TOR3A	2.35574	6.4379e-08	2.49739e-06
PKD1	2.35397	9.76765e-08	3.58619e-06
FZD8	2.35388	6.9136e-09	3.74076e-07
YTHDF3	2.35222	1.98955e-08	9.2276e-07
KLF9	2.35193	1.38391e-08	6.8042e-07
VAMP2	2.34921	1.02348e-06	2.57342e-05
RHOT2	2.34757	3.61297e-08	1.53536e-06
TGFBR2	2.34662	8.47164e-07	2.21117e-05
MT1X	2.34566	3.09648e-07	9.5569e-06
POLR2C	2.34542	1.49775e-08	7.27929e-07
ACOD1	2.34372	5.65514e-07	1.57834e-05
UQCRC1	2.34292	1.64362e-06	3.82203e-05
RNPS1	2.34173	1.68426e-08	8.03192e-07
PCGF3	2.34084	5.85124e-08	2.31108e-06
GYG2	2.33953	1.51183e-07	5.21467e-06
IQCN	2.33682	1.17484e-08	5.95475e-07
MCL1	2.33592	2.40949e-08	1.08384e-06
MRPS21	2.33543	1.6501e-06	3.8266e-05
FABP4	2.33503	2.91854e-06	6.05425e-05
CYB5R3	2.3338	1.03017e-07	3.76441e-06
DYNLL1	2.33273	5.56804e-07	1.55745e-05
CFL1	2.33231	9.21364e-07	2.36589e-05
HMGB2	2.33144	1.6021e-08	7.71257e-07
CCN1	2.32806	6.69387e-07	1.80203e-05
FAM114A1	2.32647	6.69813e-07	1.80203e-05
SURF4	2.32415	1.6351e-07	5.5532e-06
C1S	2.32292	9.46396e-06	0.000155808
SNRPE	2.32148	2.64957e-08	1.16904e-06
UTP14C	2.31726	1.03155e-07	3.76441e-06
FBXW5	2.3157	1.87e-08	8.81821e-07
HARS2	2.31565	1.52327e-10	1.37041e-08
GOLGB1	2.31442	3.62023e-07	1.08821e-05
SURF6	2.31103	8.05315e-08	3.03578e-06
FBXO2	2.31033	3.44525e-07	1.04303e-05
ZYX	2.30888	1.36637e-09	9.00381e-08
CLSTN1	2.3028	1.29334e-07	4.55724e-06
EPAS1	2.30273	6.41878e-07	1.74165e-05
REX1BD	2.30259	1.96892e-08	9.14862e-07
LAPTM4A	2.30126	1.25858e-05	0.000194578
ZNF107	2.29888	1.10123e-05	0.000175908
HRK	2.29828	2.09738e-07	6.86587e-06
SLC20A1	2.29782	2.92402e-07	9.14703e-06
CLIC6	2.29684	1.04478e-07	3.79743e-06
TMED10	2.29211	9.87174e-07	2.492e-05
FXYD5	2.28901	2.63014e-06	5.61194e-05
SELENOK	2.28739	1.03273e-07	3.76441e-06
UFSP2	2.28721	6.11187e-07	1.68041e-05
NFIC	2.28577	6.86873e-08	2.6363e-06
PGAP6	2.28329	1.15661e-07	4.15626e-06
RPL13	2.28206	3.6351e-05	0.000452257
TMEM258	2.28193	4.06538e-07	1.19907e-05
SCNN1D	2.28037	5.10037e-09	2.88831e-07
CALR	2.27952	3.24278e-08	1.40391e-06
LY6E	2.27841	8.63188e-07	2.24837e-05
FIBIN	2.2767	4.47286e-05	0.000534258
CALU	2.27574	5.13563e-07	1.45204e-05
LGALS3	2.27347	1.91581e-06	4.3552e-05
EIF3D	2.2727	2.22886e-06	4.89154e-05
MAP1LC3B	2.27265	5.30217e-06	9.85466e-05
UBN1	2.27169	1.56211e-06	3.69352e-05
CENPM	2.27154	7.48061e-06	0.000129633
LAMTOR4	2.27088	7.45898e-07	1.97944e-05
PDE7B	2.27068	1.51177e-09	9.85953e-08
SLC29A1	2.26919	2.02026e-06	4.53576e-05
IFI6	2.26742	5.78427e-07	1.61083e-05
HDAC3	2.26562	3.57964e-08	1.52375e-06
YIF1A	2.2644	1.84215e-06	4.21419e-05
FIZ1	2.26373	3.74098e-10	2.99397e-08
CES2	2.26359	6.1159e-07	1.68041e-05
MYLIP	2.263	7.63609e-07	2.018e-05
SLC66A3	2.26211	7.26545e-09	3.90518e-07
NCL	2.26147	5.68121e-06	0.000103618
FOXC1	2.2601	2.03829e-07	6.72452e-06
SPIDR	2.25927	3.88823e-08	1.64134e-06
ERGIC3	2.2535	7.58982e-06	0.000130811
FKBP10	2.25283	2.16779e-07	7.06899e-06
DNASE2	2.25281	1.8016e-07	6.00612e-06
PITRM1	2.25143	1.87966e-06	4.2807e-05
TPRA1	2.25131	5.06353e-09	2.87386e-07
RPS7	2.24966	8.40548e-06	0.000142354
INPPL1	2.24792	2.70451e-06	5.69407e-05
SLC39A14	2.24554	2.93401e-06	6.07144e-05
LMNA	2.24546	1.20999e-05	0.000189023
GUCD1	2.24494	9.13997e-06	0.000151556
HILPDA	2.24319	4.42179e-07	1.28207e-05
OSTC	2.24208	9.53754e-08	3.51697e-06
SRSF1	2.24123	4.358e-08	1.78903e-06
CLMP	2.24094	6.64151e-08	2.56461e-06
RPL28	2.24044	5.5244e-06	0.000101635
CHCHD2	2.24007	4.15895e-06	8.14769e-05
UXT	2.23473	1.38756e-07	4.84881e-06
RCN2	2.23452	8.35901e-08	3.12785e-06
ROBO4	2.23395	1.46289e-07	5.06325e-06
MAN1B1	2.22945	7.37433e-06	0.000128222
TRNAU1AP	2.2278	6.71441e-08	2.58489e-06
GLRX	2.22769	4.31299e-07	1.25771e-05
VPS4A	2.22704	4.04646e-09	2.37636e-07
SLC1A1	2.22498	2.13544e-06	4.73982e-05
DMWD	2.22454	3.65852e-07	1.09325e-05
MED8	2.22401	1.20257e-07	4.29101e-06
VAT1L	2.22328	3.17023e-07	9.76076e-06
MED16	2.22205	3.63682e-07	1.09062e-05
MGAT1	2.22075	2.14186e-06	4.74163e-05
GPX4	2.22006	6.65211e-07	1.79345e-05
SULF2	2.21983	4.39054e-06	8.52242e-05
ZER1	2.21896	4.6367e-07	1.33069e-05
SPARC	2.21831	5.96113e-07	1.65283e-05
IRGQ	2.21818	1.34887e-07	4.73972e-06
S100B	2.21539	2.03943e-05	0.000284443
HSPA5	2.21476	7.98539e-06	0.000136597
PYCR2	2.21471	6.12017e-09	3.35016e-07
BBIP1	2.21159	1.66181e-06	3.85024e-05
TNC	2.20952	5.09168e-06	9.57567e-05
ITGB5	2.20773	1.70105e-06	3.93397e-05
NPDC1	2.20609	3.57768e-07	1.07798e-05
FOXO3	2.20591	1.34217e-06	3.22147e-05
ZNF395	2.20561	3.3595e-05	0.00042319
HMGN2	2.20537	1.59153e-08	7.67627e-07
VPS28	2.20505	6.09079e-09	3.34466e-07
ISOC2	2.20496	8.10354e-08	3.05025e-06
GADD45A	2.20162	4.20874e-09	2.44338e-07
TRIB1	2.20097	9.96237e-07	2.51238e-05
GALNT18	2.20033	6.18835e-08	2.41908e-06
PID1	2.19787	5.38032e-08	2.14284e-06
UBL3	2.19603	5.21123e-06	9.73679e-05
NFATC2	2.19439	3.1882e-07	9.78048e-06
TUBGCP2	2.19362	6.25014e-08	2.43573e-06
UFC1	2.19205	1.61179e-06	3.77717e-05
SDC4	2.19144	6.09806e-07	1.68041e-05
CDHR4	2.19084	2.30572e-07	7.46124e-06
TXN2	2.19068	3.72436e-07	1.10935e-05
MLEC	2.19052	9.23457e-07	2.36648e-05
IGSF8	2.18956	9.83173e-07	2.48437e-05
PRRX1	2.18948	1.63401e-07	5.5532e-06
AKIP1	2.18932	4.0837e-08	1.70121e-06
FGF18	2.18718	3.17528e-07	9.76448e-06
PRPF31	2.18638	4.56004e-06	8.82442e-05
SDF4	2.18539	3.46796e-08	1.48368e-06
CTDSP2	2.18513	3.32247e-06	6.75409e-05
SOX9	2.18489	3.5155e-07	1.06176e-05
ARID5B	2.18485	5.79213e-06	0.000105262
METTL14	2.18402	3.0557e-07	9.44251e-06
CBX6	2.18382	1.06796e-06	2.66152e-05
TMEM30B	2.18331	1.70452e-07	5.75814e-06
ARL10	2.18318	5.85742e-08	2.31108e-06
SPRY2	2.183	3.50384e-09	2.09652e-07
MED10	2.18124	5.32245e-07	1.49868e-05
ZNF496	2.18074	2.97229e-06	6.14563e-05
TXNDC15	2.17839	2.69734e-06	5.69094e-05
CCDC80	2.1775	2.0702e-06	4.63427e-05
WDR74	2.1761	3.88152e-06	7.69546e-05
EIF2B4	2.1758	5.46753e-07	1.53442e-05
SLC25A45	2.17482	1.69563e-07	5.73577e-06
URGCP	2.17401	2.45968e-07	7.899e-06
CSTF1	2.17385	1.41913e-07	4.93873e-06
RPS29	2.17257	2.93318e-06	6.07144e-05
NDRG1	2.16979	1.76218e-07	5.92924e-06
PRDX6	2.16772	6.30573e-06	0.000113026
TNFRSF14	2.16094	4.94646e-07	1.41002e-05
ZNF791	2.16008	1.18787e-06	2.90331e-05
TBC1D9B	2.15888	3.33592e-07	1.01721e-05
FPGS	2.15788	2.47272e-06	5.32537e-05
ZBTB4	2.15748	5.84796e-07	1.625e-05
FLYWCH1	2.1571	5.613e-09	3.15048e-07
HMGXB4	2.15405	8.39706e-06	0.000142354
ZNF565	2.15005	1.31116e-05	0.000201723
RETREG1	2.14958	4.92929e-06	9.36048e-05
NAB1	2.14853	7.27485e-07	1.93861e-05
GGCX	2.1469	9.61909e-07	2.44525e-05
RNF114	2.14657	4.8212e-06	9.18962e-05
PLEKHO1	2.14637	1.23618e-06	3.00339e-05
CBX3	2.14565	3.94451e-06	7.78166e-05
SYNDIG1L	2.1447	1.50741e-05	0.000224958
C1QBP	2.14391	2.04557e-07	6.73974e-06
PLXNB2	2.14274	6.31962e-06	0.000113077
TSPYL1	2.14133	1.91916e-06	4.35893e-05
IMP4	2.14118	1.74551e-05	0.000252185
TOB1	2.13896	1.16839e-05	0.000183884
DDX41	2.13734	5.69381e-07	1.58739e-05
PIEZO1	2.13616	2.934e-07	9.16693e-06
CTSF	2.13544	2.44565e-06	5.28952e-05
SLC2A12	2.13462	4.35001e-07	1.26559e-05
PDGFRB	2.13387	4.12859e-07	1.21511e-05
FGF10	2.13384	2.63232e-06	5.61194e-05
SH3GL1	2.13296	3.3643e-08	1.44665e-06
AKR1C2	2.13027	3.68942e-06	7.40511e-05
TMEM94	2.13013	3.3687e-06	6.83164e-05
BTBD2	2.12767	2.43829e-08	1.09292e-06
ATP6AP1	2.12399	3.71577e-06	7.44621e-05
PPP2R1A	2.12396	2.77594e-06	5.8059e-05
CRTAP	2.12186	2.6385e-05	0.000348891
NEIL1	2.1212	9.09335e-08	3.38764e-06
RIPK1	2.11993	2.46915e-07	7.91089e-06
GSTM5	2.11986	2.18553e-06	4.8131e-05
DNAJC1	2.11911	2.51531e-07	8.02685e-06
GPS1	2.11869	3.02395e-07	9.36724e-06
C8orf33	2.11825	3.05236e-09	1.84817e-07
ZNF548	2.11813	3.47066e-05	0.000435248
CD58	2.11798	3.13421e-06	6.42805e-05
C18orf21	2.11795	2.26814e-07	7.34901e-06
MAT2B	2.11446	1.44957e-06	3.44663e-05
RTF1	2.11162	8.69465e-06	0.0001456
SUGP1	2.11044	6.83893e-06	0.000120489
YKT6	2.10981	4.62584e-07	1.32908e-05
ALS2CL	2.10784	3.19019e-06	6.51422e-05
EFNB2	2.10755	4.81561e-06	9.18586e-05
DKK3	2.10329	1.93424e-05	0.000273532
TBC1D10B	2.10323	1.11179e-05	0.000177169
TTLL12	2.1032	3.18051e-07	9.7687e-06
GALNT15	2.10312	2.61903e-05	0.000346971
TSHZ1	2.10282	2.39358e-06	5.20353e-05
CCNI	2.10259	2.40737e-05	0.00032504
METTL23	2.10252	3.80956e-06	7.59842e-05
MTMR11	2.10017	6.72004e-05	0.000737721
GFPT2	2.10016	1.03631e-06	2.59537e-05
TAX1BP1	2.10008	3.63187e-07	1.09042e-05
IER5	2.09943	9.65069e-07	2.44643e-05
IL6R	2.09625	6.33436e-07	1.72428e-05
TMEM230	2.09374	1.6439e-06	3.82203e-05
STC2	2.09195	4.97043e-06	9.4102e-05
TPM2	2.0918	6.51793e-06	0.000115798
NDUFB2	2.09074	1.46044e-07	5.06166e-06
MYADM	2.08868	2.72737e-06	5.73622e-05
NRN1	2.08728	1.1627e-06	2.85421e-05
NCDN	2.08614	7.28222e-07	1.93861e-05
EIF3I	2.08581	1.10176e-05	0.000175908
MRPL32	2.08551	2.03226e-06	4.55462e-05
ATP6V1G1	2.08467	6.45525e-06	0.000115088
NENF	2.08435	1.36989e-06	3.2749e-05
CNOT11	2.08247	3.3904e-07	1.03011e-05
ANKH	2.08074	1.35289e-05	0.000206888
VWA1	2.08028	5.37325e-06	9.94857e-05
TSPAN3	2.07977	8.56439e-06	0.000144275
PTGR1	2.07916	4.05875e-07	1.19872e-05
CDK5RAP3	2.079	1.93202e-05	0.000273523
SLC7A2	2.07812	5.16498e-06	9.67052e-05
RHOC	2.0781	3.1912e-06	6.51422e-05
DEF8	2.0766	6.45815e-07	1.75046e-05
EHBP1L1	2.07493	5.88211e-08	2.31722e-06
EEF1B2	2.07336	1.22197e-05	0.000190426
RRAGA	2.07256	2.0901e-06	4.65957e-05
TRIM28	2.07216	3.32697e-06	6.75783e-05
ITGB8	2.07053	1.95061e-06	4.41848e-05
CYP27A1	2.07037	2.43464e-06	5.27708e-05
DNAJC19	2.07022	1.51224e-05	0.000225414
DBI	2.07016	2.79715e-05	0.000365415
DDAH1	2.07	2.60446e-06	5.57125e-05
LENG8	2.06947	7.1029e-07	1.89685e-05
FADS3	2.06642	2.49024e-07	7.96687e-06
H4C3	2.06472	0.000133644	0.0012609
MAN2A2	2.0642	1.43541e-05	0.000216764
MRPL37	2.0641	2.8476e-06	5.92386e-05
RAF1	2.06366	7.5392e-06	0.000130267
FOXO1	2.06292	0.000119009	0.00115063
TTC31	2.06189	1.43837e-05	0.000217082
TIMM44	2.05839	1.1967e-07	4.27608e-06
VOPP1	2.0569	6.52129e-07	1.76381e-05
FADS6	2.05588	1.54895e-05	0.000229538
PABPC1	2.05495	1.54158e-05	0.00022898
C5AR2	2.05431	5.80155e-06	0.000105341
IMPDH2	2.05028	7.99015e-06	0.000136597
COL6A3	2.04891	8.74872e-06	0.000146312
KLF4	2.04795	2.89115e-05	0.000375761
TMEM196	2.0479	4.80947e-06	9.18586e-05
MAVS	2.04787	3.94563e-07	1.16803e-05
MAP1A	2.04711	1.33766e-05	0.000204922
AAMP	2.04698	2.38939e-06	5.19886e-05
COPE	2.04611	9.04349e-05	0.00092888
ERP29	2.04368	8.93336e-06	0.000148616
NFKB2	2.04273	4.59046e-06	8.85885e-05
ABI3BP	2.04032	1.493e-06	3.54325e-05
CCS	2.03995	2.68882e-06	5.68608e-05
C17orf80	2.03942	1.27143e-07	4.49249e-06
CFAP20	2.03849	1.83097e-06	4.1924e-05
PLPP3	2.03824	2.969e-05	0.000384114
STAB1	2.03778	2.23264e-06	4.8956e-05
FAM50A	2.03589	5.10572e-07	1.44567e-05
PPIA	2.03478	0.000324687	0.00255579
TUBB6	2.03455	1.06169e-06	2.6485e-05
CIB1	2.03325	2.63596e-06	5.61496e-05
BAG3	2.03301	2.43829e-06	5.27812e-05
MEA1	2.02818	1.27024e-06	3.07206e-05
ICMT	2.0257	6.34645e-07	1.72572e-05
LOXL1	2.02517	4.16866e-07	1.22524e-05
COPS9	2.02465	4.105e-06	8.06691e-05
TNS3	2.02445	8.49691e-06	0.000143436
CCT6A	2.02271	4.03536e-05	0.000491018
MRPS18C	2.02062	3.8656e-06	7.67973e-05
CARD6	2.02009	6.70141e-06	0.000118477
MLH1	2.02001	2.58232e-06	5.53791e-05
NUS1	2.01996	9.22546e-06	0.000152572
INF2	2.01698	9.23129e-06	0.000152572
DKC1	2.01643	3.06912e-06	6.32009e-05
ETV4	2.0155	2.57528e-07	8.18731e-06
MBD4	2.01271	1.52915e-05	0.000227401
NCAPH2	2.01195	7.51947e-06	0.00013004
AXL	2.00795	2.73132e-06	5.73622e-05
PNISR	2.0076	1.93599e-05	0.000273627
ADAMTS2	2.00516	1.9036e-06	4.33133e-05
DTX3L	2.00478	3.17857e-06	6.50325e-05
MSN	2.0047	2.14418e-06	4.74263e-05
SELENOW	2.00397	5.77186e-05	0.000656351
HDAC1	2.00396	7.37896e-06	0.000128222
CCNL2	2.0037	6.38434e-05	0.000709464
CRAT	2.00262	1.97579e-06	4.45563e-05
FKBP3	2.00203	2.00024e-06	4.50275e-05
KCNJ2	1.99824	2.36103e-05	0.000320318
MXD4	1.99457	2.57795e-06	5.53322e-05
HMCES	1.99328	2.63956e-06	5.61791e-05
SLFN11	1.99111	9.20552e-07	2.36589e-05
ATOX1	1.99067	4.44253e-07	1.28514e-05
NISCH	1.9902	3.6738e-05	0.000456213
ARFGAP2	1.98991	2.25687e-05	0.000308829
PSMG1	1.98917	2.08684e-05	0.000289306
PMP22	1.98871	0.00012344	0.00118579
LRRC15	1.98514	4.5918e-06	8.85885e-05
ABCF3	1.98428	2.51509e-05	0.000335477
TENT4A	1.98369	3.43084e-05	0.000430893
PXMP4	1.98349	2.75462e-06	5.77559e-05
CAPS	1.98243	4.72317e-05	0.000558893
MAPK8IP3	1.98213	2.40858e-06	5.23165e-05
SNAPC1	1.98125	6.05485e-06	0.00010941
IGFBP7	1.98084	2.77191e-05	0.000362972
ULK1	1.97966	9.02435e-06	0.000149933
FBXO44	1.97947	8.69979e-07	2.26292e-05
PGAM1	1.97928	6.91077e-06	0.000121585
ATL3	1.97539	1.04178e-05	0.000167916
LEPROT	1.97524	1.95219e-05	0.000275457
SRRM2	1.97349	2.82295e-05	0.00036765
ZBTB16	1.97179	1.64844e-05	0.000241321
TNFAIP1	1.97115	1.96237e-06	4.44115e-05
ZNF146	1.97063	8.55565e-06	0.000144224
POLR1D	1.97015	9.59735e-05	0.000970045
RPS23	1.96994	0.000224565	0.00192669
CYFIP1	1.96982	1.06984e-06	2.66358e-05
EMC4	1.9694	0.000139498	0.00130689
SLC6A19	1.96784	5.35625e-06	9.92608e-05
DLX4	1.9677	1.10527e-05	0.000176356
PFKP	1.96735	1.73156e-06	3.99724e-05
MAN2C1	1.96717	6.71969e-06	0.000118635
RASSF7	1.9662	4.91985e-05	0.00057652
GOLPH3	1.96615	6.43106e-06	0.000114737
ZNF648	1.96601	3.67541e-06	7.38283e-05
RAB2B	1.96519	1.13155e-05	0.000179645
WBP1L	1.96409	2.30278e-05	0.000313926
MYO15B	1.96385	1.50163e-05	0.000224493
FAS	1.96383	1.03219e-06	2.59274e-05
ERAL1	1.96292	9.99469e-06	0.000162334
RBM22	1.96272	9.22119e-06	0.000152572
ARL3	1.96245	7.45693e-07	1.97944e-05
BPNT2	1.96108	2.08296e-05	0.000288927
MPC2	1.96086	3.07907e-05	0.000394725
LRP11	1.96002	1.68064e-07	5.69263e-06
PPIC	1.9595	1.90702e-05	0.00027074
CXCR2	1.95704	0.00019223	0.00170384
SEMA3B	1.95567	2.85201e-06	5.92591e-05
PIDD1	1.95547	3.29999e-05	0.000416936
TMEM229A	1.95537	2.64877e-05	0.000349996
NPM1	1.95527	0.000159964	0.00145406
ZC3H12A	1.95519	4.06936e-07	1.19907e-05
TNK1	1.95488	1.99737e-05	0.000279963
BTG2	1.95478	6.97922e-05	0.000761233
PSMA3	1.95313	4.22128e-05	0.000509486
CTSA	1.95308	0.000160842	0.00146099
TBC1D2B	1.95214	1.20046e-05	0.000187766
ITGA10	1.95182	0.000124333	0.00119346
TPD52L2	1.94992	1.76053e-05	0.000253632
FLAD1	1.9489	1.61315e-05	0.000237395
NAA10	1.94832	4.18272e-08	1.72985e-06
RPA2	1.94804	7.29558e-06	0.000127296
DHDDS	1.94783	1.61934e-06	3.78641e-05
VPS25	1.94105	8.6123e-06	0.000144602
ZNF264	1.94079	8.26583e-05	0.000863335
TRAPPC3	1.94012	8.08388e-06	0.000138014
NKAP	1.93754	3.13412e-06	6.42805e-05
IVNS1ABP	1.93739	7.44516e-05	0.000798325
PELO	1.93695	1.93332e-05	0.000273532
UBA7	1.93682	0.000148568	0.0013721
SLC25A29	1.93644	1.41835e-06	3.37874e-05
AGTRAP	1.93634	1.60934e-06	3.77696e-05
CEMIP	1.93592	3.02188e-06	6.24144e-05
NR1D2	1.9337	3.62274e-05	0.000450976
UBE2Q1	1.932	3.45177e-06	6.96669e-05
SLC22A17	1.93189	2.72258e-05	0.000358071
AUP1	1.93161	0.000118709	0.00114904
GAA	1.93107	1.10845e-05	0.000176752
KIAA1755	1.92747	2.10539e-05	0.000291149
LOXL3	1.92722	1.39374e-05	0.000211351
GLUL	1.92638	5.70455e-06	0.000103894
ABHD11	1.92567	2.13968e-06	4.74094e-05
CDC16	1.92539	0.000109789	0.00107626
ZNF3	1.92457	2.37454e-05	0.000321978
AKT2	1.92453	3.56126e-05	0.000444632
C7orf50	1.92384	4.67698e-06	8.98318e-05
NAIF1	1.92377	2.65143e-07	8.38738e-06
GABARAPL1	1.92189	4.97749e-05	0.000581902
CA14	1.92188	9.85442e-06	0.000160466
ENO2	1.91819	2.05362e-05	0.000285795
SEC16A	1.91796	2.78353e-05	0.000364011
RERE	1.91719	1.62835e-06	3.80049e-05
DDX46	1.91663	9.44998e-06	0.000155679
CIAO2B	1.91464	7.43637e-06	0.000128955
NUP85	1.91461	5.13736e-06	9.64068e-05
NXT2	1.91431	1.48214e-05	0.000222364
MFAP1	1.91401	1.86478e-05	0.000265485
PGRMC2	1.91295	9.05073e-06	0.000150273
RAB11FIP5	1.91251	5.16584e-05	0.000599256
RASA3	1.91211	8.57953e-06	0.000144331
SARAF	1.9103	5.97447e-05	0.000674855
RNF24	1.90965	4.45994e-05	0.000533375
ABHD8	1.90951	3.43023e-07	1.03972e-05
LYNX1	1.90906	3.75447e-06	7.51273e-05
CMAS	1.90892	2.45908e-05	0.000330264
RARS2	1.90872	5.49765e-06	0.000101289
BICD2	1.90769	6.02565e-06	0.00010896
AIP	1.90637	2.49574e-05	0.000333422
ZPBP2	1.905	2.77316e-05	0.000362972
LRP1	1.90456	6.42168e-06	0.00011465
SASH1	1.90333	2.69982e-06	5.69094e-05
ARAF	1.90329	2.69702e-05	0.000355077
GSDMB	1.9019	9.98539e-05	0.000998539
HINT1	1.90138	3.65557e-05	0.000454171
ICOSLG	1.90136	2.74753e-06	5.7655e-05
ATP5MG	1.90038	0.000128673	0.00122361
ZNF552	1.89982	4.66992e-08	1.90782e-06
ITIH6	1.89853	5.90394e-05	0.000669571
MRPS10	1.89812	1.73846e-06	4.00951e-05
HMGN3	1.89544	1.67981e-05	0.000244784
DDX56	1.89501	2.21213e-05	0.000303524
UQCRH	1.89439	0.000111882	0.00109297
LRSAM1	1.89405	3.11474e-06	6.39847e-05
FPR2	1.89357	5.38448e-07	1.51278e-05
PABPC1L	1.89259	2.92943e-05	0.000379958
BNIP3L	1.8908	7.10649e-05	0.000772483
FHL1	1.8907	0.000262304	0.00217142
LRRFIP1	1.89001	4.55783e-05	0.000542365
CATSPER2	1.8896	1.48854e-05	0.000223061
EML1	1.88827	3.02355e-06	6.24144e-05
OVGP1	1.88739	1.5999e-06	3.76176e-05
SEMA4C	1.88727	3.08533e-05	0.000395233
PLEC	1.88715	8.98142e-06	0.000149318
EHD2	1.88701	2.61232e-05	0.000346443
KHDC4	1.88672	6.6033e-06	0.000117069
SH3BGRL	1.88239	7.42997e-06	0.000128932
SEPTIN10	1.88077	1.84528e-05	0.000263591
PTPA	1.8807	8.88425e-07	2.29525e-05
MRLN	1.88032	4.81951e-05	0.000568071
FLNA	1.8799	3.00393e-05	0.000387244
HOXC9	1.87972	5.68039e-06	0.000103618
MAMDC2	1.87902	1.67195e-05	0.000243778
TRIM4	1.87835	5.19164e-05	0.000601468
KMT2D	1.87808	3.15729e-05	0.000403325
SYCP3	1.87784	0.00022394	0.00192262
MRC2	1.87756	0.000124846	0.00119748
RAB11B	1.877	8.70424e-06	0.000145664
RPL14	1.87685	6.9147e-05	0.000754845
MAPKAPK2	1.87654	8.12009e-06	0.000138445
GNG5	1.87644	3.91161e-05	0.000480105
ZNF512	1.87498	1.14491e-05	0.000181313
APBB3	1.87495	8.86946e-06	0.000147844
MKNK2	1.87493	1.72035e-07	5.79618e-06
PPM1B	1.87308	3.33436e-05	0.000420441
MYL12B	1.87274	0.000755615	0.00494919
C14orf132	1.87242	0.000118828	0.00114932
LMCD1	1.87188	2.81579e-05	0.000367095
NPTXR	1.87137	2.08281e-05	0.000288927
SELENOP	1.87069	0.000767126	0.00500139
RAC1	1.87067	3.42055e-05	0.000429814
C11orf58	1.86872	0.000240386	0.00202746
ARFGAP1	1.86785	6.05151e-05	0.000680829
ZMAT2	1.86772	6.11893e-05	0.000687498
SORBS3	1.8677	7.55566e-06	0.000130399
S100A13	1.8656	2.38135e-05	0.000322615
PSMD13	1.86521	3.19163e-06	6.51422e-05
SLC2A1	1.86421	6.0772e-05	0.000683112
EXD3	1.8639	2.33062e-05	0.000316869
SREBF2	1.86378	2.20014e-06	4.83688e-05
CTSB	1.86336	8.41557e-05	0.00087717
TMEM53	1.86239	3.90375e-06	7.71927e-05
ANAPC16	1.86218	1.5732e-05	0.000232453
CHMP1A	1.86013	2.9836e-05	0.000385015
GNE	1.85895	1.16298e-06	2.85421e-05
FGFRL1	1.85855	6.7021e-05	0.00073639
RWDD2B	1.85778	1.28389e-06	3.09918e-05
CCDC142	1.85751	3.39016e-06	6.86419e-05
MMGT1	1.85697	9.5933e-06	0.000157223
CSGALNACT1	1.8567	8.05827e-05	0.000847237
RBM5	1.85643	6.14683e-05	0.000689117
BNIP3	1.85583	0.000265683	0.00219556
CEBPZOS	1.85522	5.14881e-06	9.6545e-05
PTPRF	1.85483	2.44588e-05	0.000329152
DEDD2	1.85481	1.02122e-05	0.000164917
CPSF1	1.8546	4.25821e-06	8.29093e-05
NIFK	1.85441	2.99201e-07	9.29099e-06
CD99L2	1.85382	0.00010076	0.00100443
ZNF253	1.85259	1.61241e-06	3.77717e-05
TMEM129	1.85214	5.23647e-06	9.76833e-05
TMEM9	1.8508	3.21926e-05	0.000407751
GNG12	1.8508	0.000167625	0.00151178
ADAMTSL4	1.84998	1.41115e-05	0.000213736
C3	1.84934	3.54228e-05	0.000442795
ANKRD13A	1.84884	4.55349e-05	0.000542262
FKBP1A	1.84741	9.43303e-07	2.41246e-05
HSPD1	1.84677	6.40877e-05	0.000710933
RAB14	1.84649	1.81938e-05	0.000260778
ZNF22	1.84638	1.08247e-06	2.68975e-05
RPL27	1.84615	0.000861264	0.00545303
RIC8A	1.84519	2.63483e-05	0.000348699
ZMIZ1	1.84498	6.48376e-06	0.000115434
ITPRIP	1.84447	7.99022e-05	0.000842176
MBNL1	1.84422	1.66232e-05	0.000242793
EMC3	1.8442	0.000126803	0.00121121
ANKLE2	1.84384	1.28821e-05	0.000198434
TSPYL2	1.84381	1.66696e-05	0.00024333
RCOR1	1.84341	1.31788e-05	0.000202511
GNG11	1.84331	9.95727e-05	0.000996513
AKAP8	1.84224	5.59928e-05	0.000640747
LTB4R	1.84207	0.000124697	0.00119651
AHDC1	1.84025	3.88566e-06	7.69549e-05
AK8	1.83843	7.08895e-06	0.000124375
TXLNG	1.83839	1.01109e-05	0.000163907
RSL1D1	1.83808	4.20021e-05	0.000507426
MANF	1.83752	3.01398e-05	0.000388156
EFEMP1	1.83679	5.19676e-05	0.000601468
ANKS1A	1.83629	2.61752e-05	0.000346952
RAB6B	1.83623	1.58173e-06	3.7225e-05
EIF4G1	1.83584	9.87771e-05	0.000991088
MAST2	1.83584	8.6909e-05	0.000897753
DDIAS	1.83462	5.99535e-05	0.00067661
DSTN	1.83411	0.000265098	0.00219145
GALT	1.83392	4.28274e-05	0.000515433
SEC13	1.83357	2.42063e-05	0.000326636
AXIN1	1.83334	1.83837e-05	0.000262906
PSMD4	1.83331	8.46663e-05	0.000882129
DCUN1D3	1.83319	0.000467601	0.00341973
DPYSL3	1.83315	3.0669e-05	0.000393363
ARHGAP39	1.83246	5.3356e-06	9.89504e-05
CSDE1	1.83173	1.70983e-05	0.000248587
ARMH1	1.82768	1.05032e-05	0.000169185
MEDAG	1.82766	6.10907e-06	0.000110233
ST13	1.82706	6.14691e-05	0.000689117
TMEM201	1.82641	1.33831e-05	0.000204922
FBL	1.82625	0.000179354	0.00160203
STEAP1	1.82534	3.09446e-05	0.000395897
DCAF5	1.82499	1.99512e-05	0.000279875
CMKLR1	1.82454	0.000101337	0.0010082
TCEA2	1.82339	5.86043e-05	0.000665231
SNRPD3	1.82303	1.14938e-05	0.000181794
LRRC71	1.82264	6.0169e-05	0.00067787
CPE	1.82237	1.9429e-05	0.000274324
RBM24	1.82227	8.48255e-05	0.000882374
CIAO3	1.82192	2.77427e-06	5.8059e-05
TACO1	1.82038	5.04131e-06	9.50209e-05
SF3B1	1.82004	0.000186496	0.00166072
THBS4	1.81937	3.30865e-05	0.000417615
N4BP2L2	1.81896	2.46951e-05	0.000331139
RMC1	1.81856	3.08615e-05	0.000395233
FYTTD1	1.81793	2.67807e-05	0.000353374
GSK3A	1.81778	8.84717e-06	0.000147569
KCTD2	1.81763	4.79665e-06	9.17351e-05
FKBP11	1.81695	0.00059388	0.00411997
PGGHG	1.81546	5.23701e-05	0.000605298
RUNDC1	1.81509	7.54286e-06	0.000130267
LSM4	1.81477	8.13315e-06	0.000138575
PDLIM4	1.81464	8.3458e-05	0.000870613
TCF7	1.81366	0.000164814	0.00148749
MPHOSPH8	1.81232	5.46091e-05	0.00062803
SLC35A5	1.81194	1.74682e-05	0.00025223
STX4	1.81183	0.000107547	0.00105796
PSMA5	1.81155	6.65463e-05	0.00073276
TAGLN	1.8103	3.24485e-05	0.000410378
SLCO2A1	1.81016	3.87249e-05	0.000476224
TUBA4A	1.80974	1.35901e-05	0.0002077
APCDD1L	1.80961	3.80579e-05	0.000469615
CHTOP	1.80928	5.59027e-05	0.000640005
RPL7	1.8088	0.000803533	0.00518191
MTCH1	1.80848	1.33339e-05	0.000204647
POMGNT2	1.80802	5.97309e-05	0.000674855
DGCR8	1.80684	0.000101267	0.0010079
FAHD2A	1.80644	3.64255e-05	0.000452776
ETAA1	1.80569	5.61658e-05	0.000642148
CSNK1E	1.80491	1.76484e-05	0.000254109
PAQR7	1.80472	4.72837e-08	1.9286e-06
MAPK3	1.80456	1.60877e-06	3.77696e-05
MXRA5	1.80324	0.000397333	0.00301265
MYD88	1.80217	0.000171762	0.0015436
BLOC1S2	1.80189	1.22683e-05	0.000191065
DDIT3	1.80064	6.01811e-05	0.00067787
ZNF484	1.79962	1.99564e-05	0.000279875
KRCC1	1.79947	1.18688e-05	0.000186331
SHKBP1	1.79883	5.42887e-06	0.00010024
STX16	1.79838	0.000306205	0.00243906
RERG	1.79808	0.000115957	0.00112843
PSMD10	1.79799	1.72613e-06	3.98834e-05
PPP4C	1.79709	1.36892e-05	0.000209045
MED22	1.79658	2.28815e-05	0.000312266
DBR1	1.79529	4.44583e-05	0.00053257
LAMTOR3	1.79477	8.56471e-05	0.000888335
DNAJC24	1.79468	3.87205e-05	0.000476224
UBOX5	1.79389	0.00031614	0.00249994
E4F1	1.79358	5.49591e-05	0.000631482
MAGT1	1.79152	3.04872e-05	0.000392221
RANBP1	1.79151	2.67673e-07	8.44635e-06
ZNF589	1.79084	9.60378e-05	0.000970045
LMBR1L	1.79036	4.76808e-05	0.000563682
RAB35	1.79028	4.19628e-07	1.23075e-05
ATP5PO	1.7897	6.49426e-06	0.000115509
RARRES2	1.7894	6.36994e-05	0.000708484
RTN4	1.78859	5.01768e-05	0.000585281
ITGA5	1.78851	0.000302235	0.0024198
NUCB1	1.78816	0.000173821	0.001561
SERPINE1	1.78651	1.47686e-05	0.000221835
MBOAT7	1.78597	1.19242e-05	0.00018697
NDUFS2	1.78548	0.000202341	0.00177592
SHISA2	1.78468	5.76619e-06	0.000104866
BDH2	1.78465	0.000206256	0.00180252
NAA60	1.78259	4.25923e-05	0.000513492
ERCC3	1.78251	7.20377e-05	0.000778695
TMEM259	1.78235	1.01359e-05	0.000164207
PDIA3	1.78206	1.68431e-05	0.000245298
SNRPB2	1.78186	7.57631e-05	0.000808968
TUBA1B	1.78161	0.000184151	0.00164042
MMP3	1.78113	0.00154978	0.00865137
PKDCC	1.78112	2.11824e-06	4.71402e-05
SLC25A37	1.78053	0.000664931	0.00450088
TIMM21	1.77996	0.000146516	0.0013581
EXTL2	1.77987	0.00045053	0.00332405
SHROOM1	1.77966	2.51817e-05	0.000335573
MRPL33	1.77889	6.13791e-06	0.000110674
SDC2	1.77756	2.63903e-05	0.000348891
RPS6KB2	1.77551	3.05525e-06	6.30175e-05
PDAP1	1.77492	5.30147e-05	0.000612191
SLC38A10	1.77358	9.24797e-05	0.000942532
DDX3X	1.77166	6.65362e-05	0.00073276
THY1	1.77145	1.61844e-06	3.78641e-05
PLIN5	1.77116	1.34488e-05	0.000205788
KCNN4	1.77083	1.37768e-06	3.28803e-05
ANKRD11	1.77002	2.42701e-05	0.000326996
ATP6AP2	1.76987	5.85907e-05	0.000665231
TMEM106C	1.76938	1.99387e-05	0.000279875
BMP2	1.76865	2.73347e-05	0.000359317
ZNF530	1.76798	7.77021e-05	0.000822784
POMGNT1	1.7675	1.71261e-05	0.000248706
NBPF15	1.7669	6.39005e-07	1.73571e-05
ZNF710	1.76559	4.65675e-07	1.33343e-05
C17orf99	1.76534	7.94178e-07	2.09442e-05
ITPRIPL2	1.76452	4.02381e-05	0.000490082
PIGM	1.76417	3.97076e-05	0.000485018
SSBP3	1.76386	1.56856e-05	0.000232173
TBCA	1.76319	6.94216e-05	0.000757517
TENT5A	1.76306	0.00020961	0.00182429
ZNF503	1.76244	9.5564e-06	0.000156923
MRNIP	1.76237	2.70078e-06	5.69094e-05
FAM3C	1.76133	2.95837e-05	0.000383319
DPAGT1	1.76123	1.60516e-05	0.000236762
VAMP3	1.76026	0.000231001	0.00196991
NPRL2	1.75809	0.000159051	0.0014468
THBS3	1.758	0.000363121	0.00279672
CCT3	1.75781	0.000117632	0.00114037
FAM76B	1.75779	0.000199698	0.0017567
LHFPL5	1.75556	0.000279958	0.00228671
HLX	1.75479	0.000151048	0.00138744
CNRIP1	1.75472	0.00013483	0.0012702
KREMEN1	1.75409	2.40436e-05	0.000324894
BRI3	1.75375	1.49794e-05	0.000224073
MAP3K5	1.75313	0.000203894	0.00178675
LCAT	1.75312	0.000103875	0.00102742
ZNF24	1.75304	9.86137e-05	0.000990823
TSSC4	1.75302	1.5431e-05	0.000229072
SLC2A3	1.75295	3.19556e-05	0.000405815
CUZD1	1.75294	7.52801e-05	0.000805167
CERS5	1.75262	6.22198e-05	0.000695995
ZNF10	1.75189	5.09231e-05	0.000592352
APBB1	1.75173	0.000117505	0.00114
TMEM98	1.75124	3.83999e-05	0.000473374
GLYATL1	1.75122	5.4315e-05	0.000625678
PPTC7	1.75015	7.97239e-05	0.000840996
CCDC25	1.74985	7.27526e-05	0.000784751
TSPAN6	1.74952	0.000425927	0.00319036
MAOB	1.74906	7.27881e-06	0.000127179
TBX15	1.74802	0.000308329	0.00245137
SARNP	1.74789	0.000206937	0.00180785
PCDH12	1.74742	0.000236533	0.00200605
ACVR2B	1.74687	0.000480021	0.00348943
OSER1	1.7468	0.000940792	0.00586366
ABRAXAS2	1.74619	8.67674e-06	0.000145396
TAGAP	1.74555	0.000411354	0.00309767
LTBP4	1.74534	5.74949e-05	0.000654394
UAP1	1.74515	0.000258655	0.0021468
HHIPL2	1.74446	8.51909e-05	0.000885051
TEX261	1.74195	1.91862e-05	0.000271778
EIF5	1.74193	0.000985637	0.0060915
ZKSCAN8	1.74189	7.72825e-05	0.000820359
REEP5	1.74126	0.000250948	0.00209771
NXF1	1.74025	0.000236582	0.00200605
GMPR2	1.7396	0.000249051	0.00208666
RAB1A	1.73955	1.78322e-05	0.000256174
DNAJB12	1.73854	8.64368e-05	0.000893967
C6orf62	1.73846	0.000261318	0.00216584
PLBD2	1.7372	0.000137954	0.00129386
PROSER2	1.73685	0.000174316	0.0015649
CCT2	1.73584	9.09991e-05	0.00093241
GSDMD	1.73575	0.000316373	0.00250043
PCED1A	1.73561	0.000508264	0.00364565
EMC8	1.73499	5.41311e-06	0.000100095
PDXK	1.73413	8.33043e-05	0.000869724
STX1A	1.73365	4.31159e-05	0.000518412
SRRM3	1.73301	1.73899e-05	0.000251673
ARFIP2	1.73132	0.000116146	0.00112984
ZNF783	1.7301	4.44613e-05	0.00053257
MEF2A	1.72995	0.00016937	0.00152558
RNF7	1.72986	4.97954e-05	0.000581902
OS9	1.72981	0.000650531	0.00442229
NDUFA4	1.72966	0.000934452	0.0058363
MAN2B2	1.72922	6.01566e-05	0.00067787
RIPOR1	1.72879	0.000246221	0.00206842
WSB1	1.7282	0.000420901	0.00316018
BTBD19	1.72571	0.000300338	0.00240897
ATP5PD	1.72414	0.000244574	0.00205799
LUC7L2	1.7227	3.21242e-05	0.000407258
ELF1	1.72259	1.11821e-05	0.000177638
C1orf35	1.72004	2.10626e-05	0.000291149
FRMD8	1.71925	7.0596e-05	0.000768348
PTTG1IP	1.71873	0.00115898	0.0068925
LRRD1	1.71753	2.85829e-05	0.000371681
PAFAH1B2	1.71734	5.70533e-05	0.000650244
AK1	1.71691	0.00013213	0.0012494
DST	1.71573	1.42497e-05	0.000215701
SPECC1	1.71436	4.50076e-05	0.000536832
IMPDH1	1.71431	4.99313e-05	0.000582953
C2CD2L	1.71384	0.000375645	0.00287658
IL16	1.71375	0.000253256	0.00211116
TCEAL4	1.7137	0.00045363	0.00334164
PRR5	1.71308	5.49415e-06	0.000101289
EIF4B	1.71208	4.82088e-05	0.000568071
FKBP14	1.711	7.15842e-05	0.000775776
SELENOS	1.71031	0.000257627	0.00214057
RBM3	1.71008	0.000285984	0.00231836
ZEB1	1.71007	3.49758e-05	0.000437975
FAM193B	1.70921	5.94633e-05	0.000672874
PPP1R9B	1.70831	2.42657e-05	0.000326996
NUAK1	1.70813	0.000215229	0.00186487
RNF182	1.70707	4.17573e-05	0.00050519
MST1	1.707	1.63906e-05	0.000240225
EPS8L2	1.70698	0.000290582	0.00234705
PDGFA	1.70585	0.000170306	0.00153269
NDFIP1	1.70575	0.000132823	0.00125408
DIABLO	1.70442	3.40503e-06	6.88332e-05
GTF3C5	1.7027	0.000281789	0.00229667
MARCHF5	1.70171	3.41316e-05	0.000429098
PYGB	1.70149	2.69263e-05	0.000354684
STEAP2	1.69988	0.000228519	0.00195532
ANXA1	1.69938	0.000406702	0.00306995
GLRX5	1.69795	1.52109e-06	3.60317e-05
ASAP2	1.69758	9.50428e-05	0.000964109
DHX8	1.69751	7.6872e-05	0.000817027
C4orf3	1.69686	0.00110747	0.00667074
BFAR	1.69481	4.56938e-06	8.83577e-05
PLCD1	1.69476	1.05275e-05	0.000169469
TEFM	1.69457	1.84809e-06	4.22396e-05
KDELR1	1.69438	0.000114456	0.00111554
DNALI1	1.69422	5.90958e-05	0.000669747
COL5A2	1.69422	0.000146725	0.00135904
MARCHF8	1.69384	0.000154179	0.00141108
CCDC154	1.69375	2.9e-07	9.09431e-06
TRIM52	1.69328	1.42789e-05	0.000216014
RAD23A	1.693	1.89663e-05	0.000269716
PSMC2	1.69249	0.000256484	0.00213415
ACBD4	1.69204	1.38191e-05	0.00021006
KMT5A	1.69188	3.52157e-05	0.000440543
SBDS	1.69161	0.000327631	0.00257019
PSMB6	1.69083	0.000115618	0.00112557
PKN3	1.69049	5.6805e-05	0.000647704
MLLT1	1.69007	7.26787e-05	0.000784621
TNFRSF11B	1.68975	0.000926955	0.00579661
MCM3AP	1.68943	0.000790812	0.00511548
PIF1	1.6878	1.73282e-05	0.000250922
AK2	1.68733	4.69138e-06	9.00304e-05
CAMK1D	1.68412	0.000686313	0.00460713
SYDE1	1.68282	4.40017e-05	0.000527813
PLIN3	1.68196	4.71677e-05	0.000558653
CSF2RB	1.68191	0.000175876	0.00157722
GNB5	1.68148	9.94062e-05	0.000996025
WDR82	1.68137	6.38768e-05	0.000709503
PM20D1	1.67994	0.000487256	0.00352486
CDON	1.67941	0.000196559	0.00173149
SRSF6	1.67907	0.000134888	0.00127027
FAM177A1	1.67831	0.000224878	0.00192807
STARD13	1.67826	3.71523e-05	0.000460456
SMOC2	1.67632	0.000662814	0.00449014
SRPX2	1.67595	0.000176763	0.00158462
P4HB	1.67503	0.000131231	0.00124368
MAP2K2	1.67487	0.000290934	0.00234914
RER1	1.67461	0.000223429	0.00191889
COPB2	1.67421	0.000400906	0.00303521
KANSL3	1.67388	0.000483776	0.0035117
ZC3H15	1.67384	0.000216748	0.00187612
MLKL	1.67359	0.00022279	0.00191469
IFT46	1.67291	0.000248087	0.00207928
CCDC115	1.67139	0.000119463	0.00115326
CRK	1.67112	0.000450373	0.00332405
PDSS2	1.67082	9.78737e-05	0.000985731
TMEM184B	1.6703	3.59116e-05	0.000447704
DIDO1	1.66996	1.13906e-05	0.000180613
PFN1	1.66987	0.000228699	0.00195554
P4HTM	1.66974	0.000303723	0.00242844
MAP3K8	1.66948	0.000288539	0.00233277
KANK2	1.66804	8.09214e-05	0.000849228
ZNF664	1.66771	0.00111917	0.00672323
IGSF9B	1.66693	9.42688e-05	0.000957789
SUMO3	1.66679	1.44639e-05	0.000217775
GCNT4	1.66677	5.62527e-05	0.000642851
MITD1	1.6666	0.00064665	0.00440417
NOXA1	1.6664	0.000147852	0.00136729
CALCOCO1	1.66608	0.000287352	0.00232539
BRD7	1.66587	4.20472e-06	8.20448e-05
TAF11	1.66495	0.000215885	0.00186928
LRP10	1.66398	0.0011964	0.00706039
SRSF5	1.66331	0.000856379	0.00544418
ZRANB2	1.66316	0.000753971	0.00494014
SFT2D1	1.66256	4.26257e-05	0.000513492
RRP7A	1.66253	4.19107e-05	0.000506563
ATP5MC1	1.66229	0.000317031	0.00250485
P3H3	1.66184	0.00054275	0.00383774
ATP6V1B2	1.66167	0.00014636	0.00135757
SOCS2	1.66061	9.92917e-05	0.000995271
MRPS33	1.65829	0.000204393	0.00178932
SRF	1.6581	5.52013e-05	0.000633978
GPSM1	1.65767	0.000145578	0.00135138
SCRIB	1.65747	1.96759e-06	4.44901e-05
SNRPG	1.65607	0.000445071	0.00329465
CTSO	1.65555	0.0001906	0.00169192
SH2B1	1.65516	0.000331556	0.00259616
RELA	1.65342	0.000119387	0.00115296
H6PD	1.65326	0.000218686	0.00188645
PAF1	1.65257	1.23143e-05	0.000191495
FSCN1	1.65123	5.0218e-06	9.47939e-05
EMP1	1.65108	0.000792449	0.00512345
RUVBL2	1.64889	2.21886e-05	0.000304283
RAB3IL1	1.64731	1.32314e-05	0.000203196
AKAP12	1.6463	0.000454552	0.00334585
CDC42	1.64607	0.000883068	0.00556607
LOXL2	1.64574	0.000101543	0.00100946
CHD4	1.64572	0.000309896	0.00246228
KXD1	1.64545	6.35102e-06	0.000113549
SPOCK1	1.64521	0.000247105	0.00207379
CDK11B	1.64383	7.28434e-06	0.000127188
ST3GAL4	1.64246	7.13627e-05	0.000774369
DNAJC5	1.64178	2.97427e-05	0.000384593
SNX33	1.64144	0.000122444	0.00117717
TMEM165	1.63968	0.000135918	0.00127713
SYNJ2BP	1.63913	0.000626352	0.0042901
FGFR1	1.63909	0.000190779	0.00169293
ZNRF1	1.63834	0.000129624	0.00123121
ADNP	1.63828	0.000479004	0.00348504
EWSR1	1.63813	0.000278985	0.00228244
RBM4B	1.63793	0.000366344	0.00281556
SUN1	1.63751	0.000126389	0.00120862
SOX4	1.63641	0.000650985	0.00442418
DLG4	1.63639	1.37656e-05	0.000209623
CEACAM5	1.63528	9.05868e-05	0.000929789
PRSS23	1.63521	0.000292519	0.00235669
ZNF302	1.63513	0.000723905	0.00480017
ADAM15	1.63493	0.000304973	0.00243231
SFPQ	1.63454	5.43554e-05	0.000625678
GOLGA8A	1.6338	0.000161638	0.00146561
THBD	1.63308	8.06548e-05	0.000847247
COPA	1.63274	0.000195949	0.00172716
CTBP2	1.63251	3.98548e-05	0.00048651
HEXD	1.63102	6.69254e-05	0.000735658
CNIH1	1.6306	0.000479972	0.00348943
KMT5C	1.63051	0.000194118	0.00171595
PRPF38A	1.62985	0.000620801	0.00425783
RARS1	1.62968	2.097e-05	0.000290239
HAGH	1.62911	5.53961e-05	0.000635353
PPP1R3C	1.62904	0.000293581	0.00236299
PRR14L	1.62902	0.000617279	0.0042439
PACSIN2	1.62861	0.000482276	0.00350182
MVP	1.6278	0.000433786	0.00322731
ANPEP	1.62734	0.000142298	0.00132773
CLEC12A	1.62729	0.00030785	0.00244909
RNH1	1.627	0.000405418	0.00306388
KLHL20	1.6265	0.000383721	0.00292694
QSOX1	1.62626	0.000464238	0.00340004
SHISA5	1.62606	0.00111946	0.00672323
TAOK2	1.62592	0.000109481	0.00107365
AGRN	1.6259	1.73241e-05	0.000250922
DPT	1.6258	0.00109992	0.00663931
PRKCZ	1.62534	6.06349e-06	0.000109488
SMYD4	1.6244	0.00050211	0.00360967
UTP25	1.62325	0.000509139	0.00365089
PPA1	1.62276	0.000158056	0.00143878
PPIH	1.6226	7.38141e-05	0.000792829
ZFYVE1	1.62208	0.00102586	0.00627588
MORF4L2	1.62206	0.000333841	0.00260654
PHYKPL	1.62125	0.00112217	0.00673038
POMK	1.62107	3.10058e-05	0.00039628
RASSF1	1.62041	0.000962784	0.00597208
SMO	1.6202	6.01987e-05	0.00067787
LARP1	1.61981	0.000688807	0.00461814
HMBOX1	1.61977	0.000805489	0.00519057
PUM1	1.61951	2.98332e-05	0.000385015
USPL1	1.61917	0.000519921	0.00370933
ABHD4	1.61882	0.00023081	0.00196895
THAP3	1.6185	6.1288e-05	0.000687944
C2orf68	1.61843	0.000994833	0.00613337
PDPN	1.61775	0.000272139	0.00223924
ACADM	1.61772	7.13628e-05	0.000774369
TMEM97	1.61741	4.88674e-05	0.000573701
WDR90	1.61695	1.11642e-05	0.000177567
XPC	1.61578	7.64169e-05	0.000813211
ZNF740	1.61559	6.39308e-05	0.000709503
GPR108	1.61484	6.21468e-05	0.000695485
TROAP	1.61433	0.000531292	0.00377832
DUT	1.6142	0.00065175	0.00442775
SIX1	1.61403	0.000798645	0.00515563
CHAMP1	1.61399	1.70792e-05	0.000248452
RBM4	1.61255	0.000217377	0.00187809
SHMT2	1.6122	0.000595379	0.00412811
G6PC3	1.61179	0.000995194	0.00613337
TNFSF15	1.61174	0.000295605	0.00237552
MAP2K7	1.61129	2.00687e-06	4.51368e-05
TREH	1.61079	5.08292e-06	9.5663e-05
FGR	1.61059	7.48399e-05	0.000801811
TMEM50A	1.61056	0.000297462	0.00238817
ZNF385A	1.60994	0.000151971	0.0013952
REPS2	1.60992	0.00117972	0.00698147
ABR	1.60883	0.000922725	0.00577586
PLEKHD1	1.6086	0.000824881	0.00528349
EML3	1.60819	0.000274325	0.00225377
RTL6	1.60808	0.000698467	0.00466933
NLGN2	1.60695	0.000338641	0.00263602
PPM1K	1.60624	8.58468e-05	0.000889678
GSTZ1	1.60538	4.02742e-05	0.000490286
YBX1	1.60508	0.000412402	0.00310464
GDI2	1.60413	0.000486593	0.00352308
HSF4	1.60332	7.55231e-05	0.000807086
ELF5	1.60296	9.87081e-05	0.000990988
FZD6	1.60238	0.00107286	0.00650694
EEF1AKMT3	1.60167	0.00149952	0.00842775
NET1	1.60144	0.000898662	0.00564473
TECR	1.60035	0.000454597	0.00334585
DNASE1L1	1.59997	0.000628656	0.00430124
PDGFRL	1.59996	0.000955751	0.00594153
WDR75	1.59935	0.000744471	0.0048918
HIF1A	1.59713	0.000417917	0.00313893
HDLBP	1.59677	0.000409586	0.00308894
RBM17	1.59555	0.000250816	0.0020973
EZR	1.5954	0.000416832	0.0031352
SELENOF	1.59536	0.000149174	0.0013742
ACIN1	1.59447	0.0004175	0.00313836
SNRNP70	1.59428	0.000358149	0.00276177
CLK1	1.59401	0.00176153	0.00956348
PHYHD1	1.59343	0.000323338	0.00254746
DRAM1	1.59235	0.00156254	0.008701
RSPRY1	1.59224	0.000234272	0.00199112
PGAP3	1.59181	0.000305803	0.00243716
PALD1	1.59157	7.60569e-05	0.000811082
ARPC5L	1.59137	0.00234434	0.0118596
ZXDC	1.59124	0.000142887	0.00133225
GFRA2	1.59028	0.000366058	0.00281421
ARPP19	1.58994	0.000701709	0.00468483
R3HCC1	1.58975	9.16286e-05	0.000937345
MAPRE2	1.58828	0.000330512	0.00258959
VCPKMT	1.58748	0.000541609	0.0038329
COL1A1	1.58722	0.000827665	0.00529714
SLC17A9	1.58661	0.00036431	0.00280417
PTMS	1.58584	0.000292812	0.0023583
UBQLN4	1.58569	8.65163e-06	0.000145071
COX7A2	1.58541	0.00126345	0.00736526
COPS6	1.58495	0.000749792	0.00492039
BCOR	1.58482	0.000877512	0.00554207
CERCAM	1.58471	0.00135818	0.007801
CALM2	1.58443	0.00154839	0.00864685
SLIRP	1.58404	2.81924e-05	0.000367355
SEC61G	1.58341	0.00210566	0.0109267
ECM2	1.58262	0.00135805	0.007801
PMAIP1	1.58256	0.000456647	0.00335606
ADCY4	1.58249	0.000726664	0.00481344
DPH7	1.58198	0.0004302	0.003211
TCF20	1.5812	0.000264626	0.00218825
FABP2	1.58094	0.00210461	0.0109257
SLC25A4	1.58053	0.000492961	0.00355599
DNM2	1.57978	0.000171055	0.00153834
IFT172	1.57915	0.00025021	0.00209431
TMEM248	1.57887	0.00143758	0.00815914
KLHL26	1.57863	0.000105548	0.00104193
RRBP1	1.57793	0.00133634	0.00770697
CCDC6	1.57678	0.000842997	0.00537628
MCRIP1	1.57671	0.00100279	0.00616743
APEH	1.57668	0.000824554	0.00528349
COMMD7	1.57647	0.000276869	0.00226878
ARF4	1.57588	0.000193906	0.00171527
QRSL1	1.57547	0.000430387	0.00321134
GMDS	1.57514	0.000273667	0.00224909
FDX1	1.57438	1.62019e-05	0.000237735
SLTM	1.57385	8.91349e-05	0.00091664
KMT2A	1.57383	0.000367885	0.00282569
RHOB	1.57282	0.0034687	0.0160469
FAHD2B	1.57235	0.000395543	0.00300177
POLD2	1.5708	5.97049e-05	0.000674855
CNPY4	1.57041	0.000131362	0.00124399
D2HGDH	1.57003	6.781e-05	0.000742806
CLIP2	1.56926	0.000122021	0.00117396
STX12	1.56888	0.00107233	0.00650524
NCOR2	1.56724	0.00027986	0.00228671
SPTSSA	1.56693	0.000292465	0.00235669
GTPBP1	1.56594	3.8283e-05	0.000472163
B3GNTL1	1.56591	0.00231337	0.0117357
COX7B	1.56578	0.000162443	0.00147238
YWHAH	1.56508	7.74534e-05	0.000821142
VASH1	1.56479	2.50238e-05	0.000333957
NDUFB9	1.56437	0.000528613	0.00376183
KLF10	1.56411	0.000170845	0.001537
SLC25A3	1.56404	0.000250212	0.00209431
SRSF11	1.56389	0.00079461	0.00513219
AKT1	1.56214	9.15869e-05	0.000937298
PDCD6	1.56174	0.000372542	0.00285709
ZNF526	1.56076	0.00054402	0.00384451
TSN	1.55953	0.000192828	0.00170633
ACADVL	1.5594	0.00239268	0.0120537
TADA1	1.55839	0.000321068	0.0025328
DUSP22	1.55764	0.000274804	0.00225697
OMD	1.55598	0.0024707	0.012379
SOX5	1.55588	8.56339e-05	0.000888335
ALDH3A1	1.55548	0.000143762	0.00133731
NGRN	1.5549	0.00285197	0.0138345
GALNT1	1.55396	0.000430121	0.003211
OAZ2	1.55264	0.000355711	0.00274784
CMYA5	1.55212	0.000797892	0.00515208
DYRK1B	1.55198	4.04781e-05	0.00049206
UNK	1.55138	0.000417156	0.0031367
RIMKLA	1.55133	0.00077533	0.00504492
NPC2	1.55127	0.00199866	0.0105001
TRMT61A	1.55123	0.00030305	0.00242459
NAP1L1	1.55041	0.000228622	0.00195554
COQ8B	1.5503	9.14815e-05	0.000936974
ABCE1	1.5481	0.000127407	0.00121607
ARHGEF40	1.5481	0.000604346	0.00417659
KLF13	1.54684	0.000285449	0.00231591
ZNF578	1.54573	0.00111992	0.00672323
SF1	1.54513	0.00374119	0.0169884
ALPK3	1.54483	0.000484897	0.0035159
DAPK3	1.54474	0.000333548	0.00260585
DAB2	1.54444	0.000939148	0.00585698
OGA	1.5443	0.00032776	0.00257041
LRIG2	1.54386	0.000887615	0.00558889
JMJD6	1.54385	0.000585579	0.0040836
MBD3	1.54356	2.46773e-05	0.000331075
UCP2	1.54319	0.00176147	0.00956348
DHX30	1.54243	0.000432889	0.00322607
TCF25	1.54172	0.00028539	0.00231591
SIPA1L2	1.54145	0.000531378	0.00377832
MON1A	1.54137	0.000326264	0.00256184
PKN1	1.54133	0.00056407	0.00395798
MTX3	1.54027	0.000445174	0.00329465
HSF1	1.54009	0.000141669	0.0013243
ZNF672	1.53871	6.21798e-06	0.000111959
CAPN2	1.53846	0.000247657	0.00207773
WDR13	1.53792	6.42293e-05	0.000711882
ATP10D	1.5376	0.000334355	0.00260842
FAM120A	1.53707	0.000410912	0.00309618
CEACAM4	1.53545	0.000395174	0.00299987
FOSL2	1.5353	0.000131859	0.00124776
TELO2	1.53523	0.00051466	0.00368098
HNRNPL	1.53414	0.0012217	0.00717303
FAM162A	1.53403	0.00048881	0.00353207
SPRED3	1.53329	3.92628e-05	0.000481207
GPR83	1.53306	0.000637839	0.00435351
IDI1	1.53249	8.19413e-05	0.000857611
ANGPTL1	1.53248	5.05599e-05	0.000588936
CMTR2	1.53155	0.000790564	0.00511517
SEMA3E	1.53152	0.000303653	0.00242844
ATG2A	1.53126	0.000614495	0.0042283
ILVBL	1.53118	0.000231196	0.00197091
RPA1	1.53107	0.000765193	0.00499304
WDR91	1.53058	0.000258231	0.00214446
CYTH1	1.53025	0.000340276	0.00264566
MX1	1.53014	0.00187697	0.0100377
SHISA6	1.5295	0.000205348	0.00179644
HTR2C	1.5291	0.00076049	0.00497003
MICALL2	1.52755	0.00111292	0.00669069
PLCB3	1.52727	8.9373e-05	0.000918717
CWC25	1.52721	0.000448003	0.00331076
DUSP28	1.52614	6.01128e-05	0.00067787
C15orf39	1.52598	6.39258e-05	0.000709503
ZNF844	1.52577	0.000588202	0.00409739
IQGAP1	1.52563	0.00030587	0.00243716
INTS10	1.52548	0.000649745	0.0044198
CARD19	1.52526	0.00030769	0.00244883
CHCHD5	1.52415	0.000119096	0.00115103
DLD	1.52295	0.000859841	0.00545159
SNRPA1	1.52269	0.000757072	0.00495214
ZCCHC3	1.52131	0.000199515	0.0017557
PKNOX2	1.52129	0.000700298	0.0046791
HDHD3	1.52081	7.87516e-05	0.000831777
SPATA20	1.52062	0.00178853	0.00968102
HNRNPU	1.52061	0.000205776	0.00179894
TBC1D20	1.51898	5.34777e-05	0.000616975
RPN2	1.51884	0.000909471	0.00570133
CHD1L	1.51879	0.000547373	0.00385961
WHAMM	1.5187	0.000337416	0.00262826
HNRNPA2B1	1.51838	0.000836941	0.00534437
TAF1C	1.51823	1.19617e-05	0.000187211
VPS35	1.51691	0.00051355	0.00367861
SERTAD4	1.51579	0.000807651	0.00520317
DNAJC11	1.51414	0.000239936	0.00202568
CDR2	1.51411	0.000585833	0.00408425
TRABD	1.51411	0.000866126	0.00547698
CSPG4	1.51371	0.00243414	0.0122286
TGFBRAP1	1.5133	0.000925692	0.00579014
CLN8	1.51324	0.00165759	0.00913512
C2orf69	1.51288	0.00157232	0.0087401
THAP5	1.51285	0.00332737	0.0155375
TNFAIP2	1.51281	0.00150141	0.00843577
MRPS36	1.51262	0.000862802	0.00545867
PDLIM7	1.51235	0.000837151	0.00534437
COLGALT1	1.51119	0.000406705	0.00306995
PI4KB	1.51076	0.000570026	0.00399046
NDUFB6	1.51055	5.19656e-05	0.000601468
LMO2	1.51	5.07819e-05	0.00059098
ZHX3	1.50998	0.00235099	0.0118885
ZNF766	1.50954	0.000397192	0.00301248
NEK6	1.50927	6.51332e-05	0.000720012
SMIM7	1.50917	0.000423848	0.00317855
LZTR1	1.50829	0.000947003	0.00589947
EIF2S3	1.50808	0.00042423	0.00318047
PSMA7	1.50635	0.000753564	0.00493875
ABCA3	1.50598	0.000251322	0.00210015
UBE2L3	1.50507	0.000654813	0.00444306
TCEAL3	1.50481	9.81763e-05	0.000987994
ERCC1	1.50463	0.000286828	0.0023219
NPTN	1.50417	0.00131542	0.0076088
GNRH1	1.50404	0.000492347	0.00355257
FBXO9	1.50358	0.000417657	0.00313861
ACAD9	1.50334	0.000291715	0.0023532
VPS26B	1.5028	0.0013432	0.00773947
PTOV1	1.50051	5.66499e-05	0.000646227
PERP	1.49973	0.00170985	0.00934087
E2F4	1.49947	0.000729463	0.0048266
DHRS7B	1.49879	0.00214566	0.0110756
GNL3	1.4979	0.000561719	0.00394541
PSME1	1.49741	0.000208814	0.00181986
TGFB1	1.49738	1.26671e-05	0.000195596
TBC1D17	1.49731	0.00149043	0.00839151
RUSC1	1.49718	3.89948e-05	0.000479079
PIP4K2A	1.49645	0.00103782	0.00633527
DGKD	1.49629	0.000743444	0.00488885
SLC2A5	1.49613	0.00182308	0.00982789
NABP2	1.49548	0.000216851	0.00187637
BZW1	1.49536	0.0026756	0.0131764
PPP1R12C	1.49371	0.00165956	0.0091409
OTUD5	1.49366	0.00141402	0.00805967
GLI3	1.49277	0.00124387	0.00727351
PAFAH1B1	1.492	0.000902706	0.00566732
MRPL57	1.49159	8.59184e-05	0.000889693
GPI	1.49158	0.000993531	0.00613133
SET	1.49155	0.003173	0.014986
TOLLIP	1.49105	0.000155687	0.00142283
CIBAR1	1.49091	0.00136074	0.0078071
GGA2	1.48956	0.00141765	0.0080713
MOB2	1.48948	0.000234793	0.00199421
ACTN4	1.48902	0.000743961	0.00488971
SCAP	1.48859	0.000686673	0.00460713
ANKRD52	1.48793	0.00204619	0.0106852
GAMT	1.48718	0.000322384	0.00254082
CCNC	1.48673	0.00152208	0.00853373
PPP3CA	1.48663	0.000776849	0.0050535
SRRM1	1.48627	0.000609077	0.00420356
ARAP1	1.48615	0.00015583	0.00142363
ELOF1	1.4859	0.00286597	0.0138865
NANS	1.48516	0.00108922	0.00658725
ISCU	1.48495	0.00322852	0.0151962
DONSON	1.48493	0.00458243	0.019795
WWC3	1.48491	0.000809096	0.00520944
JKAMP	1.48473	0.000246076	0.00206789
UCKL1	1.48436	0.00114682	0.00683689
DCAF15	1.48425	8.25307e-05	0.000862358
GGCT	1.48327	0.000313859	0.00248598
PIGG	1.48255	0.00115949	0.00689279
IRF2BP2	1.48208	0.000519483	0.00370726
TCAF1	1.48198	0.000152514	0.00139837
BSN	1.48178	0.000835617	0.00534035
HK1	1.48173	0.000102562	0.0010172
BACE1	1.48155	0.000783736	0.00508656
TXNL4A	1.4813	0.00126573	0.00737689
UVRAG	1.48061	0.00029142	0.00235232
MTFR1L	1.48048	0.000857225	0.00544418
EDIL3	1.48046	0.000778092	0.00505977
DPYSL2	1.47942	0.00156648	0.0087191
NF2	1.47939	0.000622933	0.0042713
CYP17A1	1.47916	0.000191434	0.00169755
DCAF12	1.47842	0.000308297	0.00245137
PANX3	1.47781	0.000104878	0.00103572
SNX17	1.47755	0.00161559	0.00894922
TSPAN11	1.47729	0.000228	0.0019522
TBCB	1.47676	0.000243255	0.00204893
TUBGCP6	1.47663	0.00103769	0.00633527
SETD1B	1.47592	4.80584e-05	0.00056709
ULK3	1.47466	0.00103683	0.00633369
EIF3B	1.47422	0.000635393	0.00434148
RAPGEF1	1.47362	0.00026937	0.00222025
CENPT	1.47354	0.00219763	0.0112611
TMEM175	1.47206	0.00274831	0.0134438
PSD3	1.47195	0.00126728	0.00738086
YWHAB	1.47152	0.00155694	0.00867929
ASH2L	1.47141	0.00130772	0.00757465
ANAPC5	1.47128	0.000877741	0.00554213
VTI1B	1.47119	0.000312472	0.00247809
KLF5	1.47092	0.00099397	0.00613255
ECH1	1.47047	0.00207506	0.010801
ASIC4	1.46997	0.000389135	0.00296023
CLK2	1.4694	0.00261575	0.0129435
IER3IP1	1.46893	0.00309635	0.0147354
C19orf25	1.46869	0.00212436	0.0109897
SPARCL1	1.46863	0.00247364	0.0123877
AMMECR1L	1.46825	0.000668745	0.00451864
CCL2	1.46805	0.000121963	0.00117396
GFAP	1.4668	0.000940914	0.00586366
TMEM63A	1.46652	0.000286548	0.00232185
SMIM26	1.46543	0.000570178	0.00399046
HSPB8	1.46486	0.000344726	0.00267501
TCF7L2	1.46458	0.000344124	0.00267149
RFK	1.46423	0.00142563	0.00810585
DNAAF5	1.46404	0.00181072	0.00977817
ZNF778	1.46341	0.00122474	0.00718755
ATP8B2	1.46323	0.00122321	0.00718023
TMEM14B	1.46241	0.00110096	0.00664243
FXR2	1.46163	0.000312842	0.00248025
BAP1	1.46147	0.00447165	0.0194456
GGA1	1.46075	0.00137875	0.00789593
CCND2	1.46062	0.00271226	0.0133095
DDX17	1.46061	0.00599143	0.0243477
FAAH	1.46013	0.000353354	0.00273311
UXS1	1.45987	0.00128603	0.00746884
ATP5PF	1.4578	0.000665997	0.00450569
ZBTB17	1.45749	0.0006122	0.00421823
GRAMD1A	1.45746	0.00049389	0.00356168
XRCC1	1.45739	0.00139868	0.00798304
IL6ST	1.45729	0.00204596	0.0106852
ZBED4	1.45692	0.000371753	0.00285251
FAM89A	1.45676	0.00032626	0.00256184
GPAA1	1.45666	0.00109148	0.00659688
MLLT11	1.45662	0.000246432	0.00206951
ANOS1	1.45629	0.00158235	0.00878813
ZCCHC14	1.45575	0.000605718	0.00418273
TRIR	1.45559	0.00327704	0.0153765
C1orf109	1.4545	8.67117e-05	0.000896444
CREB3	1.45414	0.00206357	0.0107523
B3GAT3	1.45388	0.00189665	0.0101046
H2AJ	1.45384	0.00107963	0.00654014
TSEN54	1.45383	0.000750726	0.00492397
KLHL29	1.45369	0.00198493	0.0104412
GLG1	1.45355	0.00064845	0.00441405
TTC38	1.45286	0.00115597	0.00687961
STAT3	1.45284	0.00135651	0.00779491
ARMCX3	1.45239	0.000836755	0.00534437
MFSD5	1.45233	0.000221186	0.00190325
MTPN	1.45226	0.000787507	0.00510223
WNT5A	1.45184	0.00275011	0.0134484
WDR53	1.45159	4.8367e-05	0.000569142
PIGL	1.45087	0.000677639	0.00456498
ADAR	1.4499	0.0033591	0.0156652
TRPS1	1.44922	0.00184672	0.00993033
TP53I13	1.44829	0.000326168	0.00256184
PGM2L1	1.44825	0.000962564	0.00597208
CP	1.44775	0.00329225	0.0154226
KDELR3	1.44752	0.00114688	0.00683689
TAF10	1.44737	0.00117128	0.00694429
PROSER3	1.44736	0.000127541	0.0012169
TERF2	1.44676	0.000452299	0.00333474
PCIF1	1.44645	0.0016751	0.00920652
CENPL	1.44628	0.00177379	0.00962263
THSD1	1.44624	0.000835679	0.00534035
STRADA	1.44605	0.000215201	0.00186487
GMPPA	1.44569	0.00221037	0.0113059
CEP95	1.44534	0.000772487	0.00503061
INPP5K	1.44486	0.000291838	0.00235345
SNAP29	1.44395	0.00359789	0.0164911
SREBF1	1.44358	0.00240794	0.0121185
FTSJ3	1.44273	0.00201105	0.0105518
ARPC2	1.44245	0.00121401	0.00713939
GOLIM4	1.4423	0.00204588	0.0106852
DMAC2	1.44216	0.000862196	0.0054562
USP21	1.44188	1.83672e-05	0.000262818
DPY19L4	1.44135	0.00120497	0.00709613
PLS3	1.44081	0.00126088	0.007352
ZNF441	1.44037	0.000726521	0.00481344
VPS9D1	1.43998	0.000470251	0.00343416
PSME3IP1	1.4396	0.00217392	0.0111712
NUDT5	1.4393	0.0001322	0.00124959
NOTCH1	1.43881	0.000268884	0.00221768
SPTBN1	1.43748	0.000913274	0.00572148
ENOSF1	1.43674	0.00197694	0.0104085
MEX3C	1.43672	0.00179891	0.00972475
SACS	1.4358	0.00186541	0.00999276
MYH9	1.43551	0.000668802	0.00451864
KDM4B	1.43546	0.00221021	0.0113059
PANK4	1.43456	0.00036467	0.00280524
ING4	1.43455	0.00116381	0.00690984
RP9	1.43387	2.494e-05	0.000333365
RNF44	1.43351	0.000738336	0.0048658
VPS39	1.43324	0.00104857	0.00638477
MARVELD1	1.4326	0.0059704	0.0243011
ESYT2	1.43252	0.000939012	0.00585698
YTHDF2	1.43241	0.00111533	0.00670201
MAP3K6	1.4324	0.000554493	0.0039033
DNMBP	1.43201	0.00199937	0.0105001
UBA52	1.43114	0.00680633	0.026859
DDX39A	1.42825	4.98237e-05	0.000581965
ACLY	1.42546	0.000497889	0.00358393
PIH1D1	1.42511	0.0037763	0.0171172
ZSWIM9	1.42507	0.00394614	0.0176973
SGCD	1.42501	0.00070999	0.0047263
ATP1B1	1.42475	0.00154618	0.00864022
DPEP1	1.42474	0.000141509	0.00132329
GAS6	1.42369	0.000685617	0.00460713
PHC2	1.42319	0.0019596	0.010353
CLEC2L	1.42278	0.000828739	0.00530267
USP47	1.42243	0.000809292	0.00520944
ZC3HC1	1.42144	0.000613587	0.00422549
EDEM1	1.42114	0.00292986	0.0141232
SPRY1	1.42069	0.000676687	0.00455977
ZNF569	1.42057	0.00300313	0.0143808
AKR1B1	1.42007	0.00148779	0.0083841
C2CD2	1.41995	0.00305506	0.0145849
COL5A1	1.41872	0.00102909	0.00629261
COMT	1.4187	0.000385375	0.00293691
RETSAT	1.41859	0.000896505	0.00563397
ZMYM3	1.41838	0.000128481	0.00122264
IGBP1	1.41808	0.000538521	0.00381735
PLOD1	1.41723	0.00250088	0.0124921
KDELR2	1.41691	0.00749146	0.0288798
PROCR	1.41686	0.00100439	0.00617315
GATAD1	1.41563	0.00315476	0.0149238
ILF3	1.41531	0.00150161	0.00843577
MBD6	1.41473	0.000457063	0.00335815
PLEKHA4	1.41459	0.00256679	0.012741
SEMA4B	1.41456	0.000881478	0.00555881
YAP1	1.41427	0.00122809	0.00720387
PIGH	1.41361	0.00113612	0.00679477
SCO1	1.41344	0.00183048	0.0098524
PSMD2	1.41337	0.00211952	0.0109717
ZNF7	1.41283	0.00100377	0.00617198
TLCD4	1.41271	0.00170476	0.00932468
ELOVL1	1.41252	0.00194716	0.0103001
FAM98A	1.41212	0.000720762	0.00478433
RPE	1.41204	0.000378622	0.00289577
PLTP	1.41199	0.000161189	0.0014631
EAPP	1.41036	0.000333614	0.00260585
HYAL1	1.41031	0.000738405	0.0048658
RAB5C	1.40964	0.000146406	0.00135757
HMGN1	1.40839	0.00365743	0.0167037
VSIG10L	1.40819	9.65177e-05	0.000974008
LPCAT1	1.40651	0.00383559	0.017324
CREB3L2	1.40581	0.00546911	0.0227014
VMA21	1.40555	0.000899509	0.00564865
SLC22A9	1.40548	0.00296395	0.014247
ZNF454	1.40521	0.000785408	0.00509379
YBX3	1.40514	0.00178394	0.0096603
F2RL2	1.40507	0.00546611	0.0226927
L3MBTL2	1.4045	0.000399576	0.00302695
SINHCAF	1.40394	0.000966098	0.00599118
OSMR	1.40344	0.00185643	0.00996353
LAMP2	1.40276	0.00278412	0.0135729
GGT7	1.40244	0.000841724	0.00536951
RNF170	1.40229	0.00145155	0.00821819
ATP13A1	1.40201	0.00128819	0.00747515
ZNHIT1	1.40161	0.00426144	0.0187649
EMC1	1.40133	0.000773056	0.0050326
LAPTM4B	1.40108	0.00138394	0.00791368
SSR3	1.40092	0.00386651	0.0174315
NDUFS6	1.40068	0.00220107	0.0112765
VDAC2	1.39949	0.00206535	0.0107593
DHRS3	1.39937	0.000830931	0.00531402
GGPS1	1.39925	0.00136532	0.00783139
ARL1	1.39841	0.00178074	0.00964889
IRF3	1.39765	0.00432541	0.0189804
PIRT	1.39703	0.00116339	0.00690901
PDXDC1	1.39702	0.00286959	0.0139012
SLC16A4	1.39695	0.00175343	0.00953987
SKA3	1.39613	0.000603256	0.00417133
APOD	1.39608	0.00637278	0.0255374
SLC35G1	1.3954	0.00185473	0.00995652
PKP1	1.39536	0.0044684	0.0194382
ZNF354B	1.39475	0.00129218	0.00749315
DYNC1LI2	1.39432	0.00422062	0.018643
TRAF3IP2	1.39429	0.00151116	0.00848377
AGAP3	1.39394	0.00101446	0.00622718
EDEM2	1.39361	0.00166882	0.00918192
SAMD4B	1.39348	0.00102229	0.00626308
HNRNPDL	1.39322	0.0120768	0.0417659
LYSMD1	1.39313	0.000263685	0.00218118
PAFAH2	1.39309	0.000859391	0.00545118
RAP1GAP2	1.39272	0.000535235	0.00379967
ST6GALNAC6	1.39222	0.0018802	0.010052
MYO1C	1.39206	0.00257942	0.0127937
MIER1	1.39148	0.000333951	0.00260654
SLBP	1.39123	0.00216085	0.0111214
HAPLN3	1.39108	0.00401784	0.0179585
RPH3AL	1.39107	0.000383193	0.00292379
SEC61B	1.39091	0.000837117	0.00534437
ZNFX1	1.39081	0.00118151	0.00699043
RBMS1	1.39039	0.00104553	0.00637239
CAPN1	1.39023	0.00145442	0.0082308
INTS11	1.38972	0.00192685	0.0102332
ZNF175	1.38967	0.00467102	0.0201008
AKT1S1	1.38931	0.00054276	0.00383774
HMGCL	1.38906	0.000957605	0.00595125
TCEAL2	1.38906	0.00373921	0.0169824
FAAP100	1.38876	0.00101663	0.00623296
PSRC1	1.38838	9.9971e-05	0.000998923
NFIX	1.38777	0.00132412	0.00765216
DHRS1	1.38774	0.00611209	0.0247074
LSP1	1.38756	0.00192726	0.0102333
UBXN4	1.38707	0.00371691	0.0169114
COA4	1.38702	0.00128142	0.00745054
ZBTB7A	1.38693	7.77056e-05	0.000822784
ANAPC2	1.38636	0.00363699	0.0166313
CLCN4	1.38626	0.00186542	0.00999276
STX10	1.38598	0.00381345	0.0172424
RPS19BP1	1.38554	0.0034499	0.0159775
IFI27	1.38533	0.00232936	0.0117979
ATF7IP	1.38499	0.000818071	0.0052543
SF3B2	1.38452	0.00391265	0.0175844
SMIM23	1.38425	0.000762205	0.00497866
SGSM2	1.38417	0.00489747	0.0208366
ACTN1	1.38412	0.000655258	0.00444371
EIF3K	1.38411	0.0018807	0.010052
SBNO1	1.38408	0.000546253	0.00385492
SETD4	1.38302	0.00068321	0.0045964
EIF2B5	1.38301	0.00255414	0.0126857
HNRNPF	1.38274	0.00332545	0.0155343
MDH1B	1.38273	0.000605672	0.00418273
TRAPPC12	1.38137	0.00203728	0.0106657
ADAMTS9	1.3813	0.00172941	0.00943347
SSH3	1.38098	0.000860703	0.00545219
TMEM18	1.38074	0.000763678	0.004987
NACC2	1.38065	0.000689668	0.00462269
ZNF714	1.37997	0.00466362	0.0200842
HR	1.37986	0.000342342	0.0026601
ERLEC1	1.37951	0.00312553	0.0148381
NINJ1	1.37841	0.00425635	0.0187537
PRF1	1.37767	0.0022472	0.0114642
ANXA11	1.37728	0.00278279	0.0135729
NEXN	1.3768	0.000497964	0.00358393
ISCA1	1.37596	0.00110219	0.00664825
MLXIPL	1.37575	0.00108124	0.00654681
DDX27	1.37536	0.00319437	0.0150578
KRT15	1.37523	0.0023142	0.011737
DPH1	1.37511	0.00625773	0.0251439
NFIA	1.37505	0.00110902	0.00667405
RHOG	1.37399	0.00624636	0.0251101
WDR6	1.37386	0.00739338	0.0286017
HK2	1.37375	0.000586417	0.0040872
HNRNPA3	1.37369	0.00353416	0.0162784
AP5S1	1.37349	0.000503015	0.00361516
NELFB	1.37277	0.000700705	0.00468059
SRSF9	1.37233	0.00366727	0.0167336
TRIM45	1.37202	0.00205462	0.0107211
APOBEC3C	1.37183	0.000702892	0.00468884
NDUFB3	1.37133	0.000856148	0.00544418
SNX27	1.37124	0.00354512	0.0163215
SSC4D	1.37102	0.00039977	0.00302751
IFIT3	1.37082	0.00298052	0.0142968
WDR89	1.37057	0.00046059	0.00337819
DNAJA1	1.37026	0.00186486	0.00999276
FNDC4	1.37021	0.00154129	0.00861478
NSMCE1	1.36926	0.00146531	0.00827948
CD320	1.36864	0.00114182	0.0068144
ARF6	1.36862	0.00566388	0.0233381
M1AP	1.36861	0.00229197	0.0116458
L3HYPDH	1.36848	0.00941078	0.0343281
SF3B6	1.36773	0.00217699	0.0111825
USP10	1.36767	0.00213454	0.0110292
CRY1	1.36746	0.00485644	0.0207037
NAGK	1.36715	0.00518283	0.0218274
SSU72	1.36695	0.000740855	0.00487688
CDKN1A	1.36671	0.00519585	0.0218677
BHLHE40	1.3665	0.00306141	0.0146075
CLTA	1.3653	0.00450807	0.0195475
NSMCE4A	1.36495	0.00426185	0.0187649
ITGB3BP	1.36492	0.00167931	0.00922568
SETD7	1.36489	0.00462356	0.019945
TRAPPC5	1.36456	0.00189133	0.0100917
NMUR2	1.36453	0.00750004	0.0288997
MDH2	1.3642	0.00362035	0.0165671
NAGLU	1.3634	0.000614009	0.0042261
LUC7L3	1.36332	0.00494751	0.0210108
TMEM87B	1.36254	0.00279381	0.0136122
RAB31	1.36251	0.004177	0.0185045
KAT8	1.36138	0.000332412	0.00260126
FAM193A	1.36121	0.000461933	0.00338706
ANXA13	1.36059	0.00199945	0.0105001
ILKAP	1.36043	0.00514082	0.0217045
TNFRSF25	1.35987	0.000928779	0.00580373
TANGO6	1.3598	0.00165145	0.00910413
LONRF1	1.35826	0.00160956	0.0089217
GYG1	1.35813	0.00147087	0.00830538
MUC4	1.3578	0.0019433	0.0102904
BORCS8	1.35711	0.00228949	0.0116355
XAB2	1.35647	0.000936675	0.00584587
TMEM59	1.35607	0.000987072	0.00609592
C1RL	1.35559	0.00267673	0.0131785
SLCO3A1	1.3551	0.000686983	0.00460713
SFTPB	1.35502	0.00344099	0.0159506
NUBP2	1.35493	0.000381706	0.00291368
RABGGTB	1.35482	0.00307807	0.0146649
ZKSCAN1	1.35374	0.00376041	0.0170573
DYRK2	1.35367	0.00460379	0.0198805
SLC12A7	1.35351	0.00155902	0.00868631
RAB15	1.35347	0.00030099	0.00241268
AKTIP	1.35335	0.00120431	0.00709386
FKBP7	1.35304	0.00273977	0.0134108
GALNT10	1.3529	0.00227509	0.0115716
FGD3	1.3523	0.00294529	0.0141761
SEC31A	1.35206	0.00192291	0.0102144
SIPA1	1.35199	0.000595619	0.00412865
CASKIN2	1.35194	0.000224645	0.00192672
CSRP1	1.3519	0.00690485	0.0271717
SART1	1.35187	0.00273268	0.0133812
IST1	1.3518	0.00204077	0.0106729
MMAB	1.35154	0.00266835	0.0131525
RAB13	1.35036	0.00564945	0.0232916
DDX42	1.35016	0.000715231	0.00475259
INTS1	1.34997	0.00302768	0.014471
PCDHB13	1.3495	0.000426611	0.00319166
NPIPA5	1.34901	0.00187143	0.0100144
ITGA11	1.349	0.00248861	0.0124382
EIF1B	1.3489	0.00921589	0.0337628
SGCB	1.3486	0.005899	0.0240646
NAB2	1.34815	0.000645374	0.00439783
DVL3	1.34781	0.00322958	0.0151984
MFGE8	1.3477	0.00287565	0.0139228
B4GALT5	1.34757	0.00237032	0.0119624
SPRED2	1.3474	0.00114841	0.00684407
NOLC1	1.34716	0.0020428	0.0106792
PI4KA	1.34676	0.00280854	0.013663
DERL2	1.34663	0.0070017	0.0274504
CDK10	1.34624	0.00130969	0.00758256
NSD1	1.34624	0.00059151	0.00411028
[truncated: 780 more rows]

## Sheet: OA_SZ
Superficial zone-specific marker genes from patients with OA.
Adjusted P indicates BH adjusted p-values.
Gene	log2FoldChange	p-value	adjusted P
TBCEL	2.94555	1.17071e-11	1.71323e-08
OS9	2.85869	1.16006e-09	6.41331e-07
TRMT6	2.75471	9.66381e-15	8.01387e-11
SRARP	2.75454	1.45985e-11	1.81591e-08
PRL	2.72376	3.56393e-12	6.82027e-09
PRLHR	2.56429	7.10391e-11	7.19609e-08
KCNJ1	2.53184	5.66814e-10	3.61569e-07
CAV3	2.46375	4.05173e-10	2.96468e-07
SPATA6	2.33419	8.19579e-09	2.7186e-06
MZB1	2.30042	3.81583e-06	0.000230974
IPMK	2.27631	4.42569e-08	9.09937e-06
MYDGF	2.25575	5.599e-07	5.8526e-05
RBM34	2.22511	2.83297e-07	3.43798e-05
MED9	2.20922	1.58714e-08	4.64529e-06
ALPL	2.19938	1.02262e-08	3.22034e-06
WFDC1	2.18691	6.54231e-09	2.32514e-06
SRPX	2.16061	5.09327e-09	1.91986e-06
C2orf49	2.11648	8.46281e-08	1.413e-05
RNF19A	2.11413	9.50514e-08	1.53551e-05
BCL2	2.0998	3.57063e-07	4.15094e-05
TNFSF14	2.07899	6.05726e-07	6.17064e-05
DOK3	2.06757	1.35377e-07	2.00471e-05
CTAGE1	2.05623	4.25457e-06	0.000248463
ESPL1	2.05476	2.51833e-06	0.000173069
FAM111B	2.0328	8.9721e-07	8.20302e-05
ZNF117	2.02168	1.64061e-06	0.000127947
BORCS5	2.01358	5.12647e-07	5.40408e-05
OR51E1	1.99581	3.36367e-06	0.000211099
DNAI2	1.97396	1.07545e-06	9.35491e-05
DEPP1	1.96832	8.4127e-08	1.413e-05
CCL16	1.96437	3.51843e-06	0.000217199
RAB17	1.95966	1.33915e-07	1.99493e-05
KRT38	1.95195	3.70065e-07	4.24261e-05
RPL3L	1.94411	2.67374e-06	0.000179777
AADACL2	1.93905	6.10168e-07	6.17064e-05
MKS1	1.93187	2.56858e-06	0.000174593
PCDHAC2	1.93155	7.06274e-08	1.24615e-05
NFKBIB	1.92933	1.55277e-07	2.19487e-05
EPHA10	1.91881	7.49881e-06	0.000371659
L1TD1	1.91616	4.21188e-07	4.71996e-05
ESRP2	1.91469	2.74369e-06	0.000182996
KIF27	1.91063	1.27276e-06	0.000106612
FIGNL1	1.91022	1.01836e-06	8.95222e-05
ATG16L2	1.90821	1.12673e-06	9.69922e-05
MLC1	1.90772	6.6962e-07	6.61064e-05
TMEM199	1.89647	1.31991e-07	1.99011e-05
ANKRD29	1.89464	2.8646e-06	0.00018678
KDM3A	1.89113	2.82663e-07	3.43798e-05
UBE2D4	1.89083	2.89537e-06	0.000187094
BCL2L13	1.89012	1.35722e-06	0.000110523
ATP6V1G3	1.87957	5.03572e-08	9.71152e-06
SLC10A1	1.87871	2.03752e-06	0.000149086
PP2D1	1.87497	2.83622e-05	0.000973235
GXYLT2	1.87314	2.79385e-06	0.000184773
ACCS	1.86564	1.1514e-05	0.000506088
LRRN3	1.85461	1.48725e-05	0.000607551
CORO1C	1.85383	5.99306e-06	0.000317901
MIER2	1.84179	1.57085e-06	0.000124855
DHX33	1.83147	5.69639e-06	0.000308076
TRIM46	1.82262	9.01954e-07	8.20302e-05
HERPUD2	1.81754	2.06346e-05	0.000767334
KCNK12	1.81714	1.09069e-05	0.00048735
OTUD1	1.81089	0.000253925	0.00453168
USHBP1	1.8096	6.66808e-06	0.000341335
ZBED4	1.80268	6.84747e-05	0.00179316
TNFSF4	1.80026	1.43344e-07	2.08545e-05
RPE65	1.79795	5.97019e-05	0.00164117
GOLGA8B	1.79557	7.44803e-06	0.000370584
UCHL3	1.79265	2.27016e-06	0.000161363
TBL2	1.78809	1.66504e-06	0.000129043
MMP7	1.78758	9.85137e-08	1.57104e-05
DCK	1.78562	2.26312e-06	0.000161324
ATP10B	1.78339	1.52406e-05	0.000617567
SLC7A5	1.78263	2.3916e-06	0.00016713
LGALS9C	1.78063	5.6283e-08	1.05279e-05
MGMT	1.77874	5.87998e-06	0.000315263
HP	1.77756	8.97359e-05	0.00215696
DTX4	1.7762	1.56654e-05	0.000629602
ACTR3C	1.77426	1.31858e-05	0.000555054
SLC1A5	1.76581	2.92793e-05	0.000992386
C1QTNF3	1.76423	1.61585e-05	0.000640112
GEMIN6	1.76373	7.31593e-06	0.000365473
TMEM106A	1.76368	5.19487e-06	0.000291734
ZNF835	1.75596	9.35474e-06	0.000435819
TLE4	1.75018	2.30149e-06	0.000163124
TFAP2A	1.74767	8.33544e-07	7.77312e-05
LRRC41	1.74568	9.31199e-05	0.00222632
CHI3L1	1.7404	0.000138218	0.00296517
LLGL1	1.73955	7.3639e-05	0.0018741
LRIT1	1.73853	3.75466e-05	0.00117791
FAM151A	1.73168	4.90174e-06	0.000277149
STARD4	1.72658	0.000146592	0.00307962
SFXN2	1.72507	6.25953e-06	0.000328533
DCAF1	1.72466	3.4367e-05	0.00110178
C3orf49	1.7207	2.1483e-05	0.000792435
CUEDC1	1.71814	4.48545e-05	0.00132807
PUDP	1.71475	7.08138e-05	0.00182939
CTBS	1.7132	5.1386e-05	0.00146008
CINP	1.7108	2.56653e-05	0.000914759
MDFIC2	1.71044	2.50794e-06	0.000172832
SCYL1	1.70487	4.49361e-05	0.00132807
FBXO45	1.70144	0.000230462	0.00424384
DTWD2	1.69972	3.90034e-05	0.0012114
MTG1	1.69644	2.2771e-05	0.000829424
MAP2K6	1.69476	1.52876e-05	0.000618416
GPR85	1.69201	3.73756e-05	0.00117551
SEMA4F	1.6886	0.000250274	0.00449554
PRTFDC1	1.68587	1.20385e-06	0.000102216
E2F7	1.6841	1.57832e-05	0.000632296
PFKFB4	1.68107	2.87895e-05	0.000982145
FCAR	1.67403	1.20204e-05	0.000519171
SLC22A13	1.67314	6.29552e-05	0.00169686
RHEX	1.67209	4.49488e-05	0.00132807
ARHGAP19	1.66693	3.10052e-05	0.00102292
GABRD	1.66213	9.72142e-06	0.000447863
MINAR2	1.65835	3.92056e-06	0.000234461
INSYN2A	1.65343	0.00026043	0.00461795
RCBTB1	1.64745	3.36513e-05	0.00108443
TRAF3	1.64654	0.000110217	0.00252253
HPGD	1.64476	0.000209827	0.0039636
ZNF274	1.64346	9.44251e-05	0.00224795
USE1	1.63867	6.24331e-05	0.00168644
MXD3	1.63828	6.19395e-06	0.000326468
SLC23A1	1.63748	1.15686e-05	0.000507589
KRT6A	1.63408	8.2278e-05	0.00201468
EFNB3	1.63051	4.71386e-06	0.000270211
EFCAB8	1.63032	3.77404e-05	0.00118143
MED6	1.62915	5.52496e-05	0.00154612
CDK15	1.62866	0.000137937	0.00296338
IL17RB	1.62464	0.000482474	0.00713191
BATF3	1.62104	7.30492e-05	0.00186583
PLEKHA6	1.61916	1.18306e-05	0.000515611
PHF19	1.61913	0.000129206	0.0028246
OTULINL	1.61762	0.00011554	0.0025978
MPC1	1.6159	0.000315432	0.00532022
CYTIP	1.61485	5.94671e-05	0.00163695
LINS1	1.61457	3.87885e-05	0.00120773
TMEM225B	1.61322	9.35874e-05	0.00223014
SPIN4	1.61303	5.55663e-05	0.00155149
DNM3	1.6129	6.58019e-05	0.00175082
TOX	1.60866	1.7664e-05	0.000682369
OARD1	1.60797	0.000179439	0.00355703
TMED7	1.60596	0.00101093	0.0118968
KCNH3	1.5977	3.90865e-05	0.00121246
TTC14	1.59744	9.33374e-05	0.00222632
KCNMB3	1.59404	0.000133227	0.00288461
BFSP2	1.59042	4.69189e-05	0.00136202
PMP2	1.58924	0.000191689	0.00371985
AMY2B	1.58875	0.000114514	0.0025852
ADGRE3	1.58345	2.77074e-05	0.0009587
CYP2R1	1.5833	6.94125e-05	0.00181082
RGS21	1.58119	0.00019963	0.00382913
BICDL1	1.5806	6.17082e-05	0.00167231
UGT2A1	1.57227	7.51857e-05	0.00189616
OXA1L	1.56958	0.000486983	0.00716873
ST14	1.56769	8.4018e-05	0.00204921
FBLN1	1.56736	5.53201e-05	0.00154635
SMIM12	1.56614	0.000350478	0.00570254
NBPF10	1.56482	8.73243e-06	0.000415383
RAP2C	1.56281	0.000169145	0.00339902
CTHRC1	1.56243	7.95792e-05	0.00196601
CIAO1	1.56194	0.000394438	0.00621458
LIG4	1.55969	0.000359671	0.0057803
CENPJ	1.55822	0.000121992	0.00270699
CDC25C	1.55811	4.00469e-05	0.00122998
GUCA1C	1.55642	6.6206e-05	0.00175594
HTR1F	1.55382	0.000123659	0.00273457
SNORC	1.55259	1.55977e-05	0.000627894
NR6A1	1.55223	2.88211e-05	0.000982145
ARHGEF17	1.55007	0.000284603	0.00492374
SLC22A25	1.5478	0.000188823	0.00368807
CCN6	1.54355	0.00027381	0.00479033
RXFP2	1.5394	0.000306052	0.00521147
KYAT3	1.5385	0.000139177	0.00297514
GPR22	1.53145	0.000240078	0.00437878
LUZP1	1.53055	0.000169065	0.00339902
ZNF181	1.52728	0.00109905	0.0126375
ARL6IP6	1.52504	9.58107e-05	0.00227224
INAVA	1.52449	0.000274758	0.0047945
DDX19B	1.5235	2.64765e-05	0.000931658
TMEM217	1.52196	0.000738736	0.009592
NHS	1.51882	0.000434952	0.00662426
MIB2	1.51803	0.000132684	0.00288024
ZNF658	1.51696	0.00101434	0.0119256
OR5H6	1.51208	0.00160272	0.0165171
CLPTM1	1.51185	0.000411896	0.00638962
ZNF34	1.51075	1.30956e-05	0.000552189
SPDYA	1.51032	0.000212106	0.00399498
FGF6	1.51017	6.1433e-05	0.00166848
WDR93	1.50953	3.1514e-05	0.00103431
GABRA2	1.50812	0.000419186	0.00645377
RAB4A	1.50799	0.000509668	0.00740194
GYPE	1.50705	1.83229e-05	0.000696998
REPIN1	1.50676	0.000119811	0.00267803
MCOLN1	1.50425	1.74299e-05	0.000676474
POC1A	1.49943	0.000514314	0.00745107
CHIC1	1.49887	0.000662812	0.00888383
CBLN4	1.49805	0.000199351	0.00382913
KLHDC3	1.4895	0.000534784	0.00766119
SLC5A5	1.48867	0.000268547	0.00472483
SERPINA7	1.48825	3.47431e-05	0.00110813
C5orf15	1.48513	0.00119819	0.0134429
SMIM31	1.4851	0.000124211	0.00274189
PLPP2	1.48421	0.000246083	0.00444593
RPEL1	1.48083	0.00021568	0.00405262
ANKRD40CL	1.48073	0.000511558	0.00742072
ZWILCH	1.47884	0.000299871	0.00513081
TSHB	1.47645	0.000937544	0.0112891
CCDC78	1.47476	3.98909e-05	0.00122671
EMB	1.47425	0.000858444	0.0106076
RGS18	1.47067	0.000271469	0.00476277
COTL1	1.46937	0.000595588	0.00825749
DENND11	1.46933	0.00167628	0.0171052
TRMT5	1.46642	0.00032444	0.0054285
IPO9	1.4632	9.72828e-05	0.00229705
C11orf54	1.46222	0.000100824	0.00236633
SLC10A5	1.46127	0.00159984	0.0165012
ARHGEF19	1.46086	4.17795e-05	0.00126755
NMU	1.46069	0.000161391	0.00330129
ACADVL	1.46051	0.00135676	0.0147395
PLEKHG1	1.45708	0.000193569	0.0037534
ARHGAP23	1.4568	3.41413e-05	0.00109596
TEF	1.45679	0.000139202	0.00297514
NTS	1.45659	0.000222256	0.00412805
APLP1	1.45555	0.000196679	0.00379595
REEP1	1.45417	0.000223675	0.0041434
RAB27B	1.45296	0.00018817	0.00368607
TRMT2A	1.45058	0.000396795	0.00623626
ZNF773	1.447	0.000150469	0.00313779
TMEM52B	1.44689	0.000220067	0.00411642
CCDC180	1.4468	7.12418e-05	0.00183771
MEIS3	1.44392	3.07549e-05	0.00101745
SPCS1	1.44319	0.00102552	0.0120174
RBAK	1.44289	0.000411863	0.00638962
CABP5	1.44035	0.00025389	0.00453168
LRMDA	1.43942	0.000182592	0.00360231
STX17	1.43846	3.354e-05	0.00108224
AP3D1	1.43766	0.000546309	0.00775303
NUDC	1.4331	0.000340046	0.00559133
RNF220	1.43124	0.00062181	0.00848568
ANP32A	1.42995	0.000355771	0.00575106
C1orf52	1.42507	0.000492881	0.00722564
EIF2D	1.42445	0.000551364	0.00782031
NAPB	1.42399	0.000406314	0.00634828
ERICH6	1.42372	0.00021417	0.0040273
CNR1	1.42076	0.000101907	0.0023805
MRPL4	1.42065	8.72472e-05	0.00210439
FANCG	1.41694	0.000949864	0.011375
FRRS1L	1.41666	0.000392375	0.00619442
FASTKD3	1.41508	6.04925e-05	0.0016539
AEN	1.41407	0.00103793	0.0121115
TM4SF1	1.41376	0.000530599	0.0076126
ZNF558	1.4123	0.000685351	0.00907364
ACRV1	1.4097	0.00132989	0.0145556
DPF3	1.40919	0.000758497	0.00973678
ZBTB48	1.40884	0.000121375	0.00269785
ZNF12	1.40793	0.000851538	0.0105498
P2RY13	1.4077	0.00136538	0.0148072
FDCSP	1.40726	0.000185897	0.00365592
DONSON	1.40697	0.00222122	0.0209793
DNTTIP2	1.40383	0.000860939	0.0106236
SERPINB10	1.40332	7.467e-05	0.00189169
DCLRE1B	1.40292	0.000133137	0.00288461
CD300E	1.40273	0.000107428	0.00247921
FAM229B	1.40229	0.000157878	0.00325169
CCDC174	1.39959	0.000775963	0.00992004
EVPL	1.39688	0.00111853	0.0127763
SYDE2	1.39434	0.000678828	0.00903095
GMNC	1.39393	0.000166237	0.00336043
TCP11X1	1.39237	2.59515e-05	0.000922317
CCDC181	1.38794	0.000433683	0.00662426
MAST1	1.38779	0.000880872	0.0108068
ZNF225	1.38772	0.000303321	0.0051756
TGFB1I1	1.38765	0.00127257	0.0141146
SLC34A2	1.38712	0.00139869	0.0150369
GTF2E2	1.38492	0.000324483	0.0054285
DISP3	1.38446	0.000578678	0.00809693
PLA2G4C	1.38368	0.000439393	0.00666675
ARHGAP45	1.383	0.000183202	0.00360982
MICOS13	1.38245	0.00167234	0.017072
DARS2	1.38078	0.000128738	0.0028193
SYTL5	1.38045	0.000379986	0.00602889
MBNL3	1.37957	0.00139577	0.0150255
KIF18B	1.37892	0.000631692	0.00857351
OTX2	1.37563	0.000800964	0.010151
OTUB1	1.37515	0.000461283	0.0068833
LHX6	1.3744	0.00074059	0.00960604
TRIM6	1.37299	7.71142e-05	0.00192866
MECR	1.37288	0.00161322	0.0166047
IGF2BP2	1.37224	0.00131388	0.0144376
KLHL10	1.37213	0.000410473	0.00638451
NOX5	1.37113	0.00201078	0.019495
KHDRBS2	1.37021	0.000689778	0.00910435
PPP2R3C	1.36942	0.000370897	0.00590729
ELF4	1.36828	0.000333487	0.00552246
STAMBPL1	1.36646	0.00146739	0.0155211
C9orf78	1.36644	0.00120427	0.0134893
PES1	1.36274	0.000451999	0.00679446
DSCAML1	1.36257	0.000595796	0.00825749
CCDC83	1.36173	0.00128762	0.0142408
BRPF1	1.35871	0.00133848	0.0146175
PRKCE	1.3579	0.000303161	0.0051756
ULK4	1.3569	0.000144026	0.00304425
NOP58	1.35547	0.000137305	0.00295235
BRD9	1.35507	0.00212589	0.0202947
CLEC9A	1.35355	0.00139008	0.0149837
PLEKHG7	1.35238	0.000419355	0.00645377
AHNAK2	1.35114	0.00139727	0.0150287
SLC6A17	1.34984	0.000110068	0.00252143
UBASH3B	1.34729	0.000419459	0.00645377
WDR33	1.34514	0.000732902	0.00953616
LIG3	1.34505	0.000685551	0.00907364
SLC30A3	1.34437	0.000309268	0.00525185
SLC7A13	1.3403	0.000844177	0.0105007
NFATC2IP	1.33918	0.00222598	0.0210083
UBASH3A	1.33787	0.000679989	0.00903673
ZKSCAN7	1.33758	0.000444874	0.00671984
SLC25A34	1.33475	0.00020276	0.0038683
NCF1	1.3324	0.000104263	0.00242416
GFOD2	1.33072	0.00293267	0.0251745
TRAF3IP3	1.33036	0.000330703	0.00550019
DAZAP1	1.32999	0.00218537	0.0207036
ACE	1.32924	5.74829e-05	0.00159242
CCDC24	1.32918	0.000993992	0.0117364
SPOPL	1.32752	0.00229887	0.0214247
INHBA	1.32719	0.00443044	0.0331889
CDH15	1.32686	0.000584223	0.00815038
PLCD4	1.3265	0.00159449	0.0164693
SLAMF1	1.326	0.000815635	0.010295
NUCKS1	1.325	0.00176588	0.0177501
MPHOSPH6	1.3249	0.000112217	0.00255022
ATP2B4	1.32417	0.00330545	0.0274171
RGMB	1.32399	0.000353054	0.00572814
DZIP1	1.32055	0.00128688	0.0142408
CRACR2B	1.32022	7.35689e-05	0.0018741
RAB6A	1.31954	0.00111467	0.0127478
ALDH16A1	1.31941	3.05643e-05	0.00101655
POTEF	1.31892	0.000230402	0.00424384
SERPINB11	1.31843	0.000435356	0.00662433
FPGT	1.31594	0.000157214	0.00324578
SLC35E1	1.31506	0.000486701	0.00716873
ZNF664	1.31395	0.00397054	0.0309555
SNUPN	1.31384	0.00140212	0.0150486
RBM12B	1.312	0.00278644	0.0243158
ZNF597	1.30922	0.000936464	0.0112875
ZNF224	1.30638	0.000841368	0.0104815
H2AJ	1.30599	0.000916967	0.0111388
SNTB1	1.30553	0.00314113	0.0264004
ARNT	1.30513	0.000842068	0.010485
MAMDC4	1.30483	0.000454925	0.00682625
PRICKLE1	1.30254	8.31075e-05	0.00203299
PDCL	1.30187	0.00155237	0.0161657
USP43	1.30108	0.00112292	0.0128041
CHRNA1	1.30105	0.000699569	0.00920353
HSD17B2	1.30064	0.00140275	0.0150486
TMEM273	1.29989	0.000222349	0.00412805
CYP2E1	1.2941	0.000434873	0.00662426
NPC2	1.29405	0.00421061	0.0322313
PIK3AP1	1.29389	0.000616029	0.00842527
SPAG5	1.28922	0.00133207	0.0145667
ZNF93	1.28519	0.0027331	0.0240129
PIGF	1.28236	0.00135302	0.0147118
RBM15	1.28213	0.0048863	0.0355131
ITFG2	1.28211	0.00107991	0.01249
SLC6A13	1.28157	0.000681221	0.00904681
DDX17	1.28115	0.00640179	0.0425498
CSRP3	1.27951	0.000419737	0.00645377
GJA5	1.27901	0.00385482	0.0302702
ADH5	1.27876	0.00407327	0.0314606
NUBP1	1.27754	0.00121158	0.013559
DDRGK1	1.27751	0.00130189	0.0143502
XPO1	1.27557	0.00135835	0.0147439
TRMT10B	1.27529	0.00289746	0.0249851
MAPK13	1.27457	0.000642508	0.0086777
CLEC12B	1.27444	0.00220652	0.0208642
PAQR8	1.2736	0.000143825	0.00304258
GPM6B	1.27332	0.000857987	0.0106076
PIGX	1.27088	0.000933639	0.0112753
ATL1	1.26797	0.0016361	0.0168194
GBP3	1.26758	0.00114831	0.0130445
GRIK5	1.26684	0.000903971	0.0110294
CGA	1.26608	0.00493388	0.0357025
GANAB	1.2658	0.00312524	0.0263023
FPR1	1.26141	0.000284912	0.00492568
RBM45	1.26009	0.000656292	0.00882379
ZNF624	1.25862	0.00378987	0.0300867
OSGEP	1.258	0.00235284	0.0218218
RBM27	1.25718	0.000830548	0.0103792
QRICH1	1.25713	0.00291426	0.0250608
TMPRSS3	1.25595	0.00581947	0.0398285
MRPL39	1.25572	0.00293539	0.0251816
POLN	1.25565	0.000787068	0.0100362
PDGFD	1.25497	0.00429857	0.0325937
HRH2	1.25428	0.00166237	0.0169984
ATP4A	1.25426	0.00165417	0.0169421
CBLL1	1.25198	0.00304609	0.0258549
FAF2	1.25195	0.00295474	0.0253127
CERK	1.2513	0.00215189	0.0204565
KCNK6	1.25084	0.00380843	0.0301713
MST1R	1.25057	0.00118643	0.0133194
DENND2C	1.25024	0.00135274	0.0147118
ONECUT3	1.24977	0.000599725	0.00828645
RALGPS2	1.24898	0.00158735	0.0164405
ITPRID1	1.24868	0.00381277	0.0301796
GINS1	1.24634	0.00178758	0.0178887
TMCC3	1.24506	0.00418748	0.0320937
SAE1	1.24439	0.00177917	0.0178404
ZNF677	1.24379	0.00468952	0.0345472
CPEB4	1.24378	0.00227314	0.0212999
MBOAT1	1.24257	0.00147376	0.0155752
MRPL43	1.24209	0.00237777	0.0219774
RPIA	1.24126	0.000526814	0.00757139
LRRC17	1.24091	0.00231587	0.0215542
SS18L1	1.23964	0.00183184	0.0181491
IPO13	1.23939	0.000758445	0.00973678
DNAAF6	1.23912	0.000259973	0.00461313
MTMR1	1.23685	0.00373135	0.0298005
POU2F2	1.23674	0.000646338	0.00871995
ECHDC1	1.23586	0.00168902	0.0171871
NCR3LG1	1.23403	0.00545021	0.0381622
PRMT2	1.23328	0.00343585	0.0281267
PNMA2	1.23247	0.00329704	0.0273686
HNRNPK	1.23182	0.00232139	0.0215975
WEE2	1.23144	0.000487586	0.00717337
SOAT1	1.22866	0.00217608	0.0206313
ZNF426	1.22723	0.00491401	0.0356313
ZNF676	1.22611	0.00543202	0.0380777
OSTN	1.22609	0.00397492	0.03098
RAPGEF2	1.2249	0.000620478	0.00847215
ZNF143	1.22413	0.00147027	0.015545
PIEZO2	1.22412	0.00128737	0.0142408
SUN5	1.22367	0.000809506	0.0102384
PLIN2	1.22229	0.00266498	0.0236178
ZSCAN30	1.22174	0.00399561	0.0310731
OR5H15	1.22136	0.000490402	0.00719353
FBXO5	1.22124	0.00139924	0.0150369
NIBAN1	1.22014	0.00664585	0.0436126
MSANTD4	1.21983	0.0024732	0.0225378
GIT1	1.21976	0.00252188	0.0228726
TONSL	1.21868	0.00258459	0.0231709
COMMD2	1.21772	0.00492501	0.0356798
E2F3	1.21747	0.00406632	0.0314319
STAT5A	1.21729	0.00379227	0.0300867
BPIFB2	1.21696	0.00178854	0.0178911
NR2C1	1.2155	0.000999754	0.0117876
HCN1	1.21508	0.00285915	0.0247753
RBM12	1.21461	0.00456317	0.0338874
COL16A1	1.21424	0.00250997	0.0227811
NDUFS1	1.21418	0.00142787	0.0152413
PRSS12	1.21415	0.00457604	0.0339322
PUF60	1.2138	0.000932782	0.0112753
VEZT	1.21216	0.00297455	0.0254281
MAT1A	1.21089	0.00282799	0.0245909
OR5B21	1.21052	0.000665021	0.00888528
IRF6	1.20953	0.00726006	0.046395
WIPI1	1.20892	0.00299987	0.0255576
RFX7	1.20888	0.00574504	0.0395148
SON	1.20786	0.00520066	0.0369607
ANKRD34B	1.20749	0.00445135	0.0333106
ESPN	1.20631	0.00260926	0.0232981
ZBTB26	1.20563	0.00285173	0.0247369
BRI3BP	1.20555	0.000987668	0.0116728
RGMA	1.20375	0.00426473	0.0324589
OGFRL1	1.20325	0.00384189	0.030253
RHAG	1.20322	0.00572781	0.0394447
TMEM86A	1.2028	0.00148601	0.0156582
AIMP1	1.20161	0.00276826	0.024207
PCNX2	1.2016	0.00190472	0.0186852
ZNF683	1.20134	0.000960662	0.011468
GLIPR1L1	1.20098	0.00195886	0.0191033
SENP3	1.20081	0.000970671	0.0115454
ENDOD1	1.2007	0.00559372	0.03885
ACTN3	1.19985	0.000657891	0.00883748
GLIS1	1.19927	0.0019418	0.0189741
BUD23	1.19573	0.00462733	0.0342004
FGF1	1.19527	0.00539957	0.0379066
EPHA4	1.19327	0.00413041	0.0317722
IPO7	1.19205	0.00216264	0.0205431
WSB1	1.19203	0.00689184	0.0447313
PDC	1.19117	0.00642048	0.0426398
GNAQ	1.18927	0.00489624	0.0355542
RYBP	1.1884	0.00622116	0.0416833
RAB3B	1.18796	0.00374901	0.0298996
CLDN18	1.18756	0.00413149	0.0317722
PLA2G6	1.18657	0.00421165	0.0322313
ADAMTS16	1.18537	0.0031304	0.0263369
FXYD4	1.18428	0.00208575	0.0200422
NOSIP	1.18266	0.0032732	0.0272252
PARP3	1.18231	0.00505091	0.0362541
CFHR5	1.18061	0.00516983	0.0368524
TMEM132D	1.18027	0.0015192	0.0159002
MEF2D	1.18016	0.00453655	0.03374
MSANTD2	1.18013	0.00292144	0.0251131
MUC2	1.17992	0.000930193	0.0112555
TRPV4	1.17904	0.0043305	0.032746
B3GAT3	1.17869	0.00493141	0.0357025
TFRC	1.17834	0.00208119	0.0200204
RASL10B	1.17753	0.0055634	0.038711
ADSL	1.17734	0.00751408	0.0473493
ILDR2	1.17635	0.00495729	0.0357886
CHIA	1.17579	0.00269332	0.023759
CTNNAL1	1.17542	0.00179497	0.017941
VEGFC	1.17514	0.00370124	0.0296076
NUDT12	1.17239	0.00324505	0.0271021
PENK	1.1716	0.00286678	0.0248241
PACRGL	1.16815	0.00412078	0.0317291
ZNF551	1.16795	0.00564183	0.0390641
TNIP3	1.16794	0.00241679	0.0222273
RHOQ	1.16582	0.00394341	0.0307923
ZNF728	1.16565	0.00355014	0.0287127
PITPNA	1.16509	0.0017139	0.0173609
PMM2	1.16468	0.00147595	0.0155852
ZNF804B	1.16425	0.00355736	0.0287524
LGALSL	1.16224	0.00613093	0.0413012
ATAD3B	1.16023	0.00239183	0.0220876
PLD5	1.16015	0.00319119	0.0267308
MYH3	1.16008	0.00493917	0.03572
TSEN15	1.15906	0.00388418	0.0304399
ZNF830	1.15814	0.00697098	0.0451273
LSMEM1	1.15659	0.00801228	0.0494124
ALKBH1	1.15589	0.00392224	0.0306558
TFAP2C	1.15516	0.0027195	0.0239289
CD72	1.15483	0.00457485	0.0339322
FCGR2A	1.15472	0.00514043	0.0366849
PSG7	1.15096	0.00375328	0.0299179
TNS2	1.15088	0.00278356	0.0243151
PNP	1.15084	0.00483969	0.0352774
TRMT10C	1.15076	0.00736278	0.0468068
KNL1	1.14915	0.00471049	0.0346197
RBM8A	1.14778	0.00575007	0.0395253
SLC35B3	1.14756	0.00204941	0.0197924
CDK1	1.14661	0.00660667	0.0434587
CASP6	1.14615	0.00310279	0.0261754
LIG1	1.14597	0.00252708	0.022878
EXOSC9	1.14591	0.0060267	0.0408869
BTG4	1.14455	0.00469899	0.034576
LRRK1	1.14416	0.00428751	0.032543
TAS1R1	1.14385	0.000604478	0.0083396
CA2	1.14367	0.000971318	0.0115454
RET	1.14331	0.00414875	0.0318557
DTYMK	1.14189	0.0013776	0.0149009
TBC1D23	1.14173	0.00249794	0.0226891
TMEM45B	1.14142	0.00237813	0.0219774
IRAK2	1.13913	0.00307263	0.0260268
H3C8	1.1389	0.00111661	0.0127602
RHOH	1.13878	0.00357966	0.0288764
HPGDS	1.13814	0.00211522	0.0202394
CSRNP3	1.13764	0.00398073	0.0310056
N4BP3	1.13718	0.006537	0.0431258
ORC1	1.13663	0.00677002	0.044195
MFAP3	1.13483	0.00366088	0.0294171
ZNF860	1.1343	0.0074786	0.0472277
PHC1	1.13296	0.00502189	0.0360978
ASB14	1.13289	0.00570318	0.0393287
CNOT7	1.1323	0.00692954	0.0449174
GPR82	1.13146	0.00581836	0.0398285
CALN1	1.13137	0.00626424	0.0419042
DSEL	1.13078	0.00482059	0.0351897
MYOM2	1.13067	0.00376599	0.0299713
SLC45A4	1.1302	0.00158425	0.0164153
NCOA6	1.12966	0.00285164	0.0247369
ARMH4	1.12788	0.00668454	0.0438087
PWWP3A	1.12744	0.00367227	0.0294599
EPN1	1.12687	0.00166308	0.0169984
SMAD4	1.12686	0.00309599	0.0261357
NMRK1	1.12558	0.00390869	0.0305596
NLRP12	1.1241	0.00426105	0.0324589
PEAK1	1.12397	0.00349332	0.0284031
IQCA1	1.12327	0.00470415	0.0345935
ZNF800	1.12306	0.00414535	0.0318394
RASSF9	1.12264	0.00183458	0.0181691
BAZ1B	1.12226	0.00559751	0.0388654
ZNF98	1.12127	0.00320597	0.0268426
HJURP	1.11943	0.00359124	0.0289135
AMZ2	1.11942	0.00477211	0.0349178
FRAS1	1.11763	0.00209572	0.0200837
COL20A1	1.1156	0.00437365	0.032972
KPNA7	1.11493	0.00171646	0.0173727
KIDINS220	1.11437	0.00241048	0.0222022
AFAP1L1	1.11399	0.00477959	0.0349623
PCDH19	1.11333	0.00522556	0.0370797
OR5AK2	1.11312	0.0027067	0.0238447
ZNF343	1.11132	0.00403328	0.0312354
FLVCR2	1.11078	0.00713579	0.0458245
RLIM	1.11074	0.00124427	0.0138501
ERO1B	1.11053	0.00716033	0.0459579
PPM1E	1.10932	0.00802949	0.0494697
GOLGA4	1.10857	0.00492955	0.0357023
GAS7	1.10736	0.00440419	0.0331019
GRK1	1.10646	0.00129833	0.01433
XKR6	1.1056	0.00740638	0.0469551
AARS2	1.10309	0.00650403	0.0429996
TRIL	1.10238	0.00518272	0.0368939
C4orf54	1.10074	0.00325233	0.0271333
SLC11A1	1.09978	0.00666082	0.0436878
GLRB	1.09965	0.00581727	0.0398285
SPOCD1	1.09848	0.00408707	0.0315379
CHD3	1.09809	0.00314835	0.0264459
PLEKHG6	1.09734	0.00760437	0.0477651
RNF180	1.09668	0.00739624	0.0469158
ARF3	1.09558	0.00383949	0.030253
GSTA4	1.09517	0.00804138	0.0494697
TAS2R10	1.09425	0.00386094	0.0302909
NOM1	1.09228	0.00178061	0.0178477
GZF1	1.09153	0.00226499	0.0212475
FLACC1	1.09146	0.001486	0.0156582
PYHIN1	1.08992	0.00324817	0.0271167
DPH6	1.08954	0.00657397	0.0433352
FAM219A	1.08941	0.00437933	0.0329762
FRMD4A	1.08867	0.00581711	0.0398285
YIPF6	1.08799	0.00438299	0.0329924
TMEM222	1.08778	0.00698102	0.0451687
LYPD5	1.08728	0.00474508	0.0347774
SNX9	1.08698	0.005948	0.040552
MAD2L1	1.08641	0.00730022	0.046556
CASP7	1.08529	0.00451564	0.0336348
TCL1A	1.08373	0.00409701	0.0316048
COLEC10	1.08345	0.00635568	0.0423067
SPEG	1.08306	0.00546446	0.0382189
SLC4A11	1.08078	0.000863279	0.0106373
LRP4	1.0807	0.00674829	0.0441104
CD160	1.07904	0.00289598	0.0249851
MORC4	1.07815	0.00433261	0.0327519
ZBTB3	1.07478	0.00434459	0.0328226
ZNF776	1.07453	0.00382197	0.0301946
CDKL1	1.07438	0.00684776	0.0444917
RYR1	1.07393	0.00181033	0.0180439
STK11	1.07299	0.00599821	0.0407335
LLPH	1.07262	0.00777684	0.0484528
TFDP1	1.07142	0.00478349	0.0349702
PNPT1	1.06998	0.00648811	0.0429399
USP49	1.06958	0.00727753	0.04648
MTFR1	1.06938	0.00666492	0.0437032
SLC22A11	1.0688	0.00478153	0.0349661
FCRL2	1.06756	0.00388646	0.0304431
YY2	1.06667	0.0073621	0.0468068
DPP3	1.06613	0.00490051	0.0355748
CTDP1	1.065	0.00428601	0.032543
BAG5	1.065	0.00787157	0.0488587
ZNF821	1.06394	0.000820704	0.0103129
NAPA	1.06355	0.00495268	0.0357761
CDCA7L	1.06346	0.0024684	0.0225105
SPRYD4	1.06312	0.00699143	0.0451938
ABCA9	1.06238	0.00334318	0.0276156
TSPEAR	1.06213	0.0033204	0.0274892
LHX8	1.06153	0.00406702	0.0314319
PIWIL2	1.06116	0.00803927	0.0494697
DNAJC5B	1.06049	0.00386043	0.0302909
C17orf113	1.05996	0.00188078	0.0184886
C5orf58	1.05813	0.00185374	0.0183078
TPR	1.05766	0.00402747	0.0312038
SERINC5	1.05468	0.00447783	0.0334633
FAM172A	1.05426	0.00447473	0.0334502
MUC5AC	1.05318	0.00369895	0.0296076
TESC	1.05275	0.00296199	0.0253486
STK24	1.05266	0.0059729	0.0406327
PPP1R26	1.0523	0.000691257	0.00911829
LEAP2	1.05095	0.00612965	0.0413012
FBXO16	1.04857	0.00462424	0.0341979
KCP	1.04747	0.00462699	0.0342004
BBX	1.04725	0.00387258	0.030364
SMDT1	1.04355	0.00652648	0.0430793
SMARCA1	1.04232	0.00423172	0.0323729
BRD8	1.0419	0.00685553	0.0445305
TDRD3	1.04188	0.00614024	0.0413527
SPATA48	1.04138	0.0020804	0.0200204
CIB4	1.04135	0.00297641	0.0254282
TBP	1.03891	0.00808948	0.0496142
DUSP7	1.0388	0.00173915	0.0175381
MS4A18	1.03706	0.00437246	0.032972
ALDH7A1	1.03639	0.00804592	0.0494726
MYO1G	1.03342	0.00556438	0.038711
PLA2G2F	1.03233	0.0060899	0.0411362
CSTF2T	1.02916	0.00617534	0.0414768
DPY30	1.02786	0.00815772	0.049938
OR11H12	1.02777	0.00396727	0.0309397
SOST	1.02618	0.00463706	0.0342622
PSPN	1.02562	0.00356807	0.0288016
POLR2E	1.02363	0.00674127	0.044076
SEC61B	1.02127	0.0070354	0.0453672
FAM114A2	1.01832	0.0068749	0.044633
NTRK1	1.01787	0.00631139	0.0421064
CES5A	1.01737	0.00629542	0.0420449
NEUROD1	1.01466	0.00763218	0.0478751
RUNX3	1.01344	0.00589724	0.0402435
NPHP4	1.0128	0.00622429	0.041693
NFAT5	1.01189	0.00738948	0.0468968
HCN4	1.01135	0.00635626	0.0423067
ATF7IP2	1.01095	0.00536483	0.0377664
PCBP4	1.01059	0.00126833	0.0140801
ST3GAL2	1.01007	0.00398845	0.0310465
SENP7	1.00679	0.00660485	0.0434582
MTARC2	1.00355	0.0012554	0.0139553
USP24	1.00172	0.00491206	0.0356275

## Sheet: OA_MZ
Middle zone-specific marker genes from patients with OA.
Adjusted P indicates BH adjusted p-values.
Gene	log2FoldChange	p-value	adjusted P
ANKS4B	3.28329	1.24732e-13	5.55168e-11
SPATA5L1	3.24387	9.77715e-15	5.63742e-12
SLC12A6	3.16086	9.61241e-16	7.3899e-13
KCNV2	3.09439	4.91083e-13	1.75476e-10
CCDC169	3.03969	5.74075e-12	1.23426e-09
CR1L	3.02904	6.20173e-13	2.12619e-10
PBK	2.94394	1.65698e-13	7.12503e-11
PDLIM1	2.91628	4.59897e-12	1.04925e-09
SLC25A19	2.90367	1.47519e-12	4.40302e-10
TRPV2	2.86461	1.57123e-08	1.03807e-06
KCNG4	2.84702	6.68179e-11	1.00306e-08
EPHX4	2.83608	2.61118e-12	6.97533e-10
CD84	2.82596	7.99826e-13	2.66995e-10
SLITRK3	2.81354	3.29999e-12	8.37389e-10
PIK3R6	2.79849	2.96257e-11	5.04432e-09
TSPAN5	2.77011	3.62957e-09	3.09001e-07
RD3	2.73797	2.19961e-10	2.80422e-08
C6orf52	2.73196	4.03769e-11	6.40226e-09
KCTD1	2.71629	6.49283e-09	4.91711e-07
LEAP2	2.7155	1.39513e-09	1.36132e-07
SIX4	2.68743	4.38758e-09	3.63768e-07
IL1RL1	2.65076	2.07397e-09	1.9064e-07
CAVIN2	2.65042	1.48677e-09	1.43419e-07
BORA	2.64902	2.04543e-11	3.62886e-09
OLFML1	2.61881	3.71833e-08	2.12943e-06
BAAT	2.60016	2.24365e-08	1.38833e-06
NONO	2.59406	1.566e-09	1.488e-07
LRRC8B	2.56378	1.63556e-09	1.53682e-07
KIAA1549L	2.55878	7.30446e-09	5.38704e-07
TRIM61	2.52424	9.79451e-13	3.1454e-10
CELA3A	2.51259	5.97302e-10	6.5885e-08
ACCSL	2.50717	3.07221e-08	1.8084e-06
MS4A6E	2.50664	4.60833e-12	1.04925e-09
KRT12	2.49278	1.44417e-12	4.37043e-10
GCM1	2.48384	1.37808e-09	1.35511e-07
AMELX	2.47924	6.27283e-10	6.83012e-08
CYP4Z1	2.47512	1.55834e-09	1.48629e-07
RSAD2	2.47353	2.12731e-08	1.32604e-06
C12orf40	2.46898	4.96543e-10	5.64901e-08
RMI2	2.45358	1.11217e-11	2.20435e-09
PROX1	2.44445	3.7283e-08	2.13034e-06
SCIMP	2.44148	1.46183e-10	1.96662e-08
TREML4	2.43812	1.83982e-09	1.70351e-07
KRT13	2.4367	4.27065e-10	4.92483e-08
HTR2C	2.42546	4.39455e-07	1.68413e-05
RAD21	2.41324	4.23345e-08	2.3605e-06
CCNE2	2.40584	6.27689e-09	4.84026e-07
F2RL1	2.39104	1.11713e-06	3.58754e-05
TTC29	2.38801	9.04298e-08	4.534e-06
MX2	2.35453	1.63054e-08	1.06341e-06
GPC5	2.34397	5.1104e-07	1.9236e-05
ABCG2	2.33056	1.49054e-08	9.92517e-07
ALDH8A1	2.3087	2.86765e-09	2.50008e-07
TTR	2.2922	8.32821e-08	4.23492e-06
CD48	2.28993	1.62438e-08	1.06341e-06
THOC3	2.28523	6.9317e-09	5.17715e-07
S100A2	2.27682	4.29907e-12	1.00988e-09
PRELID3B	2.27284	1.52642e-07	7.09018e-06
KCTD6	2.26244	4.35878e-08	2.42505e-06
NXF3	2.25916	5.87613e-07	2.1543e-05
SLC22A15	2.25892	1.04211e-06	3.38086e-05
TXK	2.25859	4.76541e-09	3.88741e-07
TVP23B	2.25264	1.58384e-07	7.30582e-06
CNGA1	2.24397	1.15082e-07	5.56118e-06
RNASET2	2.24294	8.24679e-07	2.78962e-05
ZNF23	2.23642	1.89651e-07	8.44112e-06
C10orf53	2.23026	5.59131e-09	4.40533e-07
CCR3	2.22911	9.26348e-08	4.63539e-06
GDF9	2.22889	4.71289e-08	2.59926e-06
FERMT1	2.22735	3.38521e-08	1.96979e-06
ZNF555	2.22602	3.62177e-07	1.43569e-05
CCDC192	2.21875	2.99047e-08	1.77678e-06
SLC31A1	2.21544	3.01929e-07	1.22953e-05
CD34	2.21504	1.13344e-07	5.48768e-06
DCAF4L1	2.2072	4.67229e-07	1.7825e-05
C2orf50	2.20637	1.11396e-09	1.11704e-07
ARHGEF15	2.18425	6.39645e-10	6.93496e-08
FCRL6	2.18142	3.6906e-07	1.45389e-05
ABHD13	2.17849	5.89755e-06	0.000142225
CHEK1	2.17241	3.41046e-07	1.36869e-05
KIRREL3	2.16009	2.46273e-07	1.06748e-05
MINAR1	2.14908	1.16897e-06	3.71638e-05
KIF19	2.14737	1.72698e-07	7.796e-06
GRPEL2	2.14633	2.49488e-05	0.000457004
VNN1	2.14591	1.2957e-06	4.03614e-05
FCRL4	2.14208	4.04311e-06	0.000104667
FBXO30	2.13462	1.18781e-06	3.75841e-05
HNF4G	2.12901	3.48676e-07	1.39279e-05
IQCF1	2.12538	4.17443e-08	2.34304e-06
CAPRIN1	2.11885	2.64776e-06	7.3528e-05
SAMD5	2.11828	7.17105e-07	2.50396e-05
TNFRSF13B	2.1155	1.64592e-07	7.53737e-06
GREM2	2.11496	1.16703e-07	5.62882e-06
NEK8	2.11454	8.17146e-08	4.18808e-06
HDC	2.11342	2.57436e-07	1.09767e-05
DOK6	2.10934	2.73326e-06	7.53726e-05
MSRA	2.10569	2.2962e-08	1.41053e-06
KPNA2	2.1041	3.78346e-07	1.47671e-05
TXNRD3	2.09944	3.6911e-06	9.68389e-05
ZNF730	2.09836	5.60902e-08	3.02768e-06
RPUSD2	2.08902	8.21666e-09	5.90529e-07
PLEKHA8	2.08367	2.12575e-07	9.3305e-06
GBP6	2.08038	6.51555e-06	0.000155159
ZNF48	2.07389	3.5158e-09	3.02359e-07
SLC25A31	2.07269	3.46676e-06	9.19789e-05
VAX1	2.06772	3.939e-07	1.53036e-05
TBC1D4	2.05869	6.22235e-06	0.000149348
FAM76A	2.05274	5.5753e-06	0.000136924
SLC17A4	2.05067	1.27013e-05	0.000264992
UGT1A6	2.04295	8.33329e-08	4.23492e-06
BTC	2.03805	1.08836e-06	3.49958e-05
DIS3L	2.03643	2.78943e-07	1.15445e-05
NEDD1	2.03528	7.83204e-07	2.6924e-05
BTF3L4	2.03267	4.7028e-06	0.000118953
CRYL1	2.02891	4.07185e-07	1.57714e-05
HCLS1	2.02676	2.72999e-06	7.53726e-05
MEP1B	2.0259	1.91663e-06	5.67385e-05
DIPK2A	2.02548	5.25606e-07	1.96676e-05
THG1L	2.02506	4.231e-08	2.3605e-06
TMEM229B	2.02217	3.27688e-06	8.74179e-05
GIMAP5	2.0162	2.09587e-06	6.08576e-05
EBP	2.01032	2.06497e-07	9.07942e-06
LONP2	2.00481	1.01001e-05	0.000222818
ACVR1	2.00312	5.82871e-07	2.14311e-05
BSPRY	2.00246	1.7268e-07	7.796e-06
SNRPF	1.99945	1.36427e-05	0.000277782
ZP3	1.99405	1.56415e-08	1.03609e-06
CAPZA1	1.99329	5.73546e-06	0.000139644
RFX4	1.99297	2.62962e-07	1.11189e-05
DCP1B	1.98968	4.77813e-06	0.000120618
ACTR1A	1.98877	4.08886e-06	0.000105528
PPARG	1.98288	2.46569e-07	1.06748e-05
PLCXD2	1.98163	3.59139e-05	0.000602683
SEC11C	1.9802	5.14041e-07	1.93203e-05
TIMELESS	1.97946	4.35087e-06	0.000111048
APOBEC3H	1.97945	1.10841e-08	7.70422e-07
CHAF1B	1.97675	2.68397e-06	7.43367e-05
OR1N2	1.97548	9.92484e-05	0.00133013
RARRES1	1.97366	7.82638e-06	0.000179688
HROB	1.97323	3.41925e-08	1.98051e-06
GGT5	1.97102	5.58057e-06	0.000136924
ARPIN	1.97093	6.49853e-06	0.000155097
WT1	1.97076	0.000101217	0.00134952
IFNA13	1.9669	1.02689e-06	3.34004e-05
RASSF6	1.96404	1.39431e-05	0.000282311
F3	1.96174	4.59989e-08	2.54247e-06
DHX9	1.95941	8.77471e-06	0.000198763
SRD5A1	1.95856	3.26336e-06	8.72408e-05
ZFP14	1.95834	1.01979e-05	0.000224585
SLC17A3	1.9583	3.6045e-07	1.43333e-05
FAM217B	1.95649	1.15898e-05	0.000246769
ATG4C	1.95298	1.98174e-06	5.83934e-05
SLC1A3	1.95076	3.48532e-06	9.22992e-05
ETV5	1.94938	1.33386e-05	0.000273363
FMO1	1.94799	7.6884e-06	0.000177484
PPM1H	1.94613	1.36742e-06	4.23068e-05
SLC5A4	1.94248	4.19066e-07	1.61576e-05
NCAPD2	1.93259	1.19732e-05	0.000252922
ZNF487	1.93235	1.29422e-05	0.000267817
ATP6V1B1	1.93026	1.33411e-05	0.000273363
CDH2	1.92538	2.1712e-06	6.2666e-05
STMN2	1.92365	1.75645e-08	1.12813e-06
ADAM18	1.91939	1.01129e-06	3.30198e-05
CRY1	1.91857	3.94985e-05	0.000648594
CDHR1	1.9139	2.15245e-06	6.22664e-05
LATS1	1.9137	1.3412e-05	0.000274185
USP46	1.91319	1.57208e-05	0.000312813
LINGO2	1.9088	5.63065e-06	0.000137753
ARSB	1.90692	9.28169e-06	0.000207286
CCDC153	1.90666	3.11731e-06	8.36892e-05
CPEB2	1.90524	2.35855e-06	6.67818e-05
RIT2	1.90272	1.23197e-05	0.000258734
NDUFAF5	1.89862	1.17142e-05	0.00024911
ZFP42	1.89736	1.06358e-07	5.20377e-06
BARX2	1.89588	1.17225e-06	3.72215e-05
MSRB3	1.89442	5.89609e-06	0.000142225
RAB12	1.89349	5.73916e-07	2.11631e-05
SCGB2A2	1.89189	2.87229e-05	0.000508159
EFHC2	1.8892	1.75132e-06	5.2581e-05
CPO	1.8878	2.07729e-06	6.06999e-05
EBF3	1.88543	7.36025e-06	0.000171753
RNASE7	1.88437	8.25036e-06	0.00018823
CDH6	1.88197	1.06149e-05	0.00023096
ELP3	1.88147	3.09584e-05	0.000538853
TXNL4A	1.87898	2.15481e-05	0.000406753
YIPF7	1.87773	2.76961e-06	7.59623e-05
TMPRSS11D	1.87531	8.04038e-06	0.00018377
ADK	1.87444	2.25595e-06	6.46705e-05
ASB4	1.87396	1.02981e-05	0.000225811
ATP1B3	1.87003	3.5151e-05	0.000593334
TRIM32	1.86892	8.21208e-07	2.7853e-05
EDN1	1.86806	5.46766e-06	0.000135068
SCN11A	1.8673	1.59143e-06	4.82373e-05
ACAA2	1.86495	2.58808e-06	7.22329e-05
FGF23	1.86476	8.47382e-05	0.00117927
MS4A5	1.85094	1.35449e-05	0.000276456
FLVCR1	1.85034	1.94932e-05	0.000373803
SIRPB2	1.84714	7.2671e-06	0.000169766
AOAH	1.84673	1.90911e-06	5.66481e-05
RAB9B	1.84527	7.02761e-06	0.000164627
ZFP28	1.84516	9.0327e-06	0.000202976
KCNH1	1.84429	4.81001e-05	0.00075654
SLC18A1	1.84418	1.14498e-06	3.66769e-05
RPUSD3	1.84369	0.000319026	0.00332941
IGSF21	1.83865	1.0145e-06	3.30822e-05
CACNB2	1.83676	1.11473e-05	0.00023987
PAK5	1.83675	1.12663e-05	0.00024161
TMED5	1.83489	8.1636e-06	0.000186418
STIM1	1.83443	5.42328e-06	0.000134233
MED4	1.83387	6.14482e-07	2.22706e-05
SYP	1.83141	6.96722e-06	0.000163492
NCF4	1.83054	1.27979e-06	3.99855e-05
GABRA5	1.83043	6.75638e-07	2.39398e-05
PCDHB11	1.83011	3.42771e-05	0.00058324
OR10K1	1.82945	2.70484e-05	0.000488163
LHX2	1.82605	1.71378e-07	7.77794e-06
YWHAE	1.82337	3.84795e-05	0.000635252
ISG20L2	1.82191	4.21251e-05	0.000682884
TAFA4	1.82171	1.08209e-05	0.000234437
RALBP1	1.81911	8.79456e-06	0.000198857
LMNB1	1.8174	2.09498e-06	6.08576e-05
HAVCR1	1.81655	2.08698e-06	6.07884e-05
SP110	1.80938	2.00216e-05	0.000383357
GPR63	1.80926	5.17479e-05	0.000800026
ZNF679	1.80818	2.07916e-06	6.06999e-05
POTEI	1.80796	5.16022e-07	1.93661e-05
THSD7A	1.80781	7.12946e-07	2.49827e-05
VSX1	1.80767	2.05307e-05	0.00039104
PANX1	1.80536	1.30162e-05	0.000268691
SEH1L	1.80277	1.22985e-06	3.87113e-05
POU5F1B	1.80116	1.48026e-05	0.000296637
SECISBP2L	1.79733	1.44564e-05	0.000290618
SCN3B	1.79732	4.3994e-05	0.000705071
TMEM178B	1.79596	0.000142334	0.00177708
MORN5	1.79538	1.43983e-07	6.80231e-06
WDR76	1.79076	5.58337e-05	0.000849774
DHRS7	1.79017	3.86758e-05	0.000637559
OMG	1.79013	2.84453e-06	7.73482e-05
SLAMF6	1.78724	5.18839e-05	0.00080164
NSFL1C	1.78687	6.52732e-06	0.0001552
MTRR	1.78676	5.91016e-05	0.000891443
DAB1	1.78575	2.54252e-05	0.000463721
XKR4	1.7829	7.66581e-05	0.00109505
PITPNC1	1.78122	4.16299e-05	0.000677019
LAIR1	1.77839	9.04953e-07	3.009e-05
HSF2BP	1.77759	1.2356e-06	3.88442e-05
RNF8	1.77571	3.70124e-06	9.69044e-05
DYNC1LI1	1.77439	3.36533e-06	8.95892e-05
SCYL2	1.77411	2.08527e-05	0.000395686
UST	1.77227	1.00653e-05	0.000222241
ZW10	1.77011	1.74754e-05	0.000342621
ANKRD13C	1.76915	1.48192e-05	0.000296734
AQP2	1.76893	2.16003e-05	0.000406902
SCRN1	1.76872	3.19835e-05	0.000551987
SCN10A	1.76632	0.00012049	0.00155126
HUS1	1.76627	2.8374e-05	0.000503743
ALG9	1.76412	2.51476e-05	0.000459454
PKIB	1.75322	4.68368e-05	0.000739882
RAP2A	1.75187	0.000252931	0.00276786
INMT	1.74984	3.90603e-06	0.000101637
HGD	1.74661	2.21471e-05	0.000414666
C3orf70	1.74554	0.000159113	0.00192223
CDH7	1.74035	7.51206e-06	0.000174525
NOMO2	1.73623	7.19033e-07	2.50575e-05
RGS14	1.73524	5.26883e-06	0.000131307
PRKRA	1.73398	4.35912e-05	0.0006995
AKR1C1	1.72705	8.90083e-05	0.00122834
PEMT	1.72532	7.85045e-05	0.00111153
SLC22A3	1.72461	1.85868e-05	0.000360785
PUM3	1.72021	6.63119e-06	0.000157081
GMFG	1.71607	2.4758e-07	1.07003e-05
STK17B	1.71509	6.18842e-05	0.000926255
MLF1	1.71493	0.000379336	0.00378739
RUFY4	1.71233	4.33575e-05	0.000697816
IL12B	1.71215	6.54787e-05	0.000969547
VEGFD	1.7116	0.000149459	0.00183703
MOCS2	1.71137	0.000329233	0.00340093
WDR31	1.71042	3.09196e-05	0.000538756
GLIS3	1.70947	3.05331e-05	0.000533488
NFS1	1.709	0.000117134	0.00151627
PSG8	1.70896	1.85352e-05	0.000360059
C10orf67	1.70835	2.59127e-05	0.000471596
NT5DC1	1.70805	0.000161393	0.0019387
HBS1L	1.70722	6.59898e-06	0.00015661
CD53	1.70237	0.000131682	0.00167542
PAG1	1.70225	5.5662e-05	0.000848136
CDKN3	1.70205	8.95149e-05	0.00123389
COL23A1	1.70011	2.13675e-05	0.000404246
DNAJC6	1.69925	0.000135395	0.00171234
ZNF18	1.69701	0.000487473	0.00460869
CCT8	1.69634	0.000249689	0.00273751
MAP2	1.69461	2.4229e-05	0.000446074
UCK2	1.69379	5.67563e-05	0.000861188
APEX2	1.6937	9.88168e-05	0.00132504
POTEH	1.69345	1.91003e-07	8.48644e-06
PLPPR1	1.69306	0.000186865	0.00218167
STK31	1.69172	2.68775e-05	0.000486017
FAM8A1	1.69072	0.000158059	0.00191315
LRRTM3	1.69044	7.73075e-05	0.00110123
CNN3	1.68864	0.000137588	0.00173145
JAKMIP2	1.68673	6.40443e-05	0.000954083
GRAMD2B	1.68601	3.25661e-05	0.000559379
NMI	1.68485	1.90029e-05	0.000365784
ARHGAP36	1.68431	7.45255e-06	0.00017346
GRB14	1.68315	1.25806e-05	0.000262907
SHH	1.68265	0.000158714	0.00191925
WFDC8	1.68106	9.21806e-06	0.000206295
KRAS	1.68065	9.75632e-05	0.00131246
LIPN	1.67937	4.17067e-05	0.000677834
ZNF716	1.67737	0.000178879	0.00210979
ZDHHC21	1.67615	4.97788e-05	0.00077573
GRIK3	1.67536	9.19409e-05	0.00125676
CCNJL	1.67356	1.38143e-05	0.000280375
ABCF2	1.67274	3.68744e-06	9.68389e-05
RASGEF1A	1.67267	2.86073e-06	7.77054e-05
ALDH1L2	1.67234	0.000102186	0.00135944
PADI1	1.67142	7.49779e-05	0.00107712
BUB1	1.67018	0.000112814	0.00147076
TP53TG5	1.66971	7.28109e-07	2.5339e-05
ACTL6A	1.6676	0.000160007	0.00192936
MAL	1.66698	1.33679e-05	0.000273503
DPYS	1.66583	0.00026952	0.00291463
SPINK9	1.66358	1.21134e-05	0.000255034
KRBOX4	1.66333	0.000303746	0.00320151
FKBP15	1.66293	3.35409e-05	0.000572633
LYZL4	1.65632	5.17162e-05	0.000800026
KIRREL1	1.65547	0.000234652	0.00260071
COX15	1.65446	2.9e-05	0.000511635
MOB3B	1.6539	0.000113324	0.00147588
SYTL3	1.65382	1.31153e-05	0.000270296
MRPL46	1.65242	7.31519e-05	0.00105808
TRAPPC5	1.65099	3.22973e-05	0.000555747
EPPIN	1.64947	7.93674e-05	0.00112051
ATP2A1	1.64905	2.42235e-05	0.000446074
NHSL1	1.64886	3.72256e-05	0.000619694
FBXO31	1.64606	5.09925e-05	0.000790274
SMYD2	1.64553	6.76828e-05	0.000994274
H2BC4	1.6444	4.54046e-05	0.000722203
UGT2B11	1.64381	6.97274e-06	0.000163492
DERL2	1.64263	0.000279	0.00300307
TMEM50B	1.6426	0.000158609	0.00191889
GDA	1.64143	7.36726e-05	0.00106197
RHAG	1.64129	4.10251e-05	0.000669759
LRRC28	1.64064	6.44174e-05	0.000958159
MMD2	1.64005	7.79753e-05	0.00110639
TMEM231	1.63923	1.27366e-05	0.000265077
CKAP2L	1.63767	0.000417187	0.00407863
SLC10A2	1.63727	1.01555e-05	0.000223845
MITF	1.63679	0.000167061	0.00199545
PPIE	1.63526	0.000148845	0.0018331
ADCYAP1R1	1.63507	9.41876e-05	0.00128125
ZNF280B	1.63346	0.00188517	0.0129577
RCC1	1.63326	1.48823e-05	0.000297763
LPAR6	1.63231	5.22576e-05	0.000804999
IRAG1	1.63134	5.61224e-05	0.00085259
ARID3B	1.63107	6.4648e-05	0.000960257
SRD5A2	1.62946	9.15296e-05	0.00125228
FCRL3	1.62674	0.000130308	0.00166042
KCNJ14	1.62577	3.08644e-05	0.000538535
UBTF	1.62523	0.000232994	0.00258916
CCL22	1.6239	0.000137116	0.00172637
SDC3	1.62203	0.000621981	0.00558177
SEC24A	1.62192	5.4316e-05	0.00083112
PLAC8	1.62012	0.000135566	0.00171365
TRPC6	1.61776	0.000116633	0.00151199
LYRM4	1.61698	9.96206e-05	0.00133371
CYP2C8	1.61655	0.000150689	0.00184507
CACNA2D4	1.61601	7.3633e-05	0.00106197
MEAK7	1.61591	2.16528e-05	0.000407214
NECTIN3	1.61572	0.000126945	0.0016241
IRF1	1.61569	0.000139839	0.00175456
LRRC40	1.61492	1.8399e-05	0.000358238
ZNF366	1.61402	6.54301e-05	0.000969547
LRRC69	1.61243	2.79085e-05	0.000497567
SUB1	1.61197	0.000190917	0.0022208
PKNOX1	1.61134	3.65405e-05	0.000609488
PRCP	1.6102	7.90663e-05	0.00111697
ACTN2	1.60685	0.000194392	0.00225502
TEKT3	1.60659	0.000160594	0.00193185
POPDC3	1.60651	5.60772e-05	0.000852413
PGAP4	1.60223	0.000914245	0.00745561
TLNRD1	1.60052	0.000135306	0.00171208
LONRF3	1.59982	5.53685e-06	0.000136503
EXOC4	1.59881	2.24179e-05	0.000418808
CFAP300	1.59872	7.23492e-05	0.00104915
RASAL3	1.59841	3.39568e-05	0.000578954
TFIP11	1.59803	0.000721114	0.00620158
AHCYL1	1.59801	0.000395929	0.00390693
DPPA4	1.59483	0.000202177	0.00232092
ANO3	1.59238	0.000173057	0.00205739
NLRP10	1.59228	1.15362e-05	0.000246357
FAM110B	1.58947	0.000483673	0.0045855
CTNND1	1.58851	0.000409949	0.00402182
RBP3	1.58791	0.00049435	0.00465195
ANGPTL7	1.58701	0.00405524	0.023109
ISX	1.58608	7.50861e-06	0.000174525
DCLRE1C	1.58549	0.000335183	0.00344834
LRTM1	1.58478	0.000128308	0.00163905
IL19	1.58325	6.68128e-05	0.000985489
CFL2	1.58317	0.000144959	0.00179922
SH2D4B	1.58294	0.000253421	0.00277125
ZNF283	1.58282	0.000394084	0.0038963
DMGDH	1.58256	3.43778e-05	0.00058417
GPR83	1.58254	0.000941415	0.00762299
KLK2	1.58196	3.19448e-05	0.000551987
NEMP1	1.58167	0.000208675	0.00237723
SH3BGRL2	1.58132	9.55323e-06	0.000212415
HSBP1	1.58037	0.000360656	0.00365118
KRT2	1.58015	3.80488e-05	0.00063018
VPS72	1.57911	0.000138162	0.00173438
MED28	1.57667	0.000212324	0.00241264
NMNAT2	1.57445	6.76047e-05	0.000994258
MARCHF1	1.57438	0.000619293	0.00556158
MCM6	1.57345	0.000232415	0.00258467
ZNF600	1.57245	5.34074e-05	0.000819193
RSPO3	1.57134	0.000199833	0.00230267
ACOT13	1.57031	0.000691707	0.0060201
ONECUT2	1.5697	0.000224857	0.0025197
KCTD8	1.56897	0.000290406	0.00309173
NPSR1	1.56831	0.000142292	0.00177708
PLAG1	1.56813	0.000120518	0.00155126
MYO7B	1.56779	0.000146788	0.00181482
NCAPG2	1.56615	0.000117981	0.00152324
SHISA9	1.56597	1.32087e-05	0.000271561
GPR19	1.5657	0.000180758	0.00212998
NAA16	1.56453	0.000148481	0.00182951
TBC1D15	1.56334	9.81151e-05	0.00131772
THAP10	1.56333	0.000651753	0.0057573
PADI4	1.56234	0.000205866	0.00235369
SH3GL2	1.56083	0.000279582	0.00300551
CRACD	1.55984	0.00030705	0.00322428
STXBP4	1.5597	0.000143085	0.00178295
FAM186A	1.55851	0.000883776	0.00725143
GRIP1	1.55841	9.02955e-05	0.00124162
SASS6	1.55734	0.000241237	0.00265633
STAC	1.5567	0.000154236	0.00187943
DLEC1	1.55551	0.000113786	0.00148069
FLNC	1.55453	7.48603e-05	0.00107665
RGPD8	1.5542	1.82106e-05	0.000355113
TRIM59	1.55408	0.000860672	0.00710749
DZANK1	1.55312	0.000283803	0.00303929
GUCY1A1	1.553	0.000649534	0.0057417
SPNS3	1.55249	3.88113e-05	0.000638964
TCTN1	1.55027	0.00015127	0.0018495
RAB30	1.54997	0.000131113	0.00166985
ORC4	1.54943	6.90483e-05	0.00100849
MS4A14	1.54904	3.57216e-05	0.000600169
SLC22A8	1.54642	0.000280623	0.00301286
PRDM9	1.54421	2.3468e-05	0.000434586
PHF11	1.54395	0.000712975	0.00615406
UBFD1	1.54382	0.000144019	0.00179106
SEL1L	1.54216	0.000176499	0.00208852
IRAG2	1.54158	0.000101477	0.00135143
ELAC1	1.54103	0.000603071	0.00544481
FAM221B	1.54027	0.0014801	0.010744
FBXL13	1.53932	0.000681568	0.00596049
MAGOH	1.53888	0.000188504	0.00219576
PRKG2	1.53863	9.34347e-05	0.00127306
EPHB1	1.53832	0.000105447	0.00139405
SRRM4	1.53778	0.000260242	0.00283727
ZNF33B	1.53672	7.74425e-05	0.00110221
TRPC5OS	1.53665	0.000305133	0.00320946
POLR2D	1.53521	0.000219516	0.00247151
PCTP	1.53469	0.000820352	0.00683267
EAF1	1.53466	0.000242278	0.00266433
GPER1	1.53421	6.85722e-05	0.00100443
SH3BGR	1.53378	0.000205774	0.00235369
CACNA1C	1.53267	0.000214536	0.00242764
AIDA	1.5324	0.000315812	0.00330262
TF	1.53235	0.000817434	0.00681732
RADX	1.53226	0.000470931	0.00450001
SYT1	1.53224	0.0009237	0.0075158
CCDC157	1.53198	1.91683e-05	0.00036841
PPM1F	1.53116	0.000178168	0.00210336
ACSBG2	1.53107	0.000141073	0.00176741
CCNG2	1.53028	0.000568107	0.00518274
MRPL45	1.52978	9.40767e-05	0.00128043
PIWIL4	1.52977	0.000312072	0.0032716
AUH	1.52965	3.46022e-05	0.000586411
F13B	1.52896	0.00159456	0.0114083
KAT8	1.52878	0.000154008	0.00187755
CDC45	1.52494	7.9957e-05	0.00112695
TRIB2	1.52392	0.000243259	0.0026728
IL13RA2	1.52302	0.000264467	0.00287223
NMD3	1.52244	0.000355588	0.0036085
GUCY2F	1.52092	0.000266413	0.00289089
PDILT	1.52057	0.000239315	0.0026409
UQCRFS1	1.52038	0.000213514	0.00242068
POLQ	1.51918	4.12978e-05	0.000673778
SPDL1	1.51904	0.00033179	0.00342037
MAGEB16	1.51891	7.35753e-05	0.00106178
CRIPT	1.51864	0.000794914	0.00666456
AMY1A	1.51631	1.37751e-05	0.000279833
MUSK	1.51626	0.000279783	0.0030061
SELENOI	1.51589	6.75753e-05	0.000994258
POF1B	1.51587	0.000298032	0.00315439
TMEM255A	1.51569	0.000316955	0.00331184
KLRB1	1.5155	0.000616135	0.00554029
PER2	1.51547	8.36901e-05	0.00116789
PHF6	1.5136	0.000148272	0.00182783
PCDH18	1.51353	0.000724324	0.00622272
CCDC81	1.51243	9.83727e-05	0.00132048
PRR5L	1.51233	0.000209136	0.00237927
OR4N2	1.51044	0.000930767	0.00755672
SLC35A2	1.5098	9.80581e-05	0.00131766
UCP3	1.50927	1.37766e-05	0.000279833
PPM1N	1.50881	0.000156846	0.00190392
CNIH4	1.50865	0.00073317	0.00627466
KLHL28	1.50808	0.000306168	0.00321768
NSUN6	1.50734	0.000472943	0.0045095
CXXC4	1.5073	0.000889339	0.00728294
CEP78	1.50695	7.61479e-05	0.00108936
TRIM49C	1.50695	0.000106133	0.00140167
EFTUD2	1.50659	0.000490639	0.00462905
PDZRN3	1.50569	0.000131182	0.00166989
CD163L1	1.50507	0.000177224	0.00209383
DUSP13	1.50463	0.00011658	0.00151199
SLC24A5	1.50396	0.000696689	0.00605723
SNIP1	1.5032	0.000332279	0.00342401
GOSR2	1.50302	0.000417004	0.00407841
AFM	1.50265	0.000271922	0.00293685
METTL22	1.50228	0.000591141	0.00535043
PSAT1	1.50224	2.19881e-05	0.000412908
NDRG4	1.5011	0.000262164	0.00285455
MAK	1.49956	9.87551e-05	0.00132492
SLC25A25	1.4993	3.25121e-05	0.000558829
ANLN	1.49917	0.000541458	0.00499558
RPS6KA2	1.49838	0.000395038	0.00390117
NEK5	1.49824	0.000205002	0.00234804
GPAM	1.49646	0.000571417	0.00520907
MELK	1.49582	8.30604e-05	0.00116165
ZNF226	1.49575	0.000135934	0.00171575
TDRD6	1.49421	0.00119971	0.00918706
EPSTI1	1.49384	0.000149526	0.00183703
TMEM80	1.49067	0.000387338	0.00384609
SLC36A1	1.49025	0.000524048	0.00487357
DRD1	1.48783	0.000485755	0.00460008
B3GNT5	1.4876	2.77955e-05	0.00049625
PPP2R5A	1.48644	0.000713854	0.00615584
MTIF2	1.48628	0.000181601	0.00213698
CCDC150	1.48578	0.000376205	0.00376799
ZNF260	1.48521	0.000302593	0.00319201
GTF2H3	1.48485	0.000228007	0.00255163
MEGF8	1.48401	0.000514549	0.00479754
SLC5A8	1.48324	0.000149945	0.00183951
KIAA0825	1.48319	7.51589e-05	0.0010785
TLL2	1.48256	0.000322711	0.0033554
MAD2L2	1.48065	0.000112258	0.00146542
CABLES2	1.47731	0.000101094	0.0013494
C11orf16	1.47728	0.000117597	0.00151984
RABEP2	1.47478	3.22161e-05	0.000555247
CLN3	1.47389	0.000103067	0.00136757
TPX2	1.47314	0.00013768	0.00173175
ANKRD66	1.47217	0.0010723	0.00842497
PTPRB	1.47185	0.000206691	0.00235886
CCR1	1.46997	0.000118946	0.00153414
GTF2H5	1.46941	0.000661808	0.00583596
SYNDIG1	1.46916	0.00153728	0.0110892
PRND	1.46768	0.000127076	0.00162496
CTNNBL1	1.46713	0.000237953	0.0026293
TMC5	1.46686	0.000114431	0.00148802
ADAP2	1.46644	0.000380715	0.00379668
GOLGA8S	1.46629	8.39399e-05	0.00117009
PITX2	1.46586	0.00230713	0.0150506
THAP1	1.46417	0.000387688	0.00384806
AAR2	1.46385	0.0009548	0.00769726
AP2A1	1.46383	0.00125659	0.00954023
VPS18	1.46022	0.00110069	0.00860804
HSPA12A	1.45776	0.000314063	0.00328975
EDA	1.45446	0.000301221	0.00318018
ADAT1	1.45408	0.000361509	0.00365611
MMP1	1.45403	0.00109303	0.00856132
C1orf127	1.4516	0.00011683	0.00151377
GABRR3	1.45125	0.000674197	0.00592257
PEX11A	1.45112	0.000182088	0.00214068
CAMK4	1.45102	0.000205597	0.00235272
SGF29	1.45021	0.000360897	0.00365216
G6PC2	1.44931	0.00165149	0.0117203
ACSL6	1.4492	0.000791241	0.00664695
CLDN2	1.44893	9.09049e-05	0.0012473
TMEM135	1.4462	0.00101066	0.00805544
MPLKIP	1.44614	0.00056974	0.00519565
SACM1L	1.445	0.000724913	0.0062237
MASTL	1.44472	0.00078671	0.00661765
ZNF440	1.44448	0.00113753	0.00881071
SPATA12	1.44399	0.000479833	0.00455931
SDAD1	1.44357	0.000497894	0.00467836
SHOC2	1.44312	0.000436969	0.00423288
GID4	1.4402	0.000945075	0.00763828
VWA3B	1.43955	9.69471e-05	0.00130757
BRINP2	1.43839	0.000714198	0.0061567
OR1A1	1.43728	4.6507e-05	0.000736047
ZNF419	1.43486	0.000775839	0.00655191
MGST1	1.43396	0.000300457	0.00317476
CD163	1.43394	0.000337163	0.00346308
ABCC10	1.4323	0.000557373	0.00510305
DDX49	1.43154	0.000479666	0.00455931
FCER2	1.43138	0.00121678	0.00929254
ILDR1	1.43122	0.000543907	0.00501414
TTF2	1.43097	0.000521187	0.00485408
KANSL2	1.42911	0.000485095	0.00459726
PIWIL1	1.42885	0.000286531	0.00305689
FASTKD5	1.42868	0.000730712	0.00625866
OPRK1	1.42866	0.000458438	0.00440552
PLEK	1.42848	0.000851092	0.00704477
BICC1	1.42795	0.000799215	0.00668957
FAM107B	1.42776	0.00144704	0.0105708
NME8	1.42774	0.000522667	0.00486608
ESCO2	1.42702	0.000323096	0.00335665
TTLL9	1.42622	0.000701885	0.00608413
MREG	1.42588	0.00045772	0.00440029
POLE2	1.42585	3.21386e-05	0.000554288
SGMS2	1.42529	0.00025852	0.00281971
LRRN1	1.42285	0.000577982	0.00525194
BMPR1B	1.42274	0.00115214	0.00890336
FSD2	1.42245	0.000505305	0.00473222
CLDN16	1.42212	0.00200523	0.013606
AP4B1	1.42189	0.000819145	0.0068271
GZMA	1.42171	0.00283161	0.0176019
C3orf85	1.42134	0.00238106	0.0154495
HCAR1	1.42093	8.17165e-05	0.00114818
CTCFL	1.41942	0.00218279	0.0144763
CMTM6	1.41791	0.000262688	0.00285903
WIPF2	1.41769	0.000343664	0.00350997
CNBD1	1.41767	0.00046034	0.00442045
DDIAS	1.41628	0.000709131	0.00612969
ZMYM4	1.41556	0.000986862	0.00789801
ZSCAN4	1.41487	0.00352267	0.0207779
CAPN5	1.4146	0.000187377	0.00218563
RFPL4B	1.41281	0.00039632	0.00390927
DKKL1	1.41196	0.000103005	0.00136757
DAAM1	1.41132	0.000552073	0.005071
CYP7B1	1.41084	0.000795667	0.00666867
MID2	1.41006	0.000952866	0.00768411
SSX1	1.40991	0.000819422	0.00682717
RIOK1	1.40978	0.000690305	0.0060141
SENP8	1.40958	0.000169969	0.00202351
BMX	1.40958	0.000700084	0.00608042
CDC20B	1.40764	0.000940853	0.00762115
RNF180	1.40586	0.00196919	0.013408
TXLNB	1.40581	0.00071867	0.00618476
PYM1	1.40324	0.000738148	0.00630108
KPNA6	1.40296	0.00142577	0.0104603
HPD	1.40102	0.00014177	0.00177353
DYM	1.40092	0.000155484	0.00188829
ZNF608	1.39885	0.000533444	0.00494283
SEMA4D	1.39839	0.000846454	0.00701095
STXBP5L	1.39807	0.000232222	0.00258398
FOXRED2	1.39767	0.000349682	0.00355996
OSTM1	1.39716	0.00713455	0.0352147
PCSK2	1.39688	0.000187882	0.00219051
LMBR1	1.39685	0.0007547	0.00640601
TMEM192	1.39679	0.00102474	0.00812974
SMIM9	1.39569	0.000213532	0.00242068
FBXO4	1.39546	0.00146819	0.0106697
CARD11	1.39541	0.000171096	0.00203598
MARCHF4	1.39532	0.000474968	0.00452155
ENPEP	1.39476	0.000263881	0.0028682
PCDH17	1.39451	0.00073578	0.00629146
CEACAM6	1.39421	0.000539462	0.00498403
IAPP	1.39415	0.000109284	0.00143358
RAD21L1	1.39384	0.00068678	0.00599482
IRAK1BP1	1.3936	0.00109287	0.00856132
OR4F4	1.39318	8.64189e-05	0.00119806
VN1R1	1.39308	0.000629993	0.0056417
MUC3A	1.39245	0.000889249	0.00728294
USP34	1.39212	0.000137818	0.00173262
PHLPP1	1.39193	0.000249883	0.00273846
TOP2A	1.38869	0.00275861	0.0172506
CSN1S1	1.38827	0.000394249	0.00389641
DRAM2	1.38619	0.00171527	0.0120678
EHHADH	1.38598	0.000679442	0.00595151
MTLN	1.38516	0.000329235	0.00340093
SAXO2	1.38421	0.000642039	0.00570244
IGIP	1.38405	0.00213266	0.014257
TMPRSS15	1.38391	0.000145422	0.00180234
SPA17	1.38371	0.000403628	0.00397209
GIPC2	1.38181	0.000798112	0.00668475
SIDT1	1.38168	0.000606043	0.00546192
ULBP2	1.38141	0.000368119	0.00371487
FUT9	1.38005	0.000659334	0.00581819
DUSP15	1.37928	2.6989e-05	0.000487686
EREG	1.37884	0.00139768	0.0103224
ELAPOR2	1.37826	0.000632899	0.00565945
CPLX2	1.37821	0.00125507	0.00954017
TMEM233	1.37814	0.000285071	0.00304772
ZNF365	1.37766	0.000746114	0.00635198
NDP	1.37707	0.0013428	0.0100167
ZCCHC8	1.37636	0.000304825	0.00320755
CCNDBP1	1.37268	0.000201942	0.00231983
PTPRC	1.37262	0.000206407	0.00235668
ALAS2	1.37226	0.000310783	0.00325943
HAO2	1.37213	0.000851803	0.00704835
SORCS1	1.37135	0.00125523	0.00954017
NSUN4	1.37125	0.00240643	0.0155743
TOP1MT	1.37096	8.81043e-05	0.00121942
GSTO2	1.37016	0.00342131	0.0203657
TNR	1.3698	0.000397438	0.00391573
PTCHD1	1.3696	0.00175042	0.0122742
GPR78	1.36798	8.31188e-05	0.00116183
SHMT1	1.36792	0.000576466	0.00524036
GUCY2D	1.36725	0.000351989	0.00357771
ROR2	1.36696	0.000469786	0.00449076
MR1	1.36673	0.0014678	0.0106697
PUS1	1.3665	0.00093185	0.00756271
PRDM6	1.36649	0.00125679	0.00954023
SLC23A3	1.36642	0.000117724	0.0015207
SERPINB5	1.36589	0.00207366	0.0139731
KATNBL1	1.3656	0.000637441	0.00567235
CFAP53	1.3655	0.000285025	0.00304772
TSHR	1.36443	0.000551136	0.00506789
ISCU	1.3634	0.00323169	0.0195452
PTGES3	1.36167	0.00133546	0.00997818
FTO	1.36153	0.000578312	0.00525306
NUDCD1	1.36121	0.00035799	0.00363143
IFIH1	1.361	0.000888972	0.00728294
NCOA4	1.36026	0.00272446	0.017113
CEP128	1.35927	0.00028241	0.00302948
IMPG1	1.35865	0.000375454	0.00376493
XPA	1.35773	0.00206783	0.0139449
ANKRD7	1.35676	0.000383194	0.0038151
CYLC2	1.35673	0.000597832	0.00540328
MCM10	1.35634	0.00156815	0.0112639
TXNDC11	1.35628	0.000986181	0.00789754
PTPRT	1.35442	0.00039333	0.00389188
MCUB	1.35286	0.000614083	0.00552602
ISL1	1.35279	0.000930647	0.00755672
ZNF285	1.35252	0.00145843	0.0106262
SLC35F4	1.35251	0.00310565	0.0189173
DYNLL2	1.35121	0.000518182	0.00482787
CKAP2	1.34988	0.000865819	0.0071364
SLC6A5	1.34929	0.00246082	0.0158133
RFPL4AL1	1.34894	9.11826e-05	0.00124976
GTF3C3	1.34845	0.00238872	0.0154794
AXDND1	1.34827	0.000714439	0.0061567
ARHGEF10	1.34816	0.000350313	0.00356352
TSHZ3	1.34769	0.00310311	0.0189154
TNFRSF9	1.34759	0.00113839	0.00881097
SMPDL3A	1.34672	0.00252537	0.01613
APOO	1.34607	0.000576485	0.00524036
THAP3	1.3458	4.90912e-05	0.000767372
NLGN4X	1.3457	0.00142123	0.0104361
NLGN1	1.34445	0.000548023	0.00504505
MLLT3	1.34405	0.00119609	0.00916484
ASAP1	1.34282	0.000792776	0.00665466
TIGIT	1.34281	0.00259529	0.0164854
GLDC	1.34199	0.000492566	0.00464205
ACTR6	1.34165	0.000183401	0.00215112
C6orf58	1.34152	0.00140151	0.0103294
KALRN	1.34033	0.000283305	0.00303524
HMBS	1.33934	0.0019606	0.0133747
F13A1	1.33893	0.00138709	0.0102596
LCP2	1.33874	0.00146206	0.0106441
CNKSR1	1.33843	0.00254409	0.0162292
GINS4	1.33746	0.000202435	0.00232275
FAM153A	1.33649	0.00187974	0.0129344
GNG4	1.3347	0.00390384	0.0224632
MALRD1	1.33427	0.000285534	0.00305073
METTL4	1.33418	0.00209298	0.0140654
MORN4	1.33409	0.00028844	0.00307465
TTC6	1.33352	0.00108869	0.00853453
TRIM58	1.33307	0.00155778	0.0112052
VTI1A	1.33296	0.000481033	0.0045673
TBL1X	1.33108	0.00191517	0.0131141
TM4SF4	1.331	0.000926719	0.00753553
RSBN1	1.33056	0.00181979	0.0126379
CRBN	1.33008	0.00209691	0.0140752
SAMD3	1.33005	0.000671713	0.00590688
SEC23IP	1.32872	0.00170913	0.0120379
SLFN12	1.32798	0.00240876	0.0155854
NFIB	1.32724	0.000576501	0.00524036
ANKIB1	1.32666	0.000566292	0.00517724
ARHGEF9	1.32659	0.00130733	0.00981274
LRRC46	1.32611	0.00216892	0.0144197
ZFYVE27	1.32576	0.00116555	0.00897968
WDR77	1.32572	0.000483111	0.00458359
RFX6	1.32519	0.000446755	0.00431121
LASP1	1.32428	0.00168561	0.0119119
PPAT	1.32391	0.000699432	0.00607692
CABYR	1.32326	0.00158175	0.0113295
FCRL5	1.32324	0.00287248	0.0177657
ORC5	1.32289	0.00098034	0.00785821
CABP4	1.32189	0.00332406	0.0199318
OSBPL6	1.3214	0.000691689	0.0060201
EIPR1	1.32102	0.00174926	0.0122695
MYBPC1	1.32071	0.000668746	0.00588487
DDX50	1.32071	0.000927298	0.00753783
SLC10A5	1.32013	0.000941982	0.00762299
LIPH	1.3185	0.00165136	0.0117203
ZNF649	1.31766	0.00142051	0.0104338
AMIGO2	1.31739	0.00655241	0.0330093
CNIH3	1.31736	0.00110402	0.00863141
MOCS1	1.31645	0.00028279	0.00303229
IRS2	1.31628	0.00548452	0.0288737
PHF21B	1.31594	0.00174311	0.0122414
PLEKHB1	1.31593	0.00273888	0.0171636
KIFAP3	1.31508	0.000866302	0.00713806
LSM8	1.3146	0.00213411	0.014263
SLC5A6	1.31435	0.00100288	0.00800216
TINAG	1.31372	0.000385389	0.00383124
GNB4	1.31352	0.00220332	0.0145751
LPA	1.3134	0.00345435	0.0204807
ZNF346	1.31179	0.0048133	0.0262111
ALOX5AP	1.31172	0.000342538	0.00350367
EML6	1.31156	0.00254024	0.0162128
CYP2J2	1.31151	0.000486923	0.0046077
DLL3	1.30967	0.00103403	0.00819277
GATB	1.30671	0.00234384	0.015247
SLC13A5	1.3061	0.00128604	0.00970309
KEL	1.30598	0.00279593	0.0174175
KRT6C	1.30581	0.0016651	0.0117933
LIPM	1.30546	0.0016064	0.0114736
LAMB3	1.30529	0.000891542	0.00729862
USP12	1.30454	0.00180731	0.0125862
SH2D7	1.30448	0.00333706	0.0199917
C18orf63	1.30396	0.00143958	0.0105435
PLK4	1.30328	0.000952045	0.00767993
NEPRO	1.30272	0.00675597	0.0337732
TRPM1	1.30243	0.0013799	0.0102213
TMEM212	1.30173	0.000777204	0.00655507
ITGA8	1.30142	0.001036	0.00820073
SLC35D1	1.30062	0.000753008	0.00639875
HECTD2	1.30002	0.001939	0.0132461
HOXB3	1.29986	0.00185648	0.0128335
PLA1A	1.29945	0.00244368	0.0157431
MTFMT	1.29858	0.000483464	0.00458523
CROT	1.29817	0.00113727	0.00881071
MMD	1.29717	0.00328201	0.0197403
PLA2G7	1.2968	0.00113102	0.00878031
POLA1	1.29597	0.000736574	0.00629316
TDRD7	1.29593	0.00154907	0.0111552
FAXC	1.29572	0.00209891	0.0140834
GALR1	1.2955	0.00229332	0.0149914
COBLL1	1.29534	0.00149397	0.0108292
COL24A1	1.29497	0.000241422	0.0026571
NHLH2	1.29473	0.00526914	0.0280601
SATB2	1.2931	0.00282575	0.0175709
IK	1.29125	0.00367439	0.0214692
RHOT1	1.29118	0.00130243	0.00979044
SPAAR	1.29082	0.00221807	0.0146322
VGLL3	1.29051	0.00325469	0.0196458
CYB5R4	1.29018	0.00120347	0.00920749
TMPRSS5	1.28987	0.000384156	0.00382106
OR9Q1	1.28936	0.00128466	0.00969705
KANSL1L	1.28935	0.000871802	0.00717173
BOLL	1.28815	0.00111019	0.00866097
ZHX1	1.28685	0.0025331	0.0161713
ADAMDEC1	1.28625	0.00562272	0.0293878
BAG1	1.28541	0.0104073	0.0465419
ARMC1	1.28513	0.00452042	0.02498
NGDN	1.28508	0.00442693	0.0246351
C3orf38	1.28353	0.00447453	0.0248183
LAP3	1.28305	0.00108419	0.00850783
KIF17	1.28122	0.00103565	0.00820047
BLOC1S6	1.28094	0.00082193	0.00684357
RAB35	1.28091	0.000338418	0.00347317
HSF5	1.28045	0.00361877	0.0212175
LRRC37A3	1.27952	0.00102809	0.00815084
KLHL31	1.27949	0.00643096	0.032559
CASK	1.27898	0.000641112	0.00569902
ARMS2	1.27894	0.00123227	0.00938821
ZC2HC1C	1.27892	0.00259293	0.0164827
COX17	1.27867	0.0014093	0.0103815
CDH18	1.27788	0.00239054	0.0154872
CDCA7	1.27771	0.000687148	0.00599482
CNTD1	1.277	0.00245583	0.0157973
CADM2	1.27458	0.00322966	0.0195412
INO80C	1.2735	0.00122296	0.00933129
SLC17A8	1.27218	0.00407506	0.0232011
SESN2	1.27211	0.00144223	0.0105506
ATXN2	1.27094	0.00237216	0.0154012
PYGM	1.27092	0.00430096	0.0241566
SCEL	1.27068	0.00179929	0.0125407
RANBP3L	1.27042	0.00266791	0.0168454
RGS7	1.26982	0.000789647	0.00663939
GTF2A1	1.26907	0.00646754	0.0326921
FLCN	1.26903	0.00144002	0.0105435
KCNMB1	1.26859	0.00488786	0.0265251
DPY19L2	1.26856	0.000191262	0.0022238
PARD6B	1.26826	0.000813287	0.00678943
MIA2	1.26823	0.00241294	0.0155988
GPR158	1.26717	0.00348982	0.0206524
MKRN1	1.2671	0.00511881	0.0274787
CTNNB1	1.26688	0.00517437	0.0276832
RFC4	1.26685	0.00224944	0.0148011
MASP1	1.26462	0.00478591	0.0261115
PSG9	1.26373	0.00297441	0.018297
CA3	1.2637	0.00145494	0.0106129
ANAPC11	1.26363	0.00218188	0.0144755
GRK7	1.26266	0.00455633	0.0251346
ATP8B4	1.26147	0.000471318	0.00450201
RPS6KA6	1.26135	0.000806317	0.0067379
DSC2	1.26111	0.00462618	0.025448
PLCB1	1.26102	0.000825878	0.00686968
FEM1C	1.26086	0.0049449	0.026766
SNW1	1.26082	0.00103158	0.00817591
PKLR	1.26014	0.000773073	0.00653762
REPS1	1.25994	0.00280638	0.0174676
DYRK1A	1.25938	0.00125841	0.00954718
LOXHD1	1.25807	0.000757556	0.00642353
GPR179	1.25772	0.000805078	0.00673198
MPZL2	1.25735	0.0011908	0.00913537
ITIH5	1.25673	0.00472181	0.0258592
PDE11A	1.25663	0.000819124	0.0068271
RCHY1	1.25653	0.00571316	0.029756
ABLIM2	1.25623	0.00302004	0.0185268
MEIS2	1.25617	0.00138437	0.0102485
KLHL5	1.25559	0.00512736	0.0275013
NAPG	1.2539	0.00785645	0.037764
RPH3A	1.25271	0.000916665	0.00747024
NELL1	1.25257	0.00191756	0.0131266
KDM4D	1.25247	0.000147083	0.00181669
PGLS	1.25232	0.00102626	0.00813888
VSIG10	1.25226	0.00167052	0.0118218
PCDHGA6	1.25194	0.000373428	0.00374609
IL1R2	1.25118	0.00251834	0.0161019
PLEKHG5	1.25084	0.000215076	0.00242867
KIAA0753	1.2506	0.00269786	0.016988
CCNB1	1.2506	0.00238296	0.0154539
CRTC3	1.25057	0.00320668	0.0194265
OR5B21	1.25024	0.00205972	0.0139048
ENO4	1.25023	0.00144708	0.0105708
PLCL1	1.24974	0.00449941	0.0249073
AP3S1	1.24922	0.00189131	0.0129893
GLA	1.24872	0.00146767	0.0106697
ALDH1B1	1.24856	0.00177815	0.0124106
ATP7A	1.24621	0.00115037	0.00889243
TM4SF20	1.24418	0.000481958	0.00457436
STAR	1.24401	0.00345016	0.0204807
KLF10	1.24334	0.000754908	0.00640601
MSH2	1.24188	0.00198548	0.01349
DMP1	1.24152	0.000936392	0.00759229
ZNF330	1.24142	0.00544492	0.0287213
ADAM2	1.24134	0.00164792	0.0117141
DSCAM	1.24088	0.00235046	0.0152822
COL4A4	1.24011	0.00121305	0.00926961
CD8A	1.23976	0.0008706	0.00716416
HERC5	1.23884	0.00227802	0.0149182
RSF1	1.23874	0.00129026	0.00972295
RAB8B	1.23868	0.00617407	0.0316245
SNTN	1.23772	0.00334437	0.0200299
ETFBKMT	1.23762	0.00212868	0.0142417
PAX1	1.23665	0.00823419	0.0391201
APOLD1	1.23598	0.00393674	0.0225879
RBIS	1.23596	0.00792562	0.0379741
ST3GAL6	1.23573	0.00221175	0.0146125
TMEM82	1.23559	0.00177351	0.012394
ALKBH6	1.23544	0.00397425	0.0227578
ASAH1	1.2344	0.00603258	0.0310565
METTL5	1.23368	0.00273456	0.0171539
CISD2	1.23355	0.00171472	0.0120673
LIPJ	1.23344	0.00267934	0.0169008
LAMP3	1.2333	0.00357221	0.0210222
ALG10	1.23291	0.00186592	0.0128777
SLC30A2	1.2324	0.0024281	0.0156586
DNAAF4	1.23236	0.00288604	0.0178322
GLB1L2	1.23199	0.00247567	0.0158967
SDHB	1.23099	0.00193499	0.0132284
MBD1	1.23085	0.00301862	0.0185259
ZNF592	1.228	0.00442059	0.0246214
DEPTOR	1.22765	0.00251458	0.0160895
ME3	1.2275	0.0047752	0.0260699
CEMIP2	1.22691	0.000751094	0.00638795
FRA10AC1	1.22618	0.00281994	0.0175391
PPEF2	1.22606	0.00436063	0.024373
TGFBRAP1	1.22576	0.00326479	0.0196881
COL17A1	1.22539	0.00279581	0.0174175
VPS26C	1.22528	0.00435603	0.024358
NLRP2B	1.22526	0.00125957	0.00955212
CYBB	1.22517	0.003603	0.0211691
CASD1	1.22478	0.00146215	0.0106441
PHACTR3	1.22474	0.00464738	0.0255259
ANKRD31	1.22383	0.00113934	0.00881518
MCOLN2	1.22321	0.00278965	0.0173933
UQCR11	1.22319	0.00376044	0.0218312
FMC1	1.22254	9.49799e-05	0.00128728
BCAP29	1.2225	0.00504513	0.0271779
MSANTD3	1.22145	0.00264754	0.0167501
TJP2	1.22137	0.00252409	0.0161259
ARHGAP21	1.22096	0.00520886	0.0278149
ZBTB24	1.22042	0.00249745	0.0159961
PADI2	1.22005	0.00534991	0.0283656
SCARA5	1.2199	0.00574522	0.0298864
KCNJ16	1.21862	0.00674713	0.0337423
CPA4	1.21818	0.0047021	0.0257762
SPC24	1.21796	0.00064732	0.00572612
DTL	1.21727	0.00438511	0.0244667
PPIL3	1.21694	0.00371457	0.0216392
WWOX	1.21673	0.00181089	0.0126042
AMACR	1.21656	0.000712752	0.00615406
PDZRN4	1.21519	0.00139905	0.010327
CLNS1A	1.21478	0.00323267	0.0195452
ABCG5	1.21392	0.0027561	0.0172392
C10orf143	1.21314	0.00193738	0.0132412
USP9X	1.21173	0.00174333	0.0122414
MYL1	1.20983	0.00220577	0.0145806
SUCLA2	1.2095	0.0030555	0.0186926
MMP27	1.2093	0.0106052	0.0472191
PZP	1.20907	0.00625165	0.0318951
RNF138	1.20898	0.00485941	0.0264273
C8orf74	1.20889	0.00276449	0.0172619
PTGER2	1.20887	0.0106942	0.0474904
SEMA3D	1.20829	0.00136827	0.0101619
SLIT3	1.20788	0.00203913	0.0137905
SHC3	1.20769	0.00556193	0.0291421
PHLDB2	1.20725	0.00863937	0.040586
TRIQK	1.20629	0.00245745	0.0157997
ENAH	1.20515	0.000950613	0.00767163
RPRD2	1.20459	0.00542534	0.0286632
ANKDD1A	1.20334	0.00537153	0.0284594
GABRB2	1.20292	0.00225335	0.0148154
PRR11	1.20253	0.00505326	0.0271958
ARMH3	1.20233	0.00176271	0.0123468
ADAM29	1.20183	0.00260447	0.0165362
ASTN2	1.20141	0.00412378	0.0233945
PGM5	1.2003	0.00396427	0.0227131
RRAS2	1.20028	0.00166105	0.0117712
PDLIM3	1.20027	0.00340101	0.0202686
SOX11	1.20019	0.0037735	0.021887
FAM167A	1.19879	0.00104881	0.00828404
BPIFA2	1.19817	0.00439388	0.0245103
ERMN	1.19802	0.00640886	0.0324926
IPO11	1.19717	0.000635026	0.00566026
C13orf42	1.19711	0.00341677	0.0203503
ABCC5	1.19689	0.00635441	0.0322875
TMEM150C	1.19681	0.0053848	0.0285084
UBAC2	1.19639	0.00369962	0.0215917
CCDC175	1.19534	0.00314411	0.0191163
CYP4F8	1.19512	0.00933716	0.0427974
RGS10	1.19466	0.000407572	0.00400158
FER1L6	1.19428	0.0043294	0.0242787
AKR1B15	1.19416	0.00555684	0.0291335
TRAPPC11	1.19383	0.00264753	0.0167501
ATG10	1.19276	0.00173378	0.0121845
ZNF208	1.19173	0.00417162	0.0236026
FMR1NB	1.19014	0.00154684	0.0111455
KCTD19	1.19	0.00269271	0.0169598
RNF144B	1.18948	0.00159742	0.0114191
TBX20	1.18902	0.0029241	0.0180453
SMC3	1.18881	0.00463888	0.0254902
MDM1	1.18853	0.00383342	0.0221232
REPS2	1.18816	0.00872147	0.0407937
TRIM68	1.1879	0.00407801	0.0232128
MOXD1	1.18787	0.00853896	0.0402216
STIMATE	1.1877	0.000299767	0.00316957
RPP30	1.18736	0.00213745	0.0142778
HACD3	1.18727	0.00683136	0.0340762
IPCEF1	1.18641	0.00385133	0.0222165
MED13L	1.18638	0.00131156	0.00983862
ACSS3	1.18584	0.00187427	0.0129177
DAP3	1.18581	0.00227065	0.0149099
MSH6	1.18561	0.00344469	0.0204617
MMRN2	1.18539	0.000900788	0.00736481
TET2	1.18505	0.00452287	0.0249881
MET	1.1849	0.00418557	0.0236551
ERI1	1.18349	0.00303499	0.0185895
ZDHHC23	1.18231	0.0058732	0.0304026
TPK1	1.1815	0.00132333	0.00990061
HMOX2	1.18144	0.00462596	0.025448
UNC5D	1.18101	0.00231472	0.0150908
POFUT2	1.17776	0.00620709	0.0317616
DMXL1	1.17755	0.00117393	0.00903602
BRMS1L	1.17722	0.0042304	0.0238459
GRM3	1.17716	0.00584246	0.0303053
TBPL2	1.17651	0.00144773	0.0105725
SLC9A4	1.17633	0.00447056	0.0248017
MRPL13	1.17611	0.00416461	0.0235734
PPEF1	1.17608	0.00327488	0.0197235
EEFSEC	1.17603	0.00595467	0.0307209
CPEB1	1.17578	0.00237962	0.0154441
PNPLA4	1.1757	0.00352331	0.0207779
PNMA2	1.17561	0.00225165	0.0148105
PRKN	1.17531	0.00343849	0.0204296
PHLPP2	1.17524	0.00457248	0.0252182
PEX26	1.1742	0.00615677	0.031555
OTC	1.17417	0.00237241	0.0154012
PI15	1.17396	0.00711076	0.0351178
NABP1	1.17389	0.00609512	0.031306
HIBADH	1.17321	0.00217313	0.0144363
KLHL13	1.17231	0.00943438	0.0431262
PJA2	1.17226	0.00488029	0.0265011
TDRKH	1.1717	0.00808007	0.0385757
SCN8A	1.17138	0.00643939	0.0325888
SERPINB12	1.17065	0.00238182	0.0154505
ZNF418	1.16986	0.00338538	0.0201897
ARMC9	1.16971	0.00710112	0.035077
DNAH5	1.16944	0.000330046	0.00340653
CMC1	1.16822	0.0111749	0.048965
SLC1A6	1.16717	0.00455371	0.0251256
PPM1L	1.16696	0.00450076	0.0249088
MYO5C	1.16634	0.00762326	0.0369864
EXOSC1	1.16617	0.00257645	0.016415
WAC	1.16605	0.00309889	0.0188987
SPATS2	1.16577	0.00299052	0.0183748
BMP5	1.16562	0.00808804	0.0385847
CCDC43	1.16517	0.00962694	0.0437698
APLNR	1.16383	0.00058813	0.00533112
PSMG4	1.16231	0.0095839	0.0436445
SPTY2D1	1.16228	0.00531137	0.0282198
SPTA1	1.16162	0.00314749	0.0191308
CHUK	1.16049	0.00789751	0.0378915
RANBP17	1.16043	0.00189948	0.0130403
XKR3	1.16034	0.00203001	0.0137557
PEAR1	1.15978	0.00119515	0.00916044
BNIP5	1.15834	0.0018767	0.0129285
CKAP5	1.15771	0.00453399	0.0250332
MBOAT2	1.15763	0.00224682	0.0147942
SLC17A7	1.15754	0.00197238	0.0134261
PELI2	1.15733	0.00380239	0.0220093
ARFGEF1	1.15681	0.00279723	0.0174175
OR51E2	1.15598	0.000955369	0.0076994
DAZAP2	1.15523	0.00693674	0.0344869
ITLN1	1.15481	0.00197523	0.0134383
PPP1R2B	1.1542	0.00505124	0.0271908
CASP2	1.15412	0.0112172	0.0491079
SEC14L2	1.15383	0.00474863	0.0259807
MS4A2	1.15381	0.00551415	0.0289996
MAGEB18	1.15379	0.00528787	0.0281296
NECTIN4	1.15374	0.00357452	0.021031
A1CF	1.15373	0.0033372	0.0199917
LDHB	1.15331	0.00880658	0.0411157
SLC35A1	1.15188	0.00330145	0.019829
RBM43	1.15131	0.00421816	0.0238022
GULP1	1.15086	0.00872333	0.0407947
ZDHHC5	1.14938	0.00681164	0.0339979
ZNF169	1.14929	0.0054364	0.0286859
MAGEC1	1.14915	0.0017108	0.0120464
LRGUK	1.14825	0.0023295	0.0151692
AATF	1.1469	0.00520188	0.0277835
ZNF286A	1.14659	0.00419425	0.0236989
TNFSF11	1.14509	0.00558255	0.029232
ZNF704	1.14497	0.00683604	0.0340794
KRT71	1.14463	0.00733368	0.0358972
DLG2	1.14449	0.000810516	0.00677076
CD46	1.14439	0.0110622	0.0486812
JPH2	1.14394	0.0041326	0.0234165
SNX24	1.14366	0.00749026	0.0364737
ABCB11	1.1435	0.00513813	0.0275416
ATXN3	1.14349	0.00164972	0.0117203
TBRG4	1.14344	0.00750862	0.0365333
IL18	1.14114	0.000852347	0.00705033
GLP1R	1.14099	0.00622771	0.0318222
ZNF131	1.14079	0.00748327	0.0364466
RNASE9	1.14079	0.00503	0.0271109
EEPD1	1.14028	0.00204314	0.0138078
SNAP25	1.14026	0.00224501	0.014786
TMEM181	1.13999	0.00622446	0.0318184
MKX	1.13825	0.00345266	0.0204807
PORCN	1.13742	0.00304245	0.0186217
HEBP1	1.13675	0.00489238	0.0265383
MARCHF3	1.13648	0.00458598	0.0252707
CCDC90B	1.13644	0.00700831	0.0347403
AHCY	1.13621	0.00512457	0.0275013
FHL5	1.13564	0.0028548	0.0176951
ATG4A	1.13555	0.00667808	0.0334822
CASP5	1.13502	0.000418815	0.00408981
CASP14	1.13492	0.00245654	0.0157978
PGGT1B	1.13474	0.00787918	0.0378374
EGF	1.13413	0.00327947	0.0197344
AKAP11	1.13396	0.00498356	0.0269178
SEMA3F	1.13308	0.00152274	0.0110094
CDC40	1.13268	0.00898678	0.0417114
POMT1	1.13154	0.00997237	0.0449856
LYST	1.13145	0.00121937	0.00930666
NPAS3	1.13097	0.00582625	0.0302336
SOCS5	1.13086	0.00358943	0.021104
IQCF3	1.13085	0.00447973	0.0248361
SNX11	1.13072	0.00870313	0.0407516
HNRNPH2	1.13021	0.00782887	0.0376671
BMPR1A	1.12984	0.0050988	0.0273886
HSD17B13	1.12953	0.00665195	0.0333782
PDE5A	1.12889	0.00227654	0.0149182
ABCD3	1.12807	0.00299522	0.0183992
ZBED3	1.12775	0.008319	0.039405
ZNF525	1.1275	0.00478523	0.0261115
C2orf88	1.12614	0.00435764	0.0243617
MARK3	1.12593	0.0110149	0.0485407
SYCP1	1.12592	0.00283586	0.0176165
NDUFAF1	1.12591	0.00142201	0.0104388
BNC1	1.12562	0.00572714	0.0297985
SHISAL2A	1.12559	0.00680121	0.0339593
HTR3C	1.12556	0.00641459	0.0325146
PTGDR	1.12555	0.00884869	0.0412516
CLDN15	1.12543	0.00101722	0.00809405
NELL2	1.12537	0.00749531	0.0364843
ZFAND4	1.12469	0.00595528	0.0307209
UBAP2	1.12421	0.00634683	0.0322554
ESM1	1.12407	0.00449119	0.0248726
N6AMT1	1.12382	0.00929209	0.042636
MINAR2	1.12352	0.00783784	0.0376975
ATAD5	1.12299	0.00462853	0.0254517
CD177	1.12214	0.00516274	0.0276464
GTF2F2	1.12212	0.00938667	0.0429545
NAALAD2	1.12212	0.00609585	0.031306
COA4	1.1207	0.00968146	0.0439547
GEM	1.12001	0.00790541	0.0379131
NPHP1	1.11879	0.00336432	0.0201035
ITPKC	1.11851	0.00986701	0.0446214
KIF3A	1.11809	0.00451499	0.0249609
NUTM1	1.11776	0.00692649	0.0344559
FBLN5	1.11749	0.00432928	0.0242787
TMEM106B	1.11724	0.00739335	0.0361127
MRTFB	1.11689	0.00264277	0.0167283
SAMSN1	1.11657	0.00684971	0.0341409
GLMN	1.11627	0.00746374	0.0363716
KCNU1	1.11614	0.00700742	0.0347403
FAM221A	1.11588	0.00867804	0.0406927
PREX2	1.11531	0.00321314	0.0194552
COL19A1	1.11523	0.00125514	0.00954017
PSMB2	1.11469	0.00417732	0.0236243
KCNJ13	1.11458	0.00186067	0.0128555
ZNF736	1.11456	0.00895309	0.04159
ALKBH1	1.11453	0.00342692	0.0203895
ZFP30	1.11407	0.00516423	0.0276464
MERTK	1.11391	0.00380421	0.0220148
OR13C2	1.11386	0.00369384	0.021565
STT3A	1.11353	0.00495485	0.0268141
RNF183	1.1135	0.00389843	0.0224456
BMP2K	1.11292	0.00131626	0.00985349
PDZD2	1.1129	0.00523426	0.0279388
POGLUT2	1.11234	0.00683544	0.0340794
ABCA6	1.11223	0.00730458	0.0357824
ZC3H13	1.11126	0.00517679	0.0276903
RO60	1.11115	0.00663729	0.033331
ZNF534	1.11106	0.00788663	0.0378588
SLC9C1	1.11075	0.00544652	0.0287213
ARAP2	1.10975	0.00130396	0.00979318
GRB10	1.10966	0.00888504	0.0413603
ADCYAP1	1.10707	0.00442397	0.0246294
TMLHE	1.10701	0.00625204	0.0318951
SLC36A3	1.10676	0.00451685	0.0249657
TOGARAM1	1.10656	0.00359998	0.0211562
SCPEP1	1.1062	0.00577495	0.0300165
MALSU1	1.10613	0.00303496	0.0185895
TDP2	1.10543	0.0108809	0.0480839
NUP205	1.10537	0.00472234	0.0258592
SPTBN4	1.10467	0.00399401	0.0228319
ZDHHC20	1.10456	0.00543474	0.028683
ZFAT	1.10436	0.0075197	0.0365679
TWF1	1.10336	0.00480659	0.0261962
CPT2	1.10334	0.00542399	0.0286621
POU4F1	1.10298	0.00356802	0.0210025
JCAD	1.1023	0.0104596	0.0467021
MED12L	1.10204	0.00261912	0.0166118
TIE1	1.10169	0.00253279	0.0161713
GOLGA8G	1.10161	0.00217	0.0144231
TCEAL7	1.10074	0.00952351	0.0434163
SRSF12	1.10074	0.00716818	0.0353257
FAM169A	1.10027	0.00906949	0.0419089
WDR97	1.1001	0.00341184	0.0203284
DDX43	1.09974	0.00227794	0.0149182
LECT2	1.09971	0.00821158	0.0390502
CDYL2	1.09957	0.00856341	0.0403068
DPP4	1.09957	0.0072207	0.0355017
NPLOC4	1.09926	0.00519207	0.0277529
CNTN4	1.09911	0.00326362	0.0196857
UNC5B	1.09893	0.0107208	0.0475854
NPC1	1.09876	0.0072511	0.0356098
CD2AP	1.0985	0.00645537	0.03265
MS4A6A	1.09831	0.0113072	0.0494081
RNF14	1.09772	0.00363384	0.0212911
ADRB2	1.09755	0.00234237	0.0152413
ARHGAP24	1.09731	0.00486691	0.0264567
CD37	1.09576	0.00125668	0.00954023
NIF3L1	1.09533	0.00330087	0.019829
ABCC2	1.09293	0.00856267	0.0403068
PILRB	1.09207	0.00607157	0.0312319
KLHL14	1.09161	0.0078971	0.0378915
MAGEB2	1.09153	0.00298454	0.0183425
SPAST	1.09143	0.00446161	0.0247783
ESR2	1.09123	0.0106432	0.0473217
TMPRSS11E	1.09116	0.00118229	0.00908379
GFM2	1.0899	0.00489235	0.0265383
AKR1C3	1.08951	0.00858325	0.0403702
FAM204A	1.08928	0.00531047	0.0282198
CRISP1	1.08921	0.00548859	0.0288891
MFSD2B	1.08917	0.00582929	0.0302432
GFOD1	1.0876	0.0106319	0.0472882
TUBAL3	1.08729	0.0108383	0.0479621
MAS1	1.08729	0.00718216	0.0353671
TRAF3IP1	1.08676	0.0051155	0.0274667
BZW2	1.08562	0.00947192	0.0432432
WIF1	1.08553	0.0088654	0.0412992
CDCA2	1.08506	0.0110305	0.0485923
ZSWIM6	1.08469	0.00203696	0.0137807
MYOM1	1.0844	0.00811821	0.0386995
CCDC68	1.08405	0.00736771	0.0360082
HLTF	1.08303	0.00332682	0.0199436
SSX5	1.08286	0.00552818	0.0290493
CREG2	1.08267	0.00797564	0.0381922
IL18R1	1.08231	0.00361477	0.0212038
TALDO1	1.08168	0.00493012	0.0267031
KSR2	1.081	0.00518752	0.0277367
ADAM22	1.07992	0.00119967	0.00918706
LEO1	1.07892	0.0060385	0.0310744
FHL2	1.07804	0.00502233	0.0270984
UBE4B	1.07757	0.00433572	0.0242923
IQCK	1.07751	0.00767767	0.0371723
ACBD5	1.07693	0.00619737	0.0317212
MRPL47	1.07651	0.00390493	0.0224644
EZH1	1.07523	0.00719743	0.0354217
GALNT11	1.07463	0.00716389	0.0353183
ZIC1	1.07389	0.00532813	0.028291
RASA4	1.07345	0.00087566	0.0071988
ZNF200	1.07282	0.00589863	0.0305218
TPTE2	1.0727	0.00694537	0.0345227
HERC3	1.0716	0.00808406	0.0385757
ACKR2	1.07147	0.00928428	0.0426089
CALB2	1.07115	0.00331575	0.0198961
AMTN	1.07087	0.00820163	0.0390166
PIK3R5	1.06951	0.00480592	0.0261962
BAZ1A	1.06912	0.00386463	0.022278
GLT1D1	1.06906	0.0038412	0.0221631
SERPINI1	1.06852	0.00434728	0.0243301
FIGN	1.06834	0.00886732	0.0413005
TERB2	1.06749	0.00640418	0.0324835
WNT5B	1.067	0.00850781	0.0400972
OMA1	1.06611	0.00909249	0.0419774
L3MBTL4	1.06566	0.005772	0.0300073
SLC39A10	1.06556	0.0105728	0.0471339
IDNK	1.06536	0.00772006	0.037313
ATP8B1	1.06522	0.0101983	0.045783
C12orf56	1.06491	0.00274494	0.0171821
ZNF410	1.06454	0.00441167	0.0245879
MEST	1.06292	0.00330075	0.019829
HAO1	1.06246	0.00698257	0.0346601
ZNF473	1.06227	0.0103555	0.0463675
EPHB4	1.0618	0.00405931	0.023127
COL4A6	1.06177	0.00667765	0.0334822
PSMA8	1.06116	0.00758764	0.0368418
GRM6	1.06105	0.00143368	0.0105093
HRH4	1.059	0.0085467	0.0402506
OBI1	1.05824	0.00614907	0.0315219
PNLIPRP3	1.05821	0.0102237	0.0458619
TTLL11	1.05802	0.00526421	0.0280397
SHOC1	1.05665	0.004094	0.0232881
FLT1	1.05657	0.00802997	0.0384088
AMBP	1.055	0.00537641	0.02847
TMC8	1.05466	0.00757268	0.0367762
HSH2D	1.05373	0.010881	0.0480839
DMRT2	1.05369	0.00991622	0.044796
GKAP1	1.05211	0.0052413	0.0279587
ANGPT1	1.05181	0.00906487	0.0419089
JPT2	1.05179	0.00218093	0.0144755
PSMD9	1.05127	0.00600436	0.0309301
SLC9C2	1.05101	0.00555808	0.0291335
DCUN1D4	1.05068	0.00765022	0.0370889
PAN3	1.05015	0.00775681	0.0374482
DNMT3B	1.0501	0.00443862	0.0246744
IGFL3	1.0497	0.000776019	0.00655191
CRLF3	1.04933	0.00734714	0.0359424
DPP10	1.04872	0.00826649	0.0392221
APOL3	1.04823	0.00681626	0.0340143
SNX4	1.0462	0.00936272	0.0428836
TNFAIP8	1.04617	0.00944586	0.0431612
RAP1GDS1	1.04504	0.00569862	0.0296928
CCDC14	1.04434	0.0103277	0.0462676
ATAD2	1.04383	0.00846451	0.0399376
PPP2R2C	1.04349	0.00899481	0.041728
GMCL1	1.0431	0.00934525	0.042819
TXNDC16	1.04219	0.00328414	0.0197484
GRPEL1	1.04178	0.00453768	0.0250481
ADGRB2	1.04129	0.00660465	0.0332065
SSX3	1.04128	0.0113417	0.0494952
FZD3	1.03969	0.00439511	0.0245117
GALC	1.03968	0.00575459	0.029929
USP6NL	1.03925	0.0076542	0.0370904
ADGRV1	1.03888	0.00183673	0.0127247
FAM216A	1.03854	0.00244197	0.0157361
ABCA1	1.03849	0.00867072	0.0406836
CYRIB	1.03845	0.00963713	0.043793
UQCRHL	1.03673	0.000910574	0.00743065
PIN1	1.0356	0.00664036	0.0333332
L3MBTL3	1.03513	0.00423189	0.0238479
SPATA4	1.0344	0.006514	0.032868
SESN1	1.03411	0.00422938	0.0238459
SLC22A12	1.03401	0.00487234	0.0264806
CCDC38	1.03375	0.00960886	0.0437033
ACTR3	1.03367	0.00778492	0.0375268
LRP2	1.033	0.00475457	0.026002
SLC25A24	1.03292	0.00982874	0.0444721
ZNF630	1.03242	0.00742499	0.0362184
ERO1A	1.03171	0.00419659	0.0237016
GCK	1.02981	0.00751711	0.0365623
PRMT3	1.02802	0.00408046	0.0232214
PAK2	1.02635	0.0112878	0.0493543
ABCA13	1.02544	0.00146544	0.0106619
KCNC1	1.02543	0.00864086	0.040586
AKIRIN2	1.0254	0.00496988	0.0268725
CEACAM21	1.02521	0.00463201	0.0254635
ANKRD46	1.02429	0.00661737	0.0332573
DACT2	1.02401	0.010428	0.0466018
AP2B1	1.02364	0.00560493	0.029319
GHR	1.0224	0.0111404	0.0488389
PDZD8	1.02131	0.00702447	0.0347932
GALNT9	1.02123	0.00890409	0.0414034
TLR10	1.02092	0.00624284	0.031867
ATOH8	1.01953	0.00976106	0.044257
SIAE	1.01785	0.00726712	0.0356473
DCLK2	1.01635	0.00991587	0.044796
CRISP3	1.01579	0.0111214	0.0487981
IL1A	1.01518	0.00830255	0.039355
ZNF616	1.01481	0.0072982	0.0357719
RAE1	1.01417	0.00806137	0.0385208
ZNF66	1.01391	0.00843907	0.0398472
ME2	1.01365	0.00632915	0.0322172
DGLUCY	1.0129	0.00808372	0.0385757
CFAP52	1.01145	0.0105807	0.047143
TMPRSS11B	1.01142	0.010993	0.0484692
LILRB2	1.01135	0.00790106	0.0378994
MS4A12	1.01004	0.00948183	0.0432807
NRG4	1.00866	0.00976375	0.044257
ASB11	1.00781	0.00443669	0.0246744
METTL24	1.00694	0.00848909	0.0400331
LETM2	1.00644	0.0099443	0.0449069
RBM34	1.00345	0.00895407	0.04159
TMEM225B	1.00189	0.010169	0.0456937
MED18	1.00127	0.0084187	0.0397659

## Sheet: OA_DZ
Deep zone-specific marker genes from patients with OA.
Adjusted P indicates BH adjusted p-values.
Gene	log2FoldChange	p-value	adjusted P
SMTNL1	4.00579	8.0796e-19	5.04692e-15
DVL2	3.94822	1.96639e-17	8.18868e-14
DNAJC4	3.49572	1.38942e-12	8.46735e-10
SOWAHC	3.34546	3.14541e-12	1.59053e-09
TEX36	3.12906	3.99129e-12	1.8821e-09
AMER3	3.06841	1.53239e-12	9.11627e-10
ZNF772	3.03324	1.42069e-09	2.05187e-07
ANKRD39	3.02442	2.46197e-11	8.54374e-09
NTNG2	2.96886	4.12384e-09	4.79248e-07
TMEM161A	2.92039	2.9061e-12	1.51275e-09
KL	2.89209	2.53189e-09	3.19504e-07
OR52N2	2.84082	7.43251e-10	1.23995e-07
CRELD1	2.81744	1.02564e-09	1.57218e-07
C2orf16	2.80983	4.7783e-10	8.80528e-08
C18orf32	2.79606	2.57332e-08	2.13612e-06
AIFM3	2.79434	2.79907e-08	2.2707e-06
VANGL2	2.77607	5.7603e-09	6.36844e-07
ARHGAP8	2.74348	1.31445e-09	1.95494e-07
VTCN1	2.71738	1.02835e-07	6.25166e-06
ZNF275	2.63866	1.8188e-06	6.02712e-05
SPRR2E	2.63115	2.26824e-08	1.94757e-06
ADORA2A	2.59967	2.8806e-08	2.31965e-06
GCSH	2.59554	1.31462e-07	7.61666e-06
KERA	2.56881	1.58861e-08	1.47011e-06
LRRC37B	2.55945	9.30571e-08	5.82738e-06
RGS4	2.52753	2.28176e-06	7.16233e-05
CGA	2.5246	9.6239e-07	3.69874e-05
KEL	2.52314	4.85153e-06	0.000129509
TRAIP	2.52127	1.07673e-06	4.03845e-05
ALAD	2.49933	8.11901e-08	5.20158e-06
ETV3L	2.46814	5.17139e-09	5.79428e-07
JAZF1	2.45839	2.02799e-07	1.07182e-05
CORO6	2.45636	5.86898e-08	4.03974e-06
TBX3	2.4462	4.18084e-06	0.000115882
SYT9	2.43935	9.09307e-09	9.47033e-07
OOSP2	2.43913	1.91683e-07	1.02557e-05
INSRR	2.42915	4.26314e-08	3.16079e-06
MYH11	2.40521	1.24112e-07	7.31294e-06
ESS2	2.40223	1.73917e-06	5.83289e-05
IL2RG	2.39828	4.24511e-07	1.96077e-05
TEX264	2.39157	8.04701e-08	5.18202e-06
PTPRR	2.37754	4.81249e-07	2.16268e-05
AOC3	2.37191	5.73296e-06	0.000146917
EN2	2.36387	3.1913e-06	9.35891e-05
GNL3L	2.36017	1.07412e-10	2.63116e-08
SULT6B1	2.35015	4.25285e-08	3.16079e-06
RINT1	2.34524	1.97374e-07	1.04927e-05
SLC16A12	2.33182	4.80355e-08	3.42919e-06
AP1G2	2.32461	5.9638e-07	2.56034e-05
SLC15A1	2.32018	2.84104e-06	8.55257e-05
CXADR	2.31762	1.05919e-06	4.00377e-05
SNRPD1	2.30983	4.07446e-07	1.90289e-05
ZBTB49	2.30624	8.11788e-06	0.000192807
ZIC3	2.30618	1.02514e-07	6.24735e-06
BEST3	2.29462	5.22311e-05	0.000773976
TAF5L	2.29054	1.70484e-06	5.73313e-05
CCZ1	2.29048	1.57295e-06	5.42093e-05
TATDN3	2.28924	4.43471e-07	2.0257e-05
HAL	2.28369	3.9178e-06	0.000110362
MDH1	2.27811	1.06594e-05	0.000234244
HTR2B	2.27377	3.79258e-08	2.88029e-06
ASH2L	2.26723	1.43305e-05	0.00028946
STRA6	2.26301	1.7713e-06	5.90575e-05
WARS2	2.24862	2.25716e-06	7.09402e-05
CPA5	2.24742	6.69626e-06	0.000165492
LHFPL5	2.24726	3.9272e-06	0.000110466
CRX	2.24715	2.90356e-06	8.71977e-05
PI15	2.23763	8.04191e-06	0.000191383
TTC33	2.22336	1.51889e-05	0.000301437
C5orf46	2.21744	1.34328e-08	1.31106e-06
ACTBL2	2.20602	5.88412e-06	0.000150174
ARNT	2.20476	8.14592e-06	0.000193106
SNX18	2.19701	6.68476e-06	0.000165372
CDA	2.19672	5.29422e-09	5.90542e-07
RRAGB	2.19345	1.95062e-05	0.000362352
HIVEP2	2.18847	1.15114e-05	0.000247208
ZCWPW2	2.18835	3.44843e-07	1.66016e-05
PCDH1	2.17946	5.12338e-06	0.000135177
HEATR9	2.17555	7.23049e-06	0.000176255
CHRNB4	2.17541	1.39395e-05	0.000284552
CYP19A1	2.17158	7.65841e-07	3.08137e-05
RUSF1	2.16963	8.74257e-06	0.000203013
BUD13	2.15135	1.50994e-06	5.26183e-05
ZNF687	2.15122	3.40563e-07	1.64909e-05
POLG2	2.14792	6.22679e-06	0.000156837
SKA2	2.13282	1.3419e-05	0.000276411
FGF14	2.12059	2.73521e-05	0.000470308
RIOK2	2.11387	2.72736e-05	0.000469972
HINFP	2.11268	8.19196e-06	0.00019383
SPATA22	2.11073	3.30292e-06	9.57386e-05
TGIF2	2.10452	2.40328e-05	0.000425363
TEX9	2.10448	7.88618e-06	0.000188921
ZNF843	2.10371	9.55838e-06	0.000218046
CAMK2G	2.10128	9.55949e-06	0.000218046
CCDC9B	2.10008	0.000242117	0.00251749
ARGFX	2.09173	4.56761e-06	0.00012405
JPH1	2.09045	0.000116003	0.00144273
LGI4	2.09013	2.20315e-06	6.96809e-05
ZBTB33	2.08698	4.33071e-05	0.000670429
LAMP1	2.08405	8.27934e-06	0.000194974
CELSR2	2.07346	3.03557e-05	0.000507676
CLEC6A	2.07227	6.20331e-06	0.000156403
PRDM10	2.07053	7.98494e-07	3.17694e-05
CARD19	2.06793	1.04948e-05	0.000231442
AP5M1	2.04964	1.30837e-05	0.00027107
CISD2	2.03722	7.56755e-05	0.00104581
KRT4	2.02448	2.01954e-05	0.000372126
COL6A6	2.01986	3.88576e-06	0.00010983
CFAP251	2.01457	3.31995e-05	0.000547076
VEPH1	2.01386	2.55009e-05	0.00044557
OR52N5	2.01035	7.35188e-05	0.00101939
RAB3GAP2	2.0053	3.6432e-05	0.000586528
ARHGEF39	2.00413	6.32517e-07	2.66511e-05
FBXO40	1.99856	0.000196713	0.00214445
STYX	1.99843	5.88508e-05	0.000855906
LIX1	1.99596	1.24158e-06	4.5156e-05
C1QTNF1	1.98875	2.75354e-05	0.000472203
HTRA4	1.98686	1.0863e-05	0.000236843
DMTN	1.97875	1.20395e-06	4.3915e-05
MAP3K7CL	1.97763	8.92705e-05	0.00118644
GRAMD4	1.9692	4.61735e-06	0.000124978
WBP4	1.9608	0.000107816	0.00137212
SCGN	1.96047	5.25982e-05	0.000778104
PSME2	1.95961	1.72751e-05	0.000331517
AGA	1.95833	1.14571e-05	0.000246358
FAM174B	1.95823	2.06671e-05	0.000379139
MEIG1	1.95754	1.47265e-05	0.000294837
KNOP1	1.95331	6.14136e-05	0.000883917
CHFR	1.95178	6.39547e-05	0.000912605
MED7	1.95168	0.000203456	0.00220162
KCTD16	1.94971	0.000149526	0.00174827
NOXRED1	1.94334	8.04261e-06	0.000191383
SPCS3	1.93903	0.000161937	0.00185637
VMP1	1.93647	0.000198476	0.0021599
PJA1	1.93628	8.63317e-05	0.00115972
DLGAP5	1.93403	0.000111278	0.00139858
BCAN	1.93266	5.77901e-07	2.50685e-05
RASGRP2	1.92835	5.14474e-05	0.000763512
MOCOS	1.91199	8.1659e-05	0.00111008
NRG3	1.91196	2.76633e-05	0.000473422
VWC2L	1.90489	1.06776e-05	0.000234367
ZIM2	1.89975	0.000478388	0.00422816
C2orf69	1.89401	0.000137964	0.00164405
KIAA1586	1.8939	0.000330765	0.00318724
CCN5	1.88747	0.000104216	0.00133399
SEC31B	1.8832	0.000300485	0.00296404
DDI1	1.87603	8.91856e-05	0.00118644
CRTAM	1.87453	4.86977e-05	0.000732547
MGLL	1.86807	8.51973e-05	0.00114757
ZMYM1	1.86471	0.000256989	0.00264461
CC2D2B	1.8647	1.49372e-05	0.00029817
BCL2L11	1.86265	0.00023481	0.00246511
FFAR4	1.86104	9.48817e-05	0.00124186
C1orf185	1.85804	5.90506e-06	0.000150248
STOX1	1.85609	0.000661251	0.00535386
SLC28A1	1.85094	6.82715e-05	0.000960491
GPLD1	1.85026	2.52325e-05	0.000442118
TMEM45A	1.84778	3.61468e-05	0.000582686
SALL4	1.84764	8.36917e-05	0.00113217
STARD8	1.84503	1.01699e-05	0.000227112
SLC30A10	1.83757	0.000333404	0.00320648
SMCO1	1.83567	0.000237908	0.00248823
AMBN	1.83243	0.000190128	0.00209644
SUZ12	1.82556	2.77541e-05	0.000474325
HSD17B12	1.82522	0.000279594	0.00280605
PTDSS1	1.82228	0.000109184	0.00137939
PPME1	1.82201	0.000348488	0.00331077
BVES	1.81974	0.000244479	0.00253572
BRINP1	1.81836	8.85062e-05	0.00118068
IZUMO3	1.81649	1.8389e-05	0.00034861
GOLGA8F	1.81599	4.56426e-06	0.00012405
PAGE1	1.81545	8.56646e-06	0.000199852
TRAPPC10	1.8114	4.54109e-05	0.000694391
MACO1	1.81068	0.000262902	0.00269436
OSGIN2	1.80867	0.000284332	0.00284173
SLC30A4	1.80129	0.000368917	0.00346141
CNTN2	1.7988	0.000476654	0.00421938
ERMAP	1.79558	1.74097e-05	0.000333333
TLR1	1.79553	0.000118595	0.00146353
LRRC52	1.79517	1.42417e-05	0.000288599
PRSS38	1.79392	0.000160369	0.00184823
TBC1D12	1.79219	0.000124518	0.00151692
SLC6A20	1.79205	0.00015055	0.00175778
ZNF493	1.79199	0.000542333	0.00461718
CACNG2	1.78981	0.000104556	0.00133697
RBM20	1.78698	0.000102035	0.00131346
NPC1L1	1.78665	0.000118786	0.00146353
EOGT	1.7858	0.000327097	0.00315919
CCDC163	1.78561	6.59106e-05	0.000934712
MLANA	1.78471	0.000370146	0.00347035
RHOU	1.78386	7.61528e-05	0.00105125
CRYM	1.78302	2.95459e-05	0.000497127
AFMID	1.78003	0.000157871	0.00182029
ZC4H2	1.77958	0.0004375	0.00395348
KRT20	1.77878	0.000504486	0.00439298
GALNT3	1.77783	0.000560718	0.00471873
EFHB	1.77782	0.000276136	0.00278657
C5orf34	1.7773	0.000145932	0.00171266
CHST1	1.77677	3.27344e-05	0.000541298
MTERF1	1.77564	3.94316e-05	0.000621994
ZFP82	1.77545	0.000745569	0.00585075
GMNN	1.77533	1.3026e-05	0.000270661
GLB1L	1.7737	1.8795e-05	0.000353357
AGR3	1.77045	0.000101331	0.00130711
HOXA6	1.76857	0.000621206	0.00510071
STX1B	1.76439	0.00376949	0.0195566
RARB	1.75949	8.531e-05	0.00114785
FN3KRP	1.75495	0.000134951	0.00161791
C1orf100	1.75399	0.000200591	0.00217912
WDR87	1.75328	0.000108566	0.00137697
NT5DC4	1.75301	0.000299674	0.00295926
MSX2	1.75219	0.000279864	0.00280605
ESRP1	1.74352	0.000651156	0.00529443
ZAP70	1.73935	0.000289361	0.00288162
ST6GALNAC1	1.73784	0.000318422	0.00309938
DCAF8L2	1.73779	0.000195928	0.00213776
FBXO39	1.73731	0.00027571	0.00278657
ZKSCAN5	1.73703	3.43831e-05	0.0005615
UGT3A1	1.73652	0.000856518	0.00649104
SYNGR1	1.73514	0.000551846	0.00467246
ZNF549	1.73361	0.000637632	0.00519461
DCAF10	1.7331	0.000457757	0.00408483
C17orf75	1.72547	6.81663e-05	0.000959552
ANKRD33	1.72441	0.00106222	0.00760041
CDH1	1.71955	0.000136559	0.00163296
MYO1H	1.71943	0.000382026	0.00356168
SERPINA5	1.7188	0.00156185	0.0102024
CCDC69	1.71542	0.000697621	0.00555296
MAP3K1	1.71457	0.000628662	0.00514334
KLHL13	1.71329	0.00074646	0.0058559
TP53AIP1	1.70694	0.00018619	0.00206578
TRIM64C	1.7068	0.00013501	0.00161791
NT5C2	1.70573	0.000272369	0.00276971
MMP13	1.70402	0.000161012	0.00185163
FAM162B	1.7032	0.000277963	0.00279819
CNR2	1.69849	0.000229065	0.00242005
MPZL3	1.69847	0.000508582	0.00441769
CHRND	1.68605	0.000463388	0.00412183
SYMPK	1.68427	0.000120718	0.00147928
TMPRSS11A	1.68396	0.00102455	0.00739556
ZFP91	1.6791	0.00336025	0.0180402
TRO	1.67832	0.000320532	0.00311627
FAM107A	1.67551	0.000218758	0.00233784
FERMT2	1.67442	0.00179533	0.0113107
CNOT4	1.67145	0.000290283	0.00288849
HYOU1	1.66844	0.000225156	0.00238987
ITGA4	1.66782	0.000173259	0.00195002
UBA7	1.66756	0.00218318	0.0130876
CASP3	1.66487	0.000753692	0.00590337
TEX2	1.66415	0.00065239	0.00529929
DOCK6	1.66127	0.000308743	0.00302401
PPP3R2	1.66061	0.000142281	0.00167887
KCNQ3	1.6588	0.00104644	0.00751801
SPRY1	1.65699	0.000485419	0.00427372
ZNF862	1.6563	0.000521526	0.00448566
NLRP14	1.65379	0.000310671	0.00303813
SULT1E1	1.65026	0.000669836	0.00539888
AGBL4	1.64962	0.000390135	0.00361838
CNN1	1.64809	0.000161966	0.00185637
OTUD3	1.64691	0.000440688	0.0039751
PARP9	1.64648	0.00124409	0.00858075
BTK	1.6448	0.000494918	0.00433287
TENM4	1.64411	0.000672496	0.00540928
MIP	1.64179	0.00123857	0.00855597
PGAP4	1.64073	0.000664263	0.00537128
ZNF277	1.64027	0.000400283	0.00367972
ILF2	1.63436	0.000993277	0.00723558
NEURL4	1.63284	6.09837e-05	0.000878743
DHRS7B	1.63274	0.00117733	0.00823536
DTX1	1.63266	0.000255917	0.00263793
THUMPD3	1.63202	0.00064806	0.00527269
GIPR	1.63136	6.91461e-05	0.000971154
EVA1A	1.62761	0.000476979	0.00422019
C1orf116	1.62608	0.00176841	0.0111806
WNT3	1.62458	0.000194694	0.00212708
GPC4	1.62439	5.95334e-05	0.00086332
ATIC	1.62428	0.000924482	0.00687046
WDR74	1.62329	0.00291481	0.0162566
CLEC20A	1.62166	0.00122866	0.00850161
NETO1	1.61663	0.00184214	0.0115554
DNAJC16	1.61651	0.00183449	0.0115196
ITPRIP	1.61602	0.00235936	0.0138544
RTN4IP1	1.61508	0.000275993	0.00278657
SGPP1	1.6147	0.00280291	0.0157895
HNRNPCL1	1.61189	0.000142313	0.00167887
WDPCP	1.60921	0.000322252	0.00312812
CD40	1.60908	0.00133052	0.00903158
ZC2HC1C	1.60873	0.00172514	0.0110016
VSTM2A	1.6051	0.000978486	0.00715122
CLTCL1	1.6001	0.00102403	0.00739556
TMX1	1.59994	0.00117577	0.00822674
HABP2	1.59943	0.000510122	0.0044272
ACADL	1.59931	0.00188121	0.0117217
EBAG9	1.59899	0.00100899	0.0073154
TERF2IP	1.59536	0.00195292	0.0120528
CCDC85C	1.59532	0.000463954	0.00412393
DMAC1	1.59462	0.00342014	0.0182794
UEVLD	1.5938	0.000831822	0.00634817
PAIP1	1.59375	0.00048853	0.00429219
PTBP3	1.59324	0.00207143	0.0125848
FBXO47	1.59188	0.00138475	0.00933349
GPRC6A	1.59018	0.00161042	0.0104479
HSF2	1.58865	0.00133783	0.00906861
FDFT1	1.58843	0.00389371	0.0200182
OTUD4	1.58759	0.000853345	0.00646896
SUPV3L1	1.58698	0.000340718	0.00325801
USP50	1.58599	0.000380733	0.00355228
BTNL3	1.58433	0.00208483	0.0126467
MCPH1	1.58267	0.000903489	0.00675885
ZNF77	1.58194	0.000450326	0.00404161
PDK4	1.58092	0.00187585	0.0117029
NSF	1.58013	0.00145633	0.00969308
GPAT3	1.57626	0.00231714	0.0136602
PRUNE1	1.57162	0.000840427	0.00638998
DHRS11	1.57118	0.00305338	0.0168563
TNNT2	1.57023	0.000978835	0.00715122
MOCS3	1.56993	0.000309021	0.00302436
RNF139	1.56809	0.000947471	0.00698836
SPTLC3	1.56463	0.000953784	0.00701744
SSUH2	1.56454	0.00147527	0.00978789
AIM2	1.56423	0.00138798	0.00935278
METTL18	1.56027	0.000225853	0.00239574
COA6	1.55673	0.000272155	0.00276875
USH1C	1.55422	0.000303472	0.00298151
GCSAM	1.55125	0.000115445	0.0014385
SNX31	1.55004	0.000293638	0.00291029
THEMIS2	1.54531	0.000339734	0.00325109
ECEL1	1.54002	0.000329497	0.00317774
CYLC1	1.53847	0.00161899	0.0104773
HK3	1.53453	0.000527196	0.00451577
NUP188	1.53246	0.00072013	0.00569945
BRSK1	1.5322	0.000181646	0.00202435
HAUS3	1.53055	0.00364424	0.0191131
ZNF367	1.52799	0.00237227	0.0139136
EPHA5	1.52618	0.000767814	0.00599331
MOGAT3	1.52354	9.77288e-05	0.00126981
SDR16C5	1.5215	0.00295683	0.016452
DMRTA1	1.52127	0.000869268	0.00655783
OAS3	1.52058	0.00413827	0.0209691
SPINK6	1.51899	1.30315e-05	0.000270661
FBH1	1.51812	0.00121395	0.00842548
TFAP2B	1.51592	0.00127866	0.00877318
VAPB	1.51552	0.00961941	0.0392144
TADA2A	1.514	0.00192239	0.0119159
ARPC4	1.51322	0.00326864	0.01768
SMAD9	1.51306	0.00316067	0.0172844
AP3S2	1.51302	0.00309119	0.0170237
KHDRBS3	1.51295	0.0028974	0.0161825
TMEM14B	1.51156	0.00277377	0.0156652
GPN3	1.50862	0.0026464	0.0151207
LARGE1	1.50774	0.0011258	0.00795704
PIK3R4	1.50629	0.00173788	0.0110462
STEAP4	1.49861	0.00487799	0.0236571
OTOP2	1.49707	0.000512196	0.00443818
PDP2	1.4931	0.00191906	0.0119041
DNMT3A	1.49265	0.00114039	0.00803658
OR13C5	1.49138	0.000491145	0.00430588
CENPM	1.49062	0.0051228	0.0245914
ALG1	1.48669	0.000162476	0.0018588
PSMG2	1.48667	0.00293183	0.0163442
JAK3	1.48611	0.000913442	0.00680885
KRT71	1.48301	0.00194236	0.0120069
LRRC31	1.48273	0.000150947	0.00176159
OLR1	1.48126	0.000446126	0.00400824
ZNF777	1.47911	0.00132614	0.0090163
RBBP7	1.47825	0.00379548	0.0196303
PHLDB2	1.47782	0.00483416	0.0234993
AIPL1	1.47328	0.000181307	0.00202419
PIFO	1.47239	0.00130835	0.00893425
JAKMIP3	1.47208	0.00022278	0.00236968
TEKT5	1.47153	0.00102292	0.00739332
THEMIS	1.47135	0.00203211	0.0124011
SHC4	1.46392	0.00563433	0.0264623
APOL6	1.46169	0.00547022	0.0258486
PRMT9	1.46156	0.00592113	0.0274736
ZUP1	1.46045	0.00213643	0.0128815
ARL2	1.45996	0.0017258	0.011003
CES3	1.45921	0.00289301	0.0161638
AP3M1	1.45852	0.0026088	0.0149572
RAG2	1.45777	0.00226659	0.0134584
CDHR3	1.45739	0.00210009	0.0127176
PEX14	1.4568	0.00364524	0.0191144
MCM8	1.45616	0.00288009	0.0161133
AGTPBP1	1.45431	0.00151596	0.00998009
PARM1	1.45361	0.00332359	0.0179049
ZNF804A	1.45039	0.00571671	0.0267694
MUCL1	1.44887	0.00104792	0.00752392
SARM1	1.44818	0.000192279	0.00210921
NDST4	1.44806	0.00326568	0.0176739
ZNF345	1.4478	0.00339883	0.0181809
SPOCK2	1.4451	0.00410251	0.0208684
EDARADD	1.44333	0.000517594	0.00446722
PRKAR1B	1.44295	0.00195177	0.0120528
EIF4A3	1.44077	0.00143009	0.00956945
NANOG	1.44044	0.00150164	0.00991755
SEC14L4	1.4385	0.00176144	0.0111478
DDX54	1.43766	0.00145062	0.00967384
PPP1R1C	1.43659	0.00320749	0.0174346
PHACTR1	1.43649	0.0043497	0.0217016
ACAT2	1.43618	0.00451351	0.0223027
LRRC37A	1.4349	0.0012156	0.00842758
TSKS	1.43467	0.0015265	0.0100292
ADAMTS12	1.43356	0.00415825	0.0210405
SMIM21	1.4333	0.00462606	0.0226729
TYSND1	1.43288	0.00115351	0.00809826
ATG13	1.43096	0.00111266	0.00787781
DIO1	1.43003	0.00104596	0.00751801
CATIP	1.42998	0.00334018	0.0179711
TRPC5	1.4295	0.00495081	0.0239246
GNAO1	1.42801	0.00276589	0.0156425
COX4I2	1.42787	0.00478885	0.0233244
SAMSN1	1.42584	0.00240824	0.0140721
FAM83B	1.42524	0.00654147	0.0295775
PTGER2	1.42342	0.00826036	0.0350946
TBX20	1.42165	0.00186451	0.0116583
GALP	1.42107	0.000164068	0.00187257
ADH7	1.41814	0.00973306	0.0394982
AREL1	1.4164	0.00438141	0.0218207
CRYBA4	1.41568	0.000557505	0.00469804
ZCCHC4	1.41481	0.000948465	0.00699273
ZNF665	1.41443	0.000914609	0.00680942
ZNF324	1.41386	0.0021492	0.0129277
XIRP2	1.41202	0.00236406	0.0138724
LRRTM4	1.41196	0.00337966	0.0181094
NUDCD2	1.41138	0.000883556	0.00663756
CENPE	1.41074	0.00111675	0.00790231
LGALS9	1.41043	0.0074014	0.0324043
VSIG10L2	1.4082	0.00702126	0.0311272
VWC2	1.40815	0.00376047	0.019529
ANK1	1.40805	0.00266425	0.0151931
CHTOP	1.40701	0.00312644	0.017131
HSPA4	1.40081	0.00333179	0.0179337
TMEM14A	1.39927	0.000582008	0.00484573
FKRP	1.39807	0.00103634	0.00745911
MRPS35	1.3965	0.00152832	0.0100386
UBE2G1	1.39594	0.00456833	0.0224926
OTOR	1.39411	0.00830454	0.0352584
TMEM127	1.39325	0.00516806	0.0247563
CAPN10	1.39161	0.00443482	0.022012
TEX38	1.39091	0.00149032	0.00985889
PPP2R5B	1.38981	0.00285678	0.016008
C8orf74	1.38866	0.00145604	0.00969308
MYOZ3	1.38709	0.00325308	0.0176239
MARCHF11	1.38701	0.00921977	0.0380454
SPSB2	1.38636	0.0011265	0.00795776
LOXL4	1.38598	0.00536254	0.0254682
CFAP221	1.38191	0.00285654	0.016008
ERICH3	1.38162	0.00246016	0.014282
ZNF518B	1.38105	0.00783002	0.0338245
PRPF40A	1.37864	0.00104708	0.00752008
HERC6	1.37765	0.00497548	0.0240087
HSPA13	1.3775	0.0075789	0.0329849
NSDHL	1.37056	0.00153582	0.0100746
STX10	1.36976	0.0128463	0.0483827
AGMAT	1.36937	0.00144916	0.00967014
NOL4	1.36926	0.00145099	0.00967384
SH3GLB1	1.36863	0.00324798	0.0176039
ANAPC15	1.36742	0.00685512	0.0306025
VWA2	1.36623	0.00213763	0.0128856
FAT4	1.36605	0.00482777	0.0234728
ING1	1.36472	0.00221914	0.0132459
LNP1	1.36439	0.00252783	0.0145772
NPHS2	1.3641	0.00309315	0.0170287
USP9Y	1.36298	0.00233311	0.0137327
ENO4	1.36263	0.000808293	0.00621461
GFM1	1.36065	0.0037876	0.0195976
ZNF142	1.35883	0.00638343	0.0290575
NEK11	1.35853	0.00451758	0.0223087
MCF2L2	1.3583	0.0035191	0.0186684
CEP97	1.35665	0.00642016	0.0291715
TAF6L	1.35593	0.00119808	0.00834781
KCNQ5	1.35527	0.00392413	0.0201331
ZNF26	1.35379	0.00016381	0.00187064
PRKAA1	1.35357	0.0051702	0.0247579
ADPRM	1.35334	0.00054273	0.00461718
MORN1	1.35303	0.00479228	0.0233366
UBE2T	1.35218	0.000739124	0.00581478
SEZ6L	1.35055	0.00478602	0.0233152
WDR5	1.3505	0.00268809	0.0152995
KCNK5	1.34946	0.00410482	0.0208746
C6orf118	1.34913	0.00791953	0.034064
NIPAL2	1.34814	0.00336845	0.0180676
COL9A2	1.3479	0.00211894	0.0127985
GCLM	1.34741	0.0130485	0.048956
ZNF652	1.34727	0.00835816	0.0354178
ATP12A	1.34663	0.0052351	0.024996
CREBZF	1.34547	0.0106992	0.042339
ZNF831	1.34378	0.00551304	0.0259757
C21orf58	1.3417	0.00530841	0.0252799
GRIA3	1.33952	0.00267907	0.0152586
DPP10	1.33816	0.00315767	0.0172718
COX19	1.33689	0.00822302	0.0349977
NUMBL	1.33683	0.00308824	0.0170187
PLA2R1	1.33408	0.00310115	0.0170594
SEZ6	1.33388	0.00648122	0.0293955
SCUBE2	1.33329	0.00411153	0.0208887
LONP1	1.33308	0.00151925	0.00999476
CDC42EP3	1.33214	0.0100376	0.0404023
IGSF5	1.33098	0.00725734	0.031919
C5orf24	1.33079	0.00628831	0.0287637
CHMP2B	1.33044	0.00834792	0.0353947
APTX	1.32958	0.00875177	0.0366284
CYP1A2	1.32833	0.00578762	0.0269894
ZNF543	1.32776	0.00268568	0.0152892
C19orf38	1.32498	0.00200272	0.0122677
TMEM209	1.32307	0.00576394	0.0269192
ZIK1	1.32168	0.00248578	0.0143906
MACROD1	1.32106	0.000272741	0.00277134
KYNU	1.31846	0.00371658	0.019363
CLEC7A	1.31489	0.0126342	0.0478372
PARP16	1.31389	0.00706886	0.0312968
TGM7	1.3126	0.00431963	0.0216123
HTR2A	1.31248	0.0131262	0.0491637
KY	1.31239	0.00318529	0.0173583
TMEM182	1.311	0.00532711	0.0253385
GPR37L1	1.31046	0.00591891	0.0274684
ASRGL1	1.30958	0.00785745	0.0339036
PREP	1.30845	0.00457219	0.0224993
OSBP2	1.30772	0.0034581	0.0184152
CNTNAP1	1.30703	0.00366261	0.0191853
GPR26	1.30632	0.013308	0.0496142
CDH22	1.30604	0.000557688	0.00469804
PLXNC1	1.30463	0.00467827	0.0228885
VSNL1	1.30431	0.00274243	0.0155485
MYOM3	1.3038	0.0093609	0.03845
SLC25A25	1.2991	0.0089377	0.0372382
PLPBP	1.29443	0.00474661	0.0231729
HKDC1	1.29293	0.00856866	0.0360941
NLRP11	1.29145	0.0125045	0.0474829
VNN2	1.28875	0.00819464	0.0349226
NCOA2	1.28728	0.00888129	0.0370497
P2RX3	1.28185	0.00421723	0.0212545
ELOVL1	1.28106	0.00809362	0.0346398
TRPM8	1.28096	0.00456945	0.0224926
CYBC1	1.27913	0.00691466	0.0307967
ABRAXAS1	1.2786	0.00263502	0.0150695
TLL1	1.27798	0.00617041	0.02832
MYLK	1.27701	0.00576648	0.0269207
CLEC5A	1.27507	0.00721179	0.031769
CLN8	1.2749	0.00535305	0.0254328
CEP85	1.27482	0.00420653	0.0212271
GRIN2C	1.27392	0.00231184	0.0136525
KEAP1	1.27317	0.00225295	0.0133997
CHRNB2	1.27099	0.00654404	0.0295837
LAMB4	1.27045	0.0057581	0.026902
BCAS2	1.27035	0.00898792	0.0373681
FAM237A	1.26842	0.00126641	0.00871212
YWHAG	1.26753	0.0133374	0.0496764
TRPM6	1.26626	0.00488204	0.0236722
ST6GALNAC5	1.26585	0.00842755	0.035657
GSTA1	1.26382	0.00195257	0.0120528
CYP11A1	1.26379	0.00140409	0.00943226
SHCBP1	1.26071	0.00538423	0.0255373
GABRA1	1.25984	0.0115531	0.0446989
TECTB	1.25901	0.0057675	0.0269207
ZNF678	1.25755	0.0117239	0.045171
SLC6A18	1.25664	0.000442349	0.00398576
C12orf29	1.25544	0.00911762	0.0377526
IQGAP2	1.25427	0.00413037	0.0209376
NRXN3	1.25411	0.0056539	0.0265379
BTBD16	1.25346	0.00508082	0.0244462
ARL6	1.25341	0.0102178	0.040927
DOK5	1.25299	0.0082175	0.0349962
C12orf76	1.25269	0.0121996	0.0465301
SFI1	1.25143	0.00748212	0.032689
MAGOHB	1.25039	0.0134258	0.0498969
FAAP20	1.25038	0.00279276	0.0157446
XPO5	1.24989	0.00410542	0.0208746
CAMK2A	1.24943	0.00623211	0.0285596
VPS33A	1.24882	0.010073	0.0405091
DHRS12	1.24653	0.00750112	0.032744
ARHGAP31	1.24643	0.00527081	0.0251425
TTC12	1.245	0.0112078	0.0437903
OSGEPL1	1.24103	0.0129022	0.0485431
DACT1	1.24006	0.00336187	0.0180451
ACVRL1	1.23935	0.00879013	0.0367582
MYO6	1.23394	0.00431968	0.0216123
SAA2	1.23285	0.00552279	0.0260118
SEPSECS	1.23183	0.0102428	0.0409615
SYT15	1.23027	0.00609798	0.0280907
CFAP161	1.22853	0.00317942	0.0173414
PSMA1	1.22514	0.00725139	0.0318984
RHBDL2	1.22504	0.00433777	0.0216751
NLRC3	1.22068	0.00679248	0.030388
LIN9	1.22012	0.00924991	0.0381075
HSDL2	1.21961	0.00922624	0.0380475
DSTYK	1.21925	0.00866118	0.0363589
CACNA1H	1.21729	0.00334995	0.0179965
GABRP	1.21727	0.00879984	0.0367803
ACOT11	1.21613	0.0114545	0.0444067
ARHGAP22	1.21597	0.0115946	0.044819
GANC	1.21174	0.00925656	0.0381217
NLRP3	1.21133	0.00968325	0.0393408
CCDC196	1.21113	0.00478173	0.0233034
CDC123	1.21004	0.00926687	0.0381579
CDC14C	1.20902	0.00453747	0.0223792
PSG3	1.20847	0.0101661	0.0407919
KDM6A	1.20656	0.00452191	0.0223201
ZFYVE19	1.20611	0.00848382	0.0358553
PTPRN	1.2053	0.00558876	0.0262779
CD247	1.20495	0.0086819	0.0364166
PIAS3	1.20406	0.0066707	0.0300368
RDH12	1.204	0.00361056	0.0190011
ANKRD45	1.20344	0.0103543	0.041308
RBM26	1.20187	0.00477694	0.0232898
FZR1	1.19827	0.00590839	0.0274349
IL32	1.19593	0.00548218	0.025887
PANK2	1.19522	0.0109877	0.0431461
PCGF1	1.19468	0.00913639	0.0378075
NUP153	1.19183	0.012357	0.0470562
RNF150	1.19108	0.00395047	0.0202558
PCLAF	1.18973	0.00856714	0.0360941
FRMD4B	1.1887	0.0119051	0.045658
AGO2	1.18671	0.0128287	0.0483424
FBXW12	1.18601	0.00573486	0.0268336
MAP7	1.18365	0.00660447	0.0298036
GRM7	1.18345	0.00787804	0.0339556
CCDC102B	1.18335	0.0101636	0.0407884
PLEKHH3	1.18264	0.00544507	0.0257614
C1RL	1.18141	0.0127696	0.0481888
RNF32	1.1812	0.00871418	0.0365258
RAB5B	1.18085	0.00865978	0.0363589
LRRC3B	1.17908	0.00387231	0.019936
EPRS1	1.17892	0.0104644	0.0416541
TECRL	1.1789	0.0108522	0.0427754
LSM12	1.17861	0.00418083	0.0211248
WIPF3	1.17397	0.0082617	0.0350946
TRIM55	1.16832	0.0125932	0.0477253
NWD2	1.16821	0.00753581	0.0328431
CNNM3	1.16514	0.00893261	0.0372294
RCC1L	1.16274	0.00518479	0.0248127
ZNF584	1.16239	0.00975816	0.0395615
PPIP5K1	1.16094	0.0117037	0.0451072
EDEM3	1.16055	0.00802667	0.0344122
FGD6	1.15904	0.0111152	0.0435198
FHOD1	1.15717	0.0128297	0.0483424
TSPAN8	1.1558	0.00850697	0.0359228
CLASP2	1.15482	0.0123323	0.0469933
SPO11	1.15431	0.00796789	0.0342248
RDH10	1.15226	0.00642447	0.0291858
ZNF45	1.15089	0.00595333	0.0275769
FLRT2	1.15001	0.0109805	0.0431423
SHANK1	1.14991	0.00304932	0.0168488
TSPAN10	1.14505	0.00421624	0.0212545
SLC9B1	1.14492	0.0126314	0.0478372
PPP6R1	1.14478	0.00896364	0.0373027
CSGALNACT2	1.14368	0.0106857	0.0423084
PSPH	1.14232	0.0114028	0.0442684
IFNAR2	1.14138	0.00758889	0.0330111
ITPR1	1.14069	0.0118379	0.0454974
NES	1.14041	0.00514265	0.0246583
KLK10	1.13293	0.0101728	0.0408057
PIGH	1.12792	0.0132059	0.0493809
TAF7L	1.12725	0.00835839	0.0354178
C11orf24	1.12674	0.0114246	0.0443392
KLHL21	1.12166	0.0123459	0.0470309
NFYA	1.12026	0.00615282	0.0282704
CSN2	1.11929	0.0116766	0.0450511
TTC22	1.11692	0.0100973	0.0405744
DRGX	1.1169	0.00955495	0.0390182
MYH6	1.11303	0.0133005	0.0496037
SLC4A5	1.11172	0.00467357	0.0228699
RAD51	1.11089	0.0132968	0.0496021
NAA15	1.11002	0.0129496	0.0486628
CARD9	1.10448	0.00900121	0.0374078
XXYLT1	1.09548	0.0107008	0.042339
UPF1	1.09376	0.011533	0.0446349
KPNA5	1.09311	0.0115248	0.0446137
PGBD2	1.09149	0.00609425	0.0280789
DUSP12	1.08841	0.012937	0.0486447
MEX3A	1.08778	0.00760464	0.0330681
PXN	1.08436	0.0133999	0.0498228
KLHDC4	1.08289	0.010625	0.0421728
FOXN4	1.08206	0.00760662	0.033071
ANKRD30B	1.07704	0.0103103	0.0411788
FFAR2	1.07327	0.00594674	0.0275566
ANKRD53	1.07078	0.0073113	0.0320998
ZBTB8A	1.06981	0.0104102	0.0414952
CCR9	1.06948	0.00746667	0.0326386
CCDC177	1.06754	0.00239778	0.0140175
POU2F3	1.0622	0.0119912	0.0459036
EIF5AL1	1.06122	0.00866336	0.0363595
ZNF280D	1.05857	0.00598592	0.0276861
DLX5	1.0581	0.0103024	0.0411535
ZNF729	1.05776	0.0112046	0.0437896
EPG5	1.05357	0.0130599	0.0489667
EML2	1.05076	0.0108513	0.0427754
TP73	1.04459	0.0132642	0.0495248
PTRH2	1.01822	0.011116	0.0435198
RNF31	1.00696	0.0108962	0.0428947
LRRC45	1.00678	0.00310393	0.0170675

## Sheet: Control_AS
Articular surface-specific marker genes from patients with non-OA controls.
Adjusted P indicates BH adjusted p-values.
Gene	log2FoldChange	p-value	adjusted P
CHI3L1	10.1085	1.07206e-27	2.03424e-23
CLU	6.68781	1.05932e-15	1.00503e-11
MTFR1L	5.78974	3.73642e-09	5.06418e-06
COMP	5.78652	6.86233e-10	1.18375e-06
RPL32	5.5602	1.91551e-11	1.21156e-07
TPT1	5.47612	1.85935e-10	5.88021e-07
RPS8	5.4449	4.80626e-10	1.12186e-06
TSGA10IP	5.41254	5.41608e-10	1.12186e-06
DCN	5.40451	4.05844e-09	5.13392e-06
UBXN10	5.15885	3.31456e-09	4.83799e-06
H2BC15	5.06601	5.91229e-10	1.12186e-06
TXNDC9	5.02297	3.73758e-10	1.01315e-06
RACK1	5.00915	1.08621e-07	5.8888e-05
PLA2G12A	4.98576	5.52623e-09	6.16825e-06
SAT1	4.98369	5.10986e-09	6.05997e-06
CD81	4.96359	2.17295e-08	1.64927e-05
EGR1	4.9443	3.21963e-09	4.83799e-06
AADACL2	4.94296	8.7652e-09	8.75367e-06
STC2	4.84517	1.38432e-08	1.14953e-05
GGCX	4.7408	1.59833e-08	1.26368e-05
RPL27A	4.72839	1.38945e-07	6.43045e-05
ZRANB2	4.71389	9.79088e-09	9.2891e-06
RPL8	4.68633	4.62341e-07	0.000148694
SERPINA1	4.65012	3.56069e-07	0.000124429
RAB34	4.63899	1.23868e-08	1.11924e-05
UBAC1	4.61865	1.39337e-08	1.14953e-05
MCL1	4.60029	2.94219e-08	1.99386e-05
FAAH	4.59045	2.24639e-07	9.06921e-05
UBC	4.54954	1.7856e-07	7.3825e-05
KLF12	4.52691	2.15114e-06	0.000438902
COPS6	4.52124	1.48669e-07	6.71663e-05
ACKR3	4.5166	4.83072e-08	3.05944e-05
B2M	4.51054	3.53779e-06	0.000610269
RPL29	4.50429	2.98424e-07	0.000108896
CCN1	4.47932	2.71951e-07	0.000103205
RPL7	4.4296	7.91599e-07	0.000205009
C9orf85	4.37818	1.04995e-06	0.000252187
CHCHD2	4.35211	1.36941e-07	6.43045e-05
COLEC12	4.33679	2.4446e-07	9.46659e-05
RPL21	4.31282	1.41038e-06	0.000326366
NAIF1	4.3082	1.1486e-07	5.89044e-05
GRB2	4.21603	7.31464e-08	4.33735e-05
PALD1	4.20065	3.60664e-07	0.000124429
MS4A7	4.17495	2.27488e-08	1.66023e-05
MAML2	4.13936	3.13407e-07	0.000112205
PIFO	4.08244	5.87486e-09	6.19308e-06
TBX15	4.06939	9.90267e-06	0.00118926
TGFBI	4.06267	1.10734e-05	0.0012812
DGKZ	4.05921	5.24468e-07	0.000165863
RPS4X	4.03239	2.15192e-05	0.00196959
GID8	4.02666	1.12436e-07	5.89044e-05
ATF4	4.01984	1.7897e-07	7.3825e-05
SERPING1	3.99353	6.89727e-05	0.0043918
RPL5	3.98201	7.33432e-06	0.000982439
UFC1	3.9754	9.50152e-07	0.000240388
PHLPP1	3.95881	7.59036e-08	4.36445e-05
GPX3	3.9573	1.56163e-06	0.000340596
NAGA	3.9367	3.98532e-05	0.00301841
ZNF444	3.92247	1.8113e-05	0.00177162
RIMKLA	3.91908	1.59316e-07	6.87052e-05
HSPD1	3.88104	1.03223e-06	0.000251111
SDC4	3.87663	2.43616e-07	9.46659e-05
ISY1	3.86502	9.69068e-06	0.00118633
GABPA	3.79603	0.000198262	0.00860876
STK10	3.78904	6.52566e-06	0.000903828
ANKRD52	3.78519	9.63261e-08	5.37585e-05
ZNF302	3.78345	3.40855e-05	0.00272667
SPARC	3.78151	6.25801e-06	0.000879598
MMP15	3.78104	3.74339e-07	0.000126841
FABP2	3.76586	6.15647e-05	0.00402824
COX7B	3.75118	3.90943e-06	0.000656159
SLC20A1	3.75087	4.55898e-05	0.00334002
HSP90B1	3.75077	5.25375e-06	0.00079119
CNPY3	3.73578	5.80304e-06	0.000834187
ZNF81	3.73156	3.96342e-06	0.000656159
SLC22A15	3.71733	2.34509e-06	0.000460059
RPLP2	3.71336	5.4438e-06	0.000807
C3orf14	3.71002	5.73846e-05	0.00383406
LLGL2	3.70992	4.13394e-06	0.000665018
ZNF354B	3.70331	3.99274e-05	0.00301841
PTMA	3.69065	5.32451e-06	0.000795532
BGN	3.68816	0.000175208	0.00796821
DNAJB12	3.68027	1.33863e-05	0.001427
CD8A	3.68004	1.02234e-06	0.000251111
SH2D6	3.67974	6.36515e-06	0.000888078
ZBTB40	3.67943	5.12284e-05	0.00360092
RPL7A	3.67101	6.75245e-06	0.000921783
CLDND1	3.6653	2.90179e-07	0.000107964
CPOX	3.65704	1.45803e-06	0.000329358
CSNK1D	3.64445	4.2705e-06	0.000675273
SOCS5	3.63938	3.33536e-06	0.000596028
SETD3	3.6358	1.95621e-06	0.000407903
NDNF	3.63316	1.17105e-05	0.00131141
MLKL	3.62459	3.91487e-05	0.00299535
APOL2	3.62079	0.000281599	0.0104159
MRPS24	3.59124	3.94506e-06	0.000656159
RPS13	3.57934	0.000167981	0.0077365
ITGA10	3.56064	0.00010104	0.00553481
NTS	3.55866	8.77354e-05	0.0051224
ESM1	3.55348	0.000201431	0.00868669
SOD1	3.54913	3.361e-06	0.000596028
ISLR	3.53673	5.77879e-05	0.00384746
RPL13A	3.53379	0.000244027	0.00960666
RRH	3.527	4.52928e-06	0.000708222
MN1	3.52089	9.66801e-05	0.00541152
ACOT11	3.51404	0.000238468	0.00952618
CD177	3.50649	5.91197e-06	0.000843457
TBC1D24	3.50472	5.54184e-07	0.000169607
EPPIN	3.50406	3.42557e-05	0.00272667
TBC1D13	3.50309	2.37375e-06	0.000460059
SAMD9L	3.49764	2.55251e-06	0.000479543
UTP11	3.49525	3.26325e-05	0.00268053
TPM4	3.48923	1.54607e-06	0.000340596
RBM44	3.47285	0.000124836	0.00640205
FBF1	3.47196	3.43881e-06	0.00060418
NTN4	3.46813	0.000147009	0.00701472
AMOTL2	3.46232	3.53371e-06	0.000610269
ERCC1	3.4616	6.58104e-05	0.00424746
RPL11	3.45196	3.83628e-05	0.00295908
FN3KRP	3.4447	8.6093e-06	0.00109639
ZNF530	3.43926	0.000395218	0.0130649
PNLIP	3.43843	5.32357e-05	0.00367625
USF1	3.43682	4.6983e-06	0.000724798
ERGIC3	3.4288	0.000122074	0.00631159
SRPRA	3.4271	2.37308e-05	0.00209438
MS4A4A	3.41855	0.000896899	0.0213802
NOD1	3.40238	0.000165034	0.00765655
LONRF2	3.38485	0.000865546	0.0209486
LSM12	3.38479	3.90996e-06	0.000656159
TMEM98	3.38376	0.000222458	0.00917817
CRACR2B	3.37459	9.75603e-06	0.00118667
ZNF549	3.37405	3.89227e-05	0.00299011
MRTO4	3.36995	1.12378e-05	0.00129234
RAB10	3.36295	2.75229e-05	0.00238469
DNAJC22	3.34201	1.91254e-05	0.00185155
MAPRE1	3.33696	1.0621e-05	0.00125176
DSG4	3.33315	9.26701e-06	0.00115685
FAM216A	3.3197	0.000127486	0.00643769
RPL35	3.31508	2.01082e-05	0.00189082
RPS12	3.3135	0.000821167	0.0202622
ADSS2	3.31158	9.24551e-06	0.00115685
RNASEH1	3.3102	3.97672e-06	0.000656159
AKAP8	3.30831	2.30125e-05	0.00206949
F8	3.30475	0.000189001	0.00828493
ANKRD30BL	3.2986	7.64728e-05	0.00471871
SS18L1	3.29241	4.28322e-05	0.00321241
PNLDC1	3.27893	0.00015395	0.00724866
CYCS	3.27729	5.1655e-05	0.00360351
GLUD1	3.27569	4.65083e-05	0.00339421
RPS15A	3.27088	5.8707e-05	0.00388207
ANKLE2	3.24725	0.000104537	0.00563572
RPS3	3.24596	9.90926e-05	0.00547835
HINT1	3.24228	3.19415e-05	0.00265829
VWC2	3.24214	1.17182e-05	0.00131141
ITM2B	3.23331	0.00148333	0.0284305
KCNG4	3.22843	0.000297338	0.01085
BTG2	3.22548	1.20772e-05	0.00133236
ATL1	3.21932	0.000475177	0.0146372
CCNL1	3.20932	0.000288509	0.0106094
AEBP1	3.20607	0.000101731	0.00554695
KLKB1	3.20507	7.86832e-06	0.00102261
OSTM1	3.20478	0.00053057	0.0156816
CFAP53	3.20322	2.01769e-05	0.00189082
C1S	3.20298	0.000402002	0.013186
SEPTIN6	3.19678	0.00150594	0.0286324
PRPS2	3.19385	8.26838e-06	0.0010673
RPL18	3.18822	0.000140241	0.00682869
CPE	3.1854	0.000431025	0.0136996
PLA2G2A	3.17419	3.22786e-05	0.00266298
SLC39A12	3.16291	0.000757069	0.0192308
MAGEA10	3.16282	1.07467e-05	0.00125438
EPN2	3.15133	0.000561834	0.0162512
DCTN3	3.1486	0.000516033	0.0153681
BRD4	3.14742	0.000530037	0.0156816
SLC22A7	3.14429	0.000182361	0.0081039
CCN2	3.14076	8.52232e-05	0.00500653
CASP10	3.13748	0.000256537	0.00986388
BTK	3.11745	6.49155e-05	0.004204
TEX38	3.10402	2.63533e-05	0.00229383
PPP2CA	3.101	0.0010239	0.023147
BHMT2	3.09196	7.8981e-05	0.00480383
ALKBH6	3.07784	3.13674e-05	0.00262201
ZNF649	3.07577	0.000100888	0.00553481
SERPINA12	3.06612	4.55892e-05	0.00334002
RPLP1	3.06192	1.3386e-05	0.001427
OXNAD1	3.06103	0.00159813	0.0293417
KLHL4	3.05452	0.00272328	0.0392318
RNF11	3.04117	0.000120459	0.00626666
C1orf100	3.03941	1.66366e-05	0.00167908
PNN	3.0332	0.00011327	0.00595375
NUP62CL	3.0307	0.000824351	0.0202673
SUGP1	3.02124	1.69884e-05	0.0016966
TSG101	3.01919	0.0019449	0.0327457
BECN1	3.01602	0.000366706	0.0123749
DEGS1	3.01394	0.000372439	0.0124859
SNRPG	3.00236	1.71653e-05	0.0017053
MAX	3.00016	4.55352e-06	0.000708222
PTPRR	2.99755	0.00206374	0.0336421
ERICH6	2.99452	0.000234461	0.00946712
SAMD7	2.97849	0.00254985	0.0378242
URI1	2.97338	0.00246324	0.0369658
ANGPTL2	2.96556	0.00120256	0.025184
KDELR2	2.95648	0.000808081	0.0200961
MED21	2.95515	0.00190579	0.0323755
TOB1	2.946	0.000536615	0.015811
RPS5	2.94247	3.61951e-05	0.00283803
BRMS1	2.94218	7.57234e-05	0.0046956
NCAPH2	2.94214	0.00374811	0.0463314
RAG2	2.93725	0.0026234	0.0385287
PRPF38A	2.93355	9.45204e-06	0.00116463
LIX1	2.93193	0.00188843	0.0322991
PTPN9	2.93013	0.00147043	0.0282975
SLC9A5	2.91928	0.000328392	0.0115608
ZNF470	2.91093	0.000763674	0.0192995
SFRP4	2.90705	0.000310024	0.0110994
GPER1	2.90681	0.00060254	0.0168631
FNDC7	2.90349	0.00194017	0.0326951
MFF	2.89443	0.00213009	0.034296
PICK1	2.89419	0.000175152	0.00796821
RPL9	2.89252	0.000399078	0.0131467
PTPN11	2.88816	0.00065314	0.0176197
CASC3	2.88278	1.14275e-05	0.00130624
RPS24	2.8818	7.43001e-05	0.00462244
TMPRSS2	2.87083	0.000353376	0.0121105
IFT57	2.86905	0.00197144	0.0329297
SHC2	2.86773	0.00145162	0.0281305
TWSG1	2.86736	0.00288531	0.040766
TGOLN2	2.86573	0.000485438	0.014809
AKR1C2	2.85892	0.000906564	0.0213956
TRIM29	2.85614	0.000357474	0.0121998
PCDHAC1	2.84432	0.000298643	0.0108695
STARD13	2.84401	0.000879176	0.0211643
IL21R	2.84173	0.000163009	0.00758113
FAM168A	2.8408	0.00151961	0.028751
PPP1R3C	2.83974	0.00224879	0.035323
AIMP1	2.83574	0.00115372	0.0246906
PRELID3B	2.83406	0.000198892	0.00861639
PIP4K2B	2.83285	5.55198e-05	0.00377595
TEX2	2.83225	0.000893435	0.0213782
ELOB	2.832	0.000175532	0.00796821
HSPA8	2.83116	0.000176041	0.00797225
GALNT5	2.82246	0.00113311	0.0243741
CLEC5A	2.82204	0.000810771	0.0201366
TMEM50A	2.82038	0.000102254	0.00555954
NR3C1	2.81554	0.00186092	0.0321008
SSTR2	2.80661	0.00123855	0.0254907
FBL	2.80568	7.97896e-05	0.00482168
BCAN	2.80425	4.53875e-05	0.00334002
CDIPT	2.7947	0.000130738	0.00656284
TMPRSS11F	2.79304	0.000656814	0.017653
SETD9	2.78486	0.000950893	0.0221389
LILRB4	2.78241	0.00180879	0.0316039
THOP1	2.77748	0.000936144	0.021903
ZNF771	2.77509	0.000394899	0.0130649
CTTNBP2	2.76638	0.00108567	0.023938
SLC3A2	2.76282	0.00377521	0.046377
MRPL45	2.76045	0.00134017	0.0266377
HDAC8	2.76029	0.00155383	0.0290196
IHO1	2.75773	0.00042218	0.0135767
NEURL1B	2.75719	9.76747e-05	0.00545111
CSAD	2.75705	0.00300844	0.0414863
FLNC	2.75447	6.83692e-05	0.00436803
POLM	2.74682	0.000243227	0.00959509
IL13RA1	2.74341	0.000229556	0.00936738
PELI3	2.7412	0.00239065	0.0364651
RAG1	2.74051	0.00181621	0.0316751
KCNA4	2.73959	7.31766e-05	0.00458259
ABI1	2.73862	0.00304155	0.0416403
ZNF681	2.73736	0.00357316	0.0451402
VIM	2.73305	0.00388017	0.0469855
KIF2A	2.73129	0.00237919	0.0363196
CCT7	2.72354	0.000654645	0.0176197
JPT2	2.71898	0.000259756	0.00991726
APOL1	2.71875	0.00061418	0.0170381
MED1	2.71611	0.00244869	0.036954
XPO7	2.71376	0.00343055	0.0443424
SQOR	2.7093	0.000419538	0.0135767
ASPM	2.70634	0.00149421	0.0285413
CREB3L4	2.70001	9.34036e-05	0.00531546
JRKL	2.69964	0.000206918	0.00882306
VTCN1	2.69944	9.93177e-05	0.00547835
ANO1	2.69782	0.00012769	0.00643769
SIDT2	2.69645	0.00146971	0.0282975
SUPT3H	2.69635	0.00354807	0.0450332
RPL35A	2.68818	0.000587988	0.0166858
CEP68	2.68799	0.00351543	0.0449034
DNAJC1	2.68614	0.00355441	0.0450534
OFD1	2.68253	0.00299734	0.0413933
KIF2C	2.68172	0.00043958	0.0138325
RPS21	2.68041	0.00358255	0.0451687
NHLH2	2.66831	0.00412739	0.0488567
SH3BGRL	2.66391	0.00280181	0.0399431
CXorf58	2.65793	0.000680915	0.0180452
ZNF287	2.65536	0.0005739	0.0164569
LMX1B	2.64104	0.000133907	0.00664699
EML3	2.64046	0.000672711	0.0179028
SNRNP40	2.63772	0.0012799	0.0259649
DPEP1	2.63766	0.00126064	0.0257487
KLHL29	2.62893	0.00045163	0.0141181
TMEM8B	2.62858	0.00229281	0.03569
TJP3	2.62723	0.000242951	0.00959509
PMPCA	2.61871	0.00292697	0.0410793
SPRYD7	2.61802	0.000136037	0.00670469
CIC	2.61428	0.00237292	0.0362538
TRMT6	2.61398	0.00031681	0.0112786
LRRC17	2.61304	0.000115174	0.00603711
TLR6	2.6087	0.00369675	0.0460577
ZNF554	2.60556	0.00314066	0.0422652
TM7SF3	2.60296	0.00157329	0.0292363
SLC2A10	2.60213	0.000234495	0.00946712
SPC25	2.59391	0.00294894	0.04112
GUK1	2.59362	0.000499258	0.0151091
DBH	2.59094	0.000233483	0.00946652
MRPL21	2.58556	9.00995e-05	0.00522825
ZNF248	2.58451	0.000550158	0.0160498
CLK2	2.58095	0.000788917	0.0197229
THNSL2	2.57709	0.000189058	0.00828493
PLP2	2.57292	0.000664567	0.0177977
PHC1	2.57178	0.00136167	0.0269422
GLRX2	2.56915	0.00020548	0.00878151
NDUFB1	2.56781	0.000191815	0.00838639
PAPSS2	2.56185	0.00166086	0.02987
CCDC198	2.55981	0.000125659	0.00640507
TCEAL4	2.55364	0.00032762	0.0115608
RPL19	2.55276	0.00245229	0.036954
RUSC1	2.54595	0.000422863	0.0135767
TRMT1L	2.54484	0.00408575	0.048565
IAPP	2.54202	0.000341183	0.0118081
FBXO17	2.53887	0.000247718	0.00971167
COX5B	2.53785	0.00245399	0.036954
OSER1	2.53612	0.000328383	0.0115608
SGK3	2.53457	9.64854e-05	0.00541152
XPO1	2.534	0.00295688	0.04112
ISLR2	2.53331	0.000598248	0.0168196
CD63	2.52879	0.00149513	0.0285413
TMEM30A	2.52477	0.00050959	0.0152275
APMAP	2.5221	0.0025823	0.0380503
NDUFB4	2.52085	0.00248138	0.0371619
GALNT3	2.51547	0.00307354	0.0418067
SPAG7	2.51434	0.000608098	0.0169936
OR13C2	2.51349	0.00403126	0.0481896
UBE2V1	2.51277	0.000324058	0.011472
MRPS23	2.51018	0.000734115	0.018979
EIF1B	2.50946	0.000758633	0.0192447
SHISA6	2.50912	0.000320406	0.0113852
DDX51	2.50689	9.84956e-05	0.00547835
NDUFB2	2.50574	3.37107e-05	0.00271438
MIGA2	2.50307	0.000712073	0.0186367
GNA13	2.50291	0.000568313	0.0164136
GATAD2B	2.49903	0.00253091	0.0376069
DOC2A	2.49737	0.0016784	0.030045
PFKFB1	2.49653	0.000134166	0.00664699
VAV1	2.49339	0.00377915	0.0463838
GLRX	2.4883	0.000272951	0.010262
ATP6V0E1	2.48651	0.00322784	0.042861
TRIOBP	2.48536	0.00313249	0.0422335
CIZ1	2.48047	0.000736121	0.0189866
HEBP2	2.47986	0.000213429	0.00894
L1CAM	2.4759	0.000599223	0.0168196
EIF4E1B	2.47015	0.000230384	0.00938098
PRKRIP1	2.46914	0.000408898	0.0132857
MFSD2B	2.46893	0.00100968	0.0228896
C6orf89	2.46481	0.0010042	0.0228199
GOLGA6L2	2.46168	0.000353581	0.0121105
CLEC6A	2.46086	0.000617424	0.0170692
SPATA18	2.45801	0.00413534	0.0488594
PXYLP1	2.45724	0.00215412	0.0344809
PRKD2	2.45458	0.000266841	0.0100863
FFAR2	2.44836	0.000256475	0.00986388
MOCS2	2.44678	0.00350446	0.0449034
MORF4L2	2.44366	0.00250677	0.0374671
PTK7	2.43644	0.000341643	0.0118081
RNF10	2.43261	0.00149706	0.0285495
CNIH1	2.42785	0.00111956	0.0242813
RBMX2	2.42354	0.000133567	0.00664699
TPM2	2.41942	0.000302162	0.010921
CA11	2.41578	0.000212553	0.008923
CKM	2.41425	0.000652119	0.0176197
PCMTD2	2.413	0.0040874	0.048565
HMGN5	2.41244	0.000901694	0.0213956
RIPOR3	2.40993	0.00276381	0.0396097
DUSP18	2.40887	0.00034548	0.0118974
C5AR2	2.40837	0.002551	0.0378242
SCAMP4	2.4061	0.00103215	0.0232601
ADM	2.40119	0.000719982	0.0187403
DDX1	2.4008	0.00397871	0.0478028
TMEM120B	2.40029	0.000709902	0.0186055
ZNF266	2.39869	0.000236781	0.00951946
CDKN2AIPNL	2.39101	0.000222163	0.00917817
CAPN12	2.39018	0.000219173	0.00910023
CCDC43	2.38937	0.00134808	0.0267572
CHRNA6	2.38759	0.00123994	0.0254907
LYPD6	2.38628	0.00104627	0.0234393
RPS6KA5	2.38255	0.0019552	0.0327737
TNFRSF10A	2.37922	0.00187096	0.0321863
LMF1	2.37681	0.0030438	0.0416411
CCDC92	2.37556	0.00232057	0.035913
TICRR	2.37409	0.00349178	0.0448286
MYDGF	2.36681	0.00036654	0.0123749
IL18	2.36376	0.00208425	0.0337734
TEF	2.36299	0.00428459	0.0498468
LGALS1	2.35178	0.00183253	0.0317846
SQSTM1	2.35138	0.0012278	0.0253821
ING2	2.35109	0.000632526	0.0173192
SRRM1	2.34352	0.00284274	0.0403448
GMPPB	2.3435	0.000539723	0.0158509
MEIG1	2.34122	0.00024688	0.00969886
DIAPH1	2.34004	0.00415729	0.0489055
CHSY3	2.33551	0.000275574	0.0102936
MARCHF5	2.33239	0.000442798	0.0139108
COX7C	2.32887	0.00243927	0.03691
TLR4	2.326	0.000899893	0.0213956
DNER	2.31888	0.00302026	0.0415889
ZCWPW1	2.31606	0.00173979	0.0306808
ZCWPW2	2.31458	0.00318148	0.0426754
JARID2	2.31294	0.0027109	0.0391555
NDUFS6	2.3123	0.000265231	0.0100454
CD37	2.31008	0.00368096	0.0459788
ZNF658	2.30725	0.00302871	0.0416257
BMP1	2.30259	0.000358859	0.012225
ZNF789	2.29995	0.00239838	0.036495
SHISA9	2.29529	0.00319948	0.0427411
ATP5PD	2.29323	0.00105322	0.0234732
C1orf131	2.2918	0.00225726	0.035398
RND2	2.28938	0.00295495	0.04112
SEMA4A	2.28872	0.00110241	0.0240685
SRP9	2.28518	0.00351471	0.0449034
RRP36	2.28247	0.000555073	0.0161047
OGN	2.28101	0.00139015	0.0273065
TMEM175	2.27262	0.00161947	0.029494
CARM1	2.27055	0.00364565	0.0456586
RPL22L1	2.26661	0.0016685	0.0299448
CCDC174	2.26228	0.000544647	0.0159486
HSPA5	2.25795	0.000994317	0.0227315
BORA	2.25181	0.00129565	0.0260447
KMT2B	2.25136	0.0035668	0.0451402
PROSER3	2.24989	0.000970142	0.0223641
IQCN	2.24726	0.00121124	0.0252046
CA6	2.23933	0.00157105	0.0292363
GPAT4	2.23439	0.00242443	0.0367734
ZFYVE21	2.23038	0.00089068	0.0213662
ZNF639	2.22454	0.00163486	0.0296006
IMP4	2.21991	0.000849156	0.0206839
MED18	2.21576	0.00119	0.0249781
CYP4B1	2.20761	0.00113425	0.0243741
CDIP1	2.20085	0.00135695	0.026877
PLPP1	2.19928	0.00072235	0.0187762
ZNF844	2.19269	0.00169452	0.030222
LRRC59	2.19221	0.00115048	0.0246671
ZNF34	2.18625	0.000747001	0.0191545
TRPT1	2.18207	0.000905915	0.0213956
TNFRSF21	2.18001	0.00192445	0.0325749
NPY5R	2.16544	0.00133787	0.0266377
SMARCD2	2.15727	0.000835236	0.0204762
GPATCH11	2.14803	0.000753107	0.0192073
TAGLN2	2.14732	0.00131072	0.0262351
KLHL36	2.14042	0.00147768	0.0283795
NUPR1	2.13966	0.00413402	0.0488594
NRG2	2.1297	0.000654009	0.0176197
SAP18	2.12322	0.00200944	0.0332914
GPR108	2.12172	0.00150307	0.0286324
CYSTM1	2.11732	0.00322715	0.042861
ABLIM3	2.11718	0.00200617	0.0332754
NFATC1	2.11442	0.00242314	0.0367734
PKNOX1	2.1143	0.0022474	0.035323
RELT	2.11245	0.00109529	0.0239991
RAB27B	2.10874	0.0038337	0.0466242
VIP	2.10629	0.000573355	0.0164569
LAYN	2.10142	0.00425872	0.0496981
HJURP	2.09928	0.00139795	0.0274313
NFE2	2.09892	0.00355285	0.0450534
ACBD3	2.09238	0.00243288	0.0368617
MRAS	2.08873	0.000749943	0.0191654
VCP	2.08766	0.00108998	0.023938
PLP1	2.08716	0.00140429	0.0275273
LRP3	2.08443	0.00370926	0.0461227
MKS1	2.08326	0.00277363	0.0396863
IER5	2.07863	0.00160537	0.0293749
DVL3	2.07795	0.00138147	0.0272206
ZNF57	2.07437	0.000700697	0.0184151
SLC5A10	2.0734	0.000574148	0.0164569
NUDT19	2.07339	0.00142765	0.0278414
RAD51D	2.06657	0.00133777	0.0266377
P2RX7	2.06221	0.00216434	0.0345099
TCEAL2	2.06002	0.0020159	0.0332914
TIRAP	2.0561	0.00178874	0.0313748
PODNL1	2.05236	0.000957136	0.0222297
NFE2L1	2.02351	0.00160118	0.0293417
DYTN	2.02021	0.000896539	0.0213802
TTYH1	2.01329	0.000738594	0.019016
NPC1L1	2.01304	0.00122075	0.0253155
GGPS1	2.01213	0.00162896	0.0295501
RAPGEF1	2.01109	0.00191235	0.0324278
DENND11	2.00537	0.000750456	0.0191654
FKBP14	2.00517	0.00110025	0.024052
RSAD1	1.99264	0.00259612	0.0381872
LZTS3	1.98983	0.00152399	0.0288025
PLPP4	1.98859	0.00320545	0.042743
MTIF2	1.9764	0.000840298	0.0205472
ETFRF1	1.97233	0.00128884	0.0259891
XPC	1.9626	0.00153567	0.0288803
ALDH3B2	1.95493	0.00147942	0.0283842
PRDM8	1.95093	0.00117342	0.0249057
MUC1	1.94983	0.0026803	0.0389125
JUNB	1.94484	0.00352948	0.0449034
SCOC	1.94391	0.00370334	0.0460805
VMP1	1.93984	0.00232275	0.035913
ZNF41	1.93329	0.00175105	0.0307935
KIAA0040	1.92841	0.00235721	0.0361692
TERT	1.92358	0.00399858	0.0479299
FBXO16	1.91939	0.00414972	0.0488771
NOS1AP	1.91202	0.00246439	0.0369658
SYT4	1.91084	0.00154705	0.0289785
RPL26	1.9035	0.00278428	0.0397529
ABHD17C	1.89666	0.00180848	0.0316039
SLC5A7	1.89617	0.00181047	0.0316041
DUSP1	1.89468	0.00374752	0.0463314
TSPAN33	1.89305	0.00213323	0.034296
PCDH12	1.87992	0.00122797	0.0253821
DRGX	1.87939	0.0039167	0.0473372
ZNF501	1.87623	0.00225062	0.035323
ARAF	1.87623	0.00339825	0.044075
ANAPC16	1.87033	0.00256372	0.037923
HP	1.86735	0.0023942	0.0364899
KIF26B	1.86468	0.00193095	0.0325977
SENP8	1.86037	0.00221445	0.0350466
CFAP410	1.85967	0.00271619	0.0391937
FBXW10	1.85961	0.00244419	0.036954
OVOL2	1.85921	0.0030903	0.0419067
C4orf3	1.85263	0.00381085	0.0465767
KCNQ4	1.84786	0.00213639	0.034296
C11orf96	1.84486	0.00265644	0.0387143
FOXL1	1.84239	0.00359195	0.0452572
CLDN15	1.84067	0.00429767	0.0499072
OR4C13	1.83761	0.00235791	0.0361692
RPL41	1.83077	0.00150769	0.028637
NCLN	1.8235	0.00371308	0.0461399
CCDC97	1.81294	0.00251406	0.0375165
LRP2BP	1.81184	0.00357147	0.0451402
MTURN	1.79975	0.00410103	0.0486661
H4C3	1.7923	0.00190584	0.0323755
AGAP6	1.78939	0.00348962	0.0448286
IQSEC3	1.78805	0.00316808	0.0425438
RNF144A	1.7851	0.00389758	0.0471662
TMEM41B	1.7818	0.0019746	0.0329314
PEX11G	1.77853	0.00265616	0.0387143
GPD1	1.77674	0.00330854	0.0435364
CHAF1A	1.77397	0.00353529	0.0449034
MAT1A	1.76535	0.0026603	0.0387374
SMOC1	1.76454	0.00298104	0.0412583
PSAP	1.7586	0.00353521	0.0449034
CENPH	1.75474	0.00414907	0.0488771
DNMT3L	1.74899	0.00334185	0.0438115
PCDHGA11	1.72686	0.00405095	0.0482832
MCHR1	1.72033	0.00383553	0.0466242
ATAD3C	1.6965	0.00279167	0.0398285
SERPINA5	1.6862	0.00381594	0.0465943
STAC2	1.68527	0.00375507	0.0463314
MRPL33	1.68079	0.00429193	0.0499016
NEK8	1.65552	0.00393798	0.0474734
PROM2	1.64316	0.0032758	0.0433159

## Sheet: Control_SZ
Superficial zone-specific marker genes from patients with non-OA controls.
Adjusted P indicates BH adjusted p-values.
Gene	log2FoldChange	p-value	adjusted P
F2RL1	7.78308	7.95554e-18	7.37001e-14
ZBTB4	5.76108	6.29661e-09	6.48131e-06
LSM14B	5.30013	1.14739e-09	2.65736e-06
EMC10	5.0502	2.95383e-06	0.000402416
CRYBG1	4.9758	4.18172e-06	0.000478265
GPR82	4.88255	6.80764e-07	0.000150551
SMIM12	4.77411	1.27676e-06	0.000241386
PLPP5	4.67511	2.93114e-06	0.000402416
IFIT3	4.64265	1.61266e-05	0.00118569
PWWP3B	4.55642	3.39619e-08	2.09749e-05
ZP2	4.53496	2.85282e-07	8.40215e-05
EED	4.51722	0.000123182	0.00378624
NDUFAF7	4.45394	3.36325e-06	0.000434547
COMMD9	4.4116	4.92689e-07	0.000123359
SLC7A4	4.39084	7.78166e-07	0.000160198
DIRAS2	4.38633	4.46908e-08	2.58759e-05
TMEM218	4.36282	2.64409e-05	0.00158674
COPG1	4.33907	5.63726e-06	0.000598821
ANO7	4.32095	2.26436e-07	7.23346e-05
INO80E	4.28514	1.13653e-07	4.58402e-05
MAP3K6	4.20056	1.53759e-05	0.00116538
CA3	4.19134	3.16776e-06	0.000421004
NKIRAS2	4.1718	2.04234e-05	0.00137103
CLUAP1	4.11469	0.000160777	0.00445941
CORO2B	4.08002	2.34517e-05	0.00148806
WRAP73	4.07452	0.000212898	0.00527349
ZC3H12D	4.0643	1.5525e-06	0.000270542
HOGA1	3.98717	6.05783e-05	0.00261022
C1QTNF2	3.97149	7.15485e-05	0.00286937
SDHD	3.96424	0.000133785	0.00395969
CCAR2	3.95533	2.395e-05	0.00149914
MED12	3.94463	0.000104359	0.00346503
VIL1	3.94069	0.000155443	0.00435053
SSMEM1	3.92058	0.000176477	0.00469122
CCDC34	3.91221	0.000105251	0.00346503
ENPP5	3.89674	2.57331e-06	0.000388076
PRKAB1	3.87761	2.38083e-06	0.000386948
CA14	3.85373	0.000346645	0.00702696
PHAX	3.82868	4.84622e-05	0.00227235
IRGM	3.81128	4.81828e-06	0.00053779
RUVBL2	3.72663	5.79895e-05	0.00251035
AFM	3.72121	0.000144826	0.00417966
BCORL1	3.71507	0.000150088	0.0042782
HARBI1	3.6854	0.000747126	0.0110835
ZNF335	3.65788	0.000156384	0.00435442
TMC4	3.60824	4.56297e-05	0.00220163
ZNF433	3.6026	7.50704e-06	0.000716961
CD200R1L	3.57485	0.000317031	0.00658514
NUP62	3.54963	0.000116508	0.00370107
TADA3	3.53273	0.000411483	0.00781144
TBK1	3.53067	0.000695685	0.0105826
TXNDC8	3.5201	0.00152121	0.0169177
DFFA	3.51332	0.000851053	0.011982
DDI1	3.49834	0.00282868	0.0242189
SGCB	3.48289	4.54131e-05	0.00220163
CYP2B6	3.47935	0.000482674	0.00864668
TNFRSF9	3.47907	0.000384294	0.00746352
RINL	3.47894	1.10791e-05	0.000953653
SGO1	3.46262	0.00084686	0.011982
ZMAT5	3.43906	4.53704e-05	0.00220163
ASRGL1	3.43164	1.51028e-05	0.00116538
CAMSAP2	3.43069	0.00159609	0.0172427
PLAC8	3.43038	0.000405064	0.00772289
MYOM1	3.40994	0.000910967	0.0125025
ZSCAN26	3.4085	0.00593284	0.0366412
PRDM4	3.40631	0.000953784	0.0128448
FAM186A	3.40502	0.00143774	0.0162628
TEC	3.40316	0.000599494	0.00974336
RAB4A	3.39821	9.71957e-05	0.00334729
KPNA7	3.39806	8.05668e-05	0.00303793
PPP1R32	3.37133	9.06234e-05	0.00324731
TAF5	3.36844	0.000990893	0.0131891
SP2	3.35319	0.000634751	0.0100778
HAPLN3	3.34477	0.000105477	0.00346503
PAPOLB	3.34448	0.00171117	0.0178031
SH3RF2	3.32658	0.00263694	0.0232432
EIF3F	3.31845	0.00181035	0.0181899
TMEM266	3.31452	0.000583175	0.00960723
NIPSNAP1	3.30711	0.00049752	0.0087407
SAGE1	3.30301	0.00122649	0.0147753
WFDC8	3.30138	0.00111742	0.0141032
ZBTB8OS	3.29866	0.000577926	0.00956055
RAB5B	3.29313	0.00268877	0.0234988
BCAR3	3.27967	0.000137978	0.0040424
SALL3	3.27321	0.00506195	0.0334913
ZNF571	3.2648	0.000320624	0.00663004
APTX	3.25689	0.00172317	0.0178669
PDE12	3.24315	0.0100478	0.0488625
RAD1	3.21136	0.00144629	0.0163395
SMCO4	3.20098	0.00362187	0.0275944
NLRP5	3.19769	0.00164803	0.0174352
ZNF567	3.19518	0.00273482	0.0236779
PPIP5K1	3.1861	0.000375215	0.00733839
HSD17B6	3.18528	0.0011372	0.0142751
SRSF1	3.1802	0.00325535	0.0260653
HIF1A	3.17183	0.00235035	0.0216008
ANKRD27	3.17126	0.00128227	0.0152295
CTIF	3.16348	0.00113897	0.014278
FRMD5	3.16218	0.000152291	0.00430128
DMAP1	3.14888	9.86226e-05	0.00337132
TSNAX	3.14334	0.00131332	0.0154791
FAF2	3.14305	0.0030842	0.0253074
DMC1	3.13542	0.000899866	0.0124423
P2RY1	3.12865	0.00677967	0.0395205
MOCS1	3.12431	2.13014e-05	0.00140784
TAOK2	3.10172	0.00486261	0.0326666
EIF4EBP2	3.09816	0.000786429	0.0113836
HDGFL2	3.07351	0.00193651	0.0191869
GYPC	3.0701	0.00349425	0.0270658
KCTD15	3.06862	0.00155092	0.0169832
ZNF880	3.0646	0.00732333	0.0412923
NHS	3.0609	0.00136554	0.0157932
NF2	3.05195	0.00244243	0.022183
CPA3	3.04971	0.0017818	0.0180795
ABCA7	3.03597	0.00887949	0.0459884
POLR3E	3.03341	0.00287713	0.0244305
ELK4	3.02924	0.00572082	0.0359063
MTLN	3.02513	5.7678e-05	0.00250859
ALDOB	3.02495	0.0014333	0.0162522
LIAS	2.99947	0.00454013	0.0313645
THUMPD1	2.99304	0.00402642	0.0290504
SMAD7	2.98176	0.00319677	0.025842
SPTB	2.97719	0.00361311	0.0275943
ALDH3A2	2.97497	0.00840127	0.0446866
LIPH	2.97491	0.00570473	0.0358512
TRIM49B	2.9724	0.00301753	0.0249647
RSKR	2.95781	0.00632935	0.0379661
CLCC1	2.95714	0.000877355	0.0122039
RNF220	2.95559	0.00263139	0.023243
RHBDL2	2.95275	0.00336704	0.0266011
ITGA4	2.94924	0.00896729	0.0461004
FAR2	2.94794	0.0102679	0.0495293
RABL2B	2.94759	0.00139881	0.016015
DGKK	2.94725	0.00148981	0.0167197
OOSP2	2.93417	0.0041112	0.0295241
LMO3	2.93066	0.00231109	0.0213672
KLK3	2.92325	0.00499963	0.0331781
CCNB1IP1	2.91199	0.00376548	0.0280639
ESRRB	2.90217	0.00340494	0.0267317
PID1	2.89015	0.00873434	0.0456847
FANCL	2.88661	0.00296533	0.0248156
EMSY	2.87128	0.0088576	0.0459608
FECH	2.86644	0.00221609	0.0209275
NCOA6	2.8599	0.0078009	0.0429142
CASP9	2.85668	0.00149076	0.0167197
SLC4A4	2.85303	0.00107415	0.0137509
MLYCD	2.8463	0.00376263	0.0280639
BTD	2.84391	0.0049719	0.0330651
HAUS3	2.84005	0.0100732	0.0489088
CDCA7	2.83718	0.000721597	0.0108922
TBC1D22B	2.82714	0.00745351	0.0417721
SYTL1	2.78897	0.000614867	0.00985489
CETP	2.76106	0.00329245	0.0262038
HHIPL2	2.75282	0.00367322	0.0277656
C6orf118	2.73665	0.00173236	0.0179114
CRAT	2.71691	0.0033689	0.0266011
CNTNAP3B	2.70862	0.00675804	0.0394337
PPP6R2	2.70707	0.00312833	0.0255113
MELTF	2.6978	0.00362123	0.0275944
KANSL1L	2.69657	0.00757666	0.0421057
KLHL2	2.69252	0.0046869	0.0319495
RCSD1	2.69084	0.00606812	0.0369836
TLL2	2.67603	0.00943723	0.0473087
UVRAG	2.67481	0.0080364	0.0436757
AGO4	2.67149	0.000883106	0.0122471
DENND4A	2.67128	0.0036745	0.0277656
ARHGAP6	2.66163	0.0086196	0.0452419
LBP	2.62047	0.00871992	0.045665
GBGT1	2.59477	0.00560235	0.0356267
CCDC192	2.59285	0.00525932	0.034192
ELAC2	2.57537	0.00381064	0.0282867
CNGA1	2.55851	0.00792085	0.0432658
ETFB	2.55446	0.00696044	0.0402255
NUDT9	2.53777	0.00946419	0.0473654
DNAI1	2.52378	0.00347201	0.0269472
SNRPA1	2.50444	0.00783973	0.0430536
PEAR1	2.48841	0.00847476	0.0447851
ZNF503	2.47365	0.00616828	0.0373239
TNFRSF14	2.45692	0.00347312	0.0269472
BCL7A	2.4534	0.00982345	0.048227
DAZAP1	2.44802	0.00910723	0.0463823
RBM14	2.42211	0.00615503	0.0372925
PHRF1	2.42119	0.00602605	0.0369459
GMIP	2.41698	0.00990261	0.0485125
BACE1	2.41521	0.00399202	0.028944
YTHDF2	2.40128	0.00973158	0.0479794
FBN1	2.34305	0.00905731	0.0463282
FMC1	2.31168	0.0072412	0.0410541
TCF20	2.27553	0.0096122	0.0476102
STPG1	2.27553	0.0045128	0.0312455

## Sheet: Control_MZ
Middle zone-specific marker genes from patients with non-OA controls.
Adjusted P indicates BH adjusted p-values.
Gene	log2FoldChange	p-value	adjusted P
ZNF780A	6.53018	5.88445e-12	5.0824e-08
ARMCX3	6.14014	1.01193e-10	2.185e-07
HILPDA	5.82174	7.44956e-11	2.14473e-07
ABCF3	5.80597	6.31375e-10	4.95744e-07
ARHGEF39	5.40291	5.54014e-10	4.95744e-07
HTATIP2	5.32166	1.63142e-10	2.56666e-07
PTCD2	5.23467	1.61495e-08	6.22278e-06
AIFM3	5.22369	3.25003e-07	5.61409e-05
POLR1E	4.96225	4.59095e-09	2.33247e-06
SH2B3	4.8559	1.176e-08	5.34586e-06
KIAA1210	4.74699	3.43603e-05	0.00210475
SIRPB2	4.7382	2.88767e-08	9.97631e-06
EXTL1	4.72381	1.34901e-08	5.82572e-06
ACVRL1	4.71417	7.38918e-07	9.97193e-05
PRR14L	4.68396	2.05264e-07	4.02923e-05
SLC25A51	4.66936	5.42552e-07	7.92972e-05
PAX9	4.66912	2.64693e-06	0.000268959
BMT2	4.59478	1.51199e-06	0.000175789
ARPC5L	4.55993	4.075e-08	1.25699e-05
ZBTB6	4.5502	4.24143e-07	6.54165e-05
SLC35G2	4.52046	3.42863e-09	1.9742e-06
HMBS	4.51708	2.51324e-05	0.00165701
IL36B	4.50825	3.55929e-07	5.84548e-05
NUDCD2	4.46136	2.23079e-06	0.000232136
FCMR	4.43443	1.64541e-06	0.000186992
SPOCD1	4.37205	1.99249e-06	0.000209867
KCNK3	4.36106	1.85107e-07	3.86663e-05
KRT84	4.35677	1.42461e-05	0.00105165
MANSC1	4.32262	5.67884e-05	0.00304647
AICDA	4.31865	3.09471e-07	5.4549e-05
SFT2D1	4.2734	3.76639e-07	5.9146e-05
SCN4B	4.26682	8.58502e-06	0.000706179
OAS2	4.25813	1.34557e-07	3.16846e-05
GPR173	4.25274	1.53943e-07	3.40924e-05
ACE	4.21387	1.77332e-08	6.38172e-06
EGLN1	4.17161	3.58519e-05	0.00218065
TAF12	4.15112	8.7996e-07	0.000113436
CTSA	4.13753	8.79891e-07	0.000113436
AARS1	4.12256	1.58567e-07	3.42386e-05
RASSF4	4.10394	8.7731e-05	0.00432802
ADGRA2	4.0976	1.1959e-06	0.000143459
SPATA6L	4.09391	1.06907e-06	0.000131908
NKIRAS1	4.06715	1.74541e-06	0.000190824
ADH5	4.06255	0.000282964	0.00920735
PTCHD3	4.05062	2.93656e-05	0.00187367
TFB2M	4.02725	7.05096e-07	9.67732e-05
CYP8B1	4.02674	4.85026e-06	0.000450448
DCTN1	4.01028	3.98301e-05	0.00234575
PALM3	4.00579	1.52647e-06	0.000175789
CD53	4.00141	1.39402e-07	3.16846e-05
ZNF429	3.98064	0.000242891	0.0083914
OOSP2	3.97732	0.000422975	0.0123005
MICOS10	3.94894	3.34652e-07	5.66743e-05
PGPEP1	3.92864	1.97844e-05	0.00137805
MAP3K8	3.90927	9.12707e-07	0.000115927
PDZD8	3.89566	1.1375e-05	0.000904953
ADCY9	3.89512	0.00054913	0.0141123
CPEB1	3.88887	0.000112333	0.00512292
TMEM104	3.87403	3.97745e-06	0.000385991
ZSCAN9	3.87017	3.58701e-07	5.84548e-05
EFCAB10	3.86111	6.4338e-05	0.0033678
CNP	3.86051	2.95032e-05	0.00187367
KCND3	3.85801	0.000355142	0.0108006
MS4A8	3.85794	3.16854e-05	0.00196851
ITIH6	3.84384	0.000358701	0.0108705
MMP27	3.83798	5.41431e-05	0.00294109
PRSS37	3.82546	4.33466e-05	0.0024959
STEAP1	3.80594	8.21098e-06	0.000688527
TGIF2	3.80347	0.00012851	0.00557636
PDIA6	3.79437	4.74427e-06	0.000445394
GATM	3.77198	0.000433341	0.0124891
METTL2A	3.76382	1.69737e-06	0.000187951
PTGER2	3.75021	0.00017652	0.00677603
SYAP1	3.73917	5.52741e-06	0.000502529
CLEC4A	3.73183	0.000142655	0.00592361
TMEM132C	3.72225	4.02373e-05	0.00234817
SYK	3.72108	7.27153e-06	0.000617202
CYTH4	3.71479	0.000945009	0.019134
PRPS1	3.71227	3.70502e-05	0.00220692
ZNF234	3.71145	0.00020456	0.007319
PDGFD	3.68147	0.000934345	0.0190779
RPP40	3.64787	0.000128394	0.00557636
NEMP2	3.64425	0.000105993	0.00494844
KMT2D	3.64203	0.000644478	0.015592
PES1	3.641	0.000120397	0.00536016
NYAP2	3.63981	0.000575136	0.0144117
RAB15	3.61968	2.7815e-05	0.00179509
SH2D3A	3.61565	0.000313341	0.00991328
TNFAIP1	3.61299	4.84533e-05	0.00272368
OTOP2	3.60596	0.000450243	0.0128343
GSDMC	3.60435	0.000122256	0.00539538
B3GALT5	3.58715	0.00144687	0.0247458
HSD17B12	3.58682	0.000281611	0.00920735
SNRPD2	3.58544	3.06071e-05	0.00191561
SERPINA9	3.57868	9.57167e-05	0.00456743
CALB2	3.55498	6.73127e-06	0.000587252
FHAD1	3.53127	5.92477e-06	0.000533044
MAGEB18	3.52426	1.09165e-05	0.000881175
MRPS11	3.52329	7.84767e-05	0.00403454
PRODH	3.51602	0.000332682	0.0103626
NCAN	3.50975	0.000300599	0.00971268
MBOAT7	3.50388	0.000569692	0.0143872
TSC22D4	3.50351	0.000657444	0.0158232
SUCLG2	3.50213	0.00023947	0.00830645
DNAJC25	3.49723	0.00164268	0.0270245
VNN1	3.48866	0.000695012	0.0163102
ZNF813	3.48184	0.00419652	0.0468802
PC	3.47962	3.02224e-05	0.00190534
QSOX1	3.4771	9.0802e-05	0.00440594
MAP7	3.47308	0.00105962	0.0204742
RIPK1	3.46693	0.000157197	0.00631493
CENPL	3.46425	0.0036602	0.0432478
FBXO31	3.45731	9.14622e-05	0.00441318
SH2D5	3.45522	0.000212789	0.00747098
GALNT14	3.44652	0.000575667	0.0144117
PTPN5	3.44561	0.000345559	0.0106593
ABCC11	3.43561	0.000481424	0.0133271
THEGL	3.43008	1.44029e-05	0.00105422
OLFML2A	3.4291	0.000583063	0.0145547
ZNF107	3.41906	0.00193604	0.0295434
RUFY4	3.40647	0.000169291	0.00664622
LIMS2	3.39022	0.000360668	0.0108919
DVL2	3.38585	2.30794e-05	0.00153336
CDC45	3.38352	0.000139096	0.00583189
ASB8	3.36862	0.00160578	0.0266713
CCDC113	3.36488	0.000433801	0.0124891
CYP4F12	3.3611	0.00303786	0.0388136
SLC46A2	3.35732	7.70643e-05	0.00398565
TEX101	3.35584	0.000116751	0.00527642
IBA57	3.35409	6.22001e-05	0.00327575
TRMU	3.34819	0.000845932	0.0182202
PSG2	3.34561	0.00272048	0.0363556
ABHD6	3.34018	0.000466863	0.0130533
RASGRF2	3.33128	0.00147847	0.025125
WIZ	3.32345	0.000755084	0.0168084
PLAA	3.31382	0.000186454	0.00703234
SUSD1	3.31209	0.000283115	0.00920735
MS4A3	3.31114	0.000107935	0.00498523
TULP1	3.30906	0.000976844	0.019485
IDNK	3.3049	0.00276342	0.0365508
DRGX	3.30242	0.000458555	0.0129854
FAM107B	3.29986	0.000546785	0.0141123
CYP3A5	3.29046	0.000197467	0.00716209
DYDC2	3.28717	0.0020783	0.030947
CDH16	3.28251	0.00226248	0.032787
SMYD1	3.2794	4.99305e-05	0.00278225
PUDP	3.27589	0.00055471	0.0141746
COL4A6	3.27354	0.000464854	0.0130533
NMNAT2	3.26914	0.000350124	0.0107235
LRRC37B	3.26023	0.00105038	0.0203869
APPL2	3.25909	0.000508309	0.0135752
KCNS1	3.25761	0.000525503	0.01378
NDUFS2	3.254	0.00300293	0.0384812
SLC5A1	3.25066	0.000159514	0.00637836
MTERF4	3.24845	0.000506381	0.0135752
TMC7	3.2333	0.000550636	0.0141123
TBL1X	3.23088	0.00245712	0.0345575
TTR	3.22925	0.00124544	0.0224557
RANBP3	3.20675	0.00215729	0.0317961
SHOX2	3.1984	0.000471337	0.0131321
SLC12A8	3.19316	0.000872894	0.0184332
STAR	3.18782	0.000634347	0.015496
KLK10	3.18512	0.00131366	0.0232979
FGA	3.18291	0.00120284	0.0219361
ARHGEF1	3.18223	0.00351758	0.0422396
RNF150	3.17696	0.000381159	0.0114308
THBS3	3.17088	0.00179622	0.0285707
ASB5	3.16646	0.00108076	0.0206974
NT5DC3	3.15234	0.00245651	0.0345575
GTF2H3	3.14492	0.000411648	0.0120932
EPHA10	3.13549	0.000506689	0.0135752
KIF6	3.13398	0.00320519	0.0402958
POLR3C	3.13249	0.00311209	0.0393545
GP2	3.10244	0.000206839	0.00732964
FSTL1	3.07716	0.00343013	0.0417857
FAM168B	3.06648	0.00321438	0.0403052
C12orf43	3.03903	0.00148068	0.025125
DNAJC27	3.03558	0.000259639	0.00875977
ZNF699	3.03099	0.00169001	0.0274373
ZFP64	3.03009	0.00190511	0.0292584
ASTE1	3.02722	0.000631101	0.015496
TK2	3.01962	0.000516167	0.0135919
KARS1	3.01344	0.00189442	0.0292449
DOK5	3.00843	0.000932363	0.0190779
C2orf50	2.99576	0.000850536	0.0182738
ENTPD1	2.99294	0.000510818	0.0135752
CARD10	2.98657	0.000189619	0.00708979
MEP1A	2.98321	0.00269117	0.036205
POLR3F	2.95877	0.00202118	0.0302546
RPS6KA1	2.95324	0.000508836	0.0135752
DHRS9	2.94481	0.00382693	0.0441721
TNNT2	2.94476	0.00092204	0.0189811
MSS51	2.94297	0.000860027	0.0182957
TOR1AIP1	2.9387	0.00355198	0.0424943
SSUH2	2.93757	0.00325294	0.040542
LRP8	2.92127	0.00267809	0.0361665
SYNPO2L	2.92059	0.000715514	0.0163646
ARHGAP23	2.91953	0.00168834	0.0274373
MAJIN	2.91643	4.8564e-05	0.00272368
ACE2	2.91232	0.00291226	0.037711
TRPV4	2.90996	0.00117978	0.0218664
CPNE6	2.90788	0.000896487	0.0186845
TECPR2	2.89568	0.000948063	0.019134
HPSE2	2.89373	0.0023649	0.0337057
SLC39A11	2.85917	0.00211659	0.0312495
ZNF71	2.85772	0.00187573	0.0291433
ADAL	2.85372	0.00312195	0.0394215
CCT6B	2.84924	0.000724604	0.0164695
MSRB2	2.84791	0.00107964	0.0206974
ZIC4	2.83726	0.00290018	0.0376464
SSX5	2.8322	0.000695706	0.0163102
GPR78	2.83012	0.00366843	0.0432478
ULK3	2.82376	0.000487543	0.0133828
LSM5	2.82301	0.00270714	0.0362505
COL23A1	2.81596	0.000821255	0.017781
IFNA13	2.81116	0.00191169	0.0292753
HTRA3	2.80431	0.00235625	0.0337057
BRCC3	2.80195	0.00182698	0.0288475
C12orf76	2.78237	0.00175784	0.0281948
TTC34	2.77644	0.00183535	0.0288742
TBX3	2.77324	0.00431067	0.0475495
CPA6	2.77045	0.000635126	0.015496
GLA	2.76388	0.000923013	0.0189811
ABCC6	2.76286	0.00400143	0.0454144
LYSMD2	2.75243	0.00116881	0.0218034
ACOT9	2.74524	0.000866663	0.0183916
FBXO41	2.71637	0.000302763	0.00972107
UGT2B7	2.70803	0.00190684	0.0292584
TSKS	2.70612	0.00350662	0.0422396
DUS2	2.68894	0.00336861	0.041269
IL17RC	2.68336	0.00246381	0.0345575
CHDH	2.67398	0.000704963	0.0163581
C6orf132	2.65985	0.00181775	0.0288475
SPATA3	2.65179	0.00257523	0.0354741
TBPL2	2.64144	0.000562618	0.0142502
USH1C	2.62729	0.0014455	0.0247458
ARMH1	2.56647	0.0023575	0.0337057
CXCL9	2.5498	0.0042923	0.0475044
MTERF1	2.5322	0.00387152	0.0444659
FCRL1	2.51833	0.00259268	0.0355445
EARS2	2.50354	0.00285816	0.037403
TRAP1	2.47344	0.00304561	0.03885
ZBTB14	2.47324	0.0030497	0.03885
TNRC6C	2.46943	0.00376864	0.0439268
PSG9	2.38262	0.00399907	0.0454144

## Sheet: Control_DZ
Deep zone-specific marker genes from patients with non-OA controls.
Adjusted P indicates BH adjusted p-values.
Gene	log2FoldChange	p-value	adjusted P
FPR2	6.07706	9.10376e-11	3.36548e-07
STAMBP	5.88654	4.56952e-12	2.81543e-08
MTERF2	5.80477	1.7298e-10	5.32894e-07
ZNF138	5.58442	1.43901e-08	9.17198e-06
XPNPEP1	5.32344	3.39256e-11	1.5677e-07
HS6ST3	5.18088	6.22217e-09	6.55488e-06
CDV3	5.12779	2.48614e-08	1.31296e-05
OR52N2	5.0426	5.35037e-13	9.88963e-09
LHFPL4	5.03839	5.93923e-10	9.14839e-07
CLDN1	5.01006	1.79868e-08	1.07248e-05
E2F3	4.98849	4.28333e-10	7.19756e-07
FAIM2	4.89168	1.04326e-08	7.6437e-06
ENDOV	4.88771	5.27523e-08	2.11973e-05
CCNK	4.83609	1.98244e-07	4.58043e-05
ZC3H12C	4.80765	1.20625e-06	0.000168911
CEACAM3	4.76097	4.42538e-08	1.85906e-05
RAB6C	4.74127	4.2334e-08	1.81977e-05
BPIFA3	4.70561	2.96253e-07	6.08438e-05
B3GNTL1	4.69948	6.14148e-08	2.22586e-05
OAZ3	4.67541	7.30589e-08	2.50078e-05
UGT1A6	4.66719	6.08149e-08	2.22586e-05
ZNF211	4.66135	1.48349e-06	0.000200152
KCND1	4.63876	1.61849e-08	9.97203e-06
SCARA5	4.5859	2.22554e-07	4.95624e-05
RNF139	4.57049	1.22535e-07	3.14299e-05
TRAT1	4.5177	3.58476e-07	6.97481e-05
ATP6V1B1	4.51077	1.23973e-07	3.14299e-05
IL2RA	4.50362	2.1941e-07	4.94581e-05
N4BP3	4.49336	1.15624e-07	3.09737e-05
CNTROB	4.47517	1.32652e-08	8.75692e-06
HS3ST5	4.46885	6.34526e-08	2.25309e-05
RGS7BP	4.46859	1.07518e-08	7.6437e-06
DUSP28	4.43163	1.64863e-06	0.000219232
TSTD2	4.42724	1.86521e-08	1.07739e-05
SLC25A23	4.41389	8.61123e-08	2.60934e-05
KLHL15	4.41186	7.84585e-09	6.7057e-06
CDK16	4.38159	2.5613e-08	1.31509e-05
DUSP10	4.37828	1.40688e-09	1.73365e-06
CABLES2	4.37426	3.47782e-06	0.00036525
ZNF786	4.33116	3.34658e-08	1.50873e-05
LIPF	4.3056	8.12024e-08	2.58935e-05
COPZ1	4.30477	1.55198e-07	3.63124e-05
INSRR	4.30329	9.36639e-07	0.00013962
RXRG	4.30265	2.55591e-07	5.49342e-05
CYFIP1	4.27635	8.24338e-08	2.58935e-05
YARS2	4.26764	2.04455e-06	0.000253384
NRIP3	4.26144	3.04099e-05	0.00169306
ACOT13	4.25525	3.52798e-07	6.93736e-05
CDKL4	4.23498	2.32986e-06	0.000274301
PGF	4.20633	5.7533e-06	0.000511269
ALKBH8	4.19417	1.25539e-06	0.000174471
CTBP2	4.18508	3.27911e-06	0.000349776
SUOX	4.18393	1.00852e-07	2.79514e-05
PODN	4.17552	9.17478e-07	0.000139005
IL20RB	4.16497	2.64514e-07	5.61985e-05
CYP2C9	4.16404	1.33135e-07	3.23799e-05
RAD23A	4.1489	1.01317e-07	2.79514e-05
MUTYH	4.13205	8.5988e-07	0.000133563
RRAGC	4.13075	3.76541e-06	0.000380741
POLR1D	4.12862	2.521e-07	5.48215e-05
EPHX2	4.1105	2.81006e-07	5.83608e-05
KRT24	4.10522	1.11114e-06	0.00015974
RIN2	4.10255	4.76439e-06	0.000450854
FMOD	4.09287	1.75411e-05	0.00116629
L3HYPDH	4.07573	4.96252e-06	0.00046283
SMG6	4.06401	1.66647e-06	0.000220021
TRIM14	4.039	1.26908e-08	8.68802e-06
EXOSC2	4.00873	9.41318e-05	0.00369412
RAB9B	4.0086	1.25828e-07	3.14299e-05
SKIL	4.00787	5.27771e-05	0.00245726
TMEM200A	4.00703	1.86621e-05	0.00121891
MARCHF9	3.99978	6.04862e-07	0.000102571
RPE65	3.98033	6.34107e-07	0.00010465
SRD5A2	3.9539	3.82745e-05	0.00197616
TRIM48	3.9417	1.63512e-06	0.000219011
ZNF609	3.92487	2.46489e-05	0.00146971
ACVR2B	3.9225	6.47166e-05	0.00284138
SHISAL1	3.91686	2.68336e-07	5.63627e-05
MRRF	3.91569	4.68092e-05	0.0022769
TREM1	3.91202	5.21551e-06	0.000477245
OR7D2	3.9107	3.2185e-06	0.000349651
ZNF626	3.8989	3.58984e-05	0.00187974
AGL	3.8868	2.47343e-05	0.00147006
BTNL8	3.88606	1.18848e-07	3.13827e-05
BOD1	3.87908	3.60984e-06	0.000376866
SSX1	3.87289	1.8653e-06	0.000236676
TIMP2	3.8694	5.23129e-07	9.12218e-05
SF3A2	3.86927	6.21555e-07	0.000104444
QRSL1	3.86646	2.10153e-06	0.000255557
FAM118B	3.86498	7.57578e-07	0.000122834
PACSIN2	3.85375	1.87839e-06	0.000236676
SLC25A44	3.8494	5.82289e-07	9.96577e-05
UAP1L1	3.84441	2.19143e-06	0.000261332
ABHD3	3.84094	5.31647e-06	0.000481714
GBP3	3.83244	2.84102e-06	0.000322169
MTMR3	3.8259	3.4835e-05	0.00186511
RTN3	3.82341	1.7184e-05	0.00115502
MAFG	3.82097	4.26338e-06	0.000408312
DLL4	3.81355	9.5641e-08	2.76223e-05
LRRC57	3.811	9.14823e-07	0.000139005
STAT5B	3.80883	8.36318e-07	0.000131004
FLII	3.80328	2.13751e-06	0.000258233
RAMAC	3.80223	9.16652e-06	0.00073348
SERPINB1	3.801	3.7277e-06	0.000380678
AMOTL1	3.77595	0.000117251	0.00433454
DCHS1	3.74981	0.000107903	0.00404558
ECT2	3.74164	2.35223e-06	0.000275181
AJUBA	3.74022	1.12067e-05	0.000852448
BNIP1	3.7335	3.80802e-07	7.10985e-05
CAAP1	3.73104	9.57228e-05	0.0037186
NUDT6	3.72074	0.000177265	0.00578899
MED17	3.71251	9.82371e-05	0.00376727
PPP1R3A	3.70153	2.19706e-05	0.00135821
CYB5R1	3.69328	1.81127e-05	0.00119286
ABHD13	3.68845	0.000132228	0.00471628
KCTD6	3.68165	0.000280733	0.00793435
SDC1	3.67128	3.23471e-06	0.000349651
TBC1D28	3.67003	4.46978e-05	0.00219179
TROAP	3.6666	4.896e-06	0.000459379
STK40	3.65816	4.20692e-05	0.00211306
SERPINB8	3.6576	0.000390627	0.0100984
SEPTIN8	3.65333	4.22933e-07	7.6642e-05
ZNF543	3.65108	0.00013829	0.00488749
GIMAP1	3.64841	3.66038e-07	6.99157e-05
COX15	3.64298	0.000197437	0.00627048
MGAT4A	3.63619	9.78853e-06	0.000755874
RUVBL1	3.63379	6.3448e-05	0.00280568
RCAN3	3.62929	1.45973e-06	0.000198394
RGL3	3.62671	9.44535e-06	0.000746102
SHMT2	3.61808	1.30746e-05	0.000951537
PPP3R2	3.61675	2.35351e-05	0.0014263
FBXO40	3.6114	0.000184446	0.00598434
PRSS54	3.60671	5.90777e-06	0.000519274
RBBP5	3.60144	2.13102e-05	0.00133073
DPF2	3.59943	1.34666e-05	0.000964793
RASGRP1	3.59288	6.65924e-05	0.00287762
CLEC12B	3.59236	9.57615e-05	0.0037186
C1orf109	3.59236	9.08809e-06	0.000730367
PIH1D2	3.58114	4.23208e-06	0.000407426
NAT1	3.57356	7.56439e-05	0.00311787
SRD5A3	3.56822	1.47169e-05	0.00103432
VDAC2	3.56812	0.000185804	0.0060147
DBNL	3.55925	0.000489765	0.0119116
PDCD7	3.54908	1.13211e-06	0.00015974
SMAD9	3.54314	8.25572e-07	0.000130426
ASB12	3.54018	6.55806e-05	0.0028657
SLC10A1	3.53913	3.27192e-05	0.00178402
LDLRAP1	3.52735	2.83229e-05	0.00161083
ABRAXAS1	3.52703	5.74978e-07	9.93261e-05
DCAF4L1	3.52599	0.000913702	0.0185972
SLC25A16	3.52528	5.62624e-05	0.00256779
ZNF551	3.50401	6.18865e-06	0.000537047
NUDT17	3.50211	5.52851e-05	0.0025357
SERPINB11	3.50077	0.000131306	0.00470359
CAMKK2	3.49962	9.41907e-06	0.000746102
DYNAP	3.49789	0.0010044	0.0196876
ATP6V1A	3.49667	0.000232474	0.00706751
ZNF648	3.49576	2.30747e-05	0.001403
B3GALNT1	3.49191	3.28418e-05	0.00178544
VWA5A	3.47746	0.000754444	0.0161589
NIT2	3.46953	0.000236601	0.00710537
SMIM21	3.46698	0.000226691	0.00697199
TMEM91	3.45927	3.6658e-06	0.00037854
MLANA	3.44335	0.000164279	0.00549102
SOCS2	3.44235	3.14604e-07	6.3208e-05
PCDHB3	3.43459	2.05624e-06	0.000253384
INHBC	3.43289	0.00148499	0.025524
LIPN	3.43126	1.33002e-05	0.000959808
HRG	3.4268	9.7363e-06	0.000755874
RFTN1	3.42299	5.12174e-05	0.00240139
MKRN1	3.42269	0.000954679	0.0190566
HTR1D	3.41886	1.30041e-05	0.000951537
PLEKHD1	3.41704	0.00108238	0.0207193
ASB18	3.41228	1.21894e-05	0.000919626
TMEM200C	3.4097	7.85004e-05	0.00319604
POGLUT2	3.40806	5.30811e-06	0.000481714
THAP6	3.40768	0.00013912	0.00490743
ATP7B	3.40497	0.000250651	0.00740102
NAPB	3.40496	0.000263991	0.00764378
UBA1	3.39571	0.000880367	0.0180808
USP20	3.39427	0.00012751	0.00457747
C15orf39	3.39175	2.65701e-05	0.00154928
LOXL2	3.38752	0.000136449	0.00483211
GMPPA	3.38565	0.000432655	0.0108333
ALDH1B1	3.37785	0.000735708	0.0159424
FLG2	3.37404	1.96787e-05	0.00126299
BPIFB2	3.37302	2.74445e-05	0.00158526
RGL4	3.36737	0.000169276	0.00558732
VHL	3.36575	0.000157212	0.00534172
FMO2	3.36333	3.21927e-05	0.0017605
CHMP2B	3.36141	0.000325229	0.00886656
NIPAL2	3.35918	5.08323e-05	0.0023969
OR13C5	3.35389	7.22291e-05	0.00302055
SMIM33	3.35097	0.00052418	0.0124829
IFIT5	3.35045	2.16875e-06	0.000260307
SPTLC2	3.34476	8.15039e-06	0.000675568
ADAM15	3.33945	4.38825e-05	0.00218044
RGS9	3.33613	3.21057e-05	0.0017605
TMEM132A	3.33501	1.12789e-06	0.00015974
ARHGDIB	3.33389	1.07684e-05	0.000822494
AMZ1	3.33353	4.54563e-06	0.0004331
TBX18	3.33065	0.000562355	0.01309
ING1	3.33016	2.78529e-05	0.00159886
APELA	3.32977	0.000106273	0.00399259
DECR1	3.32813	6.2151e-05	0.00276154
KANK2	3.32435	5.30579e-05	0.00246412
CLCN2	3.31996	0.000365445	0.00959762
SLC12A7	3.31916	3.57976e-05	0.00187974
TFPI	3.31783	0.000101615	0.00386471
CDC5L	3.31606	0.000291383	0.00821026
CLYBL	3.31231	3.53099e-05	0.00187548
DTNBP1	3.31229	8.74181e-06	0.000718149
NFKBIA	3.30339	6.81352e-05	0.0028952
LPIN2	3.29874	6.67979e-05	0.00287762
MS4A1	3.29732	2.54219e-05	0.00150608
SCIMP	3.2935	0.00160006	0.0267502
PROK2	3.29347	4.21288e-06	0.000407426
SPDYE5	3.29216	1.65847e-05	0.0011229
NFE2L3	3.28914	0.00165717	0.0273786
ZSCAN23	3.28424	0.000266322	0.0076797
ZNF600	3.28245	8.64032e-05	0.00347295
CEP72	3.28006	0.000126877	0.00457155
AKAP4	3.26957	0.000371565	0.00972806
SVOP	3.26891	0.000257083	0.00749513
FRMPD1	3.26779	0.000242314	0.00723577
GAB3	3.26292	0.0011932	0.0219673
OTUD1	3.26245	0.000227125	0.00697372
SSR2	3.25891	1.63674e-05	0.00111636
MOGAT1	3.25513	2.39234e-06	0.000278113
SIGLEC12	3.25353	9.15136e-05	0.00360669
PCIF1	3.24853	2.70717e-05	0.00157356
ZNF782	3.24816	3.80957e-06	0.000380741
TTLL6	3.2477	0.000188434	0.0060574
NSMCE4A	3.23968	4.47037e-05	0.00219179
SURF6	3.23814	3.14321e-05	0.00174472
ZNF792	3.23668	0.00115451	0.0215241
CASP7	3.23402	9.81442e-06	0.000755874
AFF3	3.22991	0.0007328	0.0159167
E2F5	3.22174	2.02292e-05	0.00128483
TPM3	3.21935	0.00110398	0.0209292
ZMYND12	3.21926	0.000403637	0.0103336
SIVA1	3.21883	1.26076e-05	0.000943477
TSR2	3.21569	1.3036e-05	0.000951537
RNF214	3.21327	1.81343e-05	0.00119286
LEO1	3.21324	4.64422e-05	0.002265
WRNIP1	3.20238	3.49129e-05	0.00186511
THYN1	3.20101	3.6292e-06	0.000376866
COMMD6	3.19839	0.00215957	0.0329352
SRP68	3.19733	0.000116944	0.00433187
COLQ	3.19364	0.000523008	0.0124739
YY2	3.19192	2.71896e-05	0.00157546
EHBP1L1	3.18897	1.27325e-05	0.00094898
F2RL2	3.18698	7.46469e-05	0.00310061
SLC4A9	3.18415	0.000147271	0.00511679
CSNK1A1	3.18124	0.000511451	0.0123255
GATA3	3.18072	0.000419766	0.0106287
TMEM11	3.17985	3.95176e-05	0.0020178
GOLGA6L7	3.1781	2.93807e-05	0.00164568
PDE2A	3.17361	0.000170707	0.00562449
GTDC1	3.17099	2.06382e-05	0.00130197
GTSE1	3.16819	0.000361624	0.00953533
GDAP1L1	3.1676	2.61801e-05	0.00153623
RBAK	3.16595	0.000123446	0.00451544
AKNA	3.1647	0.000795135	0.0167205
CAP2	3.16371	6.01409e-05	0.00269163
RRP8	3.16042	0.00064312	0.0144792
PROX1	3.15999	0.000195023	0.00621517
SERPINB9	3.15679	6.40363e-05	0.00281821
COA5	3.15495	2.00267e-05	0.00127646
LRRC37A	3.15144	0.000186533	0.00601834
AMBP	3.14794	1.74041e-05	0.00116281
FAM53B	3.14329	1.99249e-05	0.00127437
GSTCD	3.14214	0.000554698	0.0129621
ABCB8	3.13161	0.000350946	0.00936059
RAB2B	3.13159	0.00078051	0.0165637
POP4	3.13066	1.59919e-05	0.00109886
TRIM49D2	3.12587	3.83131e-06	0.000380741
HOXA3	3.12298	0.000803269	0.016834
SLC6A2	3.11841	1.42041e-05	0.00100594
SHLD3	3.11672	1.90967e-05	0.0012429
MLEC	3.11556	0.000585818	0.013468
SBSPON	3.1137	1.79554e-05	0.00118956
ALDH9A1	3.11288	0.000546906	0.0128613
KLHL34	3.11124	8.1925e-06	0.000676027
PDZRN3	3.10945	0.0008648	0.0177977
PRELID2	3.10789	0.00325258	0.0429127
MED7	3.10773	0.000590521	0.0135424
BASP1	3.10682	0.000251222	0.00740522
CSTF2T	3.10441	0.00103673	0.0201502
NFYB	3.10233	0.000188023	0.00605473
DIO2	3.09844	0.00205319	0.0317584
SRCIN1	3.09717	0.000111874	0.00417422
TF	3.09597	0.000691763	0.01535
SCG5	3.09514	3.87919e-05	0.00199175
IFNG	3.09326	2.93688e-05	0.00164568
ARMC6	3.08484	0.000748282	0.0160642
VTI1B	3.07851	3.68755e-05	0.00190926
SEMA6B	3.07716	4.86122e-05	0.00232784
MCMBP	3.077	0.00186689	0.029916
EEF1AKMT2	3.07559	0.000308171	0.00855289
NPTX1	3.06804	6.57869e-05	0.00286794
RERGL	3.06586	0.000575525	0.0133308
GET1	3.06516	0.000104858	0.00396643
NME5	3.06484	0.000959714	0.0190951
PARM1	3.05938	0.000201061	0.00637464
LIPT1	3.05028	4.73058e-05	0.00228496
TXNDC15	3.05017	0.000359968	0.00951881
GBP7	3.049	0.000401798	0.0103007
FAM162B	3.04896	0.00227436	0.0340114
NPY1R	3.04563	0.000677643	0.0151641
KATNAL1	3.0433	0.00292195	0.0399561
C3orf70	3.04112	0.0017445	0.028435
TIPRL	3.0404	1.38897e-07	3.30724e-05
GUSB	3.0401	3.17564e-05	0.00175086
TSPYL5	3.03574	0.000229724	0.00702442
CD244	3.03368	0.000209831	0.00659613
TPRA1	3.0316	0.000125292	0.00454098
RNF157	3.03086	0.00152597	0.0259963
RAB38	3.02884	3.33046e-05	0.00180528
RAPGEFL1	3.02664	5.35336e-05	0.00247379
MMP24	3.02475	0.000705909	0.0155153
CCT6A	3.02299	0.000298702	0.00836546
TIMD4	3.02076	8.47117e-05	0.00342628
KRT78	3.01729	0.000640446	0.0144775
MAML3	3.01644	0.000522009	0.0124739
DNMT1	3.01338	0.000429679	0.010795
HTR3A	3.00748	5.8214e-05	0.00263924
ADAD1	3.00636	8.64291e-05	0.00347295
AWAT1	3.00585	0.00156925	0.0264172
KLRC1	3.00272	0.000126233	0.0045572
PFKL	3.00172	1.74257e-05	0.00116281
ALS2CL	3.00059	0.0018406	0.0296363
SUCNR1	3.00005	0.00118619	0.0219031
POLD3	2.9998	0.00372421	0.0472466
SLC25A37	2.99915	4.03273e-05	0.00204222
OAF	2.99895	0.00206261	0.0318507
TSEN2	2.99583	0.00146558	0.0253175
CCDC190	2.9907	5.13174e-05	0.00240139
GATB	2.99032	0.000490655	0.0119176
WEE1	2.98943	0.00130779	0.0232659
ZNF860	2.98935	4.75004e-05	0.00228645
GSTA5	2.984	4.19055e-05	0.00211057
MMRN1	2.98159	0.000140393	0.0049335
KRT36	2.98094	5.82564e-05	0.00263924
VKORC1L1	2.97838	0.000148198	0.0051283
C15orf40	2.97802	9.84523e-05	0.00376769
SKP1	2.97692	0.000721244	0.0157583
SLC22A9	2.97657	0.00225333	0.0338899
PURG	2.97178	0.000140098	0.00493252
SLC38A11	2.97165	0.00249152	0.0361068
HSF5	2.97079	0.000963722	0.0191337
ETS1	2.96632	0.000923816	0.0186927
NUB1	2.96589	0.000238707	0.00715115
TRIM9	2.96488	0.00327589	0.0431278
MYO1C	2.96227	2.44907e-05	0.00146971
GOT1	2.95882	0.00118735	0.0219031
ZNF679	2.95828	0.000248387	0.00735899
PRKCG	2.95663	4.4377e-05	0.00219179
RNF146	2.95309	0.00212091	0.0324533
SDHAF3	2.9469	2.07409e-05	0.001304
CDH4	2.94553	0.000961805	0.0191161
CACNA1H	2.94306	9.50798e-05	0.00371141
PLEKHM1	2.93841	0.000122965	0.00451397
TMEM53	2.9372	0.000104462	0.00396485
SLC22A16	2.93613	2.85285e-05	0.00161755
ALG1L2	2.93425	9.01532e-05	0.00358364
NCSTN	2.93371	2.45904e-05	0.00146971
PI4KB	2.93138	0.000749922	0.0160807
SLC30A6	2.92955	0.00187892	0.0300432
PRAMEF2	2.92899	0.000258163	0.00750296
BST1	2.92861	0.00156356	0.0263926
TRMT2B	2.92678	1.57953e-05	0.0010894
FAM98A	2.92426	0.00264582	0.0375188
ACADL	2.9232	0.000707759	0.0155187
AEN	2.91551	4.90355e-05	0.00233244
LAMB3	2.91198	0.00129195	0.0230728
OR4C13	2.91028	0.00061678	0.0140748
GOPC	2.90621	0.00295161	0.0402108
SGIP1	2.90541	0.00131836	0.023422
MAGEA11	2.90321	0.0036148	0.0462395
ATP5F1B	2.90117	0.00121057	0.022176
PHEX	2.89922	0.000309712	0.00856992
DDX53	2.89749	0.00157982	0.0264966
RBM45	2.89393	0.00277192	0.0384172
CCDC174	2.88995	0.0014607	0.0252568
KIF17	2.88844	0.000563005	0.01309
CFAP74	2.88734	0.000416026	0.0105629
TYMP	2.88554	0.000270466	0.00776083
APOBR	2.8846	4.88176e-05	0.00233164
CCDC38	2.88406	0.00123088	0.0224596
KMT5B	2.88278	0.00332638	0.0436473
SLFN12	2.88217	0.0022623	0.0339388
TMED9	2.88162	0.000987712	0.0194636
WSB2	2.87721	9.80239e-06	0.000755874
LCT	2.87375	0.000801317	0.0168122
MRPS30	2.87147	0.000355658	0.00944536
CNMD	2.87017	0.00191044	0.0303895
FBXW5	2.87012	0.000385351	0.010004
ARHGEF40	2.86896	0.00241559	0.0354644
GABRD	2.8687	0.000190519	0.00611381
NIFK	2.86626	2.17949e-05	0.00135187
ACAA2	2.86284	0.000601177	0.0137357
GBP5	2.8609	0.0024129	0.0354532
JAM2	2.8601	0.0010095	0.0197664
PSG11	2.85993	0.00255899	0.0368383
SULT1C2	2.85881	0.00132132	0.023422
TRPC5OS	2.85865	5.20257e-05	0.00242839
BCL2L15	2.85565	0.000758866	0.016216
RINT1	2.8539	2.75659e-05	0.00158731
TUBE1	2.85222	0.00099917	0.0196424
TAS2R46	2.85109	0.000758786	0.016216
DPH5	2.84922	5.55863e-05	0.00254321
ARMC3	2.84551	0.00026798	0.00771549
SLC4A1AP	2.83591	0.000681617	0.0151978
AXIN2	2.83229	2.9158e-05	0.00164316
PPEF2	2.82842	0.00123273	0.0224712
ZNF486	2.827	0.000334202	0.00907106
UQCRC1	2.82436	3.53035e-05	0.00187548
TTC23	2.82407	0.000807076	0.0168833
MXD3	2.82393	7.59098e-05	0.00311804
PLCXD2	2.81996	7.08883e-05	0.0029984
SYT3	2.81804	0.000509296	0.0123057
SMOC2	2.8108	0.000636815	0.0144428
TET1	2.81079	0.00313276	0.0417901
MDFIC	2.80878	0.00366016	0.0466775
RABEPK	2.807	5.92766e-06	0.000519274
MBLAC2	2.80682	0.000177808	0.00579646
ZFX	2.80625	0.00215841	0.0329352
DDB1	2.80441	0.00296861	0.0403766
SUN5	2.80432	0.000415283	0.0105586
FAS	2.80415	0.000950937	0.0190229
SPDYE2	2.80155	0.000248823	0.00735899
PNPLA8	2.801	0.0032713	0.0431057
TNFAIP6	2.80024	0.00108146	0.0207193
UBE2Z	2.7974	0.000382343	0.00995044
METTL23	2.79207	0.000360693	0.00952435
CTC1	2.79197	0.00173546	0.0283127
EXD3	2.79123	0.000891755	0.0182538
TRIM50	2.79104	0.00114762	0.0214269
HSPBAP1	2.78935	0.00109882	0.0208741
PDGFA	2.78816	3.20631e-06	0.000349651
DIS3	2.78636	0.0015123	0.0258349
NLRP8	2.78517	0.00122034	0.0222893
SLU7	2.78474	0.00372188	0.0472466
FGFR4	2.78401	0.00133157	0.023508
HMBOX1	2.77935	0.00106789	0.0205829
NUP188	2.77777	0.000983866	0.0194127
DPY30	2.7717	0.00113723	0.0213177
PRDM9	2.76553	0.000743556	0.0160185
ENO4	2.76498	0.00177966	0.0288808
CUL1	2.76487	0.00172912	0.0282592
PAQR7	2.76485	9.62478e-05	0.00372965
SRRM2	2.76322	0.00392095	0.0487305
SUN1	2.76165	0.000526493	0.0124829
SULT1C4	2.76115	0.0020689	0.0318946
BET1	2.76063	0.00280075	0.0387289
KLF11	2.76058	0.000220863	0.00681815
NOX1	2.75982	9.4739e-05	0.00371008
CHMP1B	2.75968	0.00062446	0.0142186
GNG2	2.75834	0.0017111	0.0280141
IL1RAPL1	2.75796	0.000348817	0.00932554
MNX1	2.75761	0.00150874	0.0257979
KDM5C	2.75069	0.00211706	0.0324476
CKMT2	2.75061	4.90868e-05	0.00233244
TRABD2A	2.74775	0.00320473	0.0424025
DCAF11	2.74731	0.00333665	0.0437259
PNLIPRP1	2.74248	0.0027779	0.0384619
ADRA1A	2.74149	0.00239154	0.0351953
ZNF623	2.74125	0.000475593	0.0116744
MKNK1	2.73207	0.00262994	0.0373933
SMAP2	2.73118	0.00107929	0.0207193
PKP1	2.73104	0.00119742	0.0220012
MROH8	2.73082	0.000422438	0.0106671
NRP2	2.73072	0.00410443	0.0499778
EIF3L	2.72902	0.000142446	0.0049867
SH2D4B	2.72806	0.000166855	0.00555704
TINAGL1	2.72447	6.16876e-06	0.000537047
ATP10A	2.72314	0.00349668	0.0451345
ARRDC3	2.7206	0.00150667	0.0257864
KRT39	2.71971	0.0015821	0.0264966
RBM8A	2.71935	0.00398946	0.0491724
MAP4K2	2.71496	0.000439661	0.0109524
TUBG1	2.71317	0.00015065	0.00519516
ACOXL	2.71106	0.00284711	0.0392439
ANKRD66	2.70807	0.00217679	0.0330615
TOMM40	2.70287	0.00318626	0.0422488
SHISAL2A	2.70169	0.000579232	0.0133832
RNF145	2.70162	0.00352275	0.0453443
FBXO5	2.69995	0.0021093	0.0324092
ZNF184	2.69988	0.000244119	0.00727789
DCLK1	2.69859	0.00160199	0.0267502
ADNP	2.69407	0.000161689	0.00543977
STX3	2.69299	0.00193947	0.0306665
MEPE	2.69097	0.000142088	0.0049836
LAT2	2.69068	0.00126842	0.022896
LIN7C	2.69052	9.7875e-05	0.00376727
EXOC3	2.68941	0.000314942	0.00867569
PRMT9	2.68885	0.00156637	0.0263926
MTHFSD	2.688	0.000326421	0.00888595
COPE	2.68773	0.00127918	0.0230004
B4GALT3	2.68629	1.18691e-05	0.000899134
KCNC1	2.68576	0.00407138	0.0496541
IFI35	2.68478	0.00010503	0.00396643
TCERG1L	2.68106	0.000706767	0.0155153
CERS3	2.68033	0.00249882	0.0361692
ZNF407	2.67796	0.0039454	0.0488805
CNOT9	2.67772	0.00394821	0.0488805
ST6GALNAC5	2.67565	0.000768765	0.016352
CEP85	2.67551	0.000217807	0.0067663
SLC25A17	2.67541	6.69431e-05	0.00287762
DPYSL5	2.6747	0.00323364	0.0427238
CYBC1	2.67337	0.00194197	0.0306694
ZMYND10	2.6652	0.00105885	0.0204725
E4F1	2.66502	0.000171709	0.00562743
NT5DC4	2.66078	0.000168277	0.00557896
POP1	2.6523	0.000215132	0.00669951
ZNF770	2.65099	0.000245253	0.00729993
ALDOA	2.65074	0.00207756	0.0320013
ATP9B	2.64744	0.000486933	0.011874
ZNRF3	2.64288	0.00156105	0.0263751
KCTD9	2.64205	0.00242717	0.035538
GATAD1	2.63782	0.000520864	0.0124739
IFRD1	2.63718	0.000738032	0.0159553
SUMO4	2.63594	0.00250368	0.0362113
FBXO15	2.62802	0.00198069	0.0310789
TMBIM4	2.62355	0.000132425	0.00471628
C1orf115	2.62047	0.00201422	0.0313478
UBXN2A	2.61535	5.10043e-05	0.00239889
MFSD8	2.61466	0.00275998	0.0383574
TUB	2.61234	0.00190934	0.0303895
SLC30A2	2.61146	0.000335529	0.00909372
MERTK	2.61109	0.00308341	0.0413297
CROCC2	2.60051	0.000679349	0.0151656
ZMYM3	2.59677	0.000714856	0.0156557
IGF2BP3	2.59447	0.0016134	0.0268462
CCKAR	2.59389	0.00012361	0.00451544
FAM162A	2.59152	0.00184657	0.0296801
ST8SIA2	2.59144	0.00176424	0.0286809
WAS	2.59012	7.51139e-05	0.00310605
OR6C65	2.58644	0.000134597	0.00478439
FREM3	2.58297	0.00163621	0.0271002
SNRPB	2.58244	0.000273137	0.00778579
ADPRHL1	2.57813	0.000162948	0.0054564
GRM1	2.57359	0.00277259	0.0384172
SRSF10	2.57192	0.000206017	0.00648726
SNX8	2.57138	0.000546165	0.0128603
LILRB2	2.57007	0.000277615	0.00785824
MAL	2.56845	0.000368478	0.00966092
CCDC180	2.567	0.00263193	0.0373933
DSN1	2.5667	0.00341104	0.0443105
AP5S1	2.56277	0.00271001	0.0380637
CSF2RB	2.56153	0.000401377	0.0103007
KLHL14	2.5598	0.00121702	0.0222507
CDKN2B	2.55883	0.00312839	0.0417901
STAT1	2.5586	0.00242829	0.035538
BICRAL	2.55715	0.000925261	0.0186927
ZFP42	2.55282	0.00248288	0.0360643
TEX35	2.55178	0.00134946	0.0237783
STEAP1B	2.54827	0.00231913	0.0345112
DGAT2	2.54679	0.000641476	0.0144775
BPIFB3	2.54626	0.00078947	0.0166392
NGEF	2.54616	0.000401093	0.0103007
CSK	2.54254	0.0015183	0.0259135
FMNL2	2.54118	0.00286259	0.0393984
DNAAF4	2.53718	0.00027337	0.00778579
PHF21A	2.53646	0.00288572	0.0396282
CAPN1	2.53544	5.84293e-05	0.0026406
AMELX	2.53532	0.0013296	0.0234955
ESR2	2.52414	0.00211261	0.0324332
KCNH2	2.52368	0.00165747	0.0273786
ZC3H7A	2.5188	0.00273363	0.0382211
MED15	2.50701	0.00157847	0.0264966
TRIB1	2.5059	0.000230608	0.00703392
KDM7A	2.50265	0.0037919	0.0477418
LGSN	2.50195	2.42654e-05	0.00146098
MFAP3	2.50175	0.00184064	0.0296363
ECM1	2.49781	0.000173026	0.00566056
SLC34A2	2.49706	8.991e-05	0.00358168
TNS3	2.49556	0.00336403	0.043913
RAB13	2.49504	0.000204451	0.00646347
AIG1	2.49456	0.00262752	0.0373885
SRA1	2.49213	0.00349434	0.0451345
RHBDD2	2.49092	0.000459156	0.0113312
MMP8	2.48905	0.000696742	0.015386
DENND4B	2.48081	0.00105617	0.0204421
FEM1A	2.48063	0.00188322	0.0300599
CBX7	2.47934	0.00170223	0.0279183
REEP2	2.47466	0.00211706	0.0324476
LIN28A	2.472	0.00163293	0.0270701
SCTR	2.47149	0.00275953	0.0383574
PRKACA	2.47018	0.00266815	0.0377183
SGCG	2.46948	0.000522845	0.0124739
HERC6	2.4688	0.000388301	0.0100664
AMPD2	2.46539	0.00138096	0.0241949
TMEM258	2.46296	0.00231494	0.0344798
IRF8	2.46222	0.00194297	0.0306694
RAET1E	2.45083	6.07422e-05	0.00270544
SH2D4A	2.45061	0.00374294	0.0474192
PPP1R3F	2.43954	0.00200326	0.0312951
LDAH	2.43723	0.00292256	0.0399561
PAX4	2.42161	0.000351526	0.00936254
GRN	2.41873	0.00110909	0.0209895
EMC7	2.41426	0.000214554	0.00669901
PIGF	2.41066	0.00111162	0.0210066
ATP6V1C2	2.40858	0.00190133	0.0303228
IL10RB	2.40782	0.000152894	0.00524166
CASS4	2.40359	0.000352714	0.00938067
HAX1	2.40217	0.00157281	0.026453
TBX19	2.39772	0.000215295	0.00669951
OSGEP	2.38998	0.00201478	0.0313478
SEMG1	2.38365	0.00213502	0.0326416
CMTM3	2.38338	0.000930767	0.0187378
CELA1	2.37153	0.00300892	0.0407449
ZNF627	2.36961	0.000715992	0.015662
GABRA6	2.36855	0.00147399	0.0253916
TSPAN12	2.36697	0.00043197	0.0108333
PIEZO1	2.366	0.000466752	0.0114727
COL20A1	2.36515	0.00355985	0.0456629
MRPL16	2.36449	0.00245698	0.0358161
CLEC9A	2.36008	0.00376725	0.047636
GTF2H2C	2.35694	0.00344012	0.0445739
MAK16	2.34872	0.000112044	0.00417422
SELENOW	2.34414	0.000767638	0.0163468
LARP6	2.34162	0.00400297	0.049207
STAB1	2.33973	0.00270984	0.0380637
YEATS4	2.33926	0.00245167	0.035767
MTFMT	2.33677	0.000811007	0.0169004
SMARCB1	2.33405	0.00197093	0.0309784
NTRK1	2.3316	0.00132386	0.023422
LRRC74B	2.32784	0.00313358	0.0417901
HSF1	2.32328	0.00405525	0.0495748
FHDC1	2.31743	0.00019261	0.0061702
BMF	2.31546	0.0010973	0.0208668
COL4A3	2.31133	0.00257412	0.0369985
SMTNL1	2.30537	0.000255766	0.00748995
GSTA3	2.30033	0.00052676	0.0124829
MAEA	2.29954	0.00256107	0.0368395
GALT	2.29569	0.000379885	0.00990379
HDC	2.29555	0.00196532	0.0309197
SLC22A14	2.29024	0.000240529	0.00719406
SLC22A4	2.2894	0.000688532	0.0153031
GBP6	2.2885	0.000521258	0.0124739
TNFSF4	2.27557	0.00304142	0.0410048
ATG4D	2.27432	0.00166462	0.0274722
UXT	2.27207	0.000299203	0.00836683
CSRNP1	2.26865	0.00092904	0.0187378
GJB1	2.26476	0.00218748	0.0331693
MELK	2.26463	0.00137839	0.0241949
SOHLH2	2.26342	0.000551192	0.0129251
MTRES1	2.25683	0.000375574	0.00980524
AMT	2.23524	0.00185218	0.0297444
SFTPA2	2.22815	0.000624623	0.0142186
BAP1	2.22815	0.000404563	0.0103429
GMEB1	2.22721	0.000338699	0.00913705
MYOT	2.22233	0.000640059	0.0144775
PRAMEF4	2.21899	0.002594	0.037105
TSC22D1	2.21858	0.000785558	0.0166136
SLC6A18	2.21654	0.000850006	0.0175156
VOPP1	2.21039	0.000421543	0.0106591
UGT1A7	2.20795	0.000514651	0.0123704
CHCHD5	2.18824	0.000338088	0.00913629
SNAPC4	2.18634	0.000837373	0.0173132
HEY2	2.18541	0.000600387	0.0137346
TAF6	2.1795	0.00223649	0.0337463
ALG11	2.17882	0.00173147	0.0282726
GOLGA5	2.17572	0.00205109	0.0317523
MOGAT2	2.17017	0.000833118	0.0172638
CLEC4F	2.16705	0.000551515	0.0129251
EFS	2.16478	0.000902064	0.018424
FKBP11	2.15779	0.00160206	0.0267502
SMAGP	2.15482	0.00140391	0.024481
FOXC1	2.15257	0.000968646	0.0192074
TMEM100	2.13839	0.00355757	0.0456629
ZNF692	2.13507	0.000504239	0.0122154
TOB2	2.12685	0.00168651	0.0277306
CCDC88B	2.12286	0.00101697	0.0198554
HAAO	2.12208	0.00351031	0.0452789
FCN1	2.11351	0.00314782	0.0418953
BCAR1	2.1102	0.000235215	0.00710537
AP1M2	2.1066	0.00186773	0.029916
ZKSCAN5	2.10502	0.002531	0.0364973
CCT2	2.09677	0.00202694	0.031484
ARL11	2.09451	0.00121174	0.022176
PDHA1	2.08452	0.000536636	0.0126746
JPT1	2.08204	0.0040173	0.0492085
LAMP3	2.08201	0.00148581	0.025524
DDX41	2.07585	0.00108281	0.0207193
NOL6	2.06363	0.00143528	0.0249105
NCOA4	2.05975	0.00127856	0.0230004
SELENOM	2.05698	0.00101726	0.0198554
CHST1	2.04298	0.00128683	0.0230482
NT5C3B	2.04114	0.000655448	0.014703
SLC16A5	2.03959	0.00269031	0.0378926
PRSS3	2.0354	0.00137215	0.0241321
ERGIC1	2.03389	0.00388182	0.0485792
NEK6	2.03082	0.00139731	0.024389
ZBTB39	2.02797	0.00153478	0.0261031
SCAMP3	2.02057	0.00227613	0.0340114
POLD1	2.02027	0.00265124	0.0375521
CMBL	2.01888	0.00139092	0.0243181
ACAD11	2.00945	0.00141224	0.0246031
ELFN1	2.00727	0.00196552	0.0309197
ACTR6	2.00708	0.00183911	0.0296363
TNK1	1.99198	0.00385958	0.0483665
SLC17A2	1.97613	0.00092533	0.0186927
SPSB1	1.95903	0.00108282	0.0207193
MAL2	1.95479	0.00193832	0.0306665
DTD1	1.95385	0.00244128	0.0356716
AURKB	1.95006	0.00130491	0.023237
BCL7C	1.94515	0.00293303	0.0400695
SMIM23	1.94176	0.0025834	0.0370269
HEATR9	1.93349	0.00153647	0.0261031
GEMIN6	1.9287	0.00115911	0.0215544
DNMT3B	1.9208	0.00242704	0.035538
MAFF	1.9167	0.00190603	0.0303716
CLEC18A	1.90373	0.000974226	0.0192801
CCDC3	1.89888	0.00167568	0.0276054
PTPN9	1.89673	0.00243436	0.0355987
DPPA2	1.89246	0.00218482	0.0331562
FURIN	1.88749	0.0014919	0.0256047
CDK5R1	1.8848	0.00269998	0.0379806
TTLL1	1.88397	0.00379309	0.0477418
NDUFS8	1.87189	0.00253135	0.0364973
JAZF1	1.86136	0.0016875	0.0277306
AVPR1A	1.86015	0.00289538	0.0397314
TIMP4	1.85907	0.00341127	0.0443105
CLEC2L	1.84062	0.00358264	0.0459234
RMDN3	1.82522	0.00128238	0.0230354
S100A7A	1.8228	0.00305687	0.0411061
DLGAP4	1.8218	0.00379424	0.0477418
NOTCH1	1.81815	0.00399277	0.0491724
PDLIM1	1.76526	0.00409869	0.0499407
GPR89B	1.75346	0.00275239	0.0383574
KAT2A	1.73933	0.00319707	0.0423314
NFKB2	1.72031	0.00175171	0.0285022
LRRC8A	1.7187	0.00308087	0.0413297
GPR171	1.71101	0.00300758	0.0407449
CLN3	-2.39406	0.0040413	0.049437
SCLY	-2.51124	0.00328715	0.0432453
NOMO3	-2.60609	0.00364484	0.0465593
ACTR2	-2.61711	0.00283003	0.0390667
MED21	-2.62353	0.00368135	0.046896
TCF20	-2.62543	0.00391995	0.0487305
WARS1	-2.64423	0.00399156	0.0491724
ARHGEF1	-2.6595	0.00275883	0.0383574
FBH1	-2.66674	0.00407185	0.0496541
SETD7	-2.67638	0.00400762	0.049207
CC2D2A	-2.67812	0.00109477	0.0208402
BRIP1	-2.67994	0.00232078	0.0345112
B4GALNT3	-2.69402	0.00336393	0.043913
GCNA	-2.69593	0.00332715	0.0436473
SMYD5	-2.71539	0.00273351	0.0382211
DAZAP2	-2.72095	0.002626	0.0373885
PRKAR1B	-2.72631	0.00258353	0.0370269
SV2A	-2.74664	0.0033942	0.044213
LDHB	-2.74857	0.00399237	0.0491724
C12orf76	-2.74898	0.00317333	0.0421378
FANCA	-2.76779	0.00390968	0.0486781
FER1L5	-2.77423	0.00396245	0.0489994
GPX8	-2.77447	0.00360862	0.0462017
ISLR2	-2.77454	0.00298741	0.0405726
WSCD1	-2.77986	0.00242343	0.035538
CNGA1	-2.79668	0.00275358	0.0383574
TMEM254	-2.80455	0.00390365	0.0486548
VIPR2	-2.81512	0.00275128	0.0383574
RDH13	-2.82007	0.0031067	0.0415516
GGNBP2	-2.82389	0.00360935	0.0462017
PLPBP	-2.83818	0.00392433	0.0487305
RNF150	-2.84311	0.00220646	0.0333863
AFMID	-2.84489	0.00400694	0.049207
IL1RN	-2.85008	0.00301993	0.0408342
KNSTRN	-2.861	0.00296792	0.0403766
SMAD6	-2.86905	0.00323308	0.0427238
CDIP1	-2.87279	0.00379333	0.0477418
IL18R1	-2.8759	0.00280137	0.0387289
LOXL1	-2.8775	0.00334425	0.0437784
TOM1	-2.889	0.00259312	0.037105
SLC16A12	-2.8898	0.00267797	0.0378149
ALG5	-2.89027	0.00202643	0.031484
UTP14C	-2.89891	0.00302463	0.040838
MXD4	-2.90098	0.00394721	0.0488805
CORO7	-2.90459	0.00269168	0.0378926
LZTR1	-2.90734	0.00294266	0.0401418
CHRNA4	-2.90827	0.00276312	0.0383722
DZIP1	-2.91345	0.00238174	0.035079
MPP1	-2.91689	0.00290539	0.0398391
DNAJC8	-2.92341	0.0019827	0.0310842
CAMKK1	-2.9297	0.00305783	0.0411061
STOML3	-2.9313	0.00214814	0.0328151
PCDH10	-2.93569	0.00371335	0.0471894
CD180	-2.94063	0.00334738	0.0437884
PRSS37	-2.94419	0.00401323	0.049207
MSRA	-2.94593	0.000934405	0.0187734
POLN	-2.95038	0.00382474	0.0480276
ABCC1	-2.95066	0.00084355	0.017402
ATP1A2	-2.95415	0.00348678	0.0450697
RND2	-2.95661	0.00276586	0.0383815
C5AR2	-2.96074	0.00168778	0.0277306
RPS6	-2.967	0.00178323	0.028888
PRMT8	-2.96843	0.00111261	0.0210066
IQCH	-2.96933	0.00291783	0.0399544
ABCA7	-2.97221	0.00306391	0.041158
WIPF2	-2.9725	0.00222484	0.0335979
LAMC3	-2.97768	0.00212095	0.0324533
CFAP77	-2.98033	0.00246756	0.0358854
MPP7	-2.98184	0.00102723	0.0200076
MRTFB	-2.9837	0.00222119	0.0335703
GALNT18	-2.98584	0.00262552	0.0373885
RFPL4B	-2.98686	0.0035219	0.0453443
DHX30	-2.98916	0.00287873	0.0395617
GGA2	-2.99318	0.00305297	0.0411006
APOH	-3.0046	0.0022515	0.0338899
TRIM22	-3.00807	0.00138267	0.0242019
RPL27	-3.01662	0.00304053	0.0410048
LMTK2	-3.01785	0.00226394	0.0339388
PRELP	-3.01836	0.00228578	0.0341279
DNAAF1	-3.02158	0.00237826	0.0350557
CD300E	-3.02316	0.00227592	0.0340114
UBQLN4	-3.02435	0.0020072	0.0313061
STXBP1	-3.02544	0.00387941	0.0485792
CPT2	-3.03351	0.00112948	0.0212384
CDC45	-3.03514	0.00233456	0.0346299
SPDL1	-3.03927	0.000946363	0.0189519
ST8SIA3	-3.03938	0.00272899	0.0382211
TRPC5	-3.05484	0.00308192	0.0413297
VNN2	-3.05511	0.00142758	0.0248234
ARHGAP21	-3.05675	0.00382018	0.0480028
DSG4	-3.06251	0.00155008	0.0262618
WHAMM	-3.06719	0.00309894	0.0414778
USP31	-3.06729	0.00186381	0.029905
SCAMP4	-3.07247	0.00400296	0.049207
ZNF444	-3.0769	0.00272472	0.0382123
RUBCN	-3.08475	0.00108533	0.0207458
HDAC8	-3.09215	0.00233063	0.0346183
TVP23B	-3.09261	0.00142913	0.0248271
LPCAT4	-3.09279	0.00333788	0.0437259
CORO2B	-3.09611	0.00285757	0.0393587
MYBPHL	-3.09646	0.0021007	0.032304
EPN2	-3.0991	0.00200261	0.0312951
RPS13	-3.1003	0.00158257	0.0264966
SCRN3	-3.10843	0.00234115	0.0346468
XKR6	-3.10863	0.00169715	0.0278598
POMP	-3.11779	0.00161283	0.0268462
SDC3	-3.12913	0.00153792	0.0261037
DHX40	-3.13216	0.00142211	0.0247517
SETX	-3.13868	0.00115801	0.0215544
OR6C76	-3.14418	0.00187241	0.0299651
ANGPTL3	-3.15963	0.00178188	0.028888
CFL2	-3.15984	0.00265696	0.0376043
WBP4	-3.16222	0.00162783	0.0270097
KLHL22	-3.16479	0.00124046	0.0225454
IFT140	-3.16822	0.00117412	0.0217678
KIF3B	-3.18574	0.00392738	0.0487305
ITIH1	-3.1864	0.00109393	0.0208402
LAMC1	-3.19244	0.00132319	0.023422
GALNT17	-3.2021	0.00128962	0.023066
RNF215	-3.20256	0.00399306	0.0491724
LPAR4	-3.20451	0.00194494	0.0306743
MOXD1	-3.22061	0.00208647	0.0321119
SLC9A5	-3.22126	0.00147149	0.0253749
NRXN2	-3.22242	0.00175015	0.028502
ZNF302	-3.22594	0.00182626	0.0294818
LHFPL2	-3.22733	0.0012441	0.0225894
DDI1	-3.22947	0.00128641	0.0230482
LDLRAD4	-3.234	0.00302458	0.040838
MACROH2A1	-3.23597	0.00106633	0.0205741
SLC3A2	-3.23885	0.00216995	0.0330355
ZNF81	-3.2779	0.00197731	0.0310524
CBLIF	-3.28008	0.00291811	0.0399544
TRIM21	-3.28745	0.00144701	0.025067
GOLGB1	-3.29656	0.000259871	0.00754074
IGF2BP1	-3.2985	0.000596203	0.0136558
PTPN7	-3.29982	0.000738913	0.0159557
LGI2	-3.3021	0.001169	0.0216945
SLC26A9	-3.30302	0.00138002	0.0241949
PPP3CC	-3.30778	0.00107319	0.0206629
INTS12	-3.31105	0.00153524	0.0261031
SH2D1B	-3.31527	0.0014553	0.0251871
RPL21	-3.32366	0.000907536	0.0185153
ADPRM	-3.32579	0.00113844	0.0213177
FAM216A	-3.33254	0.00112465	0.0211906
IQCG	-3.33599	0.00102265	0.0199396
SAMD7	-3.3395	0.0023399	0.0346468
ARID5B	-3.35322	0.000956173	0.0190628
NCBP3	-3.36033	0.000652655	0.0146686
DEGS1	-3.36051	0.00128474	0.0230482
UNC5A	-3.3606	0.000924294	0.0186927
VWC2L	-3.36878	0.00113947	0.0213177
CCL4	-3.36943	0.00112305	0.0211821
NXT2	-3.37157	0.00206112	0.0318507
TXNDC8	-3.37512	0.00162524	0.026991
PTPN12	-3.38133	0.000822046	0.0170535
NAE1	-3.40957	0.000728173	0.0158721
ZNF746	-3.41299	0.00098408	0.0194127
SRP14	-3.4365	0.000535954	0.0126746
ZNF155	-3.43652	0.000810657	0.0169004
ANKLE2	-3.44289	0.000734133	0.0159269
ORMDL1	-3.44549	0.00172262	0.0281779
RNF121	-3.44753	0.00118434	0.0219031
KRT80	-3.4646	0.000798565	0.0167735
HTATIP2	-3.46496	0.00154369	0.0261776
RPL7	-3.47054	0.00052489	0.0124829
ORMDL3	-3.48422	0.00120172	0.0220581
CDC23	-3.51762	0.00224843	0.0338712
PLEKHH1	-3.53628	0.000540138	0.0127346
PLA2G4F	-3.54216	0.00045328	0.0112311
GPR85	-3.54408	0.00125778	0.0227483
KCNV1	-3.55544	0.000514489	0.0123704
BGN	-3.55608	0.0010122	0.0197984
RAB11A	-3.5814	0.000272029	0.00777888
PABPC1L	-3.587	0.000276581	0.00784098
ATP2B4	-3.62932	0.000487623	0.0118751
RCSD1	-3.63037	0.000365545	0.00959762
RPL8	-3.6438	0.000997459	0.0196347
GNPDA2	-3.65848	0.000808359	0.0168833
LRRC58	-3.66656	0.000742828	0.0160185
PSD4	-3.68529	0.000478988	0.0117266
JCHAIN	-3.68803	0.000246853	0.00733574
TRPM2	-3.69945	0.00045864	0.0113312
SLC15A3	-3.70297	0.000393374	0.0101552
TSNARE1	-3.70888	0.0002565	0.00748995
NAGA	-3.73293	0.000444886	0.0110526
NCAPH2	-3.74901	0.000938269	0.0188102
GOT1L1	-3.75108	0.000642467	0.0144792
KCNIP3	-3.78341	0.000125927	0.00455505
ANKRD54	-3.79185	0.00030538	0.00851379
SUGP2	-3.81056	0.000184542	0.00598434
ZRSR2	-3.81161	0.000167529	0.00556943
DARS2	-3.81704	0.000236794	0.00710537
PCDHA9	-3.83316	0.000408308	0.0104025
OBSL1	-3.89848	0.000316787	0.00870005
EZH1	-3.90709	0.000123082	0.00451397
PDE12	-3.90986	0.000147546	0.00511679
ZNF790	-3.91123	0.000123929	0.00451815
PEX3	-3.9403	3.66984e-05	0.00190543
GP6	-3.95272	0.000347621	0.00932554
CALR	-3.95905	9.88468e-05	0.00377497
CCDC169	-4.00565	0.000264828	0.00764856
RPL23	-4.01234	0.000349128	0.00932554
DDX21	-4.0615	3.87217e-05	0.00199175
SYPL1	-4.06737	0.000161863	0.00543977
AOC1	-4.09154	0.00017108	0.00562678
ZNF567	-4.10255	0.000165883	0.00553464
SUSD5	-4.20221	0.000219691	0.00680195
CNPY3	-4.30021	0.000336723	0.00911273
FTCDNL1	-4.31791	7.65215e-05	0.00313619
BIRC2	-4.37386	5.02624e-05	0.00237609
FOXO3	-4.37609	7.16284e-05	0.00302016
CR2	-4.3832	6.84283e-05	0.00290098
KANK4	-4.40789	0.000136462	0.00483211
WASF3	-4.47108	2.52669e-06	0.000290083
COQ9	-4.59682	1.56656e-05	0.00108772
MORN4	-4.61187	4.37691e-05	0.00218044
RAD51AP1	-4.74917	3.18269e-05	0.00175086
SLC8A3	-4.82659	6.26732e-06	0.000541333
OOSP2	-5.09954	9.0114e-06	0.000727366
CLU	-5.66142	3.31155e-06	0.000349776
TPT1	-6.14558	1.00849e-07	2.79514e-05
CHI3L1	-7.44875	7.62018e-08	2.52063e-05

## Sheet: NWB_AS
Articular surface-specific marker genes from NWB samples.
Adjusted P indicates BH adjusted p-values.
Gene	log2FoldChange	p-value	adjusted P
CLU	5.84909	4.52617e-17	1.07714e-12
VIM	4.56289	5.87379e-13	4.65948e-09
FN1	4.46684	6.95498e-11	2.3645e-07
TIMP1	4.14441	2.04778e-15	2.43666e-11
PRG4	4.0996	1.03072e-09	2.45291e-06
ISLR	4.09558	1.91839e-11	9.13079e-08
S100A4	4.07759	6.81376e-11	2.3645e-07
MT2A	3.83808	1.69482e-07	0.000126042
CRTAC1	3.81812	6.10616e-10	1.6146e-06
RPL13A	3.78143	3.6007e-08	3.57039e-05
RPS11	3.66571	1.57139e-08	2.04032e-05
CD81	3.6584	6.58245e-09	1.11892e-05
RPL32	3.61526	1.15051e-08	1.82532e-05
CRIP2	3.59299	6.94217e-12	4.13025e-08
CENPM	3.43084	2.56038e-06	0.000823405
CHI3L2	3.31715	5.00996e-07	0.000275841
TPD52L2	3.27726	1.98673e-08	2.36401e-05
DCAF7	3.24401	3.82037e-10	1.13647e-06
RPLP2	3.21324	6.42195e-07	0.000311897
TNK1	3.17552	2.74659e-06	0.000837991
CBX6	3.17541	1.9691e-06	0.000689126
MAF1	3.14155	6.23365e-06	0.00140234
HTRA1	3.09744	1.04751e-06	0.000423783
TCEAL9	3.07774	2.10988e-07	0.000148646
MXRA8	3.06811	1.62897e-08	2.04032e-05
FSTL1	3.06754	1.98284e-05	0.00298419
GPX3	3.04988	2.22728e-06	0.000736179
ZFP36L1	3.0328	3.1289e-06	0.000890742
C19orf47	3.01493	9.32536e-07	0.000395652
UBC	3.0144	8.08244e-08	6.92933e-05
AUP1	3.01353	1.27372e-08	1.8945e-05
S100A6	3.00806	5.38568e-05	0.00557253
MGP	3.00456	2.58315e-05	0.00358586
B2M	2.98568	3.9479e-05	0.00463738
IFITM3	2.88971	1.69501e-09	3.66709e-06
RPS6	2.8768	0.000101845	0.00797272
DDIAS	2.87301	4.26513e-05	0.00485653
MFSD10	2.86633	3.34688e-08	3.463e-05
CD63	2.85149	5.48859e-07	0.000277909
SCARA3	2.83845	0.000144594	0.00983157
IGFBP5	2.80729	7.90392e-07	0.000361726
ARL6IP5	2.79966	8.44401e-08	6.92933e-05
SERPINA1	2.79733	1.31654e-06	0.000505339
GUK1	2.7817	1.05064e-06	0.000423783
CHI3L1	2.77768	1.28867e-06	0.000505339
PGAP6	2.75737	2.66679e-05	0.00363124
COL6A2	2.75162	7.58415e-07	0.000355804
TRAPPC3	2.74269	5.46497e-07	0.000277909
ENO1	2.73591	1.99381e-05	0.00298419
HRH1	2.73123	0.000147329	0.00990433
ANKRD49	2.69802	4.08546e-05	0.00469346
CCN2	2.68343	0.000169899	0.0106029
RAB2B	2.68289	1.1456e-05	0.00212991
TTPA	2.67978	2.93163e-07	0.000183597
C1R	2.67724	2.60075e-06	0.000824733
ASPN	2.67424	2.68551e-05	0.00363124
UBA7	2.67177	6.18149e-07	0.000306473
ZNF530	2.67068	1.38596e-05	0.00242522
SAT1	2.66629	9.43437e-06	0.00183072
PPIA	2.66366	1.67569e-06	0.000604214
COL6A1	2.64008	2.71879e-05	0.00365547
RABAC1	2.63932	1.87678e-06	0.000666621
SHROOM1	2.62996	1.38814e-06	0.000524365
ZBED4	2.62189	5.60114e-06	0.00134642
CNTNAP1	2.60546	3.78405e-06	0.00101183
ZNF791	2.5883	1.47632e-05	0.00250567
RPS6KL1	2.58215	0.000289328	0.0141998
TPM2	2.58023	2.06351e-06	0.000691654
PRF1	2.5375	5.11948e-05	0.00546338
MIIP	2.53666	0.000129288	0.00929545
YTHDF3	2.52446	2.87003e-05	0.00376735
PLAC9	2.51751	8.20513e-05	0.00694896
DMAP1	2.50831	9.72658e-05	0.00768438
DPAGT1	2.50694	6.16174e-05	0.00591278
RPL27A	2.5057	0.000210244	0.011959
SRSF2	2.4988	8.39081e-06	0.00167802
RAB11B	2.49641	7.98369e-08	6.92933e-05
NAA10	2.49312	1.53401e-08	2.04032e-05
ARFRP1	2.48864	3.08824e-05	0.00392312
BRAT1	2.4827	9.12267e-06	0.0017952
GABARAPL2	2.47741	3.25408e-06	0.000890742
LMBR1L	2.4769	8.3389e-05	0.00698765
RPS9	2.47484	7.47687e-06	0.00157738
MZT2A	2.4704	3.25635e-06	0.000890742
LAMB2	2.46747	0.00021499	0.0121484
EDF1	2.45769	5.21325e-07	0.000275841
RPS28	2.45652	7.81341e-06	0.0016138
SSC5D	2.45581	7.19926e-05	0.00653924
IFITM2	2.45526	2.20986e-08	2.50429e-05
PCOLCE	2.44762	4.55364e-06	0.00115285
MRPL21	2.44411	1.31743e-05	0.00235731
MED16	2.44049	7.37222e-05	0.00662826
RPL36	2.43966	6.41397e-05	0.00603319
NANS	2.43941	9.60849e-05	0.00767392
HARS2	2.43067	1.6512e-05	0.00265509
RPS8	2.42949	0.000905749	0.0268998
PTMA	2.41547	0.000954723	0.0275734
BORCS7	2.4131	2.63382e-06	0.000824733
PHYHD1	2.40688	0.000445811	0.0183237
PSMD2	2.39918	6.11465e-05	0.00591278
AEBP1	2.39701	9.12763e-06	0.0017952
TBCCD1	2.3968	0.000272387	0.0137955
JUNB	2.39203	1.1111e-07	8.81395e-05
STRADA	2.39152	2.62527e-05	0.00361134
MED22	2.39151	0.000247414	0.0130265
MUC1	2.38622	1.31395e-06	0.000505339
IDH3G	2.37335	3.60854e-06	0.000975864
SMIM10L2A	2.37305	0.00123892	0.0315219
RPL10A	2.36094	7.86623e-06	0.0016138
MAP2K2	2.35992	0.000313451	0.014919
COL8A2	2.35744	0.000201123	0.0117874
ELOB	2.34812	2.29939e-06	0.000749601
PPIF	2.34447	0.000717196	0.0242409
GNA13	2.33539	0.000116055	0.00879577
NBL1	2.33004	3.46456e-07	0.000211409
AKIP1	2.32944	6.63434e-05	0.00618268
RPL24	2.32918	8.20022e-08	6.92933e-05
NCEH1	2.32885	3.79613e-05	0.00449454
EIF3G	2.3258	0.000113382	0.00864832
NDUFA4L2	2.31887	6.76181e-05	0.00626139
DNASE1	2.31585	7.41828e-05	0.00662826
H2AZ2	2.31355	2.05694e-06	0.000691654
SNX17	2.30966	0.000803173	0.0258972
PCYOX1	2.30926	2.43646e-05	0.00347203
UQCRC1	2.30498	1.20866e-05	0.00222756
SMG9	2.30407	5.32684e-05	0.00556538
RPL29	2.28606	5.80288e-05	0.00573017
DDX5	2.28532	0.000907241	0.0268998
ZNF121	2.28065	0.000695972	0.0237513
RPS15	2.28056	7.8399e-05	0.00680927
ARPC5L	2.27906	0.000513267	0.0201563
GLYATL1	2.26893	0.0006434	0.0229216
CALM1	2.26474	0.000442936	0.0182818
APOL4	2.26416	0.000443257	0.0182818
PA2G4	2.26237	0.00108588	0.029399
RASSF7	2.25804	0.00138239	0.0331697
AHNAK	2.2553	0.000656776	0.0230196
LTBP3	2.24814	8.95988e-05	0.00728658
SLC39A13	2.24404	0.000651337	0.0229942
ASH2L	2.23061	0.000153576	0.0100961
DNASE1L1	2.2282	0.00294065	0.0483632
RPS14	2.22686	0.0011466	0.0299949
EIF3I	2.22679	3.29058e-05	0.00401839
TGFBI	2.22235	0.000385298	0.0167116
PNN	2.22123	0.000344153	0.0158111
PIGM	2.21514	0.000678704	0.0234753
ZFP36L2	2.21091	2.07162e-05	0.00308127
RPL28	2.20874	1.98112e-05	0.00298419
ZNF589	2.20873	0.000154556	0.0101326
ZDHHC23	2.20777	0.001656	0.0359444
PSMD4	2.20149	0.000207195	0.011959
ENO2	2.19852	5.56887e-05	0.00566359
RAB6B	2.1911	0.000219139	0.0123288
BICD2	2.18962	6.546e-05	0.00613314
RPS21	2.18959	0.000210635	0.011959
RNF169	2.18506	4.52648e-05	0.00494134
DGCR2	2.18255	9.4621e-06	0.00183072
CTTN	2.16817	0.000352757	0.0159963
RPLP1	2.16375	0.00108805	0.0294243
ACADVL	2.1625	3.5601e-05	0.00427896
CSTB	2.1592	2.16922e-05	0.0031866
ICOSLG	2.1587	0.000374418	0.0165502
B3GALNT1	2.15295	0.00127818	0.0318181
TPT1	2.15203	0.000121279	0.00893558
LHFPL5	2.14074	0.000460454	0.0186994
KRT15	2.13341	2.59168e-05	0.00358586
NAIF1	2.1328	0.000123638	0.00906801
POLH	2.12843	0.00014298	0.00980316
OVGP1	2.12593	0.000356297	0.0160083
EPOR	2.12336	0.000204477	0.0118976
ZNF692	2.12227	6.84633e-06	0.00149476
VAT1	2.12041	4.51862e-05	0.00494134
INF2	2.11505	8.01767e-05	0.00683887
TUFM	2.11123	0.00089757	0.0268998
CIRBP	2.10385	0.000375792	0.0165502
METTL23	2.1013	0.000139359	0.00969725
OR7D2	2.09599	0.000280605	0.0140291
TRIM4	2.09384	0.000547232	0.0209037
ZNF586	2.08974	0.000386133	0.0167116
B3GNTL1	2.08867	0.00253294	0.0449508
ILF2	2.08704	0.000310926	0.0149182
HSP90B1	2.08559	0.00149139	0.0343546
RPL15	2.08449	0.000566665	0.0213041
PPP1R12C	2.08366	0.000376841	0.0165502
DAAM2	2.08062	0.000165172	0.0104992
LRP10	2.07437	0.00086793	0.0268506
RPL21	2.07159	0.00146075	0.0341248
GPR68	2.07067	0.000976432	0.0277719
CLEC4E	2.0692	0.00180143	0.0375069
ITPA	2.0664	3.07414e-05	0.00392312
NCF2	2.06277	0.000228618	0.0125073
DVL3	2.06062	0.000463084	0.0187742
LILRA6	2.05907	1.92929e-05	0.00297065
TANGO6	2.05895	0.000244646	0.012938
FAM20C	2.05661	0.000533644	0.0205829
CDO1	2.05498	0.000911405	0.0268998
ZNF844	2.04711	0.000363938	0.0162191
GPX4	2.04638	1.23689e-05	0.00224698
GNAI2	2.0365	0.000322029	0.0151157
SEC61A1	2.02917	0.000272455	0.0137955
TSACC	2.0268	0.0002589	0.0133406
RPL35	2.02139	0.00111475	0.0295751
ADAMTSL4	2.01878	0.000909998	0.0268998
JMJD4	2.01872	9.76048e-05	0.00768438
NIFK	2.01624	7.69379e-06	0.00160611
ITM2B	2.01419	0.001684	0.0362012
PILRB	2.01027	0.000161741	0.0104032
SMIM23	2.0085	0.000677429	0.0234664
PEBP1	1.99859	6.38524e-05	0.00603
SIRT7	1.9983	0.000638992	0.0228673
USP19	1.9979	0.00174892	0.0369216
ZNF16	1.99734	0.00124129	0.0315265
TIMP3	1.99732	0.000323375	0.015149
DCN	1.99567	0.00161947	0.0357179
ABHD8	1.99352	0.000236238	0.0127195
RHOT2	1.98953	4.20382e-06	0.00107573
SERPING1	1.98887	0.00193488	0.0389349
PMEPA1	1.98761	0.00127476	0.0318106
CREB3L4	1.98217	1.00142e-05	0.00192192
RPS12	1.97796	0.000352693	0.0159963
RPLP0	1.97631	0.000579306	0.0215724
FBXO44	1.97153	0.000403753	0.0171887
COQ4	1.97005	0.000132798	0.00944624
LONRF1	1.96008	0.000892369	0.0268998
SOD3	1.95734	0.000863973	0.0268418
PIF1	1.95487	0.000104807	0.00811115
PNRC1	1.9541	6.05549e-05	0.00589434
ZNF24	1.95384	0.00121515	0.0311955
TFG	1.9522	0.000416322	0.0175979
RBBP8NL	1.94698	0.000134505	0.00949835
TLCD3B	1.94425	0.000460326	0.0186994
RNF7	1.94283	0.000516313	0.0201879
ALPK3	1.94273	0.00293211	0.0483632
FGFBP2	1.93987	0.000124574	0.00906801
PIK3R3	1.93526	0.00280791	0.0470946
CD93	1.9351	0.000824316	0.026248
RPL9	1.9305	0.00220629	0.0416694
PRR14L	1.92898	0.00213144	0.0409476
PTMS	1.92553	0.000112494	0.00860811
TBC1D2B	1.92329	0.000898825	0.0268998
STAT2	1.91758	0.00132284	0.0325552
ST3GAL2	1.91553	0.00180365	0.0375204
RNF114	1.91328	1.94731e-05	0.00297065
DSTN	1.91164	0.00136908	0.0330775
COL3A1	1.90811	0.000890678	0.0268998
LGALS1	1.90281	0.00029821	0.0144244
PIDD1	1.89791	0.00155292	0.0350472
SDF4	1.89294	3.15203e-05	0.00392312
NACA	1.89231	0.00139611	0.0333046
HSPA8	1.88451	0.00037593	0.0165502
MRFAP1L1	1.8814	6.65084e-05	0.00618268
BAP1	1.88006	0.00286178	0.0476257
SLC6A19	1.87944	0.00287086	0.04771
TXNL4B	1.87803	0.000320993	0.0151157
WDR90	1.87574	4.67352e-05	0.00507856
YPEL2	1.87122	0.000562777	0.0211914
PXMP4	1.86445	0.000150553	0.00999606
CHRNG	1.86185	0.00191148	0.0386814
SLIRP	1.86132	3.16514e-05	0.00392312
ZNF385A	1.85666	0.000343117	0.015794
CA14	1.85311	0.00301434	0.0489661
VPS4A	1.84083	0.00026138	0.0134059
CCND1	1.8394	0.000804102	0.0258972
GLUD1	1.83329	0.000772856	0.0253489
C1orf109	1.83148	0.000749999	0.024928
CHRD	1.83024	0.00136245	0.0329843
CRX	1.8279	0.00231696	0.0426114
SNRPD2	1.82568	3.95575e-05	0.00463738
GINS4	1.82515	0.00260953	0.0455795
ZNF10	1.81962	0.00136045	0.0329695
DUS2	1.81474	0.00104169	0.028861
SLC20A1	1.80735	0.00159512	0.0353781
RPL18A	1.80734	0.00293665	0.0483632
PKM	1.79911	0.00213186	0.0409476
DEPP1	1.78982	0.000317769	0.0150343
RPS20	1.78942	0.000752067	0.0249619
ZNF2	1.78841	0.00261452	0.045609
SASH1	1.78657	0.00165981	0.0359444
DMAC2	1.78528	0.00121427	0.0311955
TRIM41	1.78466	0.000512825	0.0201563
TANGO2	1.78419	0.000312519	0.014919
SLC29A1	1.78367	0.00104175	0.028861
DCAF12	1.77757	0.00168547	0.0362012
ECE2	1.77554	0.000592854	0.021908
SLC2A1	1.77397	0.00156056	0.035094
LSP1	1.77184	0.00297163	0.0486709
VASH1	1.76306	5.55998e-05	0.00566359
ZNF165	1.76182	0.00258202	0.0453817
TAF10	1.75529	0.000656851	0.0230196
CHTF18	1.75224	0.000878465	0.0268998
FLII	1.7519	0.00102826	0.028654
FCAR	1.73676	0.00203179	0.0401599
C5AR1	1.73626	0.000734987	0.0245663
RPL38	1.73183	0.00016805	0.0106029
GSDMD	1.72965	0.000284131	0.0141459
LCK	1.72685	0.000516696	0.0201879
ING4	1.72337	7.47515e-05	0.00662826
PRR5	1.72143	0.000231589	0.0125921
CALR	1.71625	0.000759879	0.0251161
SSR4	1.71274	0.00257513	0.0453342
NDNF	1.71177	0.00123657	0.0315219
CSAD	1.71146	0.00162095	0.0357179
CYB561D1	1.707	0.000425948	0.0178463
NRN1	1.69551	0.00186919	0.0381175
ABHD14B	1.69126	0.00162556	0.0357406
GPAA1	1.68743	0.000151216	0.00999621
P3H4	1.68141	0.00157494	0.0352416
C1orf146	1.68006	0.000732886	0.024548
CLTA	1.66191	0.00114948	0.0299949
RAB29	1.66071	0.000579075	0.0215724
RBM10	1.65879	0.00146997	0.0341389
CYP4A22	1.65816	0.000444258	0.0182915
ACAP3	1.6581	0.000389198	0.0167116
REX1BD	1.65359	0.000922511	0.0270476
NTN1	1.64774	0.000802048	0.0258972
PSME3	1.63354	0.00280345	0.0470946
BCAP31	1.62727	0.000184557	0.0110645
WHAMM	1.62242	0.00294034	0.0483632
D2HGDH	1.62106	0.000209342	0.011959
C12orf57	1.61611	0.00108392	0.0293794
HMGB2	1.61314	0.000386635	0.0167116
ATP6V0B	1.61218	0.00169879	0.0364214
ANXA11	1.61157	0.00238725	0.0433836
BHLHE41	1.60753	0.00200526	0.0399675
LTBP4	1.60694	0.00263545	0.0457465
CAPN12	1.60422	0.0015529	0.0350472
RAD54L2	1.59947	0.00306135	0.049335
DUSP1	1.59411	0.00296269	0.048558
MYL12B	1.59266	0.000223796	0.0124648
SLC25A29	1.59075	0.0020314	0.0401599
RTL8A	1.58703	0.000879224	0.0268998
SRF	1.58228	0.00161222	0.0356245
M1AP	1.58191	0.00208644	0.0405036
TIRAP	1.57797	0.000181816	0.0109923
SRGAP2B	1.57114	0.00158732	0.0353247
ATP5F1C	1.56874	0.00291083	0.0481389
RPA1	1.56783	0.00197296	0.0395223
DAD1	1.56353	0.00102787	0.028654
PEX6	1.56285	0.00140492	0.0334196
PROCR	1.55204	0.00247614	0.0443061
KHSRP	1.55054	0.0014612	0.0341248
METTL2A	1.53796	0.000978546	0.0277719
MAJIN	1.52443	0.00259385	0.0454553
RRAS	1.49998	0.00244071	0.0437848
CIAO2B	1.49685	0.00077841	0.0254809
LRP11	1.49521	0.00072354	0.0243203
SPRED3	1.45154	0.00191975	0.0387604
RAB34	1.4441	0.0031321	0.049912
BORCS8	1.42336	0.00173728	0.0368143
DUSP7	1.42053	0.00162926	0.0357406
PSME2	1.41487	0.00157564	0.0352416
DGAT1	1.39692	0.00178403	0.037401
DFFB	1.38967	0.00228384	0.0423804
KIF22	1.35912	0.00146093	0.0341248
KLHL9	1.35687	0.00244148	0.0437848
ZNF395	1.34257	0.00109183	0.029474
SPAG7	1.26275	0.00103393	0.0287783
VPS28	1.25831	0.00274934	0.0467562
DYNLRB1	1.21413	0.00210716	0.0406701

## Sheet: NWB_SZ
Superficial zone-specific marker genes from NWB samples.
Adjusted P indicates BH adjusted p-values.
Gene	log2FoldChange	p-value	adjusted P
IBSP	3.94287	1.2586e-09	1.27295e-06
KCNV1	3.76038	1.25677e-07	4.53965e-05
FPGT	3.73533	4.66468e-10	9.36831e-07
KCNJ1	3.57468	1.22684e-11	8.27216e-08
KRT38	3.51386	3.08206e-10	9.36831e-07
MZB1	3.50052	1.12498e-07	4.13746e-05
CDK5R1	3.41728	3.89188e-10	9.36831e-07
TTYH1	3.40702	4.55679e-09	3.50091e-06
ZNF174	3.35836	5.41425e-10	9.36831e-07
VCPKMT	3.24305	5.36255e-09	3.87406e-06
DHX33	3.13828	8.03891e-10	1.0261e-06
GPR22	3.1147	2.85121e-09	2.50758e-06
KLC3	3.00221	5.48396e-08	2.3602e-05
ACP1	2.92108	7.96281e-07	0.000165293
CTAGE1	2.91912	3.20363e-06	0.00039514
ZNF12	2.90748	4.48948e-07	0.000108864
GEMIN6	2.89527	4.01957e-08	1.94881e-05
TRMT6	2.88264	1.1203e-07	4.13746e-05
CCNL1	2.87279	9.76601e-07	0.000182914
PP2D1	2.86182	5.93142e-06	0.000593964
SELE	2.84863	2.10221e-06	0.000293695
TSHB	2.83672	2.75653e-05	0.00168456
SHISA5	2.79951	2.16788e-06	0.000299059
SPIN4	2.7284	1.25703e-06	0.000216195
FAM220A	2.72637	7.05932e-06	0.000660515
TMEM109	2.72034	1.29603e-06	0.000217629
NPC2	2.69609	8.46364e-07	0.000166216
PPP6C	2.64906	9.02571e-07	0.00017555
ARMC5	2.63809	1.04419e-05	0.000865654
ACCS	2.62316	7.8035e-06	0.000707844
PJA1	2.6084	9.07427e-05	0.00390541
FIGNL1	2.60059	7.95311e-06	0.000711839
SREBF1	2.59019	2.23562e-05	0.00145408
ZNF534	2.57478	4.19914e-05	0.00225905
PURB	2.57158	3.27446e-07	8.83144e-05
SRPX	2.56631	2.10529e-06	0.000293695
CLDN8	2.56485	0.00013593	0.00511076
ESYT3	2.56338	3.95985e-06	0.000457714
SLC22A13	2.55849	1.61776e-05	0.00117713
CRTC2	2.55385	5.38718e-06	0.000564621
CDK1	2.55127	2.78195e-05	0.00169392
PPP2R3C	2.53619	8.22492e-07	0.000165293
CENPT	2.53133	2.44372e-05	0.00155445
C22orf31	2.51041	1.106e-05	0.000909439
NR1H2	2.5056	6.31208e-07	0.000138783
ATP6V1G3	2.50032	2.72832e-06	0.000360709
BATF3	2.50009	3.08985e-05	0.00181164
OR5H6	2.50001	7.22973e-05	0.00329934
MRPL27	2.49951	2.13871e-07	6.36203e-05
SERPINA7	2.49823	9.2798e-05	0.00395183
RERGL	2.49304	4.02648e-07	0.000103098
ZMYND19	2.49	2.30782e-05	0.00148199
FAM133A	2.48633	1.55433e-05	0.00113916
CCND3	2.4839	3.51435e-07	9.23225e-05
MGMT	2.47001	4.88908e-07	0.000114996
IPO13	2.43741	8.56932e-06	0.000753653
BCL2	2.43082	4.3548e-05	0.00229997
SYNCRIP	2.42967	1.62267e-06	0.000248662
GEMIN8	2.42735	4.04187e-05	0.00221569
BAG2	2.40905	0.000106822	0.00434923
AMZ2	2.4055	1.52132e-05	0.00112723
POU3F3	2.40074	5.56722e-06	0.000571077
TRIM71	2.38993	0.000113424	0.00451643
TDRD15	2.38906	9.36221e-06	0.000809311
ZNF230	2.38752	2.6996e-05	0.0016598
TBX3	2.38506	5.18108e-05	0.00262664
CLPTM1	2.38358	4.21641e-05	0.00226232
CHMP1A	2.37463	6.55686e-06	0.000632928
VAPA	2.37272	3.25082e-06	0.000398531
SLC35G5	2.37002	3.08509e-06	0.000388724
UHRF2	2.36724	7.48666e-06	0.000684854
TOPORS	2.36422	2.92922e-05	0.0017376
BORCS5	2.35565	3.61657e-05	0.00202505
LRMDA	2.34417	1.31665e-06	0.000217629
SLC25A51	2.34046	1.06419e-05	0.000878627
GPM6B	2.33828	1.15507e-05	0.000932348
RGS16	2.33466	2.4668e-05	0.00155641
TFPI2	2.33283	0.000163436	0.00569016
MLC1	2.32766	3.58739e-05	0.00202133
RPEL1	2.32758	0.000134309	0.00507813
TOR3A	2.32308	3.46911e-06	0.000412783
MBL2	2.30374	0.00031631	0.00888559
TMEFF2	2.30163	1.48277e-05	0.0011027
NLRP2B	2.29971	0.000435288	0.0107772
NUDT16	2.29752	0.000127672	0.00493793
KNL1	2.29648	4.25862e-05	0.00226976
TSC22D4	2.29575	7.04531e-05	0.00328181
STAMBPL1	2.29049	2.6872e-05	0.00165722
MARVELD3	2.27685	9.35483e-05	0.00396708
NUDT12	2.27275	1.17629e-05	0.000944204
COL26A1	2.27095	2.65086e-05	0.00163981
DYNLT3	2.27078	2.45441e-05	0.00155636
TRMT5	2.26502	0.000145867	0.00525952
IPMK	2.25754	6.96568e-05	0.00326161
MDFIC2	2.25141	4.38077e-06	0.000486891
DOK3	2.24255	4.45954e-05	0.00234305
DTX4	2.23624	0.000153725	0.00544579
CCL16	2.22955	0.000264072	0.00783313
MSANTD4	2.2271	0.00018568	0.00626978
TEF	2.21993	2.88949e-05	0.00172925
CDC25C	2.21497	5.35017e-05	0.00265905
SLC39A8	2.21069	4.57715e-05	0.00239242
GK	2.20933	1.23714e-06	0.000216195
DTWD2	2.20785	0.000156752	0.005524
NUBP1	2.20512	5.61794e-05	0.00276227
LRATD1	2.20196	0.000223228	0.00698856
TMCC1	2.19779	0.000157448	0.00553888
LRIT1	2.19358	0.000330235	0.00906051
RPL3L	2.19148	0.00018298	0.00618951
XCR1	2.18945	0.000213711	0.00685096
MPHOSPH6	2.18812	0.000140672	0.00517365
FGF6	2.18628	6.17753e-06	0.000612545
ATP4A	2.18343	5.2597e-05	0.0026407
GANAB	2.18126	6.67521e-05	0.0031622
ZNF594	2.18102	6.88918e-05	0.0032408
EPHA10	2.18078	9.96108e-05	0.00415449
RYR1	2.18052	2.48683e-06	0.000330945
HP	2.1801	0.000743517	0.0151184
PRCD	2.17917	1.12129e-05	0.000918279
MED27	2.17848	3.90248e-05	0.00215682
PRL	2.17464	7.54218e-05	0.0034207
PPARGC1A	2.17133	1.76866e-06	0.000268997
LINS1	2.17003	2.09522e-05	0.00139415
MCOLN1	2.16826	1.73091e-05	0.00122852
CA11	2.16654	1.95945e-05	0.00134635
GPRC5B	2.16248	0.000243489	0.0074008
CTHRC1	2.15847	0.000342612	0.00926519
MROH1	2.15463	3.52838e-05	0.00199922
STPG2	2.15163	2.71104e-05	0.00166179
KRT6A	2.14717	0.000206045	0.00672119
ZBTB3	2.1437	0.000104067	0.00426951
CNDP2	2.14361	5.85016e-05	0.00284464
ZBTB26	2.13935	0.000158745	0.0055748
CYLC1	2.13872	1.15348e-05	0.000932348
SPATA48	2.13138	4.90056e-06	0.000524489
SS18L1	2.12656	0.000110074	0.00440908
TMEM132C	2.12045	0.000990483	0.0181317
ORC1	2.11989	2.03162e-05	0.00137444
EFNB3	2.11769	0.000144955	0.00524536
IFIT5	2.11497	5.31183e-06	0.000562553
LUZP1	2.11218	0.000235653	0.00723464
GAMT	2.11063	0.000703233	0.0145301
EVPL	2.10974	0.000118931	0.0046912
NLRP12	2.10558	0.000164099	0.00569763
IL17RB	2.1046	0.000550802	0.0122831
ZNF268	2.10274	0.000104268	0.00426951
POLR2K	2.09932	0.000413242	0.0104533
LRRC74B	2.0976	0.00107313	0.0190248
GATA3	2.09471	0.000952392	0.0176481
CYREN	2.09233	6.46388e-05	0.0030765
QPCTL	2.08965	5.63503e-05	0.00276227
E4F1	2.08963	0.000226387	0.00703646
GUCA1C	2.08697	0.000345436	0.00932907
TRIM46	2.07921	4.1253e-05	0.00224923
ZBTB16	2.07801	5.59368e-05	0.00275973
RGS18	2.07791	0.000267658	0.00789558
WFDC1	2.07626	7.15133e-05	0.00328766
ZBTB21	2.07588	0.000161235	0.00563181
DCT	2.07477	0.000136746	0.00511969
FAM111A	2.07474	0.000679576	0.0142303
ARF6	2.07437	0.00155151	0.0240143
ZNF34	2.06874	3.75544e-05	0.00208695
JPH1	2.06711	0.000122902	0.00480378
HECTD3	2.05951	0.000946671	0.0176282
PLA2G4C	2.05906	6.42065e-06	0.000627425
CYP2R1	2.05552	0.000804937	0.0158262
CUEDC1	2.05259	0.000659571	0.0139263
AURKB	2.04956	3.37077e-05	0.00194256
INHBA	2.04796	0.000700908	0.0145098
ZNF624	2.04767	0.000190943	0.0063947
PCDHA9	2.04549	0.000609388	0.0132831
MMP28	2.04183	4.23416e-05	0.00226583
PYGO1	2.03805	9.55935e-05	0.00402369
MEGF9	2.0369	0.00104193	0.0186321
C3orf14	2.03684	0.000454908	0.0110334
PRLHR	2.03549	0.000188631	0.00633825
WEE1	2.03389	0.000209163	0.00675872
AWAT2	2.0323	0.000537396	0.0121123
COX7B2	2.03147	0.000124716	0.00485144
LIAS	2.03136	0.00016527	0.00570501
RGPD4	2.03063	0.00015057	0.00539068
GABARAPL1	2.02967	0.000413552	0.0104533
RRAGD	2.02894	0.00125017	0.0210913
TTF1	2.02601	0.000123016	0.00480378
KHDRBS2	2.02514	8.06216e-05	0.00360003
GPATCH11	2.02499	0.000144002	0.00522022
JAKMIP1	2.02389	8.17828e-05	0.00363583
ZBTB10	2.01985	0.000235695	0.00723464
LYG2	2.0188	0.000366034	0.00967862
ZNF711	2.01816	0.000165273	0.00570501
ABCB10	2.01471	0.00022206	0.00697489
CYTIP	2.01291	0.000509405	0.0118608
ELF3	2.00645	0.00209446	0.0288798
DCLRE1B	2.00587	0.000279071	0.00810767
ST14	2.00506	0.000133301	0.00505952
MAT1A	2.00419	0.000537463	0.0121123
MINAR2	2.00413	0.00030762	0.00869219
ZNF570	2.00343	0.000729793	0.0149359
SEMA4F	2.00186	0.000365675	0.00967862
NIPAL2	1.99909	0.00172665	0.0255961
ANGPTL3	1.99663	0.001723	0.0255961
C16orf89	1.98899	5.57193e-06	0.000571077
STXBP6	1.98851	2.26044e-05	0.00146552
DIRAS2	1.98717	2.30456e-05	0.00148199
KLF11	1.98653	0.000122048	0.00478448
APOOL	1.98642	0.000227608	0.00706144
C5orf58	1.98628	7.24198e-05	0.00329934
RNF111	1.98327	0.000118869	0.0046912
E2F4	1.98246	0.00029432	0.00846873
U2AF1L4	1.98049	9.34493e-05	0.00396708
PHF8	1.97565	4.93773e-05	0.00253503
DMPK	1.97354	0.000515506	0.011931
GYPE	1.96903	0.000130573	0.00499259
EIF4B	1.96859	1.96349e-05	0.00134635
RNF20	1.96689	0.000796676	0.0157221
LEPR	1.96527	2.83923e-05	0.00171439
PSG2	1.9648	0.000510664	0.0118644
RELB	1.96245	0.000528419	0.0120776
KCNK12	1.96064	0.0018121	0.0263681
ZNF100	1.95704	0.000156654	0.005524
WDR72	1.95635	7.59795e-05	0.00343061
SPATA6	1.95509	0.000377262	0.00987226
CREG1	1.95089	0.00156818	0.0241593
WRNIP1	1.95086	7.67767e-05	0.0034512
LITAF	1.9498	0.000484744	0.0114339
BCL9	1.94715	0.000133316	0.00505952
HRH2	1.94714	0.000743663	0.0151184
ZNF415	1.94657	0.00060662	0.013237
ANKRD33	1.94564	0.000778315	0.0155264
MKS1	1.94392	0.000827375	0.0161546
C16orf54	1.94366	0.000231111	0.00713727
SLC35E2B	1.9413	0.000786392	0.0156105
COTL1	1.94074	0.000149683	0.00536843
PURA	1.94031	0.000103604	0.00425954
CSRP1	1.93725	0.0012677	0.0213159
ALKBH1	1.93632	0.000868135	0.0166363
LEKR1	1.93604	9.95209e-06	0.000847783
TSR2	1.935	0.000244035	0.0074008
GRIK5	1.93118	1.18753e-05	0.000946322
ASF1A	1.92945	0.00019419	0.00646934
GABRD	1.92428	0.000217543	0.00690808
ZNF57	1.92343	0.000457871	0.0110689
LRRC2	1.92322	0.00027925	0.00810767
TCHH	1.91947	4.03243e-05	0.00221569
CGA	1.91904	0.00107249	0.0190248
SFXN2	1.91791	0.000337827	0.00917258
ARL6IP6	1.91677	0.000112263	0.00447901
L1TD1	1.91493	0.000352431	0.00944234
NFKBIB	1.91395	0.000659684	0.0139263
DVL1	1.91308	0.00015346	0.00544579
MAP1S	1.91141	0.000430618	0.0107009
EXOC6B	1.91129	3.39663e-05	0.00194637
CNBD2	1.9075	0.000583506	0.0128304
CRLS1	1.90701	0.000850867	0.0164498
INAVA	1.90559	0.000463256	0.0111291
ARL6IP1	1.90488	0.00253136	0.0324695
PPL	1.90313	0.000767897	0.0154285
DDX19B	1.90134	0.000532922	0.0121073
TBCEL	1.90038	0.000704921	0.0145501
GPC4	1.90009	2.06152e-05	0.00138081
ZNF274	1.89994	0.00144707	0.0231394
STAT5A	1.89709	0.00031553	0.00887696
UMOD	1.8965	0.00152374	0.0237642
PLCG1	1.89531	0.000452233	0.0110081
RASSF9	1.89353	0.000299975	0.0085584
ZNHIT3	1.89177	0.000495436	0.0116396
AMMECR1	1.8895	0.00245815	0.0318535
MAGED1	1.88831	0.00040263	0.0102589
MTERF3	1.8877	0.000195704	0.00647905
GPS1	1.88567	0.000903224	0.0171876
PER1	1.88093	0.00190537	0.0271421
TMEM45B	1.87495	0.000575443	0.0127013
AGT	1.87437	0.000896759	0.0170967
PAXIP1	1.8742	0.000853963	0.0164828
SF3B3	1.87148	0.000332356	0.00906051
HOXA13	1.87115	0.00222534	0.0299098
STX17	1.86964	4.19907e-05	0.00225905
P2RY13	1.86782	0.00111885	0.0194768
EFCAB8	1.86635	0.000135562	0.00510642
C11orf87	1.86541	0.0036394	0.0410127
KIF27	1.86446	0.000121453	0.00477821
GPA33	1.8636	0.000823936	0.016103
RAB17	1.86074	0.00020492	0.00669647
SMARCA1	1.85998	0.000101064	0.00418439
OGFRL1	1.85975	0.00148096	0.0234588
SLAMF1	1.8573	0.00105313	0.0187689
CXCR2	1.85637	0.00314662	0.0369413
CNRIP1	1.85452	0.00138739	0.0226808
LRRC15	1.8542	0.000709006	0.0146047
NTS	1.85134	0.000663298	0.0139762
TMEM267	1.8513	0.000606085	0.013237
PDCL	1.85117	0.000757239	0.0152856
CBX6	1.84931	0.00250686	0.0323604
C2orf16	1.84736	0.000322059	0.00895929
ZNF101	1.84716	0.00151663	0.0237449
APLP1	1.84692	0.000896523	0.0170967
SCOC	1.84524	0.000358015	0.0095376
FAM133B	1.84102	0.00028954	0.00835493
GCNT3	1.84067	0.000701532	0.0145098
WDR6	1.83974	0.00185736	0.0267416
NPAT	1.83857	0.00040206	0.0102589
RASGEF1C	1.83854	0.000216136	0.00689144
NSL1	1.83706	0.000438665	0.0108134
ZC3H6	1.8351	0.000274777	0.00803206
F7	1.83291	0.00362674	0.0409613
RPIA	1.83284	0.000130812	0.00499259
CCNB3	1.83277	0.000517621	0.0119389
NDRG3	1.83142	0.00104269	0.0186321
TMEM126B	1.83114	0.000365968	0.00967862
METTL21A	1.82986	0.00425755	0.0451135
WDR93	1.82963	0.000170685	0.00584199
GAR1	1.82897	0.000121652	0.00477821
CLTB	1.82755	0.000441989	0.0108239
SCN2B	1.82604	0.000847011	0.016427
LGALSL	1.82586	0.0028907	0.0351401
ZNF480	1.82386	0.00132699	0.0219451
ZBP1	1.82338	0.00215621	0.0293709
AADACL2	1.81899	0.00170995	0.0255269
USE1	1.81745	0.00147204	0.0234377
LGSN	1.81617	0.00387698	0.042529
FOXG1	1.81358	0.0015358	0.0239086
TCP11X1	1.81278	0.000472518	0.0112713
HEG1	1.81122	0.00128048	0.0214612
CD28	1.81114	0.000911512	0.0172766
NLGN2	1.81008	0.000532288	0.0121073
CPT1A	1.80903	0.000251478	0.00758107
ZNF577	1.80895	0.0031204	0.0368224
QKI	1.80833	0.000787541	0.015618
KDM3A	1.80807	0.000323328	0.00896235
GPR85	1.80668	0.00099759	0.0181468
CDCA5	1.80536	0.0025166	0.0324354
POLR3G	1.80517	0.00227925	0.030392
TGOLN2	1.8035	0.00155046	0.0240143
TUBGCP4	1.80285	0.00153654	0.0239086
TSPAN16	1.80246	0.0010207	0.0184676
CCDC172	1.80149	2.19767e-05	0.0014449
CACNA1F	1.80037	0.000457262	0.0110689
OTULINL	1.79847	0.00124653	0.021065
PDE6C	1.79813	0.000439278	0.0108134
MUC5AC	1.79781	0.000389334	0.0100324
ARHGAP19	1.79731	0.00101164	0.0183474
HEBP2	1.79311	0.00108283	0.0191298
UMAD1	1.79288	6.77294e-05	0.00319354
UBE2D1	1.79141	0.00238177	0.0312239
FAM20B	1.79004	0.000615973	0.013369
KRT78	1.78948	0.00128059	0.0214612
SLC25A21	1.78893	0.000461071	0.0111036
FBXL4	1.78729	0.00101447	0.0183714
PPM1A	1.78561	0.000252676	0.00759455
UNC119B	1.78547	0.00160041	0.0244992
DUS1L	1.78478	0.00237256	0.0311603
RIC8B	1.78248	0.000328242	0.00904589
ZNF343	1.78088	0.000552111	0.0122861
AFMID	1.78022	0.00261193	0.0330403
C1orf52	1.77934	0.00215144	0.0293257
TSLP	1.77854	0.00157084	0.0241818
ABHD12	1.77677	0.00108176	0.0191298
TAF12	1.7753	0.000453789	0.0110327
MGAT1	1.7752	0.00318847	0.0373027
TRAF3	1.77467	0.00102474	0.0184906
UBA52	1.77366	0.00226987	0.0303069
KLHL42	1.77157	0.00235356	0.0310351
JAZF1	1.77115	0.000196096	0.00648141
PRKCE	1.77079	0.00084813	0.0164329
FAM149A	1.77017	0.0027054	0.0337871
ZNF93	1.76899	0.00397966	0.043187
ZNF225	1.7649	0.000927849	0.0174753
SLC5A9	1.76449	0.000564499	0.0124794
FCAR	1.76381	0.00196248	0.0278186
SRARP	1.76126	0.00151461	0.0237317
RELA	1.76105	0.000516696	0.0119312
MLKL	1.76087	0.00134516	0.0221759
LARP4	1.75972	0.00020009	0.00659189
COPS8	1.75424	0.00261504	0.0330403
NOSIP	1.75391	0.00104477	0.0186399
PIGF	1.75356	0.00208626	0.0288257
TOX	1.75305	0.00131603	0.0218918
RTL6	1.75228	0.0036317	0.0409716
ACE	1.75204	0.000492393	0.0115815
SEC61B	1.75075	0.000525967	0.0120763
DNAAF1	1.75052	0.00106306	0.0189292
TCERG1L	1.75024	0.000994663	0.0181351
TRPM5	1.75011	0.00040269	0.0102589
LGALS9C	1.74991	0.000267443	0.00789558
BTG4	1.74884	0.0024259	0.0315976
BPIFC	1.74872	0.00097869	0.0179809
ASXL1	1.74612	0.00217018	0.0295017
ACSF2	1.74585	0.00345938	0.0397359
XKR6	1.74405	0.00461745	0.0471645
SFXN3	1.74395	0.00272801	0.0340001
ONECUT3	1.74382	0.000440489	0.0108134
ZFAND1	1.74231	0.00141873	0.0229097
KIF1C	1.73924	0.00372849	0.0416291
RIC8A	1.73872	0.00198121	0.0280179
ALDH16A1	1.73848	8.74931e-05	0.00380605
ANKRD39	1.73789	4.1374e-05	0.00224977
COCH	1.73767	0.00283242	0.0346607
BIN3	1.73734	0.000461095	0.0111036
PLPPR5	1.73724	0.00144543	0.0231314
REL	1.73628	0.000465738	0.011149
FPR1	1.73518	0.000710115	0.0146126
LRP4	1.73155	0.000728344	0.0149359
BPIFB2	1.73097	0.00214789	0.0293063
PANK3	1.73054	0.00313937	0.0369323
TIGD4	1.73014	0.00104266	0.0186321
UBASH3A	1.72947	0.000832819	0.0162233
RBAK	1.72909	0.00371802	0.0415986
EDC4	1.72754	0.00344201	0.0395821
LLGL1	1.72637	0.00459738	0.0471103
FAM229B	1.72563	0.000433688	0.0107508
RBBP8	1.724	0.000430051	0.0107
DNAI2	1.72387	0.00241984	0.0315976
RAD51AP2	1.72198	0.00277515	0.0343197
RGN	1.72056	0.000620887	0.0134324
MFSD8	1.72034	0.00213906	0.0292754
CELA2B	1.71992	0.000938068	0.0175632
BFSP2	1.71836	0.00254077	0.0325463
CCDC74A	1.71735	0.000476505	0.0113397
LSM6	1.71664	0.00127565	0.021414
PFKFB4	1.716	0.00168354	0.0252444
CHD6	1.71583	0.000406466	0.0103306
ZNF276	1.71492	0.000247103	0.0074603
HNRNPA0	1.71304	0.00248613	0.0321544
APCDD1	1.71284	0.00130884	0.0218082
NR6A1	1.71252	0.00186802	0.0268269
SERINC2	1.71207	0.000271403	0.00796799
ABRA	1.7115	0.0011604	0.0200449
PROSER2	1.71068	0.00353115	0.0403787
METTL17	1.70973	0.00303822	0.0362152
YY2	1.7083	0.00369906	0.0414541
SLC22A11	1.70808	0.000527265	0.0120776
EIF2D	1.70787	0.00381249	0.042141
PIGX	1.70703	0.00112188	0.0194792
PTPRN2	1.70571	0.00163317	0.0248254
PRTFDC1	1.70419	0.00132049	0.0218942
MS4A18	1.70397	0.000276363	0.00806678
SOST	1.70366	0.00178019	0.0260562
C4orf46	1.70345	0.00385771	0.0423969
RGMB	1.7011	0.00181323	0.0263681
PNO1	1.69802	0.00292292	0.0353617
MNDA	1.69788	0.00224902	0.0301479
RGS3	1.69751	0.000475665	0.011333
CEBPZOS	1.69611	0.00139523	0.0227236
DMBT1	1.6961	0.00112128	0.0194792
SIRPG	1.69353	0.000424699	0.0105929
HEPACAM	1.6895	0.00157228	0.0241857
FRRS1L	1.68876	0.00292702	0.0353617
PLSCR1	1.6881	0.00406234	0.0436626
OS9	1.68766	0.000660241	0.0139263
LENG8	1.68277	0.00149874	0.0236081
CD160	1.68243	0.00180139	0.026265
SPATA21	1.6803	0.0015382	0.0239159
TNFRSF10A	1.67894	9.41376e-05	0.0039754
AEN	1.67781	0.00171967	0.0255952
GABPB2	1.67579	0.000484196	0.0114339
ANKRD35	1.67491	0.00433183	0.045506
CAV3	1.67323	0.00123329	0.0209286
ITGAL	1.67198	0.00409937	0.0439672
TRO	1.67144	0.00144536	0.0231314
SEC31B	1.67059	0.00364215	0.0410208
ATG5	1.66989	0.0012261	0.0208242
ITFG2	1.66719	0.00336504	0.0390075
FXN	1.66405	0.00227631	0.0303728
KLC1	1.66308	0.000529008	0.0120776
TEX55	1.66207	0.00141912	0.0229097
SH3TC2	1.6609	0.00300293	0.0359428
ANP32A	1.65513	0.000591481	0.0129626
SPATA1	1.65492	0.000860578	0.0165608
PPP3CB	1.65483	0.00381452	0.042141
XAF1	1.65427	0.00387534	0.042529
ZNF800	1.65424	0.000912173	0.0172766
PRICKLE1	1.65381	0.00080414	0.0158262
SLC2A13	1.65277	0.00156172	0.0241333
CCDC78	1.65168	0.00346128	0.0397359
DYRK3	1.65079	0.000706311	0.014564
MYOM3	1.64869	0.00308388	0.0365227
CLK3	1.64764	0.00166697	0.0251191
DZIP1L	1.64704	0.00163893	0.0248705
CALN1	1.64561	0.00447218	0.0465116
OSTN	1.64525	0.00325356	0.0379763
TTLL8	1.64472	0.00093422	0.0175448
TTC14	1.6431	0.00201676	0.0283693
TNS2	1.64283	0.00230079	0.0306186
E2F7	1.64172	0.00152207	0.0237642
TELO2	1.63932	0.00350425	0.0401609
CES4A	1.63784	0.00451307	0.0467197
TACR1	1.63663	0.00381836	0.0421604
MED6	1.63652	0.00281027	0.034531
PAQR8	1.63644	0.00178667	0.0261141
C5orf47	1.63586	0.00416132	0.0444431
CALCR	1.63564	0.000486423	0.0114544
TAF11	1.63455	0.00208558	0.0288257
ZNF143	1.63419	0.0034576	0.0397359
LRWD1	1.63372	0.00054112	0.0121123
KLF3	1.63191	0.00459007	0.0470593
IKZF3	1.63024	0.00240019	0.0313863
MAFB	1.62817	0.00184983	0.0267083
KIF18B	1.62805	0.00372018	0.0415986
HDAC2	1.62567	0.00147268	0.0234377
SMARCAL1	1.62542	0.00175592	0.0257943
TGFB2	1.6254	0.00354324	0.0404403
NAPA	1.62527	0.00144162	0.0231082
LYPLA1	1.62508	0.00272087	0.033953
SIRT1	1.62464	0.000926059	0.0174579
COPZ1	1.62409	0.00182926	0.026487
FARS2	1.62388	0.000635154	0.0136534
BRCC3	1.62265	0.00171404	0.025569
CTDSP1	1.62257	0.00014174	0.00517529
GPN3	1.62215	0.00235775	0.0310701
WIPI2	1.62146	0.00125962	0.0212154
TMPRSS11F	1.62088	0.000780627	0.0155418
DRP2	1.62044	0.00193991	0.0275371
AFAP1L2	1.62008	0.00192584	0.0273759
ATP2C2	1.62002	0.00275004	0.0341694
SMIM19	1.61993	0.00255777	0.0326426
VXN	1.61931	0.00108784	0.0191847
ADAMTSL1	1.61802	0.00130835	0.0218082
REPIN1	1.61731	0.00182319	0.0264369
WSCD2	1.61522	0.00190245	0.0271421
LHFPL3	1.61514	0.00456398	0.0469147
POM121L2	1.61476	0.0031079	0.0367426
DLL4	1.61401	0.00471194	0.0477058
KCTD9	1.6135	0.000354596	0.00947526
MGAM2	1.61227	0.00152123	0.0237642
SLC18B1	1.61227	0.001869	0.0268269
MTFR1L	1.61089	0.00240037	0.0313863
USP44	1.61049	0.00280896	0.034531
RBPJL	1.60993	0.00303819	0.0362152
BRPF1	1.60967	0.00458691	0.0470507
PITPNA	1.60874	0.00078159	0.0155457
DZIP1	1.60752	0.00209227	0.0288798
EPRS1	1.60715	0.00187739	0.0269067
TRIM65	1.60698	0.000518208	0.0119389
ATP10B	1.60316	0.00348326	0.0399657
C17orf58	1.60294	0.0027879	0.0344073
PATE2	1.60089	0.00451074	0.0467195
KRT82	1.59991	0.00211786	0.0291032
DPH6	1.59693	0.00481691	0.0484518
DNMBP	1.5966	0.00349359	0.0400615
CEPT1	1.59451	0.00357037	0.0406155
ASIC5	1.59324	0.00470127	0.0476687
SNRPB2	1.59308	0.00304002	0.0362153
SPAG5	1.59034	0.00427578	0.0451944
MAP4K3	1.58865	0.000646241	0.0137747
ATP8B3	1.58829	0.000856371	0.0164978
MED1	1.58663	0.00204854	0.0285778
SRFBP1	1.58654	0.00221764	0.029846
TFAP2A	1.58568	0.000768078	0.0154285
TPP1	1.58461	0.00437411	0.0458443
SNX27	1.58296	0.00212105	0.0291273
FNTA	1.57987	0.0017363	0.0256738
RNF214	1.57723	0.00448856	0.0465852
BCAT2	1.57467	0.000837434	0.0162568
CARNMT1	1.57399	0.00258993	0.032899
FBXO16	1.57379	0.00265651	0.0334034
TAFA5	1.57121	0.000418708	0.0104925
CHM	1.56868	0.00376148	0.0417373
RAD17	1.56851	0.0010861	0.0191707
FAM161B	1.56792	0.00401097	0.0433639
STIL	1.56784	0.00260462	0.0329908
CNTFR	1.56765	0.00150971	0.0237284
LSAMP	1.56706	0.00169182	0.0253122
GTPBP8	1.56668	0.00360724	0.0408301
PAX5	1.56663	0.00306014	0.0363606
ESPL1	1.56652	0.00458143	0.0470422
TM9SF3	1.56652	0.00107607	0.0190602
AGTRAP	1.56377	0.000965069	0.0177953
REST	1.56276	0.00456154	0.0469147
MSANTD2	1.56218	0.00237284	0.0311603
FOXP2	1.56213	0.000803803	0.0158262
APOB	1.56171	0.00255445	0.032633
XPO1	1.55794	0.00266631	0.0334995
STK24	1.55695	0.00292517	0.0353617
HEXB	1.55431	0.002595	0.0329308
MS4A7	1.55245	0.00160779	0.0245638
FBXL5	1.5506	0.000479673	0.0113692
POLR2E	1.54978	0.00244156	0.0316995
THOP1	1.54969	0.00330796	0.0385002
MALT1	1.54946	0.00170758	0.0255103
MASP1	1.54783	0.0048377	0.0486126
GBP1	1.54626	0.00143955	0.0231082
TENM1	1.54625	0.00391622	0.0427744
ATP6V1G1	1.54602	0.00399024	0.0432554
HPRT1	1.54574	0.00425713	0.0451135
SPOPL	1.54461	0.00428802	0.0452085
HNRNPD	1.54179	0.0049699	0.049474
CPED1	1.54115	0.0020767	0.028806
CDH20	1.54087	0.004405	0.0460136
KLHL15	1.54074	0.00160114	0.0244992
C4orf54	1.54054	0.00169158	0.0253122
ABCB8	1.54036	0.000909054	0.0172766
PWP1	1.54021	0.00428942	0.0452085
SLC9A1	1.54004	0.0038404	0.0422663
TSPAN33	1.5396	0.00361109	0.0408301
ARGLU1	1.53911	0.00436982	0.0458409
ECHDC1	1.53421	0.00200595	0.0282369
PCDHGA5	1.53391	0.00402678	0.0434419
CARS2	1.53294	0.00185831	0.0267416
TFEC	1.53161	0.00337237	0.0390399
ASB13	1.52784	0.000398641	0.0101943
LSM10	1.52774	0.00172724	0.0255961
COL9A3	1.52769	0.00341383	0.0394149
CFAP299	1.52207	0.00287029	0.034976
INTS12	1.51948	0.00253336	0.0324745
TYMP	1.51649	0.00418813	0.0445934
CLEC4D	1.51637	0.00312237	0.0368224
ATAD3B	1.51614	0.000868714	0.0166363
ZNF699	1.51194	0.00462632	0.0472155
HIPK2	1.5118	0.00106721	0.0189843
RFFL	1.51144	0.00243536	0.03168
BRD3	1.51096	0.00264674	0.0333156
SLC13A2	1.50667	0.00302202	0.0360858
MRPL4	1.50579	0.0047133	0.0477058
PTHLH	1.50388	0.00495541	0.0493783
SPINK13	1.50295	0.00214857	0.0293063
ABCC3	1.50177	0.00431559	0.0453876
RCOR1	1.50099	0.00443978	0.046259
CA1	1.50049	0.00428082	0.0451944
ZNF512B	1.50013	0.00171701	0.0255756
DHX29	1.49948	0.000584612	0.0128399
NCBP1	1.49555	0.00299895	0.0359164
CRIM1	1.49345	0.00253123	0.0324695
GIMAP8	1.49103	0.00428967	0.0452085
TRIM50	1.48951	0.00419582	0.0446465
BCR	1.48855	0.00246349	0.0319024
TRMT2B	1.48647	0.00297148	0.0357355
PDE4B	1.48194	0.00174016	0.0257122
H2AJ	1.48192	0.00185475	0.0267416
TERF2IP	1.48187	0.00449657	0.0466445
IQCF3	1.48056	0.00294129	0.0354568
KMT5A	1.48024	0.00333867	0.0387684
PCGF1	1.47757	0.00080938	0.0158799
SPRTN	1.47749	0.00417177	0.0445311
ZNF141	1.47406	0.00277571	0.0343197
EFL1	1.4708	0.00420011	0.0446687
TRIM44	1.46876	0.00327983	0.0381948
CMAS	1.46827	0.00343339	0.0395225
AARS2	1.46746	0.00502466	0.0498473
LMNTD1	1.46703	0.00141342	0.0228899
NOP58	1.46494	0.00112926	0.0195738
IGSF9	1.46431	0.000937975	0.0175632
CENPJ	1.46145	0.00366727	0.0412258
IDH2	1.46094	0.00335111	0.0388683
AMY2B	1.45947	0.00460403	0.0471546
MMEL1	1.45879	0.00242565	0.0315976
CNOT6L	1.45742	0.00470473	0.047679
KCNH8	1.45319	0.00355877	0.0405559
ROBO2	1.45244	0.00405679	0.0436626
HNRNPM	1.45173	0.00252852	0.0324695
GOLGA8Q	1.45139	0.00146491	0.0233693
ROPN1	1.4504	0.000550657	0.0122831
DNAAF6	1.44777	0.00353569	0.040384
BMI1	1.44629	0.00360792	0.0408301
CYB561	1.44374	0.00487161	0.0488562
NLRC4	1.4419	0.00387964	0.0425351
PGPEP1L	1.43626	0.00163286	0.0248254
TMEM132E	1.435	0.00279643	0.0344496
DPYD	1.43326	0.00375009	0.0417025
ESCO1	1.43243	0.00342221	0.0394652
PITPNM2	1.43241	0.00228227	0.0304122
TNRC6C	1.42809	0.00353324	0.0403787
SLC45A1	1.4278	0.0049913	0.0496137
SMC2	1.42678	0.00406101	0.0436626
KRT23	1.42595	0.00406189	0.0436626
SYNRG	1.42534	0.00234186	0.0309501
UACA	1.42109	0.00276425	0.0342618
AFAP1L1	1.42075	0.00440874	0.0460165
RNH1	1.41949	0.00461416	0.0471645
LRPPRC	1.41475	0.00193486	0.0274848
USP38	1.41224	0.00450443	0.046702
CRYM	1.40807	0.00116791	0.0201059
CCDC97	1.40668	0.0014908	0.0235409
SLC4A4	1.40323	0.00292816	0.0353617
C17orf113	1.40162	0.0033736	0.0390399
LOXL3	1.40128	0.0025307	0.0324695
BCO1	1.39769	0.000959646	0.0177276
ANGPTL1	1.39493	0.00402224	0.0434184
COPG2	1.39274	0.00444112	0.046259
RLIM	1.39222	0.00232711	0.030827
HHATL	1.39105	0.00354462	0.0404403
PIGP	1.38598	0.00482973	0.0485566
MXD3	1.38487	0.00491894	0.0492088
USP35	1.38416	0.00269778	0.0337272
SMIM10	1.38302	0.00260907	0.0330265
ANAPC11	1.37399	0.0044861	0.0465836
ALCAM	1.3672	0.0036685	0.0412258
MTMR14	1.35635	0.00408317	0.0438494
RAPGEF2	1.34526	0.00232247	0.0307857
SCGB2B2	1.34467	0.00363148	0.0409716
MTERF1	1.33986	0.00440618	0.0460136
UBQLN4	1.33895	0.00226199	0.0302216
BACH1	1.32499	0.00429537	0.04523
MSI1	1.30937	0.00493198	0.0492662
ZNF836	1.30066	0.00131731	0.0218918
CORO6	1.29885	0.00303219	0.0361859
ZNF431	1.28433	0.00313508	0.0369323
GOLGA8B	1.27866	0.00471913	0.0477058
FANCL	1.27408	0.00427912	0.0451944
ZNF417	1.26169	0.00141402	0.0228899
ANAPC4	1.23562	0.00475864	0.0480088
U2SURP	1.22938	0.00447097	0.0465116
ARHGAP15	1.19731	0.00418862	0.0445934
DEFB105A	1.17832	0.0040108	0.0433639
CUBN	1.15082	0.00373742	0.0416761

[truncated: 6 more sheets: NWB_MZ, NWB_DZ, WB_AS, WB_SZ, WB_MZ, WB_DZ]
