# Supplementary material for: Unveiling inflammatory and prehypertrophic cell populations as key contributors to knee cartilage degeneration in osteoarthritis using multi-omics data integration
Source: Ann Rheum Dis. 2024 Feb 7;83(7):926–44. doi: 10.1136/ard-2023-224420 (PMC11187367; doi:10.1136/ard-2023-224420)
Supplement: Supplementary data [file ard-2023-224420supp002.zip › Supplementary Table 7-Zone-specific enrichment analyses of zone-specific genes from non-OA control, patients with OA, NWB and WB samples..xlsx]

## Sheet: OA_AS
ONTOLOGY	ID	Description	GeneRatio	BgRatio	p-value	adjusted P	qvalue	geneID	Count
BP	GO:0006614	SRP-dependent cotranslational protein targeting to membrane	75/2754	105/20692	2.26971e-42	1.84301e-38	1.42108e-38	RPL7A/RPS2/RPS5/RPL8/RPL18/RPL10/RPL13A/RPS11/RPS9/RPS6/RPS16/RPL10A/RPL12/RPS12/RPL36/RPS8/RPL29/RPSA/RPL27A/RPS15/RPL32/RPL35A/RPS4X/RPS28/RPL39/RPL41/RPL24/RPS13/RPL21/RPS25/SEC61A1/RPL35/RPS3/RPL34/RPL6/RPS14/RPL11/RPS27A/RPL15/RPLP0/RPS20/RPL31/SRP14/RPL18A/RPL5/RPL19/RPS21/RPLP1/RPLP2/RPL23/RPS24/RPS27/RPL23A/RPL37A/RPL3/RPL9/RPL38/RPL4/RPS3A/SRPRA/RPS19/RPS26/RPL22/RPL13/RPS7/RPL28/RPS29/R…	75
BP	GO:0006413	translational initiation	103/2754	192/20692	1.30597e-40	4.2548e-37	3.28073e-37	RPL7A/RPS2/RPS5/RPL8/RPL18/RPL10/RPL13A/RPS11/RPS9/RPS6/RPS16/RPL10A/RPL12/RPS12/RPL36/RPS8/RPL29/RPSA/RPL27A/EIF4H/RPS15/HSPB1/RPL32/RPL35A/RPS4X/RPS28/RPL39/RPL41/RPL24/RPS13/RPL21/RPS25/RPL35/RPS3/RPL34/RPL6/EIF1/RPS14/RPL11/RPS27A/RPL15/EIF4A2/RPLP0/RPS20/RPL31/RPL18A/RPL5/RPL19/RPS21/RPLP1/RPLP2/RPL23/RPS24/EIF3G/RPS27/RPL23A/RPL37A/RPL3/RPL9/RPL38/RPL4/RPS3A/RPS19/RPS26/RPL22/ATF4/YTHDF3/RP…	103
BP	GO:0006613	cotranslational protein targeting to membrane	75/2754	109/20692	1.57197e-40	4.2548e-37	3.28073e-37	RPL7A/RPS2/RPS5/RPL8/RPL18/RPL10/RPL13A/RPS11/RPS9/RPS6/RPS16/RPL10A/RPL12/RPS12/RPL36/RPS8/RPL29/RPSA/RPL27A/RPS15/RPL32/RPL35A/RPS4X/RPS28/RPL39/RPL41/RPL24/RPS13/RPL21/RPS25/SEC61A1/RPL35/RPS3/RPL34/RPL6/RPS14/RPL11/RPS27A/RPL15/RPLP0/RPS20/RPL31/SRP14/RPL18A/RPL5/RPL19/RPS21/RPLP1/RPLP2/RPL23/RPS24/RPS27/RPL23A/RPL37A/RPL3/RPL9/RPL38/RPL4/RPS3A/SRPRA/RPS19/RPS26/RPL22/RPL13/RPS7/RPL28/RPS29/R…	75
BP	GO:0070972	protein localization to endoplasmic reticulum	89/2754	152/20692	2.30634e-39	4.68188e-36	3.61004e-36	RPL7A/RPS2/RPS5/GABARAPL2/RPL8/RPL18/RPL10/RPL13A/RPS11/RPS9/RPS6/RPS16/RPL10A/RPL12/RPS12/RPL36/RPS8/RPL29/RPSA/RPL27A/RPS15/RPL32/RPL35A/RPS4X/RPS28/RPL39/RPL41/RPL24/RPS13/RPL21/RPS25/SEC61A1/RPL35/RPS3/RPL34/RPL6/RPS14/RPL11/RPS27A/RPL15/RPLP0/RPS20/RPL31/SRP14/RPL18A/RPL5/RPL19/RPS21/RPLP1/RPLP2/RPL23/RPS24/RPS27/RPL23A/RPL37A/RPL3/RPL9/RPL38/RPL4/RPS3A/SRPRA/GJA1/RPS19/RPS26/RPL22/RPL13/RPS…	89
CC	GO:0022626	cytosolic ribosome	74/2754	110/20692	6.01233e-39	9.76403e-36	7.5287e-36	RPL7A/RPS2/RPS5/RPL8/RPL18/RPL10/RPL13A/RPS11/RPS9/RPS6/RPS16/RPL10A/RPL12/RPS12/RPL36/RPS8/RPL29/RPSA/RACK1/RPL27A/RPS15/RPL32/RPL35A/RPS4X/RPS28/RPL39/RPL41/RPL24/RPS13/RPL21/RPS25/RPL35/RPS3/RPL34/RPL6/RPS14/RPL11/RPS27A/RPL15/RPLP0/RPS20/RPL31/RPL18A/RPL5/RPL19/RPS21/RPLP1/RPLP2/RPL23/RPS24/RPS27/RPL23A/RPL37A/RPS27L/RPL3/RPL9/RPL38/RPL4/RPS3A/RPS19/RPS26/RPL22/RPL13/RPS7/RPL28/RPS29/RPS23/RP…	74
BP	GO:0000184	nuclear-transcribed mRNA catabolic process, nonsense-mediated decay	77/2754	120/20692	2.98751e-38	3.46551e-35	2.67214e-35	RPL7A/RPS2/RPS5/RPL8/RPL18/RPL10/RPL13A/RPS11/RPS9/RPS6/RPS16/RPL10A/RPL12/RPS12/RPL36/RPS8/RPL29/RPSA/RPL27A/RPS15/RPL32/RPL35A/RPS4X/RPS28/RPL39/RPL41/RPL24/RPS13/RPL21/RPS25/RPL35/RPS3/RPL34/RPL6/RPS14/RPL11/RPS27A/RPL15/RPLP0/RPS20/RPL31/RPL18A/RPL5/RPL19/RPS21/RPLP1/RPLP2/RPL23/RPS24/RPS27/RPL23A/RPL37A/RPL3/RPL9/RPL38/RPL4/RPS3A/RPS19/RPS26/RPL22/RNPS1/RPL13/RPS7/RPL28/RPS29/PPP2R1A/PABPC1/…	77
BP	GO:0045047	protein targeting to ER	77/2754	120/20692	2.98751e-38	3.46551e-35	2.67214e-35	RPL7A/RPS2/RPS5/RPL8/RPL18/RPL10/RPL13A/RPS11/RPS9/RPS6/RPS16/RPL10A/RPL12/RPS12/RPL36/RPS8/RPL29/RPSA/RPL27A/RPS15/RPL32/RPL35A/RPS4X/RPS28/RPL39/RPL41/RPL24/RPS13/RPL21/RPS25/SEC61A1/RPL35/RPS3/RPL34/RPL6/RPS14/RPL11/RPS27A/RPL15/RPLP0/RPS20/RPL31/SRP14/RPL18A/RPL5/RPL19/RPS21/RPLP1/RPLP2/RPL23/RPS24/RPS27/RPL23A/RPL37A/RPL3/RPL9/RPL38/RPL4/RPS3A/SRPRA/RPS19/RPS26/RPL22/RPL13/RPS7/RPL28/HSPA5/R…	77
BP	GO:0006402	mRNA catabolic process	149/2754	376/20692	7.84006e-38	7.95767e-35	6.13588e-35	RPL7A/RPS2/RPS5/PSMB4/RPL8/ZFP36L2/RPL18/RPL10/RPL13A/RPS11/RPS9/RPS6/RPS16/RPL10A/RPL12/RPS12/RPL36/RPS8/RPL29/RPSA/VIM/RPL27A/RPS15/HSPA8/HSPB1/RPL32/RPL35A/RPS4X/RPS28/RPL39/RPL41/RPL24/UBC/NBDY/RPS13/RPL21/RPS25/RPL35/RPS3/RPL34/RPL6/RPS14/RPL11/RPS27A/RPL15/RPLP0/RPS20/RPL31/RPL18A/RPL5/DDX5/RPL19/RPS21/RPLP1/RPLP2/RPL23/RPS24/RPS27/CIRBP/RPL23A/RPL37A/PSMB3/RPL3/EXOSC8/RPL9/RPL38/RPL4/RPS3A…	149
BP	GO:0072599	establishment of protein localization to endoplasmic reticulum	77/2754	124/20692	9.07192e-37	8.18489e-34	6.31109e-34	RPL7A/RPS2/RPS5/RPL8/RPL18/RPL10/RPL13A/RPS11/RPS9/RPS6/RPS16/RPL10A/RPL12/RPS12/RPL36/RPS8/RPL29/RPSA/RPL27A/RPS15/RPL32/RPL35A/RPS4X/RPS28/RPL39/RPL41/RPL24/RPS13/RPL21/RPS25/SEC61A1/RPL35/RPS3/RPL34/RPL6/RPS14/RPL11/RPS27A/RPL15/RPLP0/RPS20/RPL31/SRP14/RPL18A/RPL5/RPL19/RPS21/RPLP1/RPLP2/RPL23/RPS24/RPS27/RPL23A/RPL37A/RPL3/RPL9/RPL38/RPL4/RPS3A/SRPRA/RPS19/RPS26/RPL22/RPL13/RPS7/RPL28/HSPA5/R…	77
BP	GO:0006401	RNA catabolic process	155/2754	415/20692	1.04571e-35	8.49113e-33	6.54722e-33	RPL7A/RPS2/RPS5/PSMB4/RPL8/ZFP36L2/RPL18/RPL10/RPL13A/RPS11/RPS9/RPS6/RPS16/RPL10A/RPL12/RPS12/RPL36/RPS8/RPL29/RPSA/VIM/RPL27A/RPS15/HSPA8/HSPB1/RPL32/RPL35A/RPS4X/RPS28/RPL39/RPL41/RPL24/UBC/NBDY/RPS13/RPL21/RPS25/RPL35/RPS3/RPL34/RPL6/RPS14/RPL11/RPS27A/RPL15/RPLP0/RPS20/RPL31/RPL18A/RPL5/DDX5/RPL19/RPS21/RPLP1/RPLP2/RPL23/RPS24/RPS27/CIRBP/RPL23A/RPL37A/PSMB3/RPL3/EXOSC8/RPL9/RPL38/RPL4/RPS3A…	155
CC	GO:0005925	focal adhesion	151/2754	415/20692	2.64339e-33	1.9513e-30	1.50458e-30	RPL7A/RPS2/RPS5/CD81/ACTB/RPL8/RPL18/RPL13A/RPS11/RPS9/RHOA/RPS16/RPL10A/RPL12/RPS8/ARF1/VIM/RPS15/CD151/RRAS/HSPA8/HSPB1/RPS4X/RPS13/RPS3/RPL6/RPS14/RPLP0/RPL31/ZFYVE21/RPL5/RPL19/RPLP1/RPLP2/RPL23/BSG/AHNAK/RPL37A/ACTG1/RPL3/CTNNA1/CTTN/CAV1/B2M/RPL9/RPL38/RPL4/RPS3A/CD9/YWHAQ/GJA1/TPM4/HSP90B1/TSPAN4/RPS19/SPRY4/RPL22/PPIB/ANXA5/CFL1/ZYX/CALR/RPS7/HSPA5/TNC/ITGB5/SDC4/RPS29/PDGFRB/EFNB2/ITGB8/…	151
CC	GO:0030055	cell-substrate junction	151/2754	423/20692	3.15991e-32	2.13821e-29	1.6487e-29	RPL7A/RPS2/RPS5/CD81/ACTB/RPL8/RPL18/RPL13A/RPS11/RPS9/RHOA/RPS16/RPL10A/RPL12/RPS8/ARF1/VIM/RPS15/CD151/RRAS/HSPA8/HSPB1/RPS4X/RPS13/RPS3/RPL6/RPS14/RPLP0/RPL31/ZFYVE21/RPL5/RPL19/RPLP1/RPLP2/RPL23/BSG/AHNAK/RPL37A/ACTG1/RPL3/CTNNA1/CTTN/CAV1/B2M/RPL9/RPL38/RPL4/RPS3A/CD9/YWHAQ/GJA1/TPM4/HSP90B1/TSPAN4/RPS19/SPRY4/RPL22/PPIB/ANXA5/CFL1/ZYX/CALR/RPS7/HSPA5/TNC/ITGB5/SDC4/RPS29/PDGFRB/EFNB2/ITGB8/…	151
BP	GO:0000956	nuclear-transcribed mRNA catabolic process	97/2754	210/20692	2.36898e-31	1.4797e-28	1.14094e-28	RPL7A/RPS2/RPS5/RPL8/ZFP36L2/RPL18/RPL10/RPL13A/RPS11/RPS9/RPS6/RPS16/RPL10A/RPL12/RPS12/RPL36/RPS8/RPL29/RPSA/RPL27A/RPS15/RPL32/RPL35A/RPS4X/RPS28/RPL39/RPL41/RPL24/NBDY/RPS13/RPL21/RPS25/RPL35/RPS3/RPL34/RPL6/RPS14/RPL11/RPS27A/RPL15/RPLP0/RPS20/RPL31/RPL18A/RPL5/DDX5/RPL19/RPS21/RPLP1/RPLP2/RPL23/RPS24/RPS27/RPL23A/RPL37A/RPL3/EXOSC8/RPL9/RPL38/RPL4/RPS3A/ZFP36L1/RPS19/RPS26/RPL22/RNPS1/RPL13…	97
CC	GO:0044391	ribosomal subunit	90/2754	187/20692	7.06029e-31	4.09497e-28	3.15749e-28	RPL7A/RPS2/RPS5/RPL8/RPL18/RPL10/RPL13A/RPS11/RPS9/RPS6/RPS16/RPL10A/RPL12/RPS12/RPL36/RPS8/RPL29/RPSA/RACK1/RPL27A/RPS15/RPL32/RPL35A/RPS4X/RPS28/RPL39/RPL41/RPL24/RPS13/RPL21/RPS25/RPL35/MRPL21/RPS3/RPL34/RPL6/RPS14/RPL11/RPS27A/RPL15/RPLP0/RPS20/RPL31/RPL18A/RPL5/RPL19/RPS21/RPLP1/RPLP2/RPL23/RPS24/RPS27/RPL23A/RPL37A/RPS27L/RPL3/RPL9/RPL38/RPL4/RPS3A/RPS19/RPS26/RPL22/MRPS21/RPL13/RPS7/RPL28/…	90
BP	GO:0019080	viral gene expression	92/2754	195/20692	1.09248e-30	5.91393e-28	4.56003e-28	IFITM3/RPL7A/RPS2/RPS5/RPL8/RPL18/RPL10/RPL13A/RPS11/RPS9/RPS6/RPS16/RPL10A/RPL12/RPS12/RPL36/RPS8/RPL29/RPSA/RPL27A/RPS15/RPL32/RPL35A/RPS4X/RPS28/RPL39/RPL41/RPL24/JUN/RPS13/RPL21/RPS25/RPL35/RPS3/PTBP1/RPL34/RPL6/RPS14/RPL11/RPS27A/RPL15/RPLP0/RPS20/RPL31/RPL18A/RPL5/RPL19/RPS21/RPLP1/RPLP2/RPL23/RPS24/EIF3G/RPS27/RPL23A/RPL37A/RPL3/RPL9/RPL38/RPL4/RPS3A/RPS19/RPS26/RPL22/POLR2C/RPL13/EIF3D/RP…	92
BP	GO:0006612	protein targeting to membrane	96/2754	210/20692	1.35726e-30	6.88809e-28	5.31117e-28	RPL7A/RPS2/RPS5/RPL8/RPL18/RPL10/RPL13A/RPS11/GOLGA7B/RPS9/RPS6/RPS16/RPL10A/RPL12/RPS12/RPL36/RPS8/RPL29/RPSA/RPL27A/RPS15/RPL32/RPL35A/RPS4X/RPS28/RPL39/RPL41/RPL24/RPS13/RPL21/RPS25/SEC61A1/RPL35/RPS3/RPL34/RPL6/RPS14/RPL11/RPS27A/RPL15/RPLP0/RPS20/RPL31/SRP14/NACA/RPL18A/RPL5/RPL19/RPS21/RPLP1/RPLP2/RPL23/RPS24/RPS27/RPL23A/RPL37A/RPL3/FIS1/RPL9/RPL38/RPL4/RPS3A/SRPRA/RPS19/RPS26/RPL22/RPL13/…	96
BP	GO:0019083	viral transcription	85/2754	178/20692	6.34071e-29	3.02862e-26	2.33527e-26	IFITM3/RPL7A/RPS2/RPS5/RPL8/RPL18/RPL10/RPL13A/RPS11/RPS9/RPS6/RPS16/RPL10A/RPL12/RPS12/RPL36/RPS8/RPL29/RPSA/RPL27A/RPS15/RPL32/RPL35A/RPS4X/RPS28/RPL39/RPL41/RPL24/JUN/RPS13/RPL21/RPS25/RPL35/RPS3/RPL34/RPL6/RPS14/RPL11/RPS27A/RPL15/RPLP0/RPS20/RPL31/RPL18A/RPL5/RPL19/RPS21/RPLP1/RPLP2/RPL23/RPS24/RPS27/RPL23A/RPL37A/RPL3/RPL9/RPL38/RPL4/RPS3A/RPS19/RPS26/RPL22/POLR2C/RPL13/RPS7/RPL28/RPS29/HDA…	85
BP	GO:0006605	protein targeting	149/2754	444/20692	1.74164e-28	7.85671e-26	6.05804e-26	RPL7A/RPS2/RPS5/CLU/RPL8/RPL18/RPL10/RPL13A/RPS11/GOLGA7B/RPS9/RPS6/RPS16/RPL10A/RPL12/HAX1/RPS12/RPL36/RPS8/RPL29/RPSA/RPL27A/RPS15/HSPA8/RPL32/HSP90AA1/RPL35A/RPS4X/RPS28/RPL39/RPL41/RPL24/UBC/RPS13/RPL21/RPS25/SEC61A1/RPL35/RPS3/RPL34/RPL6/RPS14/RPL11/RPS27A/RPL15/RPLP0/RPS20/RPL31/SRP14/NACA/RPL18A/RPL5/RPL19/RPS21/RPLP1/RPLP2/RPL23/RPS24/RPS27/RPL23A/RPL37A/ATP5IF1/RPL3/TOMM7/FIS1/RPL9/RPL38…	149
CC	GO:0022625	cytosolic large ribosomal subunit	43/2754	58/20692	6.22253e-26	2.65931e-23	2.05051e-23	RPL7A/RPL8/RPL18/RPL10/RPL13A/RPL10A/RPL12/RPL36/RPL29/RPL27A/RPL32/RPL35A/RPL39/RPL41/RPL24/RPL21/RPL35/RPL34/RPL6/RPL11/RPL15/RPLP0/RPL31/RPL18A/RPL5/RPL19/RPLP1/RPLP2/RPL23/RPL23A/RPL37A/RPL3/RPL9/RPL38/RPL4/RPL22/RPL13/RPL28/RPL14/RPL27/RPL7/FXR2/UBA52	43
BP	GO:0090150	establishment of protein localization to membrane	120/2754	342/20692	4.54879e-25	1.84681e-22	1.42401e-22	RPL7A/RPS2/RPS5/RPL8/RPL18/RPL10/RPL13A/RPS11/GOLGA7B/RPS9/RPS6/RPS16/RPL10A/RPL12/RPS12/RPL36/RPS8/RPL29/RPSA/RACK1/RPL27A/ARFRP1/RPS15/RPL32/HSP90AA1/RPL35A/RPS4X/RPS28/RPL39/RPL41/RPL24/RPS13/RPL21/RPS25/SEC61A1/RPL35/RPS3/RPL34/RPL6/RPS14/RPL11/RPS27A/RPL15/RPLP0/RPS20/RPL31/SRP14/NACA/RPL18A/RPL5/RPL19/RPS21/RPLP1/RPLP2/RPL23/RPS24/RPS27/RPL23A/RPL37A/RAB34/RPL3/FIS1/RPL9/RPL38/RPL4/RPS3A/SR…	120
BP	GO:0002181	cytoplasmic translation	55/2754	103/20692	3.60433e-22	1.37628e-19	1.0612e-19	RPL8/RPL18/RPL13A/RPL10A/RPL36/RPL29/RPSA/EIF4H/RPL32/RPL35A/RPS28/RPL39/RPL41/RPL24/RPL6/RPL11/RPL15/EIF4A2/RPLP0/PKM/RPL31/RPL18A/RPL19/RPS21/RPLP1/EIF3G/EEF2/RPL9/RPL38/RPS26/RPL22/EIF3D/RPS29/EIF3I/RPS23/EIF4G1/RBM24/DNAJC24/EIF5/EIF4B/ZC3H15/RBM4/ZNF385A/DPH7/UNK/EIF2S3/EIF3B/YTHDF2/YBX3/EIF3K/DPH1/EIF3J/EIF3L/ETF1/EIF3A	55
MF	GO:0003735	structural constituent of ribosome	82/2754	202/20692	3.72884e-22	1.37628e-19	1.0612e-19	RPL7A/RPS2/RPS5/RPL8/RPL18/RPL10/RPL13A/RPS11/RPS9/RPS6/RPS16/RPL10A/RPL12/RPS12/RPL36/RPS8/RPL29/RPSA/RPL27A/RPS15/RPL32/RPL35A/RPS4X/RPS28/RPL39/RPL41/RPL24/RPS13/RPL21/RPS25/RPL35/MRPL21/RPS3/RPL34/RPL6/RPS14/RPL11/RPS27A/RPL15/RPLP0/RPS20/RPL31/RPL18A/RPL5/RPL19/RPS21/RPLP1/RPLP2/RPL23/RPS24/RPS27/RPL23A/RPL37A/RPS27L/RPL3/RPL9/RPL38/RPL4/RPS3A/RPS19/RPS26/RPL22/MRPS21/RPL13/RPS7/RPL28/RPS29/…	82
CC	GO:0005840	ribosome	96/2754	270/20692	8.9759e-21	3.16888e-18	2.44342e-18	RPL7A/RPS2/RPS5/RPL8/RPL18/RPL10/RPL13A/RPS11/RPS9/RPS6/RPS16/RPL10A/RPL12/RPS12/RPL36/RPS8/RPL29/RPSA/RACK1/RPL27A/RPS15/RPL32/RPL35A/RPS4X/RPS28/RPL39/RPL41/RPL24/RPS13/RPL21/RPS25/RPL35/MRPL21/RPS3/RPL34/RPL6/RPS14/RPL11/RPS27A/RPL15/RPLP0/RPS20/RPL31/RPL18A/RPL5/RPL19/RPS21/RPLP1/RPLP2/RPL23/RPS24/EEF2/RPS27/RPL23A/RPL37A/RPS27L/RPL3/RPL9/RPL38/RPL4/RPS3A/RPS19/RPS26/RPL22/MRPS21/RPL13/RPS7/R…	96
CC	GO:0015934	large ribosomal subunit	54/2754	116/20692	2.99272e-18	1.01254e-15	7.80732e-16	RPL7A/RPL8/RPL18/RPL10/RPL13A/RPL10A/RPL12/RPL36/RPL29/RPL27A/RPL32/RPL35A/RPL39/RPL41/RPL24/RPL21/RPL35/MRPL21/RPL34/RPL6/RPL11/RPL15/RPLP0/RPL31/RPL18A/RPL5/RPL19/RPLP1/RPLP2/RPL23/RPL23A/RPL37A/RPL3/RPL9/RPL38/RPL4/RPL22/RPL13/RPL28/MRPL32/MRPL37/RPL14/RPL27/RPL7/MRPL33/RBM3/MRPL57/FXR2/UBA52/MRPL50/MRPL58/MRPL52/NSUN4/MRPL2	54
BP	GO:1903311	regulation of mRNA metabolic process	106/2754	344/20692	1.5105e-17	4.9061e-15	3.78293e-15	PSMB4/ZFP36L2/VIM/HSPA8/HSPB1/SRSF2/UBC/PTBP1/RPS27A/DDX5/SAP18/CIRBP/CPSF7/PSMB3/EXOSC8/SRSF7/ZFP36L1/PSMA4/HNRNPA1/YTHDF3/RNPS1/NCL/SRSF1/METTL14/PRDX6/C1QBP/TOB1/PABPC1/TENT4A/NPM1/ZC3H12A/BTG2/PSMA3/MAPKAPK2/PSMD13/RBM5/MBNL1/EIF4G1/PSMD4/RBM24/PSMA5/MYD88/PSMD10/TENT5A/RBM3/PSMC2/PSMB6/SRSF6/SRSF5/PAF1/CDK11B/RBM4B/LARP1/PUM1/RBM4/YBX1/RBM17/SNRNP70/SLTM/GTPBP1/AKT1/SF1/JMJD6/HSF1/HNRNPL/HNR…	106
CC	GO:0022627	cytosolic small ribosomal subunit	31/2754	47/20692	1.03234e-16	3.22408e-14	2.48598e-14	RPS2/RPS5/RPS11/RPS9/RPS6/RPS16/RPS12/RPS8/RPSA/RACK1/RPS15/RPS4X/RPS28/RPS13/RPS25/RPS3/RPS14/RPS27A/RPS20/RPS21/RPS24/RPS27/RPS27L/RPS3A/RPS19/RPS26/RPS7/RPS29/RPS23/DDX3X/UBA52	31
MF	GO:0045296	cadherin binding	101/2754	332/20692	2.29896e-16	6.91392e-14	5.33109e-14	RPL7A/RPS2/TAGLN2/RPL29/RACK1/EIF4H/HSPA8/RPL24/PPP1R13L/ALDOA/RPL34/RPL6/RPL15/WASF2/PKM/PARK7/LDHA/BSG/EEF2/RPL23A/AHNAK/CTNNA1/HSP90AB1/CTTN/SH3GLB2/SEPTIN2/PTPN1/ANXA2/BAIAP2/CAPG/RPS26/ENO1/CSNK1D/FXYD5/HSPA5/NDRG1/PRDX6/SH3GL1/YKT6/CCS/BAG3/ABCF3/PFKP/LRRFIP1/PLEC/FLNA/RAB11B/RPL14/RSL1D1/RANBP1/RTN4/DDX3X/EIF5/RAB1A/ARFIP2/EPS8L2/ANXA1/PSMB6/PLIN3/ZC3H15/PFN1/SCRIB/FSCN1/RARS1/PACSIN2/LARP…	101
CC	GO:0062023	collagen-containing extracellular matrix	119/2754	427/20692	7.74301e-16	2.24547e-13	1.73141e-13	S100A4/TIMP1/HTRA1/FN1/LUM/CLU/SCARA3/S100A6/TIMP3/PRG4/BGN/COL6A2/ANGPTL2/FMOD/S100A10/COMP/TIMP2/CD151/SOD3/PSAP/PCOLCE/SERPING1/LGALS1/TGFBI/DCN/CTSD/MGP/SERPINA1/NTN1/COL8A2/SMOC1/ECM1/PKM/AEBP1/OGN/CSTB/LTBP3/LAMB2/CST3/COL6A1/SERPINB6/CILP/EFEMP2/ANGPTL4/ANXA2/NTN4/PRELP/COL15A1/HSP90B1/HDGF/COL3A1/SERPINE2/CCN2/ASPN/PODNL1/ANXA5/CCN1/CALR/LGALS3/SPARC/TNC/CCDC80/CTSF/FGF10/VWA1/COL6A3/ABI3…	119
BP	GO:1903829	positive regulation of cellular protein localization	99/2754	338/20692	6.9325e-15	1.9411e-12	1.49671e-12	CD81/RACK1/OAZ1/DMAP1/PARK7/HSP90AB1/TOMM7/FIS1/RAB29/YWHAQ/PDCD5/ENTR1/UBL5/ZDHHC8/VAMP2/LGALS3/HDAC3/VPS28/TMEM30B/CDK5RAP3/TRIM28/MAVS/MAP1A/CIB1/BAG3/CCT6A/DKC1/DTX3L/MSN/LEPROT/RBM22/ZC3H12A/CEMIP/AKT2/SEC16A/LRP1/FLNA/SREBF2/GSK3A/STX4/RTN4/CCT3/CCT2/RIPOR1/PPP1R9B/RER1/CDC42/SNX33/SMO/EZR/PMAIP1/CNPY4/YWHAH/AKT1/OAZ2/LRIG2/MICALL2/IQGAP1/UBE2L3/NPTN/GNL3/TGFB1/GLI3/TCAF1/YWHAB/TCF7L2/BAP1/…	99
BP	GO:0008380	RNA splicing	127/2754	487/20692	2.03488e-14	5.50773e-12	4.24682e-12	HSPA8/SRSF2/RPS13/PTBP1/SNRPD2/HTATSF1/DDX5/SNRPB/SAP18/CIRBP/AHNAK/CPSF7/SRSF7/RPS26/UBL5/HNRNPA1/POLR2C/RNPS1/SNRPE/LGALS3/NCL/SRSF1/PRPF31/METTL14/CSTF1/PRDX6/C1QBP/DDX41/PPP2R1A/SUGP1/PABPC1/SRRM2/RBM22/IVNS1ABP/DDX46/MFAP1/KHDC4/ZMAT2/RBM5/CPSF1/MBNL1/SNRPD3/RBM24/SF3B1/LSM4/DBR1/SNRPB2/LUC7L2/RBM3/PPP1R9B/DHX8/SRSF6/SRSF5/ZRANB2/SNRPG/RBM4B/SFPQ/PRPF38A/PPIH/RBM4/YBX1/RBM17/ACIN1/SNRNP70/CL…	127
CC	GO:0015935	small ribosomal subunit	37/2754	74/20692	3.50679e-14	9.18553e-12	7.08265e-12	RPS2/RPS5/RPS11/RPS9/RPS6/RPS16/RPS12/RPS8/RPSA/RACK1/RPS15/RPS4X/RPS28/RPS13/RPS25/RPS3/RPS14/RPS27A/RPS20/RPS21/RPS24/RPS27/RPS27L/RPS3A/RPS19/RPS26/MRPS21/RPS7/RPS29/MRPS18C/RPS23/MRPS10/DDX3X/MRPS33/MRPS36/UBA52/MRPS31	37
BP	GO:0002283	neutrophil activation involved in immune response	126/2754	490/20692	7.81465e-14	1.98297e-11	1.529e-11	FTL/CHI3L1/EEF1A1/RHOA/CD63/GSTP1/TIMP2/HSPA8/DPP7/HSP90AA1/PSAP/CTSD/ALDOA/SERPINA1/PKM/SRP14/TMBIM1/EEF2/CSTB/CST3/FTH1/HSP90AB1/ORMDL3/SERPINB6/VAT1/B2M/CPNE1/VCP/GRN/ANXA2/STING1/DGAT1/PA2G4/FUCA1/CYB5R3/DYNLL1/SURF4/LGALS3/MLEC/PRDX6/CD58/IMPDH2/PPIA/PGAM1/CYFIP1/CXCR2/CTSA/GAA/FPR2/RAC1/PSMD13/CTSB/C3/RAB14/PSMA5/LAMTOR3/MAGT1/PDAP1/DDX3X/ATP6AP2/BRI3/SLC2A3/CCT2/GSDMD/PDXK/C1orf35/PAFAH1B2…	126
BP	GO:0070482	response to oxygen levels	108/2754	396/20692	8.13301e-14	2.00121e-11	1.54307e-11	PSMB4/ELOB/NDNF/RHOA/AQP1/EGR1/SOD3/UBC/RPS27A/PKM/RBX1/CA9/VEGFA/LDHA/CST3/PSMB3/RGCC/CAV1/FIS1/ZFP36L1/ANGPTL4/HSP90B1/USP19/CCN2/PSMA4/ENO1/ATF4/NFE2L2/PGK1/TGFBR2/EPAS1/SLC29A1/LMNA/HILPDA/CHCHD2/S100B/FOXO3/TXN2/NDRG1/PDGFRB/ATP6AP1/STC2/ATP6V1G1/DDAH1/RAF1/FOXO1/FAS/PSMA3/AGTRAP/BNIP3L/PSMD13/SLC2A1/BNIP3/HSPD1/PSMD4/CIAO3/PSMA5/PSMD10/ERCC3/BMP2/PSMC2/PSMB6/P4HB/CCDC115/SRF/LOXL2/ADAM15/PD…	108
CC	GO:0060205	cytoplasmic vesicle lumen	94/2754	326/20692	9.44941e-14	2.25674e-11	1.7401e-11	TIMP1/FTL/FN1/CHI3L1/CLU/EEF1A1/TIMP3/TMSB4X/ISLR/GSTP1/TIMP2/HSPA8/DPP7/HSP90AA1/SERPING1/CTSD/ALDOA/SERPINA1/ECM1/PKM/SRP14/VEGFA/EEF2/CSTB/SRGN/HSP90AB1/VAT1/B2M/VCP/GRN/ANXA2/MAGED2/PA2G4/FUCA1/CYB5R3/SPARC/PRDX6/IMPDH2/PPIA/PGAM1/CYFIP1/CTSA/SELENOP/PSMD13/C3/PSMA5/RARRES2/SERPINE1/DDX3X/FAM3C/CCT2/GSDMD/PDXK/C1orf35/PAFAH1B2/IMPDH1/PDGFA/PYGB/PSMC2/MVP/QSOX1/FGR/GDI2/DNASE1L1/NPC2/TGFB1/GPI…	94
BP	GO:0043312	neutrophil degranulation	125/2754	487/20692	1.13213e-13	2.59108e-11	1.99789e-11	FTL/CHI3L1/EEF1A1/RHOA/CD63/GSTP1/TIMP2/HSPA8/DPP7/HSP90AA1/PSAP/CTSD/ALDOA/SERPINA1/PKM/SRP14/TMBIM1/EEF2/CSTB/CST3/FTH1/HSP90AB1/ORMDL3/SERPINB6/VAT1/B2M/CPNE1/VCP/GRN/ANXA2/STING1/DGAT1/PA2G4/FUCA1/CYB5R3/DYNLL1/SURF4/LGALS3/MLEC/PRDX6/CD58/IMPDH2/PPIA/PGAM1/CYFIP1/CXCR2/CTSA/GAA/FPR2/RAC1/PSMD13/CTSB/C3/RAB14/PSMA5/LAMTOR3/MAGT1/PDAP1/DDX3X/ATP6AP2/BRI3/SLC2A3/CCT2/GSDMD/PDXK/C1orf35/PAFAH1B2…	125
CC	GO:0034774	secretory granule lumen	93/2754	322/20692	1.14876e-13	2.59108e-11	1.99789e-11	TIMP1/FTL/FN1/CHI3L1/CLU/EEF1A1/TIMP3/TMSB4X/ISLR/GSTP1/TIMP2/HSPA8/DPP7/HSP90AA1/SERPING1/CTSD/ALDOA/SERPINA1/ECM1/PKM/SRP14/VEGFA/EEF2/CSTB/SRGN/HSP90AB1/VAT1/B2M/VCP/GRN/ANXA2/MAGED2/PA2G4/FUCA1/CYB5R3/SPARC/PRDX6/IMPDH2/PPIA/PGAM1/CYFIP1/CTSA/SELENOP/PSMD13/C3/PSMA5/RARRES2/SERPINE1/DDX3X/FAM3C/CCT2/GSDMD/PDXK/C1orf35/PAFAH1B2/IMPDH1/PDGFA/PYGB/PSMC2/MVP/QSOX1/FGR/GDI2/DNASE1L1/NPC2/TGFB1/GPI…	93
BP	GO:0022613	ribonucleoprotein complex biogenesis	124/2754	482/20692	1.19257e-13	2.61721e-11	2.01804e-11	RPL7A/RPS2/RPS5/RPL10/RPL13A/RPS9/RPS6/RPS16/RPL10A/RPL12/RPS8/RPSA/EIF4H/RPS15/HSP90AA1/RPL35A/RPS28/RPL24/RPL35/SNRPD2/RPL6/RPS14/RPL11/RPLP0/SIRT7/RPL5/SNRPB/RPS21/RPS24/EIF3G/RPS27/RPL23A/RPS27L/CPSF7/RPL3/HSP90AB1/EXOSC8/RPL38/PA2G4/RPS19/SNRPE/UTP14C/SURF6/EIF3D/RPS7/SRSF1/PRPF31/WDR74/C1QBP/IMP4/EIF3I/DKC1/ERAL1/NPM1/GLUL/DDX56/KHDC4/RPL14/RBM5/NIFK/RPL27/RSL1D1/FBL/SNRPD3/SF3B1/LSM4/RPL7/…	124
BP	GO:0033157	regulation of intracellular protein transport	81/2754	264/20692	1.27736e-13	2.72951e-11	2.10463e-11	CD81/HAX1/OAZ1/SIRT7/DMAP1/PARK7/ATP5IF1/HSP90AB1/TOMM7/FIS1/PTPN1/RAB29/YWHAQ/PDCD5/TXN/UBL5/VAMP2/HDAC3/TMEM30B/TRIM28/MAVS/CIB1/BAG3/LEPROT/RBM22/ZC3H12A/CEMIP/AKT2/SEC16A/BNIP3L/FLNA/SREBF2/GSK3A/NUCB1/OS9/RIPOR1/CDC42/SMO/PMAIP1/YWHAH/OAZ2/MICALL2/UBE2L3/TGFB1/GLI3/TCAF1/YWHAB/TCF7L2/BAP1/B3GAT3/INPP5K/SREBF1/GAS6/EDEM1/APOD/EDEM2/MYO1C/IFI27/ERLEC1/NOLC1/DERL2/IWS1/KCNE1/IPO5/INSIG1/PKIG/US…	81
CC	GO:0031983	vesicle lumen	94/2754	328/20692	1.41199e-13	2.93984e-11	2.26681e-11	TIMP1/FTL/FN1/CHI3L1/CLU/EEF1A1/TIMP3/TMSB4X/ISLR/GSTP1/TIMP2/HSPA8/DPP7/HSP90AA1/SERPING1/CTSD/ALDOA/SERPINA1/ECM1/PKM/SRP14/VEGFA/EEF2/CSTB/SRGN/HSP90AB1/VAT1/B2M/VCP/GRN/ANXA2/MAGED2/PA2G4/FUCA1/CYB5R3/SPARC/PRDX6/IMPDH2/PPIA/PGAM1/CYFIP1/CTSA/SELENOP/PSMD13/C3/PSMA5/RARRES2/SERPINE1/DDX3X/FAM3C/CCT2/GSDMD/PDXK/C1orf35/PAFAH1B2/IMPDH1/PDGFA/PYGB/PSMC2/MVP/QSOX1/FGR/GDI2/DNASE1L1/NPC2/TGFB1/GPI…	94
BP	GO:0000377	RNA splicing, via transesterification reactions with bulged adenosine as nucleophile	106/2754	390/20692	1.75909e-13	3.48385e-11	2.68628e-11	HSPA8/SRSF2/PTBP1/SNRPD2/HTATSF1/DDX5/SNRPB/SAP18/CIRBP/CPSF7/SRSF7/UBL5/HNRNPA1/POLR2C/RNPS1/SNRPE/NCL/SRSF1/PRPF31/METTL14/CSTF1/PRDX6/C1QBP/DDX41/SUGP1/PABPC1/SRRM2/RBM22/DDX46/MFAP1/KHDC4/ZMAT2/RBM5/CPSF1/MBNL1/SNRPD3/RBM24/SF3B1/LSM4/DBR1/SNRPB2/LUC7L2/RBM3/DHX8/SRSF6/SRSF5/SNRPG/RBM4B/SFPQ/PRPF38A/PPIH/RBM4/YBX1/RBM17/SNRNP70/SRSF11/SF1/JMJD6/HNRNPL/CWC25/SNRPA1/HNRNPU/HNRNPA2B1/SRRM1/TXNL4…	106
BP	GO:0000398	mRNA splicing, via spliceosome	106/2754	390/20692	1.75909e-13	3.48385e-11	2.68628e-11	HSPA8/SRSF2/PTBP1/SNRPD2/HTATSF1/DDX5/SNRPB/SAP18/CIRBP/CPSF7/SRSF7/UBL5/HNRNPA1/POLR2C/RNPS1/SNRPE/NCL/SRSF1/PRPF31/METTL14/CSTF1/PRDX6/C1QBP/DDX41/SUGP1/PABPC1/SRRM2/RBM22/DDX46/MFAP1/KHDC4/ZMAT2/RBM5/CPSF1/MBNL1/SNRPD3/RBM24/SF3B1/LSM4/DBR1/SNRPB2/LUC7L2/RBM3/DHX8/SRSF6/SRSF5/SNRPG/RBM4B/SFPQ/PRPF38A/PPIH/RBM4/YBX1/RBM17/SNRNP70/SRSF11/SF1/JMJD6/HNRNPL/CWC25/SNRPA1/HNRNPU/HNRNPA2B1/SRRM1/TXNL4…	106
BP	GO:0000375	RNA splicing, via transesterification reactions	106/2754	393/20692	2.99895e-13	5.79798e-11	4.47062e-11	HSPA8/SRSF2/PTBP1/SNRPD2/HTATSF1/DDX5/SNRPB/SAP18/CIRBP/CPSF7/SRSF7/UBL5/HNRNPA1/POLR2C/RNPS1/SNRPE/NCL/SRSF1/PRPF31/METTL14/CSTF1/PRDX6/C1QBP/DDX41/SUGP1/PABPC1/SRRM2/RBM22/DDX46/MFAP1/KHDC4/ZMAT2/RBM5/CPSF1/MBNL1/SNRPD3/RBM24/SF3B1/LSM4/DBR1/SNRPB2/LUC7L2/RBM3/DHX8/SRSF6/SRSF5/SNRPG/RBM4B/SFPQ/PRPF38A/PPIH/RBM4/YBX1/RBM17/SNRNP70/SRSF11/SF1/JMJD6/HNRNPL/CWC25/SNRPA1/HNRNPU/HNRNPA2B1/SRRM1/TXNL4…	106
BP	GO:0034976	response to endoplasmic reticulum stress	86/2754	294/20692	4.45121e-13	8.40554e-11	6.48123e-11	CLU/RACK1/JUN/RCN3/TMUB2/PARK7/EEF2/CAV1/VCP/SRPRA/PTPN1/UBXN6/HSP90B1/USP19/HDGF/UBXN1/XBP1/ATF4/NFE2L2/FBXO2/SELENOK/CALR/YIF1A/LMNA/MAN1B1/HSPA5/UFC1/CTDSP2/STC2/CDK5RAP3/ERP29/FBXO44/AUP1/SEC16A/ARFGAP1/TMEM129/TSPYL2/MANF/EIF4G1/THBS4/GSK3A/DDIT3/TMEM259/PDIA3/EXTL2/DDX3X/MAP3K5/DNAJB12/OS9/FKBP14/SELENOS/BFAR/P4HB/PMAIP1/ACADVL/JKAMP/CCL2/ZBTB17/CREB3/KDELR3/EDEM1/CREB3L2/EDEM2/SEC61B/UBXN4…	86
BP	GO:1904951	positive regulation of establishment of protein localization	101/2754	370/20692	4.91562e-13	9.07155e-11	6.99476e-11	CD81/GAPDH/RACK1/ARF1/OAZ1/BMP6/DMAP1/RGCC/HSP90AB1/TOMM7/FIS1/RAB29/YWHAQ/GJA1/PDCD5/XBP1/UBL5/VAMP2/HDAC3/VPS28/TMEM30B/TRIM28/MAVS/PPIA/CIB1/BAG3/CCT6A/DKC1/LEPROT/GOLPH3/RBM22/MPC2/ZC3H12A/CEMIP/GLUL/AKT2/SEC16A/LRP1/FLNA/RAC1/SREBF2/GSK3A/STX4/KCNN4/CCT3/APBB1/CCT2/RIPOR1/C2CD2L/CDC42/SOX4/PRKCZ/SMO/FGR/NLGN2/HIF1A/EZR/PMAIP1/YWHAH/OAZ2/MICALL2/VPS35/UBE2L3/TGFB1/GLI3/GPI/TCAF1/YWHAB/TCF7L2/…	101
CC	GO:0005681	spliceosomal complex	64/2754	192/20692	7.71434e-13	1.39201e-10	1.07333e-10	HSPA8/SRSF2/SNRPD2/HTATSF1/DDX5/SNRPB/CIRBP/HNRNPA1/SNRPE/LGALS3/NCL/SRSF1/PRPF31/DDX41/SUGP1/PABPC1/SRRM2/RBM22/IVNS1ABP/MFAP1/KHDC4/ZMAT2/RBM5/SNRPD3/SF3B1/LSM4/SNRPB2/LUC7L2/RBM3/DHX8/SNRPG/PRPF38A/PPIH/YBX1/RBM17/SNRNP70/SF1/CWC25/SNRPA1/HNRNPU/HNRNPA2B1/SRRM1/TXNL4A/ADAR/SF3B2/HNRNPF/HNRNPA3/SF3B6/LUC7L3/XAB2/SART1/CWC22/FRG1/DHX38/YJU2/SNRNP35/CWC15/LUC7L/RHEB/CWF19L2/SNRPC/API5/PDCD7/HNRNPC	64
CC	GO:0042788	polysomal ribosome	22/2754	32/20692	8.37894e-13	1.47907e-10	1.14046e-10	RPL7A/RPL8/RPL18/RPL10A/RPL36/RPL32/RPS28/RPL39/RPL41/RPL24/RPL6/RPL11/RPL31/RPL18A/RPL19/RPS21/EEF2/RPL38/RPS26/RPS29/RPS23/LARP1	22
BP	GO:0032386	regulation of intracellular transport	98/2754	358/20692	9.0872e-13	1.56996e-10	1.21054e-10	CD81/HAX1/ARF1/OAZ1/SIRT7/DMAP1/PARK7/GAS1/ATP5IF1/HSP90AB1/TOMM7/FIS1/PTPN1/RAB29/YWHAQ/ANXA2/PDCD5/TXN/UBL5/VAMP2/HDAC3/TMEM30B/TRIM28/MAVS/CIB1/BAG3/NUS1/MSN/LEPROT/RBM22/ZC3H12A/CEMIP/AKT2/SEC16A/BNIP3L/EHD2/MRLN/FLNA/RAB11B/SREBF2/GSK3A/MAPK3/NUCB1/OS9/RIPOR1/MAP2K2/CDC42/SMO/RBM4/EZR/PMAIP1/YWHAH/OAZ2/DAB2/MICALL2/TBC1D20/UBE2L3/TGFB1/GLI3/TCAF1/YWHAB/TCF7L2/BAP1/B3GAT3/INPP5K/SREBF1/GAS6/E…	98
CC	GO:0005775	vacuolar lumen	59/2754	173/20692	2.01669e-12	3.34691e-10	2.58069e-10	FTL/LUM/BGN/FMOD/HSPA8/DPP7/HSP90AA1/PSAP/DCN/CTSD/OGN/VAT1/VCP/CTSK/GRN/SMPD1/ANXA2/PRELP/PA2G4/CD74/PLD3/FUCA1/CYB5R3/SDC4/PRDX6/CTSF/PDGFRB/CTSA/GAA/CTSB/C3/SDC2/PLBD2/CCT2/MAN2B2/IMPDH1/PYGB/AGRN/GDI2/OMD/NPC2/CSPG4/TOLLIP/ACLY/HYAL1/LAMP2/NAGLU/GYG1/IST1/PTGES2/TPP1/CAP1/PRKCD/LGMN/ACTR10/HEXA/IDS/SGSH/GUSB	59
BP	GO:0090316	positive regulation of intracellular protein transport	61/2754	182/20692	2.01969e-12	3.34691e-10	2.58069e-10	CD81/OAZ1/DMAP1/HSP90AB1/TOMM7/FIS1/RAB29/YWHAQ/PDCD5/UBL5/VAMP2/HDAC3/TMEM30B/TRIM28/MAVS/CIB1/BAG3/LEPROT/RBM22/ZC3H12A/CEMIP/AKT2/SEC16A/FLNA/SREBF2/GSK3A/RIPOR1/CDC42/SMO/PMAIP1/YWHAH/OAZ2/MICALL2/UBE2L3/TGFB1/GLI3/TCAF1/YWHAB/TCF7L2/BAP1/B3GAT3/GAS6/EDEM1/EDEM2/MYO1C/IPO5/USP36/PRKCD/BCAP31/ERBB2/SMAD3/CHP1/UBE2D3/CSNK2A2/CACNB3/MAPK14/PCNT/TM9SF4/TCAF2/MIEF2/CDK5R1	61
BP	GO:0051222	positive regulation of protein transport	96/2754	354/20692	2.81418e-12	4.57023e-10	3.52395e-10	CD81/GAPDH/RACK1/ARF1/OAZ1/BMP6/DMAP1/RGCC/HSP90AB1/TOMM7/FIS1/RAB29/YWHAQ/GJA1/PDCD5/XBP1/UBL5/VAMP2/HDAC3/VPS28/TMEM30B/TRIM28/MAVS/PPIA/CIB1/BAG3/LEPROT/GOLPH3/RBM22/MPC2/ZC3H12A/CEMIP/GLUL/AKT2/SEC16A/LRP1/FLNA/RAC1/SREBF2/GSK3A/STX4/KCNN4/APBB1/RIPOR1/C2CD2L/CDC42/SOX4/PRKCZ/SMO/FGR/NLGN2/HIF1A/EZR/PMAIP1/YWHAH/OAZ2/MICALL2/VPS35/UBE2L3/TGFB1/GLI3/GPI/TCAF1/YWHAB/TCF7L2/BAP1/B3GAT3/GAS6/EDEM…	96
BP	GO:2001233	regulation of apoptotic signaling pathway	107/2754	413/20692	3.63982e-12	5.79517e-10	4.46846e-10	CLU/TIMP3/SOD1/RACK1/GSTP1/HSPB1/MUC1/RPS3/RPL11/TPT1/TMBIM1/SLC35F6/PARK7/ATP5IF1/CTNNA1/CTTN/CAV1/FIS1/PTPN1/NDUFS3/ACKR3/YWHAQ/GNAI2/PDCD5/CD74/XBP1/ENO1/NFE2L2/MCL1/HMGB2/HRK/LGALS3/IFI6/RPS7/LMNA/FGF10/PPP2R1A/RIPK1/RAF1/ERP29/HDAC1/FAS/IVNS1ABP/BNIP3/DEDD2/ITPRIP/DDIAS/GSK3A/STX4/DDIT3/PSMD10/SERPINE1/PDIA3/DDX3X/PTTG1IP/SELENOS/P4HB/RELA/FGFR1/SFPQ/ZNF385A/HIF1A/PMAIP1/YWHAH/AKT1/DAPK3/FAM…	107
CC	GO:0005844	polysome	33/2754	69/20692	4.11306e-12	6.4227e-10	4.95232e-10	RPL7A/RPL8/RPL18/RPL10A/RPL36/VIM/RPL32/RPS4X/RPS28/RPL39/RPL41/RPL24/RPS3/RPL6/RPL11/RPL31/RPL18A/RPL19/RPS21/EEF2/NAA38/RPL38/RPS26/CALR/RPS29/RPS23/EIF4G1/LARP1/HDLBP/UNK/FXR2/FUS/MSI2	33
BP	GO:0032388	positive regulation of intracellular transport	69/2754	222/20692	4.20348e-12	6.44005e-10	4.9657e-10	CD81/ARF1/OAZ1/DMAP1/HSP90AB1/TOMM7/FIS1/RAB29/YWHAQ/ANXA2/PDCD5/UBL5/VAMP2/HDAC3/TMEM30B/TRIM28/MAVS/CIB1/BAG3/MSN/LEPROT/RBM22/ZC3H12A/CEMIP/AKT2/SEC16A/EHD2/FLNA/SREBF2/GSK3A/RIPOR1/CDC42/SMO/EZR/PMAIP1/YWHAH/OAZ2/DAB2/MICALL2/TBC1D20/UBE2L3/TGFB1/GLI3/TCAF1/YWHAB/TCF7L2/BAP1/B3GAT3/GAS6/EDEM1/EDEM2/MYO1C/IPO5/USP36/PRKCD/BCAP31/ERBB2/EHD1/SMAD3/CHP1/UBE2D3/CSNK2A2/CACNB3/MAPK14/PCNT/TM9SF4/TC…	69
CC	GO:0005788	endoplasmic reticulum lumen	86/2754	308/20692	7.15608e-12	1.07606e-09	8.29714e-10	TIMP1/FN1/IGFBP5/CLU/SELENOM/COL6A2/LGALS1/RCN3/MXRA8/SERPINA1/COL8A2/GOLM1/FSTL1/FAM20C/LAMB2/CST3/COL6A1/TGOLN2/B2M/COL15A1/HSP90B1/COL3A1/APLP2/CSF1/PRKCSH/PPIB/TOR3A/CCN1/CALR/CALU/CES2/FKBP10/RCN2/HSPA5/TNC/CRTAP/STC2/VWA1/DBI/COL6A3/ERP29/IGFBP7/ADAMTSL4/C3/MANF/NUCB1/PDIA3/SDC2/OS9/FKBP14/PDGFA/COL5A2/P4HB/H6PD/PRSS23/QSOX1/SHISA5/SELENOF/COL1A1/CERCAM/COLGALT1/BACE1/SPARCL1/WNT5A/CP/GAS6/…	86
BP	GO:0006986	response to unfolded protein	60/2754	183/20692	8.75117e-12	1.28502e-09	9.90833e-10	RACK1/COMP/HSPA8/HSPB1/HSP90AA1/HSP90AB1/VCP/SRPRA/PTPN1/HSP90B1/HDGF/XBP1/ATF4/NFE2L2/CALR/YIF1A/LMNA/HSPA5/CTDSP2/STC2/CDK5RAP3/BAG3/ARFGAP1/TMEM129/HSPD1/TSPYL2/MANF/THBS4/GSK3A/DDIT3/EXTL2/FKBP14/SELENOS/BFAR/ACADVL/HSF1/JKAMP/CCL2/HSPB8/ZBTB17/CREB3/KDELR3/EDEM1/CREB3L2/EDEM2/UBXN4/DNAJA1/SEC31A/DERL2/CUL7/SHC1/VAPB/CANX/ERP44/TPP1/ADD1/CCND1/FICD/MBTPS1/CLPB	60
BP	GO:0036293	response to decreased oxygen levels	98/2754	371/20692	8.86219e-12	1.28502e-09	9.90833e-10	PSMB4/ELOB/NDNF/RHOA/AQP1/EGR1/SOD3/UBC/RPS27A/PKM/RBX1/CA9/VEGFA/LDHA/CST3/PSMB3/RGCC/CAV1/FIS1/ZFP36L1/ANGPTL4/HSP90B1/USP19/CCN2/PSMA4/ENO1/ATF4/NFE2L2/PGK1/TGFBR2/EPAS1/SLC29A1/LMNA/HILPDA/CHCHD2/S100B/FOXO3/TXN2/NDRG1/STC2/DDAH1/RAF1/PSMA3/AGTRAP/BNIP3L/PSMD13/SLC2A1/BNIP3/HSPD1/PSMD4/CIAO3/PSMA5/PSMD10/ERCC3/BMP2/PSMC2/PSMB6/P4HB/SRF/LOXL2/ADAM15/HIF1A/PMAIP1/AKT1/ALDH3A1/UCP2/HSF1/CAPN2/FA…	98
BP	GO:0043487	regulation of RNA stability	62/2754	195/20692	1.74234e-11	2.48208e-09	1.91384e-09	PSMB4/ZFP36L2/VIM/HSPA8/HSPB1/UBC/RPS27A/CIRBP/PSMB3/EXOSC8/ZFP36L1/PSMA4/YTHDF3/METTL14/PABPC1/DKC1/TENT4A/NPM1/ZC3H12A/PSMA3/MAPKAPK2/PSMD13/EIF4G1/PSMD4/RBM24/PSMA5/MYD88/PSMD10/TENT5A/PSMC2/PSMB6/LARP1/PUM1/YBX1/AKT1/HNRNPU/PSMA7/PSME1/SET/YWHAB/FXR2/YTHDF2/UBA52/PSMD2/YBX3/SAMD4B/ZC3H12D/ALKBH5/NAF1/PRKCD/FUS/GDNF/PSME3/PSMC3/MAPK14/AXIN2/PARN/PSMF1/HNRNPC/PSMD3/RBM10/DCP2	62
BP	GO:0043488	regulation of mRNA stability	60/2754	186/20692	1.87915e-11	2.63082e-09	2.02853e-09	PSMB4/ZFP36L2/VIM/HSPA8/HSPB1/UBC/RPS27A/CIRBP/PSMB3/EXOSC8/ZFP36L1/PSMA4/YTHDF3/METTL14/PABPC1/TENT4A/NPM1/ZC3H12A/PSMA3/MAPKAPK2/PSMD13/EIF4G1/PSMD4/RBM24/PSMA5/MYD88/PSMD10/TENT5A/PSMC2/PSMB6/LARP1/PUM1/YBX1/AKT1/HNRNPU/PSMA7/PSME1/SET/YWHAB/FXR2/YTHDF2/UBA52/PSMD2/YBX3/SAMD4B/ZC3H12D/ALKBH5/PRKCD/FUS/GDNF/PSME3/PSMC3/MAPK14/AXIN2/PARN/PSMF1/HNRNPC/PSMD3/RBM10/DCP2	60
BP	GO:0001666	response to hypoxia	94/2754	359/20692	3.97924e-11	5.46905e-09	4.217e-09	PSMB4/ELOB/NDNF/RHOA/AQP1/EGR1/SOD3/UBC/RPS27A/PKM/RBX1/CA9/VEGFA/LDHA/CST3/PSMB3/RGCC/CAV1/FIS1/ZFP36L1/ANGPTL4/HSP90B1/USP19/PSMA4/ENO1/NFE2L2/PGK1/TGFBR2/EPAS1/SLC29A1/LMNA/HILPDA/CHCHD2/S100B/FOXO3/TXN2/NDRG1/STC2/DDAH1/RAF1/PSMA3/AGTRAP/BNIP3L/PSMD13/SLC2A1/BNIP3/HSPD1/PSMD4/CIAO3/PSMA5/PSMD10/ERCC3/BMP2/PSMC2/PSMB6/P4HB/SRF/LOXL2/ADAM15/HIF1A/PMAIP1/AKT1/ALDH3A1/UCP2/HSF1/CAPN2/FAM162A/PSMA…	94
BP	GO:0061013	regulation of mRNA catabolic process	64/2754	208/20692	4.04117e-11	5.46905e-09	4.217e-09	PSMB4/ZFP36L2/VIM/HSPA8/HSPB1/UBC/RPS27A/CIRBP/PSMB3/EXOSC8/ZFP36L1/PSMA4/YTHDF3/METTL14/TOB1/PABPC1/TENT4A/NPM1/ZC3H12A/BTG2/PSMA3/MAPKAPK2/PSMD13/EIF4G1/PSMD4/RBM24/PSMA5/MYD88/PSMD10/TENT5A/PSMC2/PSMB6/LARP1/PUM1/YBX1/GTPBP1/AKT1/HNRNPU/PSMA7/PSME1/SET/YWHAB/FXR2/YTHDF2/UBA52/PSMD2/YBX3/PKP1/SAMD4B/ZC3H12D/ALKBH5/PRKCD/FUS/GDNF/PSME3/PSMC3/MAPK14/AXIN2/PARN/PSMF1/HNRNPC/PSMD3/RBM10/DCP2	64
BP	GO:0042176	regulation of protein catabolic process	101/2754	397/20692	4.57121e-11	6.08495e-09	4.6919e-09	TIMP1/GABARAPL2/CLU/CD81/EEF1A1/TIMP3/RACK1/ATRAID/TIMP2/HSP90AA1/RPL11/OAZ1/RBX1/RPL5/CAMLG/PARK7/RPL23/CST3/ATP5IF1/HSP90AB1/CAV1/HFE/VCP/GJA1/ANXA2/USP19/SERPINE2/UBXN1/NFE2L2/CSNK1D/PKD1/MYLIP/RPS7/ZER1/VPS28/TRIB1/SOX9/CDK5RAP3/FOXO1/MAP1A/MSN/CTSA/LRP1/ARAF/FLNA/AXIN1/GSK3A/CSNK1E/PSMD10/TMEM259/OS9/PTTG1IP/NDFIP1/RAD23A/PSMC2/RELA/SNX33/EZR/SNRNP70/UBQLN4/AKT1/OAZ2/DAB2/LRIG2/WDR91/VPS35/P…	101
BP	GO:0035966	response to topologically incorrect protein	63/2754	205/20692	6.0627e-11	7.94018e-09	6.1224e-09	CLU/RACK1/COMP/HSPA8/HSPB1/HSP90AA1/HSP90AB1/VCP/SRPRA/PTPN1/HSP90B1/HDGF/XBP1/ATF4/NFE2L2/CALR/YIF1A/LMNA/HSPA5/CTDSP2/STC2/CDK5RAP3/BAG3/AUP1/ARFGAP1/TMEM129/HSPD1/TSPYL2/MANF/THBS4/GSK3A/DDIT3/EXTL2/DNAJB12/FKBP14/SELENOS/BFAR/ACADVL/HSF1/JKAMP/CCL2/HSPB8/ZBTB17/CREB3/KDELR3/EDEM1/CREB3L2/EDEM2/UBXN4/DNAJA1/SEC31A/DERL2/CUL7/SHC1/VAPB/CANX/ERP44/TPP1/ADD1/CCND1/FICD/MBTPS1/CLPB	63
BP	GO:0071826	ribonucleoprotein complex subunit organization	70/2754	240/20692	7.5902e-11	9.78292e-09	7.54328e-09	RPS5/RPL10/RPL13A/RPL12/RPSA/EIF4H/RPS15/HSP90AA1/RPS28/RPL24/SNRPD2/RPL6/RPS14/RPL11/RPLP0/RPL5/SNRPB/EIF3G/RPS27/RPL23A/RPS27L/CPSF7/RPL3/HSP90AB1/RPL38/VCP/RPS19/SNRPE/EIF3D/SRSF1/PRPF31/EIF3I/ERAL1/KHDC4/RBM5/SNRPD3/SF3B1/LSM4/EIF5/LUC7L2/EIF4B/DHX8/SRSF6/SRSF5/RRP7A/SNRPG/RUVBL2/SF1/DHX30/EIF2S3/TXNL4A/EIF3B/ADAR/PIH1D1/EIF3K/SRSF9/LUC7L3/XAB2/SART1/SART3/NLE1/NAF1/EIF3J/LUC7L/EIF3L/EIF3A/PO…	70
BP	GO:0031330	negative regulation of cellular catabolic process	75/2754	265/20692	7.79078e-11	9.88455e-09	7.62164e-09	TIMP1/GABARAPL2/TIMP3/ATRAID/TIMP2/RPL11/RPL5/CAMLG/PARK7/RPL23/CIRBP/CST3/HSP90AB1/HFE/TSPO/ANXA2/USP19/UBXN1/MCL1/RPS7/TOB1/CDK5RAP3/RRAGA/PABPC1/MAP1A/DKC1/TENT4A/CTSA/MAPKAPK2/EIF4G1/RBM24/GSK3A/MYD88/PLIN5/TENT5A/OS9/QSOX1/LARP1/YBX1/SNRNP70/UBQLN4/SLIRP/AKT1/LRIG2/HNRNPU/VPS35/STAT3/PSME3IP1/SCO1/YBX3/LAPTM4B/PKP1/ERLEC1/WDR6/DERL2/POLDIP2/TAB2/EIF4G2/FOXK1/USP36/NAF1/NRBP2/FUS/TIMP4/FOXK2/…	75
BP	GO:0046034	ATP metabolic process	84/2754	311/20692	8.04242e-11	1.00468e-08	7.74677e-09	COX6B1/RHOA/TMSB4X/GAPDH/TPI1/HSPA8/GUK1/ALDOA/ATP5F1B/PKM/PARK7/COX5B/COX6C/LDHA/FAM20C/COX4I1/NDUFA1/ATP5MC2/ATP5IF1/NDUFB4/VCP/COX7C/NDUFS3/TSPO/ATP5PB/ATP5F1E/ENO1/NDUFB8/PGK1/UQCRC1/PID1/NDUFB2/PGAM1/PFKP/ENO2/NUP85/ATP5MG/UQCRH/SEC13/ATP5PO/NDUFS2/NDUFA4/ATP5PD/AK1/TEFM/AK2/ATP5MC1/ATP6V1B2/SHMT2/HIF1A/COX7A2/COX7B/NDUFB9/DLD/NDUFB6/TGFB1/GPI/ISCU/HK1/ATP5PF/STAT3/PGM2L1/VPS9D1/NUDT5/ATP1B1…	84
BP	GO:0043484	regulation of RNA splicing	52/2754	156/20692	1.05813e-10	1.30182e-08	1.00379e-08	HSPA8/SRSF2/RPS13/PTBP1/DDX5/SAP18/CIRBP/AHNAK/SRSF7/RPS26/HNRNPA1/RNPS1/NCL/SRSF1/PRDX6/C1QBP/RBM22/RBM5/MBNL1/RBM24/RBM3/SRSF6/SRSF5/RBM4B/RBM4/RBM17/SNRNP70/CLK1/SF1/JMJD6/HNRNPL/HNRNPU/HNRNPA2B1/CLK2/FXR2/DDX17/ZBTB7A/HNRNPF/SRSF9/RBM23/CWC22/SART3/RBM25/FUS/RBM42/CLK3/NSRP1/RBFOX2/POLR2A/CDK12/SETX/RBM10	52
CC	GO:0043202	lysosomal lumen	38/2754	96/20692	1.20585e-10	1.46142e-08	1.12685e-08	LUM/BGN/FMOD/HSPA8/HSP90AA1/PSAP/DCN/CTSD/OGN/CTSK/SMPD1/PRELP/CD74/PLD3/FUCA1/SDC4/CTSF/PDGFRB/CTSA/GAA/CTSB/SDC2/PLBD2/MAN2B2/AGRN/OMD/NPC2/CSPG4/HYAL1/LAMP2/NAGLU/GYG1/TPP1/LGMN/HEXA/IDS/SGSH/GUSB	38
BP	GO:0022618	ribonucleoprotein complex assembly	68/2754	233/20692	1.36902e-10	1.63477e-08	1.26051e-08	RPS5/RPL10/RPL13A/RPL12/RPSA/EIF4H/RPS15/HSP90AA1/RPS28/RPL24/SNRPD2/RPL6/RPS14/RPL11/RPLP0/RPL5/SNRPB/EIF3G/RPS27/RPL23A/RPS27L/CPSF7/RPL3/HSP90AB1/RPL38/RPS19/SNRPE/EIF3D/SRSF1/PRPF31/EIF3I/ERAL1/KHDC4/RBM5/SNRPD3/SF3B1/LSM4/EIF5/LUC7L2/EIF4B/SRSF6/SRSF5/RRP7A/SNRPG/RUVBL2/SF1/DHX30/EIF2S3/TXNL4A/EIF3B/ADAR/PIH1D1/EIF3K/SRSF9/LUC7L3/XAB2/SART1/SART3/NLE1/NAF1/EIF3J/LUC7L/EIF3L/EIF3A/POLR2D/AGO4…	68
BP	GO:0010506	regulation of autophagy	90/2754	347/20692	1.76609e-10	2.07835e-08	1.60255e-08	EEF1A1/GAPDH/HAX1/HSPB1/PSAP/DCN/DEPP1/ATP6V0E1/PARK7/ATP5IF1/TOMM7/CTTN/TSPO/STING1/XBP1/MCL1/LAMTOR4/FOXO3/ATP6V1G1/RRAGA/FOXO1/BAG3/ULK1/ZC3H12A/CTSA/LRSAM1/BNIP3L/SREBF2/BNIP3/EIF4G1/RMC1/GSK3A/MAPK3/DDIT3/LAMTOR3/NPRL2/PAFAH1B2/ATP6V1B2/GPSM1/QSOX1/LARP1/HIF1A/SNRNP70/DRAM1/UBQLN4/AKT1/DAPK3/VPS35/VPS26B/PIP4K2A/UVRAG/GFAP/HSPB8/STAT3/SREBF1/CAPN1/WDR6/HK2/USP10/KAT8/TMEM59/PIP4K2B/TRIM38/PO…	90
BP	GO:0048193	Golgi vesicle transport	95/2754	374/20692	1.88129e-10	2.1823e-08	1.6827e-08	GABARAPL2/RACK1/ARF1/ARFRP1/TRAPPC2L/SERPINA1/GAS1/RAB34/LMAN2/VCP/PEF1/CSNK1D/VAMP2/DYNLL1/SURF4/GOLGB1/TMED10/YIF1A/ERGIC3/YKT6/COPE/PLPP3/ARFGAP2/GOLPH3/ARL3/TRAPPC3/SEC16A/BICD2/ARFGAP1/RAB14/RAB6B/SEC13/STX4/PKDCC/VAMP3/TEX261/RAB1A/STEAP2/KDELR1/RER1/COPB2/COPA/CNIH1/KLHL20/DNM2/ARF4/PDCD6/TBC1D20/WHAMM/GGA2/SCAP/UVRAG/VTI1B/IER3IP1/GGA1/KDELR3/SPTBN1/GAS6/KDELR2/CREB3L2/ARL1/DYNC1LI2/SGSM2…	95
CC	GO:0101002	ficolin-1-rich granule	44/2754	124/20692	2.93598e-10	3.31113e-08	2.5531e-08	EEF1A1/GSTP1/TIMP2/HSPA8/HSP90AA1/CTSD/ALDOA/SERPINA1/PKM/SRP14/EEF2/CSTB/CST3/FTH1/HSP90AB1/VCP/IMPDH2/PPIA/PGAM1/PSMD13/CTSB/PSMA5/PDAP1/DDX3X/GSDMD/C1orf35/PAFAH1B2/IMPDH1/PSMC2/MVP/APEH/GPI/ACLY/PSMD2/CAPN1/GYG1/DBNL/ACTR10/GSN/PSMC3/MAPK14/GUSB/CAB39/PSMD3	44
CC	GO:1904813	ficolin-1-rich granule lumen	44/2754	124/20692	2.93598e-10	3.31113e-08	2.5531e-08	EEF1A1/GSTP1/TIMP2/HSPA8/HSP90AA1/CTSD/ALDOA/SERPINA1/PKM/SRP14/EEF2/CSTB/CST3/FTH1/HSP90AB1/VCP/IMPDH2/PPIA/PGAM1/PSMD13/CTSB/PSMA5/PDAP1/DDX3X/GSDMD/C1orf35/PAFAH1B2/IMPDH1/PSMC2/MVP/APEH/GPI/ACLY/PSMD2/CAPN1/GYG1/DBNL/ACTR10/GSN/PSMC3/MAPK14/GUSB/CAB39/PSMD3	44
BP	GO:0006457	protein folding	66/2754	230/20692	5.57273e-10	6.1987e-08	4.77961e-08	CLU/FKBP8/HSPA8/HSPB1/HSP90AA1/PFDN5/FKBP9/HSP90AB1/B2M/VCP/GRN/GNAI2/PDCD5/HSP90B1/CD74/UBXN1/PRKCSH/PPIB/CALR/HSPA5/MLEC/CRTAP/DNAJC1/DNAJC19/ERP29/PPIA/BAG3/CCT6A/PPIC/AIP/FKBP1A/HSPD1/ST13/DNAJC24/PDIA3/TBCA/CCT3/LTBP4/DNAJB12/CCT2/GNB5/P4HB/RUVBL2/DNAJC5/QSOX1/PPIH/SELENOF/SNRNP70/SACS/DNAJA1/BAG1/CANX/ERP44/TBCD/CDC37/MESD/PPIG/TRAP1/PPIF/SIL1/DNAJC25/GAK/FKBP4/DNAJA2/CSNK2A2/P3H1	66
BP	GO:0001503	ossification	100/2754	412/20692	9.34208e-10	1.01226e-07	7.80521e-08	IGFBP5/RHOA/CEBPD/ID2/ATRAID/COMP/RPS15/SKI/MN1/JUNB/MGP/GNAS/ATP5F1B/SMOC1/SIRT7/ECM1/BMP6/DDX5/FAM20C/LTBP3/SRGN/COL6A1/RPL38/CTSK/CHRD/TPM4/TWSG1/CCN2/CSF1/ASPN/ATF4/CCN1/FOXC1/INPPL1/SPARC/TNC/FGF18/SOX9/NAB1/TOB1/ATP6AP1/IL6R/ANKH/ZBTB16/BPNT2/MRC2/CSGALNACT1/TXLNG/RSL1D1/FBL/MAPK3/PKDCC/BMP2/THBS3/KREMEN1/ACVR2B/COL5A2/PSMC2/SBDS/SUN1/SMO/FGR/HIF1A/COL1A1/BCOR/RRBP1/KLF10/AKT1/OMD/HNRNPU/PD…	100
BP	GO:0043687	post-translational protein modification	91/2754	363/20692	9.34972e-10	1.01226e-07	7.80521e-08	TIMP1/FN1/IGFBP5/PSMB4/ELOB/LGALS1/MXRA8/SERPINA1/GOLM1/FSTL1/RBX1/FBXL3/FAM20C/LAMB2/CST3/PSMB3/TGOLN2/DCAF7/COPS7A/HSP90B1/NEDD8/APLP2/CSF1/PSMA4/PRKCSH/CCN1/FBXW5/FBXO2/EPAS1/CALU/TNC/CRTAP/GPS1/STC2/VWA1/ICMT/IGFBP7/FBXO44/ZBTB16/PSMA3/RAB11B/PSMD13/C3/PSMD4/DCUN1D3/DCAF5/PSMA5/PSMD10/NUCB1/SDC2/RAB1A/RNF7/WSB1/PSMC2/PSMB6/P4HB/SOCS2/PRSS23/KLHL20/QSOX1/SHISA5/HIF1A/COPS6/PSMA7/FBXO9/PSME1/SP…	91
BP	GO:0042254	ribosome biogenesis	81/2754	310/20692	9.78655e-10	1.04562e-07	8.06239e-08	RPL7A/RPS2/RPS5/RPL10/RPS9/RPS6/RPS16/RPL10A/RPL12/RPS8/RPSA/RPS15/RPL35A/RPS28/RPL24/RPL35/RPL6/RPS14/RPL11/RPLP0/SIRT7/RPL5/RPS21/RPS24/RPS27/RPL23A/RPS27L/RPL3/EXOSC8/RPL38/PA2G4/RPS19/UTP14C/SURF6/RPS7/WDR74/C1QBP/IMP4/DKC1/ERAL1/NPM1/GLUL/DDX56/RPL14/NIFK/RPL27/RSL1D1/FBL/RPL7/DDX3X/SBDS/RRP7A/UTP25/WDR75/ABCE1/DHX30/DDX17/FTSJ3/PIH1D1/DDX27/SART1/NOLC1/DDX31/FRG1/NLE1/USP36/MTERF3/NAF1/UTP1…	81
BP	GO:0050684	regulation of mRNA processing	49/2754	152/20692	1.31972e-09	1.3917e-07	1.07309e-07	HSPA8/SRSF2/PTBP1/DDX5/SAP18/CIRBP/CPSF7/SRSF7/ZFP36L1/HNRNPA1/RNPS1/NCL/SRSF1/PRDX6/C1QBP/RBM5/MBNL1/RBM24/RBM3/SRSF6/SRSF5/PAF1/CDK11B/RBM4B/RBM4/RBM17/SNRNP70/SLTM/SF1/JMJD6/HSF1/HNRNPL/HNRNPU/HNRNPA2B1/FXR2/DDX17/ZBTB7A/SRSF9/RBM23/CWC22/SART3/IWS1/RBM25/RBM42/SAFB2/NSRP1/RBFOX2/RNF40/RBM10	49
BP	GO:0048024	regulation of mRNA splicing, via spliceosome	40/2754	113/20692	2.02086e-09	2.10376e-07	1.62214e-07	HSPA8/SRSF2/PTBP1/DDX5/SAP18/CIRBP/SRSF7/HNRNPA1/RNPS1/NCL/SRSF1/PRDX6/C1QBP/RBM5/MBNL1/RBM24/RBM3/SRSF6/SRSF5/RBM4B/RBM4/RBM17/SNRNP70/SF1/JMJD6/HNRNPL/HNRNPU/HNRNPA2B1/FXR2/DDX17/ZBTB7A/SRSF9/RBM23/CWC22/SART3/RBM25/RBM42/NSRP1/RBFOX2/RBM10	40
MF	GO:0019843	rRNA binding	28/2754	64/20692	2.23434e-09	2.29656e-07	1.7708e-07	RPS5/RPL8/RPS11/RPS9/RPL12/CAVIN1/RPS4X/RPS13/RPS3/RPS14/RPL11/RPLP0/RPL5/RPL23/EEF2/CIRBP/RPL23A/RPL3/RPL9/MRPS18C/ERAL1/TACO1/SBDS/UTP25/NGRN/NOL12/UTP23/NSUN4	28
CC	GO:0005791	rough endoplasmic reticulum	33/2754	84/20692	2.48e-09	2.5172e-07	1.94092e-07	RPL18/RPS28/SEC61A1/SSR4/RPL6/PKM/RPS21/RPL4/SRPRA/BAIAP2/RPS26/RPS29/KCNJ2/RPS23/ZC3H12A/GLUL/HSPD1/RAB14/RPL27/NUCB1/TMEM97/SEC61G/RPN2/PI4KB/GNRH1/RP9/PLOD1/SEC61B/DERL2/PLOD3/CANX/CKAP4/HTR5A	33
MF	GO:0005201	extracellular matrix structural constituent	52/2754	169/20692	2.64121e-09	2.64773e-07	2.04157e-07	FN1/CHI3L1/LUM/PRG4/BGN/COL6A2/FMOD/COMP/PCOLCE/TGFBI/DCN/MGP/COL8A2/ECM1/AEBP1/OGN/LAMB2/COL6A1/CILP/EFEMP2/PRELP/COL15A1/COL3A1/ASPN/CCN1/SPARC/TNC/VWA1/COL6A3/ABI3BP/IGFBP7/EFEMP1/MXRA5/THBS3/LTBP4/COL5A2/SRPX2/AGRN/DPT/COL1A1/EDIL3/ANOS1/COL5A1/MUC4/MFGE8/MATN2/PXDN/FGG/COL27A1/COL18A1/COL12A1/EMILIN1	52
BP	GO:0034620	cellular response to unfolded protein	47/2754	146/20692	2.99315e-09	2.96395e-07	2.2854e-07	RACK1/HSPA8/VCP/SRPRA/PTPN1/HSP90B1/HDGF/XBP1/ATF4/NFE2L2/CALR/YIF1A/LMNA/HSPA5/CTDSP2/STC2/CDK5RAP3/BAG3/ARFGAP1/HSPD1/TSPYL2/GSK3A/DDIT3/EXTL2/FKBP14/SELENOS/BFAR/ACADVL/HSF1/CCL2/HSPB8/ZBTB17/CREB3/KDELR3/EDEM1/CREB3L2/SEC31A/DERL2/CUL7/SHC1/VAPB/CANX/TPP1/ADD1/CCND1/FICD/MBTPS1	47
BP	GO:0045185	maintenance of protein location	35/2754	93/20692	3.17402e-09	3.10519e-07	2.3943e-07	TMSB10/TMSB4X/NFKBIA/BCL3/NBL1/PARK7/SRGN/CAV1/TSPO/GJA1/TXN/PKD1/HSPA5/GOLPH3/FLNA/PSMD10/OS9/KDELR1/RER1/SUN1/AKT1/HNRNPU/HK1/YWHAB/GPAA1/KDELR3/KDELR2/HK2/PKD2/DAND5/INSIG1/GSN/ARL2/PML/SKP1	35
BP	GO:1903362	regulation of cellular protein catabolic process	70/2754	260/20692	3.43338e-09	3.31893e-07	2.55911e-07	GABARAPL2/CLU/CD81/RACK1/ATRAID/HSP90AA1/RPL11/RBX1/RPL5/CAMLG/PARK7/RPL23/ATP5IF1/HSP90AB1/CAV1/HFE/VCP/ANXA2/USP19/UBXN1/NFE2L2/CSNK1D/PKD1/MYLIP/RPS7/ZER1/TRIB1/CDK5RAP3/MAP1A/MSN/LRP1/ARAF/AXIN1/GSK3A/CSNK1E/PSMD10/TMEM259/OS9/PTTG1IP/RAD23A/PSMC2/EZR/UBQLN4/AKT1/DAB2/WDR91/VPS35/PSME1/PSME3IP1/EDEM1/SCO1/LAPTM4B/EDEM2/ERLEC1/DERL2/DVL1/UBQLN2/LDLR/MAPK9/BCAP31/PTEN/RNFT1/NUB1/PSME3/DESI1/PML…	70
MF	GO:0031625	ubiquitin protein ligase binding	77/2754	297/20692	3.67487e-09	3.51058e-07	2.70689e-07	GABARAPL2/CLU/ELOB/TPI1/NFKBIA/HSPA8/SKI/HSP90AA1/JUN/UBC/RPL11/RPS27A/RBX1/RPL5/CAMLG/RPL23/ACTG1/TXNIP/HSP90AB1/VCP/STING1/PA2G4/USP19/UBXN1/NEDD8/FZD8/UQCRC1/CALR/MAP1LC3B/HSPA5/TRIB1/PRDX6/TNFRSF14/RIPK1/RRAGA/TRIM28/FOXO1/PSMA3/RPA2/AUP1/GABARAPL1/HSPD1/AXIN1/UBOX5/RTN4/NDUFS2/TUBA1B/APBB1/CCT2/RELA/FZD6/HIF1A/NEK6/UBE2L3/GPI/TOLLIP/JKAMP/UBA52/LAPTM4B/ANAPC2/DNAJA1/CDKN1A/PRKAR1A/MAP1LC3A/B…	77
BP	GO:0030198	extracellular matrix organization	95/2754	395/20692	4.03122e-09	3.80622e-07	2.93485e-07	TIMP1/HTRA1/FN1/LUM/NDNF/BGN/COL6A2/FMOD/COMP/TIMP2/BCL3/TGFBI/DCN/COL8A2/SMOC1/AEBP1/BSG/TNFRSF1A/LTBP3/VCAM1/LAMB2/CST3/COL6A1/RGCC/CAV1/CTSK/EFEMP2/ANXA2/NTN4/COL15A1/COL3A1/CCN2/CCN1/FOXC1/SULF2/SPARC/TNC/ITGB5/SOX9/CCDC80/CRTAP/VWA1/ITGB8/COL6A3/NFKB2/ABI3BP/LOXL1/ADAMTS2/ITGA10/LOXL3/LRP1/CSGALNACT1/ADAMTSL4/RIC8A/ITGA5/SERPINE1/MMP3/PDGFA/COL5A2/TNFRSF11B/SMOC2/FSCN1/LOXL2/ADAM15/QSOX1/AGR…	95
BP	GO:0043062	extracellular structure organization	95/2754	396/20692	4.62215e-09	4.314e-07	3.32638e-07	TIMP1/HTRA1/FN1/LUM/NDNF/BGN/COL6A2/FMOD/COMP/TIMP2/BCL3/TGFBI/DCN/COL8A2/SMOC1/AEBP1/BSG/TNFRSF1A/LTBP3/VCAM1/LAMB2/CST3/COL6A1/RGCC/CAV1/CTSK/EFEMP2/ANXA2/NTN4/COL15A1/COL3A1/CCN2/CCN1/FOXC1/SULF2/SPARC/TNC/ITGB5/SOX9/CCDC80/CRTAP/VWA1/ITGB8/COL6A3/NFKB2/ABI3BP/LOXL1/ADAMTS2/ITGA10/LOXL3/LRP1/CSGALNACT1/ADAMTSL4/RIC8A/ITGA5/SERPINE1/MMP3/PDGFA/COL5A2/TNFRSF11B/SMOC2/FSCN1/LOXL2/ADAM15/QSOX1/AGR…	95
BP	GO:0006888	endoplasmic reticulum to Golgi vesicle-mediated transport	59/2754	206/20692	4.85975e-09	4.46487e-07	3.44271e-07	ARF1/TRAPPC2L/SERPINA1/GAS1/LMAN2/VCP/PEF1/CSNK1D/DYNLL1/GOLGB1/TMED10/YIF1A/ERGIC3/YKT6/COPE/ARFGAP2/TRAPPC3/SEC16A/ARFGAP1/SEC13/TEX261/RAB1A/KDELR1/COPB2/COPA/CNIH1/ARF4/PDCD6/TBC1D20/WHAMM/SCAP/VTI1B/IER3IP1/KDELR3/SPTBN1/GAS6/KDELR2/CREB3L2/DYNC1LI2/TRAPPC12/TRAPPC5/SEC31A/VAPB/YIF1B/INSIG1/TMED4/CNIH4/NRBP2/ACTR10/NRBP1/CAPZA1/CAPZB/BCAP31/GOSR1/COPZ1/PPP6R1/COPZ2/TGFA/TFG	59
BP	GO:0030968	endoplasmic reticulum unfolded protein response	42/2754	125/20692	4.89376e-09	4.46487e-07	3.44271e-07	RACK1/VCP/SRPRA/PTPN1/HSP90B1/HDGF/XBP1/ATF4/NFE2L2/CALR/YIF1A/LMNA/HSPA5/CTDSP2/STC2/CDK5RAP3/ARFGAP1/TSPYL2/GSK3A/DDIT3/EXTL2/FKBP14/SELENOS/BFAR/ACADVL/CCL2/ZBTB17/CREB3/KDELR3/EDEM1/CREB3L2/SEC31A/DERL2/CUL7/SHC1/VAPB/CANX/TPP1/ADD1/CCND1/FICD/MBTPS1	42
BP	GO:1903533	regulation of protein targeting	32/2754	82/20692	5.23738e-09	4.72528e-07	3.6435e-07	HAX1/ATP5IF1/TOMM7/FIS1/PDCD5/UBL5/CIB1/BAG3/LEPROT/CEMIP/AKT2/BNIP3L/SREBF2/GSK3A/NUCB1/MICALL2/UBE2L3/TCAF1/BAP1/INPP5K/SREBF1/MYO1C/KCNE1/USP36/ERBB2/CHP1/UBE2D3/CSNK2A2/CACNB3/TCAF2/MIEF2/CDK5R1	32
MF	GO:0044389	ubiquitin-like protein ligase binding	80/2754	316/20692	5.93265e-09	5.29375e-07	4.08183e-07	GABARAPL2/CLU/ELOB/TPI1/NFKBIA/HSPA8/SKI/HSP90AA1/JUN/UBC/RPL11/RPS27A/RBX1/RPL5/CAMLG/RPL23/ACTG1/TXNIP/HSP90AB1/VCP/STING1/PA2G4/USP19/UBXN1/NEDD8/FZD8/UQCRC1/CALR/MAP1LC3B/HSPA5/TRIB1/PRDX6/TNFRSF14/RIPK1/CDK5RAP3/RRAGA/TRIM28/FOXO1/DTX3L/PSMA3/RPA2/AUP1/GABARAPL1/HSPD1/AXIN1/UBOX5/RTN4/NDUFS2/TUBA1B/APBB1/CCT2/SUMO3/RELA/FZD6/HIF1A/NEK6/UBE2L3/GPI/TOLLIP/JKAMP/UBA52/LAPTM4B/ANAPC2/DNAJA1/CDKN…	80
BP	GO:0061620	glycolytic process through glucose-6-phosphate	17/2754	28/20692	6.12892e-09	5.40944e-07	4.17103e-07	GAPDH/TPI1/ALDOA/PKM/ENO1/PGK1/PGAM1/PFKP/ENO2/GPI/HK1/PGM2L1/HK2/FOXK1/ADPGK/FOXK2/GALK1	17
BP	GO:0042255	ribosome assembly	28/2754	67/20692	7.80287e-09	6.81283e-07	5.25314e-07	RPS5/RPL10/RPL12/RPSA/RPS15/RPS28/RPL24/RPL6/RPS14/RPL11/RPLP0/RPL5/RPS27/RPL23A/RPS27L/RPL3/RPL38/RPS19/C1QBP/ERAL1/NPM1/DDX3X/SBDS/RRP7A/DHX30/NLE1/MTERF3/NSUN4	28
BP	GO:0071902	positive regulation of protein serine/threonine kinase activity	85/2754	345/20692	7.98183e-09	6.89494e-07	5.31645e-07	CD81/RHOA/SOD1/IGFBP6/UBC/RPS3/RPS27A/VEGFA/RGCC/HSP90AB1/CALM1/PTPN1/DUSP6/MAPKAPK3/CD74/PKD1/FZD8/GADD45A/FGF18/SPRY2/PDGFRB/FGF10/RIPK1/RAF1/ERP29/CIB1/MAPK8IP3/CEMIP/SASH1/MAPKAPK2/ETAA1/MAPK3/PSMD10/LAMTOR3/DDX3X/BMP2/MAP3K5/PDGFA/MAP2K2/MLKL/CRK/MAP3K8/FGFR1/TAOK2/MAP2K7/CALM2/AKT1/PKN1/TELO2/IQGAP1/CSPG4/TGFB1/RAPGEF1/CCND2/WNT5A/STRADA/MAP3K6/UBA52/PIH1D1/PSRC1/DVL3/DBNL/FGF2/CDKN1B/SHC1/…	85
CC	GO:0042470	melanosome	37/2754	105/20692	9.25763e-09	7.83041e-07	6.03776e-07	CD63/HSPA8/HSP90AA1/CTSD/BSG/HSP90AB1/RAB29/ANXA2/HSP90B1/CAPG/PPIB/TMED10/CALU/HSPA5/ERP29/RAC1/SLC2A1/CTSB/RAB35/PDIA3/RAB1A/P4HB/ATP6V1B2/DNAJC5/NAP1L1/YWHAB/RAB5C/SGSM2/ANXA11/PRDX1/CANX/RAB7A/TPP1/MREG/NCSTN/ATP6V0A1/GNA13	37
CC	GO:0048770	pigment granule	37/2754	105/20692	9.25763e-09	7.83041e-07	6.03776e-07	CD63/HSPA8/HSP90AA1/CTSD/BSG/HSP90AB1/RAB29/ANXA2/HSP90B1/CAPG/PPIB/TMED10/CALU/HSPA5/ERP29/RAC1/SLC2A1/CTSB/RAB35/PDIA3/RAB1A/P4HB/ATP6V1B2/DNAJC5/NAP1L1/YWHAB/RAB5C/SGSM2/ANXA11/PRDX1/CANX/RAB7A/TPP1/MREG/NCSTN/ATP6V0A1/GNA13	37
BP	GO:0045930	negative regulation of mitotic cell cycle	84/2754	341/20692	9.84077e-09	8.23784e-07	6.35191e-07	DUSP1/PSMB4/ZFP36L2/TIMP2/MUC1/BTG1/RBX1/GAS1/RPS27L/PSMB3/RGCC/ZFP36L1/MIIP/CTDSP1/PSMA4/FOXC1/TPRA1/VPS4A/GADD45A/CTDSP2/RIPK1/CNOT11/CDK5RAP3/KLF4/SLFN11/PIDD1/BTG2/PSMA3/NAA10/RPA2/FHL1/PSMD13/DDIAS/PSMD4/DCUN1D3/PSMA5/PSMD10/E4F1/MRNIP/PSMC2/PSMB6/KANK2/BRD7/SCRIB/SOX4/TAOK2/XPC/ZNF385A/PSMA7/E2F4/PSME1/TGFB1/NABP2/DONSON/CCL2/USP47/PSMD2/NACC2/CDKN1A/CDKN1B/PKD2/PLAGL1/TNKS1BP1/NLE1/FOXN3/R…	84
BP	GO:1901991	negative regulation of mitotic cell cycle phase transition	67/2754	251/20692	1.07249e-08	8.88636e-07	6.85197e-07	DUSP1/PSMB4/ZFP36L2/MUC1/RBX1/RPS27L/PSMB3/RGCC/ZFP36L1/MIIP/CTDSP1/PSMA4/TPRA1/VPS4A/GADD45A/CTDSP2/RIPK1/CNOT11/CDK5RAP3/KLF4/SLFN11/PIDD1/BTG2/PSMA3/RPA2/FHL1/PSMD13/PSMD4/DCUN1D3/PSMA5/PSMD10/MRNIP/PSMC2/PSMB6/KANK2/BRD7/SOX4/TAOK2/ZNF385A/PSMA7/E2F4/PSME1/DONSON/CCL2/USP47/PSMD2/NACC2/CDKN1A/CDKN1B/PKD2/PLAGL1/TNKS1BP1/FOXN3/CCND1/ARID3A/PTEN/TAOK3/PSME3/PSMC3/PML/CUL1/SKP1/PRMT1/PSMF1/PSMD3…	67
BP	GO:0032507	maintenance of protein location in cell	27/2754	64/20692	1.12645e-08	9.23916e-07	7.124e-07	TMSB10/TMSB4X/BCL3/PARK7/SRGN/CAV1/TSPO/GJA1/TXN/HSPA5/GOLPH3/OS9/KDELR1/RER1/SUN1/AKT1/HNRNPU/HK1/GPAA1/KDELR3/KDELR2/HK2/INSIG1/GSN/ARL2/PML/SKP1	27
BP	GO:0072595	maintenance of protein localization in organelle	21/2754	42/20692	1.21016e-08	9.8265e-07	7.57687e-07	BCL3/PARK7/TSPO/GJA1/TXN/HSPA5/OS9/KDELR1/RER1/SUN1/AKT1/HNRNPU/HK1/GPAA1/KDELR3/KDELR2/HK2/INSIG1/ARL2/PML/SKP1	21
BP	GO:0009896	positive regulation of catabolic process	104/2754	454/20692	1.22343e-08	9.83588e-07	7.58411e-07	CLU/CD81/ZFP36L2/RACK1/HSP90AA1/DCN/OAZ1/VSIR/RBX1/PARK7/ATP5IF1/TOMM7/CAV1/VCP/PTPN1/ZFP36L1/GJA1/STING1/NFE2L2/CSNK1D/YTHDF3/MYLIP/ZER1/FOXO3/VPS28/TRIB1/SOX9/METTL14/TOB1/FOXO1/PABPC1/BAG3/DTX3L/MSN/ULK1/ZC3H12A/BTG2/AKT2/LRP1/LRSAM1/BNIP3L/BNIP3/AXIN1/RBM24/GSK3A/CSNK1E/MAPK3/PSMD10/TMEM259/PLIN5/NPRL2/PTTG1IP/PAFAH1B2/NDFIP1/RAD23A/PSMC2/GPSM1/SNX33/LARP1/PUM1/HIF1A/EZR/GTPBP1/AKT1/OAZ2/DAB2…	104
BP	GO:0061615	glycolytic process through fructose-6-phosphate	17/2754	29/20692	1.29684e-08	1.03239e-06	7.96039e-07	GAPDH/TPI1/ALDOA/PKM/ENO1/PGK1/PGAM1/PFKP/ENO2/GPI/HK1/PGM2L1/HK2/FOXK1/ADPGK/FOXK2/GALK1	17
BP	GO:0062197	cellular response to chemical stress	87/2754	360/20692	1.41722e-08	1.11727e-06	8.61486e-07	ARL6IP5/FOS/AQP1/SOD1/GPX3/RACK1/GSTP1/SOD3/HSPB1/PSAP/JUN/RPS3/ERRFI1/PARK7/CST3/CAV1/SERPINB6/PRDX3/ZFP36L1/TSPO/TXN/ATF4/NFE2L2/MCL1/EPAS1/SLC1A1/PYCR2/FOXO3/PRDX6/PDGFRB/RIPK1/FOXO1/KLF4/CCS/AXL/FAS/ZC3H12A/SLC2A1/BNIP3/STX4/MAPK3/DDIT3/MMP3/DDX3X/MAP3K5/OSER1/SELENOS/DIABLO/ANXA1/P4HB/CRK/RELA/SFPQ/NET1/HIF1A/DNM2/RHOB/AKT1/HSF1/DPEP1/AKR1B1/YBX3/AGAP3/DNAJA1/MAP1LC3A/PRDX1/PKD2/PRDX5/TRAP1/…	87
CC	GO:0005774	vacuolar membrane	99/2754	427/20692	1.43708e-08	1.12203e-06	8.65159e-07	IFITM3/GABARAPL2/EEF1A1/CD63/ATRAID/HSPA8/PSAP/CTSD/TMBIM1/SLC35F6/AHNAK/COL6A1/HSP90AB1/CYBRD1/CPNE1/UBXN6/M6PR/GRN/ANXA2/STING1/CD74/PLD3/BORCS7/SURF4/LAPTM4A/PGAP6/MAP1LC3B/LAMTOR4/SLC39A14/VPS4A/ATP6V1G1/RRAGA/DTX3L/ULK1/CTSA/SLC22A17/GAA/GABARAPL1/LRP1/TMEM9/RAB14/SEC13/RMC1/BLOC1S2/LAMTOR3/MAGT1/ATP6AP2/NPRL2/BRI3/MAN2B2/MARCHF8/CCDC115/ATP6V1B2/KXD1/DNAJC5/TMEM165/THBD/ANPEP/DRAM1/DAB2/RPN…	99
BP	GO:0097193	intrinsic apoptotic signaling pathway	74/2754	290/20692	1.52473e-08	1.17912e-06	9.09182e-07	ARL6IP5/CLU/SOD1/RACK1/HSPB1/BCL3/MUC1/RPS3/RPL11/TPT1/DDX5/PARK7/TNFRSF1A/RPS27L/CAV1/FIS1/PTPN1/NDUFS3/ACKR3/CD74/XBP1/ENO1/ATF4/NFE2L2/MCL1/SELENOK/IFI6/RPS7/ERP29/MLH1/HDAC1/IVNS1ABP/HINT1/BNIP3/DDIAS/DDIT3/DDX3X/MAP3K5/PTTG1IP/SELENOS/DIABLO/P4HB/SFPQ/SHISA5/ZNF385A/HIF1A/PMAIP1/AKT1/PERP/MLLT11/CREB3/USP47/YBX3/VDAC2/NACC2/DNAJA1/CDKN1A/DYRK2/TMEM109/PIAS4/IFI16/TRAP1/RAD9A/PPIF/PRKCD/ZNF62…	74
BP	GO:0061418	regulation of transcription from RNA polymerase II promoter in response to hypoxia	30/2754	77/20692	1.63526e-08	1.25267e-06	9.65894e-07	PSMB4/ELOB/EGR1/UBC/RPS27A/RBX1/CA9/VEGFA/PSMB3/PSMA4/NFE2L2/EPAS1/PSMA3/PSMD13/PSMD4/PSMA5/PSMD10/PSMC2/PSMB6/HIF1A/PSMA7/PSME1/NOTCH1/UBA52/PSMD2/PSME3/PSMC3/PSMF1/ELOC/PSMD3	30
BP	GO:0009895	negative regulation of catabolic process	80/2754	323/20692	1.69858e-08	1.28901e-06	9.93915e-07	TIMP1/GABARAPL2/TIMP3/ATRAID/TIMP2/RPL11/RPL5/CAMLG/PARK7/RPL23/CIRBP/CST3/HSP90AB1/HFE/TSPO/ANXA2/USP19/SERPINE2/UBXN1/MCL1/RPS7/TOB1/CDK5RAP3/RRAGA/PABPC1/MAP1A/DKC1/TENT4A/CTSA/FLNA/MAPKAPK2/EIF4G1/RBM24/GSK3A/MYD88/PLIN5/TENT5A/OS9/RELA/QSOX1/LARP1/YBX1/SNRNP70/UBQLN4/SLIRP/AKT1/LRIG2/HNRNPU/VPS35/STAT3/PSME3IP1/SCO1/YBX3/LAPTM4B/PKP1/ERLEC1/WDR6/DERL2/POLDIP2/TAB2/EIF4G2/FOXK1/USP36/NAF1/NRB…	80
BP	GO:2001234	negative regulation of apoptotic signaling pathway	63/2754	233/20692	1.71897e-08	1.29241e-06	9.96535e-07	CLU/GSTP1/HSPB1/MUC1/TPT1/TMBIM1/SLC35F6/PARK7/CTNNA1/CTTN/PTPN1/NDUFS3/ACKR3/GNAI2/CD74/XBP1/ENO1/NFE2L2/MCL1/HMGB2/LGALS3/IFI6/LMNA/FGF10/RIPK1/RAF1/HDAC1/FAS/IVNS1ABP/ITPRIP/DDIAS/PSMD10/SERPINE1/DDX3X/PTTG1IP/SELENOS/RELA/ZNF385A/HIF1A/AKT1/TCF7L2/CREB3/PIH1D1/USP47/ZC3HC1/YAP1/YBX3/VDAC2/DNAJA1/PELI3/NLE1/TRAP1/PPIF/FGG/MNT/PEA15/GDNF/NR4A2/PSME3/CSNK2A2/NOC2L/MPV17L/KDM1A	63
BP	GO:0071453	cellular response to oxygen levels	63/2754	235/20692	2.44274e-08	1.81973e-06	1.40313e-06	PSMB4/ELOB/NDNF/AQP1/EGR1/UBC/RPS27A/RBX1/CA9/VEGFA/PSMB3/RGCC/CAV1/ZFP36L1/USP19/PSMA4/ENO1/ATF4/NFE2L2/PGK1/EPAS1/SLC29A1/LMNA/HILPDA/CHCHD2/S100B/FOXO3/NDRG1/ATP6AP1/STC2/ATP6V1G1/DDAH1/FOXO1/FAS/PSMA3/BNIP3L/PSMD13/BNIP3/PSMD4/PSMA5/PSMD10/PSMC2/PSMB6/P4HB/CCDC115/HIF1A/PMAIP1/AKT1/FAM162A/PSMA7/PSME1/NOTCH1/UBA52/PSMD2/PHB2/PTEN/PICK1/PSME3/PSMC3/CACNB3/PSMF1/ELOC/PSMD3	63
BP	GO:0010498	proteasomal protein catabolic process	108/2754	483/20692	2.53179e-08	1.86892e-06	1.44106e-06	GABARAPL2/CLU/PSMB4/RACK1/ECRG4/UBC/RCN3/RPL11/RPS27A/TMUB2/RBX1/CAMLG/PARK7/FBXL3/PSMB3/HSP90AB1/CAV1/HFE/VCP/UBXN6/HSP90B1/USP19/UBXN1/PSMA4/NFE2L2/CSNK1D/PKD1/FBXW5/FBXO2/MAN1B1/ZER1/HSPA5/TRIB1/MAP1A/FBXO44/TNFAIP1/PSMA3/AUP1/CDC16/ARAF/PSMD13/ANAPC16/TMEM129/PSMD4/GSK3A/KCTD2/PSMA5/CSNK1E/DDIT3/PSMD10/TMEM259/DNAJB12/OS9/SELENOS/BFAR/RAD23A/PSMC2/PSMB6/ZNRF1/KLHL20/UBQLN4/PMAIP1/AKT1/DAB2/PS…	108
BP	GO:0061448	connective tissue development	68/2754	262/20692	2.8153e-08	2.01228e-06	1.5516e-06	TIMP1/CHI3L1/LUM/SELENOM/BGN/ID2/COMP/EGR1/TGFBI/MGP/GNAS/ECM1/BMP6/SLC39A13/LTBP3/CTSK/CCN2/XBP1/CSF1/KAT2A/PKD1/TGFBR2/CCN1/SLC39A14/SULF2/PRRX1/FGF18/SOX9/ARID5B/PDGFRB/IL6R/ITGB8/ZBTB16/BPNT2/PGRMC2/CSGALNACT1/EFEMP1/MAPK3/PKDCC/BMP2/THBS3/ZEB1/SRF/RELA/LOXL2/FGFR1/HIF1A/COL1A1/SOX5/DYRK1B/TGFB1/GLI3/GLG1/WNT5A/TRPS1/NOTCH1/MEX3C/COL5A1/HYAL1/CREB3L2/FGF2/EVC/COL27A1/CHST11/SMAD3/MAPK14/AXIN2…	68
BP	GO:0006735	NADH regeneration	16/2754	27/20692	2.82512e-08	2.01228e-06	1.5516e-06	GAPDH/TPI1/ALDOA/PKM/ENO1/PGK1/PGAM1/PFKP/ENO2/GPI/HK1/PGM2L1/HK2/FOXK1/ADPGK/FOXK2	16
BP	GO:0061621	canonical glycolysis	16/2754	27/20692	2.82512e-08	2.01228e-06	1.5516e-06	GAPDH/TPI1/ALDOA/PKM/ENO1/PGK1/PGAM1/PFKP/ENO2/GPI/HK1/PGM2L1/HK2/FOXK1/ADPGK/FOXK2	16
BP	GO:0061718	glucose catabolic process to pyruvate	16/2754	27/20692	2.82512e-08	2.01228e-06	1.5516e-06	GAPDH/TPI1/ALDOA/PKM/ENO1/PGK1/PGAM1/PFKP/ENO2/GPI/HK1/PGM2L1/HK2/FOXK1/ADPGK/FOXK2	16
BP	GO:0043618	regulation of transcription from RNA polymerase II promoter in response to stress	37/2754	109/20692	2.90381e-08	2.05034e-06	1.58095e-06	PSMB4/ELOB/EGR1/JUN/UBC/MUC1/RPS27A/RBX1/CA9/VEGFA/PSMB3/PSMA4/ATF4/NFE2L2/EPAS1/HSPA5/BAG3/PSMA3/PSMD13/PSMD4/PSMA5/DDIT3/PSMD10/PSMC2/PSMB6/HIF1A/HSF1/PSMA7/PSME1/NOTCH1/UBA52/PSMD2/PSME3/PSMC3/PSMF1/ELOC/PSMD3	37
BP	GO:0006417	regulation of translation	102/2754	450/20692	2.98663e-08	2.09064e-06	1.61202e-06	IGFBP5/ZFP36L2/RPL10/RPL13A/RPS9/RHOA/GAPDH/RACK1/VIM/EIF4H/HSPB1/BCL3/RPS4X/RPS3/PTBP1/EIF1/RPS14/JMJD4/EIF4A2/PKM/RPL5/RPLP1/EEF2/CIRBP/RPS27L/RPL38/ZFP36L1/PA2G4/ATF4/YTHDF3/CALR/EIF3D/NCL/TRNAU1AP/FOXO3/METTL14/EIF2B4/C1QBP/PLXNB2/TOB1/DNAJC1/CNOT11/PABPC1/CYFIP1/NPM1/ZC3H12A/BTG2/AKT2/MKNK2/EIF4G1/RBM24/TACO1/MAPK3/DNAJC24/RPS6KB2/DDX3X/SARNP/EIF5/EIF4B/RBM3/RBM4B/SOX4/LARP1/PUM1/RBM4/SHMT2/…	102
BP	GO:0035967	cellular response to topologically incorrect protein	49/2754	166/20692	3.32793e-08	2.29006e-06	1.76579e-06	RACK1/HSPA8/VCP/SRPRA/PTPN1/HSP90B1/HDGF/XBP1/ATF4/NFE2L2/CALR/YIF1A/LMNA/HSPA5/CTDSP2/STC2/CDK5RAP3/BAG3/AUP1/ARFGAP1/HSPD1/TSPYL2/GSK3A/DDIT3/EXTL2/DNAJB12/FKBP14/SELENOS/BFAR/ACADVL/HSF1/CCL2/HSPB8/ZBTB17/CREB3/KDELR3/EDEM1/CREB3L2/SEC31A/DERL2/CUL7/SHC1/VAPB/CANX/TPP1/ADD1/CCND1/FICD/MBTPS1	49
BP	GO:2001242	regulation of intrinsic apoptotic signaling pathway	49/2754	166/20692	3.32793e-08	2.29006e-06	1.76579e-06	CLU/SOD1/RACK1/HSPB1/MUC1/RPS3/RPL11/TPT1/PARK7/CAV1/FIS1/PTPN1/NDUFS3/ACKR3/CD74/XBP1/ENO1/NFE2L2/MCL1/RPS7/ERP29/HDAC1/IVNS1ABP/DDIAS/DDIT3/DDX3X/PTTG1IP/SELENOS/P4HB/SFPQ/ZNF385A/HIF1A/PMAIP1/AKT1/CREB3/USP47/YBX3/VDAC2/NACC2/DNAJA1/PIAS4/TRAP1/RAD9A/PPIF/BCAP31/PARP1/NOC2L/LCK/KDM1A	49
BP	GO:0006026	aminoglycan catabolic process	27/2754	67/20692	3.64163e-08	2.48488e-06	1.916e-06	CHI3L1/LUM/CHI3L2/BGN/FMOD/DCN/OGN/LYVE1/PRELP/FUCA1/SDC4/CEMIP/OVGP1/SDC2/AGRN/OMD/CSPG4/TGFB1/HYAL1/NAGLU/FGF2/PGLYRP2/HEXA/IDS/CHP1/SGSH/GUSB	27
CC	GO:0016607	nuclear speck	93/2754	401/20692	3.85212e-08	2.6066e-06	2.00986e-06	SRSF2/SAP18/C12orf57/SRSF7/ATF4/RNPS1/EPAS1/INPPL1/LMNA/SRSF1/GADD45A/PRPF31/RAF1/MBD4/PNISR/CCNL2/SRRM2/ZBTB16/DDX46/BNIP3L/SF3B1/FYTTD1/CHTOP/SNRPB2/FAM76B/APBB1/SARNP/NXF1/LUC7L2/IL16/FAM193B/SRSF6/SRSF5/RBM4B/SFPQ/PACSIN2/PPIH/RBM4/HSF4/HIF1A/ACIN1/SNRNP70/SRSF11/CWC25/SNRPA1/HNRNPU/NEK6/GLI3/SRRM1/SETD1B/CLK2/DDX17/DDX39A/SF3B2/SRSF9/LUC7L3/SART1/DDX42/CWC22/SART3/CKAP4/TRIM69/NFKBIZ/CDYL/FN…	93
BP	GO:0051216	cartilage development	55/2754	197/20692	4.1831e-08	2.80717e-06	2.16452e-06	TIMP1/CHI3L1/LUM/BGN/COMP/TGFBI/MGP/GNAS/ECM1/BMP6/LTBP3/CTSK/CCN2/KAT2A/PKD1/TGFBR2/CCN1/SLC39A14/SULF2/PRRX1/FGF18/SOX9/ITGB8/ZBTB16/BPNT2/CSGALNACT1/EFEMP1/MAPK3/PKDCC/BMP2/THBS3/ZEB1/SRF/RELA/LOXL2/FGFR1/HIF1A/COL1A1/SOX5/TGFB1/GLI3/GLG1/WNT5A/TRPS1/MEX3C/HYAL1/CREB3L2/FGF2/EVC/COL27A1/CHST11/SMAD3/MAPK14/AXIN2/CHRDL2	55
BP	GO:0043620	regulation of DNA-templated transcription in response to stress	38/2754	115/20692	4.31871e-08	2.87442e-06	2.21637e-06	PSMB4/ELOB/EGR1/JUN/UBC/MUC1/RPS27A/RBX1/CA9/VEGFA/PSMB3/PSMA4/ATF4/NFE2L2/EPAS1/HSPA5/BAG3/PSMA3/PSMD13/PSMD4/PSMA5/DDIT3/PSMD10/PSMC2/PSMB6/RELA/HIF1A/HSF1/PSMA7/PSME1/NOTCH1/UBA52/PSMD2/PSME3/PSMC3/PSMF1/ELOC/PSMD3	38
BP	GO:0006734	NADH metabolic process	20/2754	41/20692	4.60656e-08	3.04108e-06	2.34487e-06	GAPDH/TPI1/ALDOA/PKM/VCP/ENO1/PGK1/PGAM1/PFKP/ENO2/GPI/HK1/PGM2L1/MDH1B/HK2/MDH2/FOXK1/ADPGK/FOXK2/NUDT13	20
MF	GO:0140297	DNA-binding transcription factor binding	83/2754	347/20692	4.92524e-08	3.22524e-06	2.48687e-06	ACTB/FOS/ID2/NFKBIA/SKI/HSPB1/PTMA/JUN/DDX5/DMAP1/PARK7/TAF7/MED24/CPNE1/TADA3/ATF4/NFE2L2/CALR/HDAC3/MED16/PRRX1/SOX9/CDK5RAP3/KLF4/HDAC1/NPM1/GABARAPL1/AIP/HMGN3/AKAP8/TXLNG/DDIT3/RERG/ZNF503/MEF2A/TAF11/SRF/RELA/CHD4/CTBP2/HIF1A/COMMD7/NCOR2/YWHAH/DAPK3/PKN1/LMO2/NEK6/ACTN4/KLF5/TCF7L2/STAT3/TAF10/MIER1/ZBTB7A/IFI27/DNAJA1/CRY1/BHLHE40/NSD1/PHB2/VDR/TACC1/HDAC5/TGFB1I1/TCF4/FUS/RXRA/SMAD3/ATOH…	83
BP	GO:0031589	cell-substrate adhesion	85/2754	359/20692	5.55114e-08	3.60602e-06	2.78048e-06	FN1/NDNF/RHOA/S100A10/CD63/RRAS/LGALS1/VEGFA/ACTG1/VCAM1/LAMB2/CTTN/LYVE1/NTN4/COL3A1/CCN2/CSF1/PKD1/CCN1/ZYX/CALR/ITGB5/SDC4/AKIP1/CCDC80/C1QBP/MYADM/ABI3BP/CIB1/AXL/ITGA10/LRP1/FLNA/RAC1/SORBS3/ITGA5/SERPINE1/THY1/VAMP3/THBS3/RAB1A/SMOC2/P4HB/CRK/SRF/CDC42/SPOCK1/ADAM15/TAOK2/PRKCZ/PDPN/COL1A1/ECM2/DNM2/DUSP22/DAPK3/SEMA3E/MICALL2/IQGAP1/WHAMM/ACTN4/EDIL3/NF2/ARPC2/NOTCH1/GAS6/APOD/ACTN1/ADAMTS…	85
BP	GO:0006119	oxidative phosphorylation	45/2754	149/20692	5.63433e-08	3.63101e-06	2.79975e-06	COX6B1/RHOA/ATP5F1B/PARK7/COX5B/COX6C/COX4I1/NDUFA1/ATP5MC2/NDUFB4/VCP/COX7C/NDUFS3/ATP5PB/ATP5F1E/NDUFB8/PGK1/UQCRC1/NDUFB2/ATP5MG/UQCRH/ATP5PO/NDUFS2/NDUFA4/ATP5PD/TEFM/ATP5MC1/SHMT2/COX7A2/COX7B/NDUFB9/DLD/NDUFB6/ISCU/ATP5PF/NDUFS6/MLXIPL/NDUFB3/NDUFB5/NDUFA3/PPIF/UQCR11/SDHD/MECP2/NDUFS4	45
CC	GO:0005793	endoplasmic reticulum-Golgi intermediate compartment	41/2754	130/20692	5.69826e-08	3.6433e-06	2.80922e-06	FN1/SERPINA1/LMAN2/STING1/CSNK1D/SURF4/GOLGB1/TMED10/CALR/YIF1A/ERGIC3/HSPA5/PIEZO1/ATP6AP1/YKT6/PLPP3/RAB6B/NUCB1/KDELR1/P4HB/RER1/CCDC115/CNIH1/ANPEP/TBC1D20/WHAMM/CLN8/VMA21/TRAPPC12/TRAPPC5/IST1/ERP44/YIF1B/ASPSCR1/TMED4/CNIH4/BCAP31/CHP1/COPZ2/TGFA/SLC35C2	41
BP	GO:0070498	interleukin-1-mediated signaling pathway	35/2754	103/20692	6.60942e-08	4.19285e-06	3.23296e-06	PSMB4/NFKBIA/EGR1/UBC/RPS27A/RBX1/PSMB3/PSMA4/PSMA3/PSMD13/PSMD4/PSMA5/MAPK3/MYD88/PSMD10/PSMC2/PSMB6/MAP3K8/RELA/PSMA7/PSME1/TOLLIP/UBA52/PSMD2/IL1RL2/PELI3/TAB2/TRAF6/PSME3/PSMC3/CUL1/SKP1/TAB1/PSMF1/PSMD3	35
BP	GO:0034614	cellular response to reactive oxygen species	49/2754	170/20692	7.61387e-08	4.79261e-06	3.69542e-06	FOS/AQP1/SOD1/RACK1/SOD3/PSAP/JUN/RPS3/PARK7/CST3/PRDX3/TXN/NFE2L2/FOXO3/PDGFRB/RIPK1/FOXO1/KLF4/CCS/AXL/BNIP3/MAPK3/MMP3/MAP3K5/OSER1/ANXA1/CRK/RELA/NET1/DNM2/RHOB/AKT1/HSF1/DPEP1/AGAP3/MAP1LC3A/PRDX1/PKD2/PRDX5/TRAP1/STAT6/PPIF/MAPK9/PAX2/PRKCD/MMP2/FANCC/PPP5C/SETX	49
BP	GO:0043161	proteasome-mediated ubiquitin-dependent protein catabolic process	96/2754	424/20692	8.00108e-08	4.9976e-06	3.85347e-06	CLU/PSMB4/RACK1/ECRG4/UBC/RPL11/RPS27A/TMUB2/RBX1/CAMLG/PARK7/FBXL3/PSMB3/HSP90AB1/CAV1/HFE/VCP/HSP90B1/USP19/UBXN1/PSMA4/NFE2L2/CSNK1D/FBXW5/FBXO2/MAN1B1/ZER1/HSPA5/TRIB1/MAP1A/FBXO44/TNFAIP1/PSMA3/AUP1/CDC16/ARAF/PSMD13/ANAPC16/TMEM129/PSMD4/GSK3A/KCTD2/PSMA5/CSNK1E/DDIT3/PSMD10/DNAJB12/OS9/SELENOS/BFAR/RAD23A/PSMC2/PSMB6/ZNRF1/KLHL20/UBQLN4/AKT1/DAB2/PSMA7/FBXO9/PSME1/JKAMP/ANAPC5/DMAC2/UBA52/…	96
BP	GO:0031331	positive regulation of cellular catabolic process	90/2754	390/20692	8.09943e-08	5.02041e-06	3.87107e-06	CLU/CD81/ZFP36L2/RACK1/HSP90AA1/DCN/RBX1/PARK7/ATP5IF1/TOMM7/CAV1/VCP/PTPN1/ZFP36L1/STING1/NFE2L2/CSNK1D/YTHDF3/ZER1/FOXO3/TRIB1/METTL14/TOB1/FOXO1/PABPC1/BAG3/DTX3L/MSN/ULK1/ZC3H12A/BTG2/AKT2/LRP1/LRSAM1/BNIP3L/BNIP3/AXIN1/RBM24/GSK3A/CSNK1E/MAPK3/PSMD10/TMEM259/PLIN5/NPRL2/PTTG1IP/PAFAH1B2/RAD23A/PSMC2/GPSM1/SNX33/LARP1/PUM1/HIF1A/EZR/GTPBP1/AKT1/DAB2/HSF1/VPS35/PIP4K2A/UVRAG/HSPB8/YTHDF2/EDEM1…	90
BP	GO:0031647	regulation of protein stability	73/2754	296/20692	8.50339e-08	5.23087e-06	4.03335e-06	CLU/CD81/DAD1/GAPDH/HSPA8/HSP90AA1/RPL11/RABL3/RPL5/CAMLG/PARK7/FBXL3/RPL23/HSP90AB1/TOMM7/GRN/TADA3/USP19/XBP1/KAT2A/PPIB/CALR/HDAC3/MYLIP/RPS7/LMNA/ISOC2/CRTAP/PLPP3/BAG3/CCT6A/CTSA/SEC16A/FLNA/HSPD1/RTN4/BMP2/CCT3/CCT2/RAD23A/IFT46/PFN1/SOX4/UTP25/SMO/QRSL1/STX12/TELO2/VPS35/NF2/SREBF1/ATP1B1/USP47/LAMP2/ATF7IP/CDKN1A/DVL3/B4GALT5/BAG1/PHB2/CDC37/DVL1/USP36/PRKCD/GSN/PTEN/SMAD3/CHP1/TBRG1/KDM8…	73
BP	GO:1901990	regulation of mitotic cell cycle phase transition	100/2754	448/20692	9.04492e-08	5.52216e-06	4.25795e-06	DUSP1/PSMB4/ZFP36L2/ID2/HSP90AA1/MUC1/RBX1/RPS27L/PSMB3/RGCC/ZFP36L1/MIIP/CTDSP1/PSMA4/CSNK1D/PKD1/DYNLL1/TPRA1/VPS4A/GADD45A/CTDSP2/FGF10/PPP2R1A/RIPK1/CNOT11/CDK5RAP3/KLF4/SLFN11/PIDD1/BTG2/PSMA3/RPA2/CDC16/FHL1/PSMD13/ANAPC16/EIF4G1/PSMD4/DCUN1D3/PSMA5/TUBA4A/CSNK1E/PSMD10/ERCC3/DDX3X/MRNIP/PPP1R9B/ANXA1/PSMC2/PSMB6/KANK2/BRD7/SOX4/TAOK2/XPC/ZNF385A/AKT1/NEK6/PSMA7/E2F4/PSME1/PAFAH1B1/DONSON/A…	100
BP	GO:1901988	negative regulation of cell cycle phase transition	68/2754	270/20692	9.91578e-08	6.00866e-06	4.63307e-06	DUSP1/PSMB4/ZFP36L2/MUC1/RBX1/RPS27L/PSMB3/RGCC/ZFP36L1/MIIP/CTDSP1/PSMA4/TPRA1/VPS4A/GADD45A/CTDSP2/RIPK1/CNOT11/CDK5RAP3/KLF4/SLFN11/PIDD1/BTG2/PSMA3/RPA2/FHL1/PSMD13/PSMD4/DCUN1D3/PSMA5/PSMD10/MRNIP/PSMC2/PSMB6/KANK2/BRD7/SOX4/TAOK2/ZNF385A/PSMA7/E2F4/PSME1/DONSON/CCL2/USP47/PSMD2/NACC2/CDKN1A/CDKN1B/PKD2/PLAGL1/TNKS1BP1/FOXN3/CCND1/ARID3A/PTEN/BABAM1/TAOK3/PSME3/PSMC3/PML/CUL1/SKP1/PRMT1/PSMF…	68
MF	GO:0005518	collagen binding	27/2754	70/20692	1.07731e-07	6.47984e-06	4.99638e-06	FN1/LUM/COL6A2/COMP/PCOLCE/TGFBI/DCN/AEBP1/PCOLCE2/COL6A1/CTSK/ASPN/PPIB/SPARC/CRTAP/ABI3BP/LRRC15/ITGA10/MRC2/CTSB/PDGFA/ECM2/SPARCL1/ITGA11/DDR2/SMAD3/P3H1	27
CC	GO:0030867	rough endoplasmic reticulum membrane	16/2754	29/20692	1.1286e-07	6.73842e-06	5.19576e-06	RPS28/SEC61A1/SSR4/SRPRA/RPS26/RPS29/ZC3H12A/RPL27/TMEM97/SEC61G/PI4KB/GNRH1/RP9/PLOD1/SEC61B/DERL2	16
MF	GO:0043021	ribonucleoprotein complex binding	41/2754	133/20692	1.1555e-07	6.84864e-06	5.28075e-06	RPSA/RACK1/EIF4H/SEC61A1/EIF1/DDX5/SNRPB/RPLP1/EEF2/SRPRA/YTHDF3/HSPA5/PRPF31/C1QBP/ERAL1/NPM1/ZC3H12A/NAA10/SNRPD3/TACO1/SNRPB2/DDX3X/EIF4B/RBM3/SBDS/PPIH/LARP1/UNK/ABCE1/HNRNPU/RPN2/YBX3/EIF3K/EIF1B/NOLC1/MTIF3/ETF1/SHFL/SNRPC/SRP72/SMG6	41
BP	GO:0006913	nucleocytoplasmic transport	83/2754	354/20692	1.24435e-07	7.32185e-06	5.64562e-06	NFKBIA/RPS15/SRSF2/SNRPD2/SIRT7/SNRPB/DMAP1/PARK7/RPL23/TXNIP/HSP90AB1/SRSF7/TXN/HNRNPA1/PKD1/RNPS1/SNRPE/CALR/HDAC3/LMNA/SRSF1/TRIM28/MAVS/BAG3/RBM22/NPM1/ZC3H12A/NUP85/NXT2/FLNA/CPSF1/SEC13/SNRPD3/FYTTD1/CHTOP/SARNP/NXF1/PTTG1IP/MCM3AP/SRSF6/SRSF5/SNRPG/SMO/RBM4/SRSF11/AKT1/ABCE1/HNRNPA2B1/TGFB1/GLI3/PPP3CA/SRRM1/TCF7L2/STAT3/STRADA/DDX39A/GAS6/APOD/SLBP/IFI27/SRSF9/CDKN1A/NOLC1/IWS1/PHB2/DHX38…	83
BP	GO:0016236	macroautophagy	75/2754	310/20692	1.31416e-07	7.67696e-06	5.91944e-06	GABARAPL2/GAPDH/DCN/ATP6V0E1/TOMM7/VCP/UBXN6/STING1/DYNLL1/MAP1LC3B/LAMTOR4/VPS4A/VPS28/UFC1/RETREG1/ATP6V1G1/RRAGA/BAG3/ULK1/VPS25/AUP1/GABARAPL1/LRSAM1/BNIP3L/BNIP3/MAPK3/LAMTOR3/NPRL2/RAB1A/PAFAH1B2/ATP6V1B2/GPSM1/QSOX1/ZFYVE1/LARP1/HIF1A/UBQLN4/STX12/AKT1/ATG2A/VPS35/VPS26B/PIP4K2A/UVRAG/HSPB8/SNAP29/LAMP2/CAPN1/MAP1LC3A/PIP4K2B/POLDIP2/PHB2/CDC37/RAB7A/LAMTOR1/ADPRH/ATP6V1E2/UBQLN2/USP36/SNX…	75
BP	GO:0002576	platelet degranulation	40/2754	129/20692	1.37696e-07	7.98637e-06	6.15801e-06	TIMP1/FN1/CLU/TAGLN2/TIMP3/TMSB4X/SOD1/ISLR/CD63/PSAP/SERPING1/ALDOA/SERPINA1/ECM1/VEGFA/SRGN/CALM1/CD9/MAGED2/APLP2/ANXA5/SPARC/FLNA/SELENOP/MANF/TUBA4A/RARRES2/SERPINE1/FAM3C/PDGFA/QSOX1/TGFB1/ACTN4/VTI1B/GAS6/LAMP2/ACTN1/FGG/CD109/FCER1G	40
CC	GO:0001726	ruffle	50/2754	179/20692	1.66371e-07	9.58106e-06	7.38762e-06	EEF1A1/S100A6/RHOA/RPS3/WASF2/CTTN/ANXA2/BAIAP2/SPRY4/CAPG/CFL1/S100B/SPRY2/PLEKHO1/PDGFRB/MYADM/CIB1/CYFIP1/AKT2/RAC1/ITGA5/ARFIP2/PPP1R9B/EPS8L2/ATP6V1B2/FSCN1/PACSIN2/PDPN/FGR/EZR/DNM2/ARF4/IQGAP1/CSPG4/PDLIM7/NF2/PSD3/INPP5K/MYH9/MYO1C/ACTN1/ARF6/FGD3/DBNL/PIP5K1C/GSN/PDE4A/ABCA7/MYO10/THEM4	50
BP	GO:0051169	nuclear transport	83/2754	357/20692	1.82728e-07	1.0449e-05	8.05683e-06	NFKBIA/RPS15/SRSF2/SNRPD2/SIRT7/SNRPB/DMAP1/PARK7/RPL23/TXNIP/HSP90AB1/SRSF7/TXN/HNRNPA1/PKD1/RNPS1/SNRPE/CALR/HDAC3/LMNA/SRSF1/TRIM28/MAVS/BAG3/RBM22/NPM1/ZC3H12A/NUP85/NXT2/FLNA/CPSF1/SEC13/SNRPD3/FYTTD1/CHTOP/SARNP/NXF1/PTTG1IP/MCM3AP/SRSF6/SRSF5/SNRPG/SMO/RBM4/SRSF11/AKT1/ABCE1/HNRNPA2B1/TGFB1/GLI3/PPP3CA/SRRM1/TCF7L2/STAT3/STRADA/DDX39A/GAS6/APOD/SLBP/IFI27/SRSF9/CDKN1A/NOLC1/IWS1/PHB2/DHX38…	83
BP	GO:0000381	regulation of alternative mRNA splicing, via spliceosome	28/2754	76/20692	1.96336e-07	1.11486e-05	8.59629e-06	SRSF2/PTBP1/DDX5/SAP18/SRSF7/HNRNPA1/RNPS1/SRSF1/RBM5/MBNL1/RBM24/SRSF6/SRSF5/RBM4B/RBM4/RBM17/SF1/HNRNPL/HNRNPU/FXR2/DDX17/ZBTB7A/SRSF9/SART3/RBM25/NSRP1/RBFOX2/RBM10	28
CC	GO:0031300	intrinsic component of organelle membrane	90/2754	398/20692	2.14103e-07	1.20731e-05	9.30912e-06	FKBP8/ITM2B/SEC61A1/SLC39A13/FIS1/B2M/ALG3/STING1/CD74/TMEM43/SLC6A9/RHOT2/CLSTN1/CALR/YIF1A/ERGIC3/HSPA5/RETREG1/VOPP1/EMC4/MPC2/SLC22A17/AUP1/SARAF/RAB11B/SREBF2/MMGT1/CSGALNACT1/BNIP3/EMC3/ANKLE2/TMEM201/SLC35A5/STX16/RAB35/RTN4/PDIA3/POMGNT1/DPAGT1/VAMP3/TEX261/DNAJB12/EMC8/STX1A/SELENOS/STEAP2/BFAR/RER1/DNAJC5/SYNJ2BP/SUN1/QSOX1/TECR/PGAP3/SLC25A4/RRBP1/STX12/SLC25A3/TBC1D20/DNAJC11/PIGG/IER…	90
MF	GO:0019838	growth factor binding	41/2754	136/20692	2.27448e-07	1.27371e-05	9.82113e-06	HTRA1/DUSP1/RPS2/IGFBP5/HAX1/IGFBP6/IL11RA/FGFBP2/LTBP3/COL6A1/COL3A1/TWSG1/CCN2/RPS19/TGFBR2/CCN1/PDGFRB/IL6R/IGFBP7/S100A13/FGFRL1/ACVR2B/LTBP4/PDGFA/SRPX2/FGFR1/COL1A1/IL6ST/GLG1/COL5A1/OSMR/SEC61B/ITGB4/FGFR2/SHC1/PXDN/CD109/ERBB2/IGFBP3/CRIM1/API5	41
BP	GO:0010948	negative regulation of cell cycle process	83/2754	359/20692	2.35079e-07	1.30742e-05	1.00811e-05	DUSP1/PSMB4/ZFP36L2/MUC1/RBX1/RPL23/RPS27L/PSMB3/RGCC/HSP90AB1/ZFP36L1/MIIP/CTDSP1/PSMA4/KAT2A/CALR/TPRA1/UXT/VPS4A/GADD45A/CTDSP2/CBX3/FGF10/RIPK1/CNOT11/CDK5RAP3/KLF4/SLFN11/PIDD1/NPM1/BTG2/PSMA3/NAA10/RPA2/FHL1/PSMD13/PSMD4/DCUN1D3/PSMA5/PSMD10/MRNIP/PSMC2/PSMB6/KANK2/BRD7/SOX4/TAOK2/ZNF385A/PSMA7/E2F4/PSME1/DONSON/CCL2/TERF2/USP47/PSMD2/L3MBTL2/NACC2/MLXIPL/CDKN1A/PRKAR1A/CDKN1B/PKD2/PLAGL1/T…	83
BP	GO:0018208	peptidyl-proline modification	24/2754	60/20692	2.44128e-07	1.34852e-05	1.0398e-05	FKBP8/FKBP9/FKBP2/PPIB/FKBP10/CRTAP/PPIA/FKBP3/PPIC/AIP/PTPA/FKBP1A/FKBP11/FKBP14/P4HB/P4HTM/P3H3/PPIH/FKBP7/PPIG/PPIF/FKBP4/P4HA2/P3H1	24
CC	GO:0005769	early endosome	86/2754	377/20692	2.65921e-07	1.45897e-05	1.12496e-05	WASF2/VCAM1/PMEPA1/CAV1/B2M/HFE/PRDX3/PTPN1/RAB29/UBXN6/ACKR3/GJA1/ANXA2/PLD3/ENTR1/SLC39A14/VPS4A/SLC1A1/VPS28/SH3GL1/TMEM230/DTX3L/NISCH/AKT2/RAB11FIP5/LRP1/EHD2/CHMP1A/MMGT1/HSPD1/RAB14/PDLIM4/MAPK3/NUCB1/RAB1A/STEAP2/ANXA1/MARCHF8/CCDC154/MAP2K2/TMEM165/PACSIN2/RHOB/STX12/WDR91/VPS35/TGFBRAP1/VPS26B/RUSC1/GGA2/BACE1/UVRAG/NF2/SNX17/RAPGEF1/VTI1B/GGA1/RAB5C/LAPTM4B/CLCN4/SNX27/ARF6/USP10/RAB31…	86
BP	GO:0036294	cellular response to decreased oxygen levels	57/2754	218/20692	2.7722e-07	1.51076e-05	1.16489e-05	PSMB4/ELOB/NDNF/AQP1/EGR1/UBC/RPS27A/RBX1/CA9/VEGFA/PSMB3/RGCC/ZFP36L1/USP19/PSMA4/ENO1/ATF4/NFE2L2/PGK1/EPAS1/SLC29A1/LMNA/HILPDA/CHCHD2/S100B/FOXO3/NDRG1/STC2/DDAH1/PSMA3/BNIP3L/PSMD13/BNIP3/PSMD4/PSMA5/PSMD10/PSMC2/PSMB6/P4HB/HIF1A/PMAIP1/AKT1/FAM162A/PSMA7/PSME1/NOTCH1/UBA52/PSMD2/PHB2/PTEN/PICK1/PSME3/PSMC3/CACNB3/PSMF1/ELOC/PSMD3	57
MF	GO:0016859	cis-trans isomerase activity	19/2754	41/20692	2.79202e-07	1.51141e-05	1.1654e-05	FKBP8/FKBP9/FKBP2/PPIB/FKBP10/PPIA/FKBP3/PPIC/AIP/PTPA/FKBP1A/FKBP11/FKBP14/PPIH/GSTZ1/FKBP7/PPIG/PPIF/FKBP4	19
BP	GO:0006022	aminoglycan metabolic process	48/2754	172/20692	3.00301e-07	1.61487e-05	1.24517e-05	CHI3L1/LUM/CHI3L2/NDNF/BGN/FMOD/DCN/OGN/ST3GAL1/GALNT5/LYVE1/CHST3/B3GNT7/PRELP/FUCA1/FOXC1/SDC4/PDGFRB/BPNT2/CEMIP/ITIH6/OVGP1/CSGALNACT1/SDC2/ST3GAL4/AGRN/AKT1/OMD/CSPG4/TGFB1/B3GAT3/HYAL1/NAGLU/B4GALT5/FGF2/B3GNT2/PGLYRP2/CHST15/NDST1/CHPF2/HEXA/IDS/CHST11/CHP1/SGSH/B4GALT7/GUSB/CHST14	48
BP	GO:0006027	glycosaminoglycan catabolic process	24/2754	61/20692	3.51881e-07	1.87979e-05	1.44944e-05	LUM/BGN/FMOD/DCN/OGN/LYVE1/PRELP/FUCA1/SDC4/CEMIP/SDC2/AGRN/OMD/CSPG4/TGFB1/HYAL1/NAGLU/FGF2/PGLYRP2/HEXA/IDS/CHP1/SGSH/GUSB	24
BP	GO:0042326	negative regulation of phosphorylation	104/2754	484/20692	3.62857e-07	1.92575e-05	1.48488e-05	DUSP1/RHOA/TIMP3/RACK1/GSTP1/FKBP8/HSPB1/JUN/PEBP1/ERRFI1/PARK7/TAF7/PMEPA1/CAV1/PRDX3/CALM1/PTPN1/DUSP6/SMPD1/CTDSP1/SPRY4/FABP4/DYNLL1/HDAC3/GADD45A/TRIB1/PID1/CTDSP2/SPRY2/PPP2R1A/GPS1/MYADM/CDK5RAP3/FOXO1/KLF4/PLPP3/CIB1/NPM1/ZC3H12A/VPS25/ITPRIP/ANKLE2/EIF4G1/PSMD10/THY1/NPRL2/MLLT1/SYNJ2BP/MVP/PRKCZ/EZR/GFRA2/CALM2/AKT1/DUSP22/PKN1/SPRED3/HNRNPU/TGFB1/PAFAH1B1/NF2/RAPGEF1/STAT3/ADAR/INPP5K/…	104
BP	GO:0016050	vesicle organization	79/2754	340/20692	3.67268e-07	1.92837e-05	1.4869e-05	S100A10/ARF1/TRAPPC2L/SERPINA1/SRGN/RAB34/CAV1/RAB29/ANXA2/SERPINE2/PEF1/CSNK1D/VAMP2/TMED10/CALR/VPS4A/VPS28/SDC4/ALS2CL/ARFGAP2/GOLPH3/VPS25/TRAPPC3/AKT2/SEC16A/ZPBP2/CHMP1A/RAB14/SEC13/STX4/BLOC1S2/STX16/VAMP3/RAB1A/STX1A/ANXA1/SNX33/DLG4/CNIH1/ZNF385A/DNM2/STX12/PDCD6/MX1/TBC1D20/TGFBRAP1/PAFAH1B1/SCAP/UVRAG/TMEM175/VTI1B/SNAP29/VPS39/LAPTM4B/STX10/TRAPPC5/AKTIP/SEC31A/IST1/RAB13/VAPB/RAB7A/C…	79
BP	GO:0060348	bone development	54/2754	204/20692	3.69382e-07	1.92837e-05	1.4869e-05	RHOA/BGN/COMP/SKI/GNAS/WASF2/BMP6/FAM20C/LTBP3/GJA1/ANXA2/CYP26B1/KAT2A/PPIB/TGFBR2/RPL13/FOXC1/INPPL1/SULF2/SPARC/FGF18/SOX9/NAB1/ATP6AP1/BPNT2/CSGALNACT1/SLC38A10/ANKRD11/BMP2/THBS3/SBDS/SRF/ZNF385A/COL1A1/IFT172/PIP4K2A/GLI3/PAFAH1B1/GLG1/PLS3/DHRS3/TRIM45/NAB2/FGFR2/PAPSS2/PLXNB1/INSIG1/FOXN3/COL27A1/TULP3/FOXP1/AXIN2/P3H1/PTGER4	54
BP	GO:0030203	glycosaminoglycan metabolic process	45/2754	158/20692	3.70475e-07	1.92837e-05	1.4869e-05	LUM/NDNF/BGN/FMOD/DCN/OGN/ST3GAL1/GALNT5/LYVE1/CHST3/B3GNT7/PRELP/FUCA1/FOXC1/SDC4/PDGFRB/BPNT2/CEMIP/ITIH6/CSGALNACT1/SDC2/ST3GAL4/AGRN/AKT1/OMD/CSPG4/TGFB1/B3GAT3/HYAL1/NAGLU/B4GALT5/FGF2/B3GNT2/PGLYRP2/CHST15/NDST1/CHPF2/HEXA/IDS/CHST11/CHP1/SGSH/B4GALT7/GUSB/CHST14	45
MF	GO:0003755	peptidyl-prolyl cis-trans isomerase activity	18/2754	38/20692	3.81066e-07	1.97086e-05	1.51966e-05	FKBP8/FKBP9/FKBP2/PPIB/FKBP10/PPIA/FKBP3/PPIC/AIP/PTPA/FKBP1A/FKBP11/FKBP14/PPIH/FKBP7/PPIG/PPIF/FKBP4	18
BP	GO:0000380	alternative mRNA splicing, via spliceosome	30/2754	87/20692	3.91282e-07	1.98912e-05	1.53375e-05	SRSF2/PTBP1/DDX5/SAP18/SRSF7/HNRNPA1/RNPS1/SRSF1/RBM5/MBNL1/RBM24/SRSF6/SRSF5/RBM4B/SFPQ/RBM4/RBM17/SF1/HNRNPL/HNRNPU/FXR2/DDX17/ZBTB7A/SRSF9/SART3/RBM25/NSRP1/RBFOX2/KDM1A/RBM10	30
CC	GO:0071013	catalytic step 2 spliceosome	30/2754	87/20692	3.91282e-07	1.98912e-05	1.53375e-05	SNRPD2/DDX5/SNRPB/HNRNPA1/SNRPE/SRSF1/DDX41/PABPC1/SRRM2/RBM22/SNRPD3/SF3B1/SNRPB2/DHX8/SNRPG/SNRPA1/HNRNPU/HNRNPA2B1/SRRM1/SF3B2/HNRNPF/HNRNPA3/SF3B6/XAB2/SART1/CWC22/FRG1/DHX38/CWC15/HNRNPC	30
BP	GO:0010972	negative regulation of G2/M transition of mitotic cell cycle	32/2754	96/20692	3.92125e-07	1.98912e-05	1.53375e-05	PSMB4/RBX1/PSMB3/MIIP/PSMA4/VPS4A/CDK5RAP3/PSMA3/FHL1/PSMD13/PSMD4/PSMA5/PSMD10/MRNIP/PSMC2/PSMB6/TAOK2/PSMA7/PSME1/DONSON/USP47/PSMD2/CDKN1A/FOXN3/TAOK3/PSME3/PSMC3/CUL1/SKP1/PSMF1/PSMD3/AVEN	32
BP	GO:0042063	gliogenesis	73/2754	307/20692	3.94395e-07	1.98912e-05	1.53375e-05	CLU/RHOA/ID2/SOD1/VIM/GSTP1/SKI/MXRA8/EEF2/LAMB2/CD9/TSPO/GRN/DAAM2/SERPINE2/CSF1/S100B/SOX9/METTL14/EIF2B4/NDRG1/NAB1/FGF10/HDAC1/AKT2/LRP1/FPR2/BNIP3/ZMIZ1/MAPK3/RTN4/MBOAT7/BMP2/TMEM98/ANXA1/SCRIB/RELA/SUN1/SOX4/SMO/AKT1/CSPG4/TGFB1/GLI3/PAFAH1B1/NF2/CCL2/IL6ST/STAT3/NOTCH1/EIF2B5/NAB2/B4GALT5/MATN2/LDLR/PAX2/EIF2B1/RNF10/GSN/ERBB2/PPP1CC/PTEN/RHEB/PICK1/NCSTN/C5AR1/METRN/HES1/DRD3/CSK/CDK5R1/…	73
BP	GO:0042273	ribosomal large subunit biogenesis	27/2754	74/20692	4.05168e-07	2.03084e-05	1.56591e-05	RPL7A/RPL10/RPL10A/RPL12/RPL35A/RPL24/RPL35/RPL6/RPL11/RPLP0/RPL5/RPL23A/RPL3/RPL38/SURF6/WDR74/NPM1/RPL14/NIFK/RSL1D1/RPL7/DHX30/FTSJ3/NLE1/ZNF622/NOC2L/EBNA1BP2	27
BP	GO:1901136	carbohydrate derivative catabolic process	52/2754	195/20692	4.7058e-07	2.34424e-05	1.80756e-05	CHI3L1/LUM/CHI3L2/BGN/FMOD/PSAP/DCN/NT5E/OGN/CST3/LYVE1/PRELP/FUCA1/FBXO2/PDE7B/MAN1B1/MGAT1/SDC4/NEIL1/MBD4/FBXO44/CEMIP/HINT1/OVGP1/GALT/GSK3A/SDC2/AGRN/DUT/OMD/OGA/CSPG4/TGFB1/EDEM1/HYAL1/EDEM2/ADAMTS9/APOBEC3C/NAGK/NAGLU/FGF2/ITPA/PGLYRP2/PRKCD/HEXA/CELA1/IDS/CHP1/SGSH/PDE4A/GNPDA1/GUSB	52
BP	GO:0002183	cytoplasmic translational initiation	17/2754	35/20692	5.11595e-07	2.53302e-05	1.95312e-05	RPL13A/EIF4H/EIF4A2/EIF3G/EIF3D/EIF3I/EIF4G1/EIF5/EIF4B/RBM4/EIF2S3/EIF3B/YTHDF2/EIF3K/EIF3J/EIF3L/EIF3A	17
BP	GO:1903312	negative regulation of mRNA metabolic process	30/2754	88/20692	5.1859e-07	2.55209e-05	1.96783e-05	PTBP1/SAP18/CIRBP/SRSF7/RNPS1/C1QBP/TOB1/PABPC1/TENT4A/MAPKAPK2/RBM24/MYD88/TENT5A/SRSF6/LARP1/YBX1/HNRNPL/HNRNPU/HNRNPA2B1/YBX3/PKP1/SRSF9/FUS/RBM42/GDNF/MAPK14/AXIN2/RNF40/HNRNPC/RBM10	30
BP	GO:0016072	rRNA metabolic process	60/2754	238/20692	5.28512e-07	2.57125e-05	1.9826e-05	RPL7A/RPS2/RPS9/RPS6/RPS16/RPL10A/RPS8/RPS15/RPL35A/RPS28/RPL35/RPS14/RPL11/SIRT7/RPL5/RPS21/RPS24/RPS27/EXOSC8/PA2G4/RPS19/UTP14C/RPS7/WDR74/IMP4/DKC1/SLFN11/PELO/DDX56/RPL14/DEDD2/NIFK/RPL27/RSL1D1/FBL/RPL7/SBDS/RRP7A/UTP25/WDR75/DDX17/TRIR/FTSJ3/PIH1D1/DDX27/SART1/NOLC1/FRG1/USP36/NAF1/UTP15/DDX51/RRP36/UTP23/DDX47/NSUN4/NOP56/TSR2/NOP14/EBNA1BP2	60
BP	GO:0071496	cellular response to external stimulus	76/2754	326/20692	5.28815e-07	2.57125e-05	1.9826e-05	GABARAPL2/FOS/AQP1/GSTP1/HSPA8/JUN/BMP6/TNFRSF1A/VCAM1/HFE/GJA1/XBP1/ATF4/HNRNPA1/NFE2L2/MAP1LC3B/HSPA5/TNC/FOXO3/GADD45A/TXN2/SOX9/PIEZO1/RRAGA/FOXO1/BAG3/AXL/KCNJ2/ULK1/FAS/ZC3H12A/GLUL/GABARAPL1/RAC1/SLC2A1/SREBF2/BNIP3/EIF4G1/MAPK3/MYD88/NPRL2/MAP3K5/GSDMD/RIPOR1/PPP1R9B/NUAK1/KANK2/SRF/ADNP/ZFYVE1/COL1A1/PMAIP1/KLF10/AKT1/HNRNPL/MTPN/SREBF1/GAS6/COMT/LAMP2/CDKN1A/SIPA1/MAP1LC3A/ARHGAP35/VDR/…	76
CC	GO:0005684	U2-type spliceosomal complex	31/2754	93/20692	5.92473e-07	2.86362e-05	2.20804e-05	SNRPD2/HTATSF1/SNRPB/SNRPE/PRPF31/SRRM2/RBM22/MFAP1/ZMAT2/SNRPD3/SF3B1/LSM4/SNRPB2/LUC7L2/DHX8/SNRPG/PRPF38A/SNRNP70/CWC25/SNRPA1/TXNL4A/SF3B2/SF3B6/LUC7L3/XAB2/SART1/CWC22/YJU2/CWC15/LUC7L/SNRPC	31
BP	GO:0034504	protein localization to nucleus	67/2754	277/20692	6.07009e-07	2.91652e-05	2.24883e-05	NFKBIA/BCL3/RPL11/DMAP1/PARK7/RPL23/TXNIP/HSP90AB1/TXN/CALR/HDAC3/LMNA/SOX9/CDK5RAP3/TRIM28/MAVS/BAG3/CCT6A/DKC1/DTX3L/ZBTB16/RBM22/ZC3H12A/GLUL/NUP85/NXT2/FLNA/CCT3/TMEM98/CCT2/PTTG1IP/SUMO3/PAF1/SUN1/SMO/SIX1/COL1A1/AKT1/HNRNPU/TGFB1/GLI3/PPP3CA/NF2/STAT3/APOD/ZBTB7A/CDKN1A/NOLC1/PHB2/IPO5/DVL1/PKIG/TMCO6/PRKCD/NUP188/SMAD3/CHP1/PARP1/TBRG1/ARL2/PML/WRAP53/MBTPS1/SKP1/ABCA7/MAPK14/RASSF5	67
BP	GO:0030330	DNA damage response, signal transduction by p53 class mediator	34/2754	107/20692	6.17454e-07	2.94925e-05	2.27407e-05	BCL3/MUC1/DDX5/RPS27L/RGCC/CD74/FOXO3/GADD45A/NDRG1/CNOT11/PIDD1/BTG2/PSMD10/PTTG1IP/KMT5A/SOX4/ZNF385A/PMAIP1/SPRED3/E2F4/ING4/USP10/CDKN1A/SPRED2/CDKN1B/FOXM1/YJU2/PLAGL1/TNKS1BP1/ARID3A/PML/PRMT1/KDM1A/CNOT3	34
CC	GO:0031301	integral component of organelle membrane	83/2754	367/20692	6.23147e-07	2.95904e-05	2.28161e-05	FKBP8/ITM2B/SEC61A1/SLC39A13/FIS1/B2M/ALG3/STING1/CD74/TMEM43/SLC6A9/RHOT2/CLSTN1/CALR/YIF1A/ERGIC3/HSPA5/RETREG1/VOPP1/EMC4/MPC2/SLC22A17/AUP1/SARAF/SREBF2/MMGT1/CSGALNACT1/BNIP3/EMC3/ANKLE2/TMEM201/SLC35A5/STX16/RTN4/PDIA3/POMGNT1/DPAGT1/VAMP3/TEX261/DNAJB12/EMC8/STX1A/SELENOS/STEAP2/BFAR/RER1/SYNJ2BP/SUN1/QSOX1/TECR/SLC25A4/RRBP1/STX12/SLC25A3/TBC1D20/DNAJC11/PIGG/IER3IP1/GPAA1/ARMCX3/EDEM1/SC…	83
BP	GO:0016241	regulation of macroautophagy	48/2754	176/20692	6.29799e-07	2.97324e-05	2.29256e-05	GAPDH/DCN/ATP6V0E1/TOMM7/STING1/LAMTOR4/ATP6V1G1/RRAGA/BAG3/ULK1/LRSAM1/BNIP3L/BNIP3/MAPK3/LAMTOR3/NPRL2/PAFAH1B2/ATP6V1B2/GPSM1/QSOX1/LARP1/HIF1A/UBQLN4/AKT1/VPS35/VPS26B/PIP4K2A/UVRAG/HSPB8/CAPN1/PIP4K2B/POLDIP2/CDC37/LAMTOR1/ADPRH/ATP6V1E2/UBQLN2/USP36/SNX6/NRBP2/CAPNS1/RALB/RHEB/SMCR8/ATP6V0B/ATP6V0A1/NPRL3/CDK5R1	48
BP	GO:0052547	regulation of peptidase activity	100/2754	466/20692	6.45605e-07	3.03024e-05	2.33651e-05	TIMP1/FN1/ARL6IP5/RHOA/TIMP3/AQP1/GAPDH/RACK1/TIMP2/PCOLCE/SERPING1/CTSD/RCN3/SERPINA1/RPS3/PEBP1/VSIR/ECM1/VEGFA/PARK7/PCOLCE2/CSTB/RPS27L/CST3/CAV1/SERPINB6/FIS1/PRDX3/VCP/GRN/ANXA2/PDCD5/SERPINE2/CCN2/UBXN1/APLP2/CCN1/IFI6/RIPK1/RAF1/COL6A3/KLF4/HDAC1/FAS/PIDD1/PSMA3/LRP1/ITIH6/C3/HSPD1/MTCH1/MAPK3/SERPINE1/DDX3X/MAP3K5/DIABLO/SPOCK1/TNFSF15/PMAIP1/AKT1/PDCD6/HSF1/FAM162A/PERP/PSME1/ANOS1/STAT…	100
BP	GO:0007050	cell cycle arrest	59/2754	234/20692	6.51521e-07	3.04043e-05	2.34437e-05	DUSP1/ID2/MUC1/RPL23/GAS1/RGCC/HSP90AB1/PKD1/CALR/LAMTOR4/GADD45A/FGF10/CNOT11/RRAGA/PIDD1/BTG2/AKT2/DDIAS/DDIT3/LAMTOR3/E4F1/APBB1/PPP1R9B/SOX4/RASSF1/ZNF385A/VASH1/WHAMM/E2F4/TGFB1/TCF7L2/ZBTB17/STRADA/NOTCH1/ING4/MLXIPL/WDR6/CDKN1A/CDKN1B/PKD2/EIF4G2/FOXM1/INHBA/PLAGL1/LAMTOR1/TNKS1BP1/SDE2/CCND1/ARID3A/SMAD3/RHEB/TBRG1/HMGN5/PML/PRMT1/MAP3K20/CAB39/CDK5R1/CNOT3	59
BP	GO:0060070	canonical Wnt signaling pathway	78/2754	339/20692	6.56842e-07	3.04775e-05	2.35001e-05	PSMB4/EGR1/IGFBP6/PFDN5/RBX1/PSMB3/CAV1/VCP/DAAM2/PSMA4/CSNK1D/FZD8/SULF2/FOXO3/SOX9/FGF10/DKK3/FOXO1/KLF4/PLPP3/HDAC1/PSMA3/PPM1B/PSMD13/AXIN1/PSMD4/GSK3A/TCF7/PSMA5/CSNK1E/DDIT3/PSMD10/LMBR1L/DDX3X/BMP2/KREMEN1/PSMC2/PSMB6/RUVBL2/SOX4/FZD6/COL1A1/DAPK3/DAB2/SHISA6/VPS35/PSMA7/PSME1/TGFB1/GLI3/RAPGEF1/TCF7L2/WNT5A/NOTCH1/USP47/PLEKHA4/YAP1/PSMD2/DVL3/FGFR2/DVL1/NLE1/DIXDC1/CSNK1G2/PTEN/SMAD3/NR4…	78
BP	GO:0036498	IRE1-mediated unfolded protein response	25/2754	67/20692	6.61935e-07	3.05393e-05	2.35478e-05	SRPRA/PTPN1/HDGF/XBP1/YIF1A/LMNA/HSPA5/CTDSP2/ARFGAP1/TSPYL2/GSK3A/EXTL2/FKBP14/BFAR/ACADVL/ZBTB17/KDELR3/EDEM1/SEC31A/CUL7/SHC1/VAPB/TPP1/ADD1/FICD	25
CC	GO:0005770	late endosome	67/2754	278/20692	6.97293e-07	3.19888e-05	2.46655e-05	IFITM3/CD63/ARF1/HSPA8/PSAP/TPT1/CST3/UBXN6/M6PR/GRN/GJA1/ANXA2/CD74/PLD3/LAPTM4A/LAMTOR4/SLC39A14/VPS4A/SLC1A1/VPS28/SDF4/TMEM230/CHMP1A/TMEM9/ANKRD13A/RAB14/RMC1/MAPK3/DDIT3/LAMTOR3/MARCHF8/MAP2K2/MITD1/TMEM165/RHOB/MON1A/WDR91/VPS35/VPS26B/BACE1/UVRAG/VTI1B/VPS39/LAMP2/LAPTM4B/DYNC1LI2/CLCN4/AP5S1/TMEM59/SFTPB/DERL2/PRKAR1A/MAP1LC3A/RAB7A/CHMP5/LAMTOR1/LDLR/LGMN/MREG/DYSF/ARL8B/MVB12A/VPS29/SL…	67
BP	GO:0071456	cellular response to hypoxia	54/2754	208/20692	7.18628e-07	3.27824e-05	2.52774e-05	PSMB4/ELOB/NDNF/AQP1/EGR1/UBC/RPS27A/RBX1/CA9/VEGFA/PSMB3/RGCC/ZFP36L1/USP19/PSMA4/ENO1/NFE2L2/PGK1/EPAS1/SLC29A1/LMNA/HILPDA/CHCHD2/S100B/FOXO3/NDRG1/STC2/DDAH1/PSMA3/BNIP3L/PSMD13/BNIP3/PSMD4/PSMA5/PSMD10/PSMC2/PSMB6/P4HB/HIF1A/PMAIP1/AKT1/FAM162A/PSMA7/PSME1/NOTCH1/UBA52/PSMD2/PHB2/PTEN/PSME3/PSMC3/PSMF1/ELOC/PSMD3	54
BP	GO:0010811	positive regulation of cell-substrate adhesion	37/2754	122/20692	7.36934e-07	3.34296e-05	2.57764e-05	FN1/NDNF/S100A10/RRAS/VEGFA/CSF1/CCN1/CALR/SDC4/CCDC80/C1QBP/MYADM/ABI3BP/CIB1/FLNA/RAC1/ITGA5/THY1/SMOC2/P4HB/CRK/CDC42/PRKCZ/ECM2/DNM2/IQGAP1/EDIL3/ARPC2/NINJ1/FGG/NEDD9/RIN2/SMAD3/TRIOBP/PPM1F/ARL2/EMILIN1	37
BP	GO:0000302	response to reactive oxygen species	59/2754	235/20692	7.58624e-07	3.42224e-05	2.63877e-05	DUSP1/FOS/AQP1/SOD1/RACK1/GSTP1/SOD3/PSAP/JUN/RPS3/PARK7/LDHA/EEF2/TXNIP/CST3/PRDX3/TXN/NFE2L2/FOXO3/PDGFRB/RIPK1/FOXO1/KLF4/CCS/AXL/BNIP3/HSPD1/MAPK3/MMP3/MAP3K5/OSER1/ANXA1/CRK/RELA/NET1/COL1A1/DNM2/RHOB/AKT1/HSF1/CAPN2/DPEP1/HYAL1/APOD/AGAP3/MAP1LC3A/PRDX1/PKD2/PRDX5/TRAP1/STAT6/PPIF/MAPK9/PAX2/PRKCD/MMP2/FANCC/PPP5C/SETX	59
BP	GO:0030199	collagen fibril organization	22/2754	55/20692	7.68702e-07	3.43033e-05	2.64501e-05	LUM/FMOD/COMP/AEBP1/ANXA2/COL3A1/FOXC1/CRTAP/LOXL1/ADAMTS2/LOXL3/COL5A2/LOXL2/DPT/COL1A1/COLGALT1/COL5A1/PLOD3/DDR2/PXDN/COL12A1/EMILIN1	22
MF	GO:0003743	translation initiation factor activity	21/2754	51/20692	7.71665e-07	3.43033e-05	2.64501e-05	EIF4H/EIF1/EIF4A2/EIF3G/EIF3D/EIF2B4/EIF3I/EIF4G1/EIF5/EIF4B/EIF2S3/EIF3B/EIF3K/EIF2B5/EIF1B/EIF4G2/MTIF3/EIF2B1/EIF3J/EIF3L/EIF3A	21
BP	GO:0048545	response to steroid hormone	79/2754	346/20692	7.73091e-07	3.43033e-05	2.64501e-05	DUSP1/ZFP36L2/FOS/RHOA/AQP1/GSTP1/BMP6/ERRFI1/DDX5/PARK7/TAF7/TXNIP/PMEPA1/CAV1/CDO1/ZFP36L1/TSPO/TADA3/CCN2/KLF9/TGFBR2/ACOD1/HMGB2/UFSP2/CALR/FIBIN/SPARC/S100B/FOXO3/CBX3/FOXO1/HDAC1/IGFBP7/PGRMC2/CATSPER2/KMT2D/HSPD1/RPL27/ZMIZ1/AXIN1/PAQR7/MAOB/PPP1R9B/ANXA1/KANK2/CALCOCO1/RELA/COL1A1/NCOR2/YWHAH/ALDH3A1/DAB2/GPR83/HNRNPU/ABCA3/UBE2L3/GNRH1/TGFB1/DDX17/SREBF1/NOTCH1/YAP1/ZBTB7A/CRY1/CDKN1A/PH…	79
BP	GO:0097191	extrinsic apoptotic signaling pathway	58/2754	230/20692	8.03182e-07	3.54448e-05	2.73302e-05	TIMP3/GSTP1/SIVA1/TMBIM1/PARK7/TNFRSF1A/CTNNA1/CTTN/CAV1/MCL1/HMGB2/LGALS3/IFI6/LMNA/FOXO3/FGF10/PPP2R1A/RIPK1/IL6R/RAF1/CIB1/BAG3/FAS/PIDD1/MKNK2/DEDD2/ITPRIP/GSK3A/STX4/BLOC1S2/SERPINE1/PDIA3/DDX3X/DIABLO/RELA/FGFR1/PMAIP1/AKT1/DAPK3/TGFB1/TCF7L2/MLLT11/TRPS1/ZC3HC1/YAP1/IFI27/PELI3/INHBA/FGG/DEDD/PEA15/PTEN/DDX47/SMAD3/GDNF/PSME3/PML/P2RX7	58
BP	GO:1901987	regulation of cell cycle phase transition	103/2754	486/20692	8.14446e-07	3.57476e-05	2.75637e-05	DUSP1/PSMB4/ZFP36L2/ID2/HSP90AA1/MUC1/RBX1/RPS27L/PSMB3/RGCC/ZFP36L1/MIIP/CTDSP1/PSMA4/CSNK1D/PKD1/DYNLL1/TPRA1/VPS4A/GADD45A/CTDSP2/FGF10/PPP2R1A/RIPK1/CNOT11/CDK5RAP3/KLF4/SLFN11/PIDD1/NPM1/BTG2/PSMA3/RPA2/CDC16/FHL1/PSMD13/ANAPC16/EIF4G1/PSMD4/DCUN1D3/PSMA5/TUBA4A/CSNK1E/PSMD10/ERCC3/DDX3X/MRNIP/PPP1R9B/ANXA1/PSMC2/PSMB6/KANK2/BRD7/PAF1/SOX4/TAOK2/XPC/ZNF385A/AKT1/NEK6/PSMA7/E2F4/PSME1/PAFAH1B…	103
BP	GO:2000736	regulation of stem cell differentiation	36/2754	118/20692	8.83351e-07	3.85635e-05	2.9735e-05	PSMB4/ZFP36L2/LTBP3/PSMB3/PSMA4/NFE2L2/FOXC1/SOX9/PSMA3/PSMD13/PSMD4/RBM24/N4BP2L2/PSMA5/PSMD10/PSMC2/PSMB6/KMT2A/SOX5/HNRNPU/LMO2/PSMA7/PSME1/STAT3/NOTCH1/YTHDF2/YAP1/PSMD2/NELFB/GDNF/PSME3/PSMC3/HES1/CDK12/PSMF1/PSMD3	36
BP	GO:0043405	regulation of MAP kinase activity	78/2754	342/20692	9.48433e-07	4.11833e-05	3.1755e-05	DUSP1/CD81/SOD1/GSTP1/IGFBP6/UBC/RPS3/RPS27A/VEGFA/CAV1/PTPN1/DUSP6/SMPD1/MAPKAPK3/CD74/SPRY4/FZD8/GADD45A/TRIB1/FGF18/SPRY2/PDGFRB/FGF10/PPP2R1A/RIPK1/GPS1/CDK5RAP3/RAF1/ERP29/MAPK8IP3/SASH1/MAPKAPK2/MAPK3/LAMTOR3/BMP2/MAP3K5/PDGFA/MAP2K2/MLKL/CRK/MAP3K8/FGFR1/TAOK2/MAP2K7/PKN1/SPRED3/IQGAP1/CSPG4/TGFB1/RAPGEF1/WNT5A/INPP5K/MAP3K6/UBA52/SPRY1/DNAJA1/DVL3/SPRED2/DBNL/FGF2/SHC1/TAB2/DUSP7/TRAF6/DU…	78
BP	GO:0006979	response to oxidative stress	98/2754	458/20692	9.54682e-07	4.12341e-05	3.17942e-05	DUSP1/ARL6IP5/SCARA3/FOS/AQP1/SOD1/GPX3/RACK1/GSTP1/SOD3/HSPB1/PSAP/JUN/RPS3/PARK7/LDHA/EEF2/TXNIP/CST3/NDUFB4/PRDX3/GSS/TXN/PNKP/ATF4/NFE2L2/MCL1/EPAS1/SELENOK/SLC1A1/GPX4/PYCR2/FOXO3/TXN2/PRDX6/PDGFRB/NEIL1/RIPK1/STC2/FOXO1/KLF4/CCS/AXL/ATOX1/ZC3H12A/SELENOP/BNIP3/HSPD1/STX4/MAPK3/NDUFS2/ERCC3/MMP3/MAP3K5/OSER1/SELENOS/DIABLO/ANXA1/P4HB/CRK/RELA/SFPQ/NET1/HIF1A/COL1A1/DNM2/RHOB/AKT1/HSF1/CAPN2/…	98
BP	GO:1903320	regulation of protein modification by small protein conjugation or removal	60/2754	242/20692	9.6327e-07	4.13849e-05	3.19105e-05	RPS2/EGR1/HSP90AA1/RPS3/RPL11/SIRT7/RBX1/RPL5/CAMLG/PARK7/RPL23/HSP90AB1/CAV1/VCP/TSPO/UBXN1/PEF1/FBXO2/HDAC3/RPS7/HSPA5/VPS28/CDK5RAP3/COPS9/DTX3L/ZC3H12A/IVNS1ABP/SASH1/FKBP1A/ZMIZ1/AXIN1/DCUN1D3/GSK3A/PSMD10/DDX3X/RAB1A/PTTG1IP/NDFIP1/RELA/SOX4/AKT1/PDCD6/UBE2L3/GNL3/TOLLIP/DNAJA1/CRY1/SART3/PIAS4/TRAF6/MAPK9/DYSF/WDR70/PTEN/DCUN1D2/CHP1/SKP1/RASSF5/RNF40/KDM1A	60
BP	GO:1902895	positive regulation of pri-miRNA transcription by RNA polymerase II	18/2754	40/20692	9.86666e-07	4.20956e-05	3.24585e-05	FOS/EGR1/JUN/FOXO3/KLF4/SREBF2/BMP2/SRF/RELA/HIF1A/GNL3/TGFB1/KLF5/STAT3/SREBF1/FGF2/SMAD3/ATOH8	18
BP	GO:2001020	regulation of response to DNA damage stimulus	57/2754	226/20692	9.9018e-07	4.20956e-05	3.24585e-05	CLU/MUC1/RPS3/TPT1/SIRT7/DDX5/ACKR3/CD74/PNKP/MCL1/SPIDR/PRRX1/FGF10/TRIM28/DTX3L/RPA2/DDIAS/ETAA1/PSMD10/PPP4C/MRNIP/APBB1/PTTG1IP/KMT5A/KMT5C/ZNF385A/UBQLN4/PMAIP1/HSF1/SPRED3/ERCC1/FXR2/XRCC1/TERF2/USP47/NACC2/NSMCE1/CRY1/NSMCE4A/SPRED2/FOXM1/YJU2/UBE2V2/PIAS4/RAD9A/PRKCD/POLH/FUS/WDR70/BABAM1/PARP1/PML/WRAP53/AXIN2/MGMT/SHLD2/KDM1A	57
MF	GO:0008022	protein C-terminus binding	50/2754	189/20692	1.00203e-06	4.23777e-05	3.2676e-05	FN1/RABAC1/ECM1/PRDX3/YWHAQ/BAIAP2/CCN2/ATF4/NCL/VPS4A/SH3GL1/NEIL1/PABPC1/CIB1/ZBTB16/SASH1/SREBF2/ERCC3/CNRIP1/SARNP/DST/PPP1R9B/IFT46/CALCOCO1/SYNJ2BP/DLG4/EZR/DAPK3/DAB2/ERCC1/SNX17/YWHAB/TERF2/ATP1B1/YAP1/MYO1C/ITGB3BP/SIPA1/DBNL/PHB2/PIAS4/FOXN3/TCF4/MID1IP1/ERBB2/PPP1CC/PICK1/POLR2A/LCK/CSK	50
CC	GO:0005743	mitochondrial inner membrane	103/2754	489/20692	1.09803e-06	4.61968e-05	3.56207e-05	CLU/COX6B1/MRPL21/RPS3/ATP5F1B/NDUFA4L2/COX5B/COX6C/COX4I1/SLC25A42/NDUFA1/ATP5MC2/NDUFB4/COX7C/PTPN1/NDUFS3/ATP5PB/ATP5F1E/COQ4/NDUFB8/UQCRC1/MRPS21/LGALS3/IFI6/SLC25A45/FPGS/NDUFB2/MRPL32/CYP27A1/DNAJC19/MRPL37/TIMM44/MRPS18C/CRAT/ERAL1/MPC2/SLC25A29/ATP5MG/MRPS10/UQCRH/HSPD1/MTCH1/ATP5PO/NDUFS2/SLC25A37/TIMM21/MRPL33/NDUFA4/ATP5PD/ATP5MC1/MRPS33/SHMT2/FGR/COX7A2/SLC25A4/COX7B/NDUFB9/SLC25A3/AC…	103
BP	GO:0030901	midbrain development	30/2754	91/20692	1.16704e-06	4.88472e-05	3.76644e-05	COX6B1/ACTB/RHOA/CALM1/NDUFS3/YWHAQ/ATP5PB/KAT2A/CSNK1D/DYNLL1/HSPA5/CXCR2/SEC16A/CSNK1E/MAOB/CDC42/FGFR1/FZD6/CALM2/YWHAH/ATP5PF/WNT5A/FGFR2/SYPL2/GLUD1/NDST1/NR4A2/HES1/RYK/TTBK1	30
BP	GO:0009142	nucleoside triphosphate biosynthetic process	28/2754	82/20692	1.1846e-06	4.93281e-05	3.80352e-05	TMSB4X/ALDOA/ATP5F1B/PKM/COX5B/ATP5MC2/VCP/ATP5PB/ATP5F1E/ENO1/PID1/IMPDH2/ATP5MG/AK8/ATP5PO/ATP5PD/AK1/IMPDH1/ATP5MC1/TGFB1/UCKL1/ATP5PF/STAT3/VPS9D1/NME3/CAD/PARP1/CMPK2	28
BP	GO:0034599	cellular response to oxidative stress	72/2754	310/20692	1.20691e-06	4.97512e-05	3.83614e-05	ARL6IP5/FOS/AQP1/SOD1/GPX3/RACK1/GSTP1/SOD3/HSPB1/PSAP/JUN/RPS3/PARK7/CST3/PRDX3/TXN/ATF4/NFE2L2/MCL1/EPAS1/SLC1A1/PYCR2/FOXO3/PRDX6/PDGFRB/RIPK1/FOXO1/KLF4/CCS/AXL/ZC3H12A/BNIP3/STX4/MAPK3/MMP3/MAP3K5/OSER1/SELENOS/DIABLO/ANXA1/P4HB/CRK/RELA/SFPQ/NET1/HIF1A/DNM2/RHOB/AKT1/HSF1/DPEP1/AGAP3/MAP1LC3A/PRDX1/PKD2/PRDX5/TRAP1/STAT6/PPIF/MAPK9/PAX2/PRKCD/LANCL1/ZNF622/NR4A2/ATP2A2/MMP2/PARP1/FANCC/PML/…	72
MF	GO:0045182	translation regulator activity	40/2754	139/20692	1.20702e-06	4.97512e-05	3.83614e-05	EEF1A1/RPL10/RPS9/EIF4H/EIF1/RPS14/EIF4A2/EIF3G/EEF2/CIRBP/RPS27L/TUFM/EIF3D/EIF2B4/C1QBP/EIF3I/EEF1B2/PABPC1/CYFIP1/EIF4G1/EIF5/EIF4B/LARP1/SHMT2/GTPBP1/EIF2S3/EIF3B/FXR2/SAMD4B/EIF3K/EIF2B5/EIF1B/EIF4G2/MTIF3/MRPL58/EIF2B1/EIF3J/EIF3L/ETF1/EIF3A	40
BP	GO:0072593	reactive oxygen species metabolic process	68/2754	288/20692	1.272e-06	5.2165e-05	4.02226e-05	CLU/RHOA/SOD1/GPX3/GSTP1/SOD3/HSP90AA1/PARK7/ATP5IF1/HSP90AB1/CAV1/PRDX3/NDUFS3/TSPO/GNAI2/CCN2/NFE2L2/TGFBR2/ACOD1/CCN1/IFI6/FOXO3/GADD45A/PID1/PRDX6/PDGFRB/RIPK1/SLC7A2/DDAH1/FOXO1/KLF4/CCS/ZC3H12A/FPR2/RAC1/BNIP3/HSPD1/MMP3/PLIN5/MAOB/SELENOS/NOXA1/HIF1A/PMAIP1/DNM2/ARF4/AKT1/TGFB1/RFK/STAT3/HK2/CDKN1A/PRDX1/PKD2/FOXM1/PRDX5/TRAP1/PXDN/VDAC1/PAX2/PRKCD/F2RL1/SMAD3/FANCC/NDUFS4/MAPK14/MPV17L/P2…	68
BP	GO:0016197	endosomal transport	60/2754	244/20692	1.28993e-06	5.23845e-05	4.03919e-05	ARFRP1/UBC/RPS27A/VCP/RAB29/UBXN6/ENTR1/VPS4A/VPS28/YKT6/TBC1D10B/LEPROT/VPS25/EHD2/RAB11B/CHMP1A/RAB14/RAB6B/BLOC1S2/STX16/RAB35/VAMP3/SCRIB/SNX33/TMEM50A/REPS2/MICALL2/VPS35/VPS26B/TBC1D17/SNX17/VTI1B/GGA1/VPS39/UBA52/LAPTM4B/ARL1/STX10/SGSM2/AP5S1/SNX27/ARF6/TMEM87B/RAB13/RAB7A/CHMP5/LAMTOR1/SNX6/AP3D1/ZFYVE16/RAB6D/ARHGAP1/ARL8B/EHD1/MVB12A/GOSR1/VPS29/RHOBTB3/SNX8/SLC66A2	60
BP	GO:0010810	regulation of cell-substrate adhesion	55/2754	217/20692	1.29026e-06	5.23845e-05	4.03919e-05	FN1/NDNF/RHOA/S100A10/RRAS/LGALS1/VEGFA/ACTG1/CSF1/CCN1/CALR/SDC4/CCDC80/C1QBP/MYADM/ABI3BP/CIB1/LRP1/FLNA/RAC1/ITGA5/SERPINE1/THY1/SMOC2/P4HB/CRK/CDC42/SPOCK1/ADAM15/PRKCZ/PDPN/COL1A1/ECM2/DNM2/DUSP22/DAPK3/SEMA3E/IQGAP1/ACTN4/EDIL3/NF2/ARPC2/NOTCH1/APOD/NINJ1/TBCD/FGG/NEDD9/RIN2/PTEN/SMAD3/TRIOBP/PPM1F/ARL2/EMILIN1	55
BP	GO:0001933	negative regulation of protein phosphorylation	95/2754	444/20692	1.39582e-06	5.63533e-05	4.34521e-05	DUSP1/TIMP3/RACK1/GSTP1/FKBP8/HSPB1/JUN/PEBP1/ERRFI1/PARK7/TAF7/PMEPA1/CAV1/CALM1/PTPN1/DUSP6/SMPD1/CTDSP1/SPRY4/FABP4/HDAC3/GADD45A/TRIB1/PID1/CTDSP2/SPRY2/PPP2R1A/GPS1/MYADM/CDK5RAP3/FOXO1/KLF4/PLPP3/CIB1/NPM1/ZC3H12A/VPS25/ITPRIP/EIF4G1/PSMD10/THY1/MLLT1/SYNJ2BP/MVP/PRKCZ/EZR/GFRA2/CALM2/AKT1/DUSP22/PKN1/SPRED3/TGFB1/PAFAH1B1/NF2/RAPGEF1/ADAR/INPP5K/SPRY1/IGBP1/AKT1S1/MLXIPL/DNAJA1/CDKN1A/SPRE…	95
BP	GO:0010821	regulation of mitochondrion organization	50/2754	191/20692	1.40189e-06	5.63533e-05	4.34521e-05	CLU/HAX1/DCN/SIRT7/SLC35F6/PARK7/ATP5IF1/TOMM7/CTTN/FIS1/VAT1/TSPO/YWHAQ/PDCD5/UBL5/RHOT2/HRK/LMNA/PID1/BAG3/INF2/LEPROT/GOLPH3/BNIP3L/SREBF2/BNIP3/GSK3A/PSMD10/MARCHF5/HIF1A/PMAIP1/YWHAH/AKT1/FAM162A/MICALL2/VPS35/UBE2L3/YWHAB/BAP1/MLLT11/SREBF1/HK2/CDC37/USP36/PPIF/VDAC1/UBE2D3/CSNK2A2/MPV17L/MIEF2	50
MF	GO:0061629	RNA polymerase II-specific DNA-binding transcription factor binding	64/2754	267/20692	1.49504e-06	5.95083e-05	4.58848e-05	ACTB/FOS/ID2/NFKBIA/HSPB1/JUN/DDX5/DMAP1/PARK7/TAF7/MED24/CPNE1/TADA3/NFE2L2/CALR/HDAC3/MED16/PRRX1/CDK5RAP3/KLF4/HDAC1/NPM1/GABARAPL1/AIP/HMGN3/AKAP8/RERG/TAF11/SRF/RELA/CHD4/CTBP2/HIF1A/COMMD7/NCOR2/YWHAH/PKN1/LMO2/ACTN4/TCF7L2/STAT3/TAF10/MIER1/ZBTB7A/IFI27/DNAJA1/CRY1/BHLHE40/NSD1/PHB2/VDR/TACC1/TGFB1I1/FUS/RXRA/SMAD3/NR4A2/TOB2/PARP1/FKBP4/FOXP1/MAPK14/MTDH/KDM1A	64
BP	GO:0072331	signal transduction by p53 class mediator	64/2754	267/20692	1.49504e-06	5.95083e-05	4.58848e-05	BCL3/PPP1R13L/MUC1/RPL11/RPL5/DDX5/RPL23/TAF7/RPS27L/RGCC/CD74/RPS7/FOXO3/GADD45A/NDRG1/CNOT11/CDK5RAP3/HDAC1/PIDD1/BTG2/RPA2/HINT1/PSMD10/PTTG1IP/NUAK1/KMT5A/BRD7/TAF11/CHD4/SOX4/SHISA5/ZNF385A/PMAIP1/AKT1/MBD3/SPRED3/RPA1/PERP/E2F4/TAF10/ING4/USP10/CDKN1A/DYRK2/SPRED2/CDKN1B/TMEM109/FOXM1/YJU2/PLAGL1/TNKS1BP1/IFI16/RAD9A/ARID3A/ING5/PML/MEAF6/CSNK2A2/NOC2L/MAPK14/PRMT1/KDM1A/CDK5R1/CNOT3	64
CC	GO:0005798	Golgi-associated vesicle	48/2754	181/20692	1.51637e-06	6.00632e-05	4.63126e-05	ARF1/ITM2B/SERPINA1/TGOLN2/B2M/LMAN2/GJA1/CD74/PEF1/PKD1/TMED10/YIF1A/ERGIC3/COPE/SEC16A/SREBF2/RAB14/SEC13/NUCB1/TEX261/STEAP2/KDELR1/COPB2/CCDC115/COPA/CNIH1/PDCD6/GNRH1/SCAP/BACE1/VTI1B/IER3IP1/KDELR3/SREBF1/KDELR2/VMA21/CLTA/SEC31A/RAB13/PI4KA/YIF1B/TMED4/CNIH4/COPZ1/COPZ2/CLTB/TGFA/VPS41	48
CC	GO:0005765	lysosomal membrane	83/2754	375/20692	1.57042e-06	6.16029e-05	4.74999e-05	IFITM3/EEF1A1/CD63/ATRAID/HSPA8/PSAP/CTSD/TMBIM1/SLC35F6/AHNAK/COL6A1/HSP90AB1/CYBRD1/CPNE1/UBXN6/M6PR/GRN/ANXA2/CD74/PLD3/BORCS7/SURF4/LAPTM4A/PGAP6/LAMTOR4/SLC39A14/ATP6V1G1/RRAGA/DTX3L/CTSA/GAA/LRP1/TMEM9/RAB14/SEC13/RMC1/BLOC1S2/LAMTOR3/MAGT1/ATP6AP2/NPRL2/BRI3/MARCHF8/ATP6V1B2/KXD1/DNAJC5/TMEM165/ANPEP/DRAM1/DAB2/VPS35/TMEM175/VTI1B/TMEM63A/CP/SNAP29/VPS39/UBA52/RAB5C/LPCAT1/LAMP2/LAPTM4B/CL…	83
CC	GO:0098852	lytic vacuole membrane	83/2754	375/20692	1.57042e-06	6.16029e-05	4.74999e-05	IFITM3/EEF1A1/CD63/ATRAID/HSPA8/PSAP/CTSD/TMBIM1/SLC35F6/AHNAK/COL6A1/HSP90AB1/CYBRD1/CPNE1/UBXN6/M6PR/GRN/ANXA2/CD74/PLD3/BORCS7/SURF4/LAPTM4A/PGAP6/LAMTOR4/SLC39A14/ATP6V1G1/RRAGA/DTX3L/CTSA/GAA/LRP1/TMEM9/RAB14/SEC13/RMC1/BLOC1S2/LAMTOR3/MAGT1/ATP6AP2/NPRL2/BRI3/MARCHF8/ATP6V1B2/KXD1/DNAJC5/TMEM165/ANPEP/DRAM1/DAB2/VPS35/TMEM175/VTI1B/TMEM63A/CP/SNAP29/VPS39/UBA52/RAB5C/LPCAT1/LAMP2/LAPTM4B/CL…	83
BP	GO:0045862	positive regulation of proteolysis	82/2754	370/20692	1.71495e-06	6.6949e-05	5.16221e-05	FN1/ARL6IP5/CLU/RHOA/RACK1/PCOLCE/CTSD/RCN3/RPS3/VSIR/RBX1/PCOLCE2/RPS27L/ATP5IF1/CAV1/FIS1/VCP/GRN/PDCD5/CCN2/ENO1/NFE2L2/CSNK1D/CCN1/ZER1/TRIB1/RIPK1/FAS/PIDD1/ZC3H12A/HSPD1/AXIN1/GSK3A/MTCH1/CSNK1E/MAPK3/PSMD10/TMEM259/DDX3X/MAP3K5/DIABLO/RAD23A/PSMC2/SNX33/TNFSF15/PMAIP1/AKT1/PDCD6/DAB2/HSF1/FAM162A/PERP/PSME1/STAT3/MYH9/EDEM1/EDEM2/IST1/SART3/DVL1/IFI16/UBQLN2/CLDN4/MAPK9/LGMN/GSN/BCAP31/PTE…	82
BP	GO:0050821	protein stabilization	49/2754	187/20692	1.72605e-06	6.70598e-05	5.17075e-05	CLU/GAPDH/HSP90AA1/RPL11/RABL3/RPL5/CAMLG/PARK7/RPL23/HSP90AB1/GRN/USP19/PPIB/CALR/RPS7/CRTAP/PLPP3/BAG3/CCT6A/SEC16A/FLNA/HSPD1/RTN4/CCT3/CCT2/IFT46/PFN1/SOX4/SMO/STX12/TELO2/ATP1B1/LAMP2/ATF7IP/CDKN1A/DVL3/BAG1/PHB2/CDC37/DVL1/USP36/PRKCD/PTEN/SMAD3/CHP1/TBRG1/P3H1/HIP1/SUGT1	49
BP	GO:0051348	negative regulation of transferase activity	69/2754	296/20692	1.73773e-06	6.71924e-05	5.18098e-05	DUSP1/RACK1/GSTP1/HSPB1/RPL11/EIF4A2/RPL5/ERRFI1/PARK7/RPL23/TAF7/CAV1/PRDX3/PTPN1/DUSP6/SMPD1/SPRY4/FABP4/RPS7/GADD45A/TRIB1/SPRY2/PPP2R1A/GPS1/CDK5RAP3/CIB1/DTX3L/NPM1/VPS25/ITPRIP/GSK3A/THY1/NPRL2/MLLT1/PIF1/MVP/AKT1/DUSP22/PKN1/SPRED3/HNRNPU/NF2/ADAR/INPP5K/SPRY1/AKT1S1/DNAJA1/CDKN1A/SPRED2/PRKAR1A/CDKN1B/DUSP7/IPO5/DVL1/PKIG/SNX6/DUSP8/PRKCD/GPRC5A/DUS2/PTEN/CHP1/WARS1/TAOK3/PPM1F/SMCR8/TAB1…	69
BP	GO:0042542	response to hydrogen peroxide	41/2754	146/20692	1.78827e-06	6.88187e-05	5.30638e-05	DUSP1/AQP1/SOD1/RACK1/PSAP/JUN/RPS3/PARK7/LDHA/EEF2/TXNIP/CST3/PRDX3/TXN/NFE2L2/FOXO3/PDGFRB/RIPK1/FOXO1/KLF4/AXL/BNIP3/HSPD1/MAP3K5/OSER1/ANXA1/CRK/RELA/NET1/COL1A1/RHOB/HSF1/CAPN2/MAP1LC3A/TRAP1/STAT6/PPIF/PAX2/PRKCD/PPP5C/SETX	41
BP	GO:0007178	transmembrane receptor protein serine/threonine kinase signaling pathway	80/2754	359/20692	1.82359e-06	6.98468e-05	5.38565e-05	HTRA1/FOS/RHOA/FMOD/VIM/COMP/EGR1/FKBP8/SKI/JUN/UBC/NBL1/RPS27A/FSTL1/BMP6/DDX5/LTBP3/HSP90AB1/PMEPA1/CAV1/HFE/CILP/CHRD/COL3A1/TWSG1/ASPN/TGFBR2/CCN1/ZYX/HSPA5/ITGB5/SPRY2/TOB1/FGF10/DKK3/PELO/FKBP1A/ZMIZ1/MAPK3/BMP2/ACVR2B/LTBP4/ZEB1/SH2B1/PRKCZ/DNM2/DUSP22/DAB2/SPRED3/TGFBRAP1/TGFB1/GLG1/WNT5A/NOTCH1/SPTBN1/UBA52/SPRY1/ZBTB7A/SPRED2/DACT2/FAM83G/DAND5/INHBA/SNX6/TGFB1I1/ZFYVE16/CD109/TFAP2B/CH…	80
BP	GO:1903050	regulation of proteolysis involved in cellular protein catabolic process	56/2754	225/20692	1.91989e-06	7.31901e-05	5.64344e-05	GABARAPL2/CLU/RACK1/RPL11/RBX1/RPL5/CAMLG/PARK7/RPL23/ATP5IF1/HSP90AB1/CAV1/HFE/VCP/USP19/UBXN1/NFE2L2/CSNK1D/PKD1/RPS7/ZER1/TRIB1/MAP1A/ARAF/AXIN1/GSK3A/CSNK1E/PSMD10/TMEM259/OS9/RAD23A/PSMC2/UBQLN4/AKT1/DAB2/PSME1/PSME3IP1/EDEM1/SCO1/EDEM2/ERLEC1/DERL2/DVL1/UBQLN2/MAPK9/BCAP31/PTEN/RNFT1/NUB1/PSME3/DESI1/PML/CSNK2A2/RNF144A/RNF40/PSMF1	56
MF	GO:0008135	translation factor activity, RNA binding	28/2754	84/20692	2.04785e-06	7.77035e-05	5.99145e-05	EEF1A1/EIF4H/EIF1/EIF4A2/EIF3G/EEF2/TUFM/EIF3D/EIF2B4/EIF3I/EEF1B2/EIF4G1/EIF5/EIF4B/GTPBP1/EIF2S3/EIF3B/EIF3K/EIF2B5/EIF1B/EIF4G2/MTIF3/MRPL58/EIF2B1/EIF3J/EIF3L/ETF1/EIF3A	28
BP	GO:2001243	negative regulation of intrinsic apoptotic signaling pathway	31/2754	98/20692	2.11891e-06	7.98218e-05	6.15478e-05	CLU/HSPB1/MUC1/TPT1/PARK7/PTPN1/NDUFS3/ACKR3/CD74/XBP1/ENO1/NFE2L2/MCL1/HDAC1/IVNS1ABP/DDIAS/DDX3X/PTTG1IP/SELENOS/ZNF385A/HIF1A/AKT1/CREB3/USP47/YBX3/VDAC2/DNAJA1/TRAP1/PPIF/NOC2L/KDM1A	31
BP	GO:0031668	cellular response to extracellular stimulus	61/2754	253/20692	2.12334e-06	7.98218e-05	6.15478e-05	GABARAPL2/FOS/GSTP1/HSPA8/JUN/VCAM1/HFE/XBP1/ATF4/HNRNPA1/NFE2L2/MAP1LC3B/HSPA5/TNC/FOXO3/TXN2/RRAGA/FOXO1/AXL/ULK1/FAS/ZC3H12A/GLUL/GABARAPL1/SLC2A1/SREBF2/EIF4G1/MAPK3/NPRL2/MAP3K5/GSDMD/RIPOR1/PPP1R9B/NUAK1/KANK2/SRF/ADNP/ZFYVE1/COL1A1/PMAIP1/KLF10/HNRNPL/SREBF1/GAS6/COMT/LAMP2/CDKN1A/SIPA1/MAP1LC3A/ARHGAP35/VDR/IFI16/RALB/PICK1/NR4A2/USF2/CACNB3/VPS41/NPRL3/AVPR1A/P2RX7	61
BP	GO:0009201	ribonucleoside triphosphate biosynthetic process	25/2754	71/20692	2.30275e-06	8.61674e-05	6.64407e-05	TMSB4X/ALDOA/ATP5F1B/PKM/COX5B/ATP5MC2/VCP/ATP5PB/ATP5F1E/ENO1/PID1/IMPDH2/ATP5MG/ATP5PO/ATP5PD/IMPDH1/ATP5MC1/TGFB1/UCKL1/ATP5PF/STAT3/VPS9D1/NME3/CAD/PARP1	25
BP	GO:1902750	negative regulation of cell cycle G2/M phase transition	33/2754	108/20692	2.38868e-06	8.89728e-05	6.86039e-05	PSMB4/RBX1/PSMB3/MIIP/PSMA4/VPS4A/CDK5RAP3/PSMA3/FHL1/PSMD13/PSMD4/PSMA5/PSMD10/MRNIP/PSMC2/PSMB6/TAOK2/PSMA7/PSME1/DONSON/USP47/PSMD2/CDKN1A/FOXN3/BABAM1/TAOK3/PSME3/PSMC3/CUL1/SKP1/PSMF1/PSMD3/AVEN	33
CC	GO:0035770	ribonucleoprotein granule	59/2754	243/20692	2.4394e-06	9.04472e-05	6.97407e-05	ACTB/RPS6/HAX1/RPS4X/NBDY/RPL6/RPLP0/CIRBP/VCP/ZFP36L1/PSMA4/NCL/RPL28/BTBD2/PABPC1/ZC3H12A/ICOSLG/PABPC1L/RAC1/MBNL1/EIF4G1/CSDE1/LSM4/CHTOP/SNRPB2/DDX3X/SARNP/NXF1/PSMC2/SNRPG/CDC42/LARP1/PUM1/RBM4/YBX1/MCRIP1/DHX30/HSF1/HNRNPL/IQGAP1/HNRNPU/FXR2/YTHDF2/SAMD4B/APOBEC3C/ZC3H12D/CKAP4/NFKBIZ/SERPINB1/KHNYN/NYNRIN/POLR2D/PSMC3/AGO4/SHFL/TRIM5/DCPS/DCP2/CNOT3	59
BP	GO:0090090	negative regulation of canonical Wnt signaling pathway	48/2754	184/20692	2.5086e-06	9.25903e-05	7.13932e-05	PSMB4/EGR1/IGFBP6/PFDN5/RBX1/PSMB3/CAV1/PSMA4/FOXO3/SOX9/DKK3/FOXO1/HDAC1/PSMA3/PSMD13/AXIN1/PSMD4/GSK3A/PSMA5/DDIT3/PSMD10/LMBR1L/BMP2/KREMEN1/PSMC2/PSMB6/RUVBL2/FZD6/DAB2/SHISA6/PSMA7/PSME1/GLI3/RAPGEF1/TCF7L2/WNT5A/NOTCH1/PSMD2/DVL3/DVL1/TNN/PSME3/PSMC3/TLE1/MAPK14/AXIN2/PSMF1/PSMD3	48
BP	GO:0006364	rRNA processing	56/2754	227/20692	2.57755e-06	9.47045e-05	7.30233e-05	RPL7A/RPS2/RPS9/RPS6/RPS16/RPL10A/RPS8/RPS15/RPL35A/RPS28/RPL35/RPS14/RPL11/SIRT7/RPL5/RPS21/RPS24/RPS27/EXOSC8/PA2G4/RPS19/UTP14C/RPS7/WDR74/IMP4/DKC1/DDX56/RPL14/NIFK/RPL27/RSL1D1/FBL/RPL7/SBDS/RRP7A/UTP25/WDR75/DDX17/FTSJ3/PIH1D1/DDX27/SART1/NOLC1/FRG1/USP36/NAF1/UTP15/DDX51/RRP36/UTP23/DDX47/NSUN4/NOP56/TSR2/NOP14/EBNA1BP2	56
CC	GO:0005938	cell cortex	70/2754	305/20692	2.64872e-06	9.67729e-05	7.46183e-05	CRIP2/EEF1A1/ACTB/RHOA/HAX1/CTTN/CAV1/HFE/SEPTIN2/ANXA2/CCN2/ENO1/CFL1/NCL/MYADM/RHOC/AGTRAP/AKT2/SEPTIN10/FLNA/MYL12B/RAC1/SLC2A1/DSTN/SHROOM1/ARFIP2/DST/C2CD2L/PPP1R9B/NDFIP1/PFN1/GPSM1/FSCN1/AKAP12/DLG4/CTBP2/PRKCZ/EZR/RHOB/CAPN2/TNFAIP2/PAFAH1B1/ACTN4/BSN/NF2/SPTBN1/MYH9/RHOG/ARF6/CLTA/FRY/FGFR2/DBNL/PKD2/SEPTIN8/SEPTIN6/TRAF6/RND3/CAP1/BFSP1/NRBP1/GSN/NEDD9/CALD1/DENND2B/RHOBTB3/MPP1/CLTB/PA…	70
BP	GO:0009199	ribonucleoside triphosphate metabolic process	28/2754	85/20692	2.66886e-06	9.67729e-05	7.46183e-05	RHOA/TMSB4X/ALDOA/ATP5F1B/PKM/COX5B/ATP5MC2/VCP/ATP5PB/ATP5F1E/ENO1/PID1/IMPDH2/ATP5MG/ATP5PO/ATP5PD/IMPDH1/ATP5MC1/GTPBP1/TGFB1/UCKL1/ATP5PF/STAT3/VPS9D1/ITPA/NME3/CAD/PARP1	28
BP	GO:0042177	negative regulation of protein catabolic process	38/2754	133/20692	2.6696e-06	9.67729e-05	7.46183e-05	TIMP1/GABARAPL2/TIMP3/ATRAID/TIMP2/RPL11/RPL5/CAMLG/PARK7/RPL23/CST3/HSP90AB1/HFE/ANXA2/USP19/SERPINE2/UBXN1/RPS7/CDK5RAP3/MAP1A/CTSA/FLNA/OS9/RELA/SNRNP70/LRIG2/VPS35/PSME3IP1/SCO1/LAPTM4B/ERLEC1/DERL2/DYSF/TIMP4/SMAD3/PML/CSNK2A2/PSMF1	38
BP	GO:1905475	regulation of protein localization to membrane	50/2754	195/20692	2.68482e-06	9.6892e-05	7.47101e-05	CD81/ACTB/RACK1/TMBIM1/FIS1/YWHAQ/PDCD5/ZDHHC8/LGALS3/VPS4A/PID1/CIB1/LRRC15/CEMIP/AKT2/LRP1/STX4/PKDCC/PPP1R9B/RER1/PRKCZ/EZR/PMAIP1/CNPY4/YWHAH/AKT1/DAB2/SHISA6/TGFB1/TCAF1/YWHAB/VTI1B/INPP5K/SPTBN1/MYO1C/RHOG/ARF6/TMEM59/STAC2/KCNE1/MESD/GSN/ERBB2/CHP1/ZDHHC5/CACNB3/TCAF2/CSK/MIEF2/CDK5R1	50
BP	GO:0031099	regeneration	51/2754	201/20692	2.9815e-06	0.000107036	8.25316e-05	CD81/RPL10/GSTP1/JUN/NNMT/PKM/LAMB2/CTNNA1/HFE/CD9/TSPO/GRN/TGFBR2/SULF2/TNC/PRRX1/FPGS/FGF10/KLF4/AXL/MAPK8IP3/ULK1/LRP1/PTPRF/THY1/KREMEN1/ANXA1/SRSF5/ADAM15/LRIG2/GLI3/PPP3CA/KLF5/MTPN/NOTCH1/GAS6/YAP1/APOD/NINJ1/CDKN1A/CDKN1B/MATN2/CCND1/DYSF/GSN/CAD/PTEN/PTCH1/C5AR1/CSNK2A2/JAM3	51
MF	GO:0090079	translation regulator activity, nucleic acid binding	33/2754	109/20692	2.99226e-06	0.000107036	8.25316e-05	EEF1A1/EIF4H/EIF1/EIF4A2/EIF3G/EEF2/RPS27L/TUFM/EIF3D/EIF2B4/C1QBP/EIF3I/EEF1B2/PABPC1/EIF4G1/EIF5/EIF4B/LARP1/SHMT2/GTPBP1/EIF2S3/EIF3B/EIF3K/EIF2B5/EIF1B/EIF4G2/MTIF3/MRPL58/EIF2B1/EIF3J/EIF3L/ETF1/EIF3A	33
BP	GO:0030278	regulation of ossification	53/2754	212/20692	3.10034e-06	0.000110416	8.51376e-05	IGFBP5/CEBPD/ID2/ATRAID/COMP/SKI/MGP/GNAS/SMOC1/ECM1/BMP6/DDX5/FAM20C/LTBP3/SRGN/CHRD/TWSG1/CSF1/ATF4/CCN1/SOX9/TOB1/ATP6AP1/IL6R/ANKH/ZBTB16/TXLNG/MAPK3/PKDCC/BMP2/KREMEN1/ACVR2B/HIF1A/BCOR/OMD/PDLIM7/ZHX3/TGFB1/GLI3/IL6ST/WNT5A/NOTCH1/DHRS3/FGFR2/DDR2/SMAD3/TNN/TOB2/PTCH1/MAPK14/AXIN2/P2RX7/PTGER4	53
BP	GO:0060828	regulation of canonical Wnt signaling pathway	68/2754	295/20692	3.11765e-06	0.000110547	8.52392e-05	PSMB4/EGR1/IGFBP6/PFDN5/RBX1/PSMB3/CAV1/VCP/DAAM2/PSMA4/CSNK1D/SULF2/FOXO3/SOX9/FGF10/DKK3/FOXO1/HDAC1/PSMA3/PPM1B/PSMD13/AXIN1/PSMD4/GSK3A/PSMA5/CSNK1E/DDIT3/PSMD10/LMBR1L/DDX3X/BMP2/KREMEN1/PSMC2/PSMB6/RUVBL2/SOX4/FZD6/COL1A1/DAPK3/DAB2/SHISA6/VPS35/PSMA7/PSME1/TGFB1/GLI3/RAPGEF1/TCF7L2/WNT5A/NOTCH1/USP47/PLEKHA4/YAP1/PSMD2/DVL3/FGFR2/DVL1/NLE1/CSNK1G2/SMAD3/TNN/PSME3/PSMC3/TLE1/MAPK14/AXIN2/PS…	68
BP	GO:0000413	protein peptidyl-prolyl isomerization	18/2754	43/20692	3.55673e-06	0.000124485	9.59865e-05	FKBP8/FKBP9/FKBP2/PPIB/FKBP10/PPIA/FKBP3/PPIC/AIP/PTPA/FKBP1A/FKBP11/FKBP14/PPIH/FKBP7/PPIG/PPIF/FKBP4	18
BP	GO:0021762	substantia nigra development	18/2754	43/20692	3.55673e-06	0.000124485	9.59865e-05	COX6B1/ACTB/RHOA/CALM1/NDUFS3/YWHAQ/ATP5PB/DYNLL1/HSPA5/SEC16A/MAOB/CDC42/CALM2/YWHAH/ATP5PF/SYPL2/GLUD1/TTBK1	18
BP	GO:0071364	cellular response to epidermal growth factor stimulus	18/2754	43/20692	3.55673e-06	0.000124485	9.59865e-05	EEF1A1/ZFP36L2/GSTP1/ERRFI1/ZFP36L1/BAIAP2/NCL/FOXC1/SOX9/PPP1R9B/COL1A1/AKT1/DUSP22/IQGAP1/INPP5K/PAX2/ERBB2/CAD	18
BP	GO:0070849	response to epidermal growth factor	19/2754	47/20692	3.58293e-06	0.000124864	9.62786e-05	EEF1A1/ZFP36L2/GSTP1/ERRFI1/ZFP36L1/BAIAP2/NCL/FOXC1/SOX9/MAPK3/PPP1R9B/COL1A1/AKT1/DUSP22/IQGAP1/INPP5K/PAX2/ERBB2/CAD	19
BP	GO:0007568	aging	72/2754	319/20692	3.63171e-06	0.000126024	9.71724e-05	TIMP1/IGFBP5/FOS/ID2/SOD1/COMP/TIMP2/SERPING1/JUN/ECRG4/DCN/EEF2/CTNNA1/B2M/TSPO/GSS/PRELP/CCN2/NFE2L2/TGFBR2/CALR/TPRA1/LMNA/GPX4/FOXO3/PDGFRB/NFKB2/NPM1/LRP1/ZMIZ1/RSL1D1/GSK3A/MAPK3/SERPINE1/PPP1R9B/NUAK1/MARCHF5/SRF/RELA/LOXL2/YBX1/VASH1/AKT1/ALDH3A1/MBD3/DLD/RPN2/NEK6/ERCC1/GNRH1/SCAP/PPP3CA/ULK3/STAT3/TERF2/SREBF1/DNMBP/NDUFS6/APOD/EIF2B5/CDKN1A/CANX/FOXM1/PAX2/PRKCD/GSN/SRR/MNT/PTEN/PML/MA…	72
CC	GO:0005766	primary lysosome	42/2754	155/20692	3.6887e-06	0.000126916	9.78609e-05	FTL/CD63/DPP7/PSAP/VAT1/CPNE1/VCP/GRN/ANXA2/PA2G4/FUCA1/CYB5R3/SURF4/PRDX6/CTSA/GAA/C3/MAGT1/BRI3/CCT2/IMPDH1/PYGB/DNAJC5/GDI2/NPC2/TOLLIP/SNAP29/ACLY/RAB5C/LPCAT1/LAMP2/ANXA11/IST1/PTGES2/CKAP4/LAMTOR1/CAP1/PRKCD/ACTR10/HEXA/NCSTN/GUSB	42
CC	GO:0042582	azurophil granule	42/2754	155/20692	3.6887e-06	0.000126916	9.78609e-05	FTL/CD63/DPP7/PSAP/VAT1/CPNE1/VCP/GRN/ANXA2/PA2G4/FUCA1/CYB5R3/SURF4/PRDX6/CTSA/GAA/C3/MAGT1/BRI3/CCT2/IMPDH1/PYGB/DNAJC5/GDI2/NPC2/TOLLIP/SNAP29/ACLY/RAB5C/LPCAT1/LAMP2/ANXA11/IST1/PTGES2/CKAP4/LAMTOR1/CAP1/PRKCD/ACTR10/HEXA/NCSTN/GUSB	42
BP	GO:0009141	nucleoside triphosphate metabolic process	33/2754	110/20692	3.73372e-06	0.000127923	9.86371e-05	RHOA/TMSB4X/GUK1/ALDOA/ATP5F1B/PKM/COX5B/ATP5MC2/VCP/ATP5PB/ATP5F1E/ENO1/PID1/IMPDH2/ATP5MG/AK8/ATP5PO/ATP5PD/AK1/IMPDH1/ATP5MC1/DUT/GTPBP1/TGFB1/UCKL1/ATP5PF/STAT3/VPS9D1/ITPA/NME3/CAD/PARP1/CMPK2	33
BP	GO:0030178	negative regulation of Wnt signaling pathway	54/2754	219/20692	3.91931e-06	0.000133717	0.000103105	PSMB4/RACK1/EGR1/IGFBP6/PFDN5/RBX1/PSMB3/CAV1/PSMA4/FOXO3/SOX9/HMGXB4/DKK3/FOXO1/HDAC1/PSMA3/LRP1/PSMD13/AXIN1/PSMD4/GSK3A/PSMA5/APCDD1L/DDIT3/PSMD10/LMBR1L/SHISA2/BMP2/KREMEN1/PSMC2/PSMB6/RUVBL2/FZD6/DAB2/SHISA6/PSMA7/PSME1/GLI3/RAPGEF1/TCF7L2/WNT5A/NOTCH1/PSMD2/DVL3/DVL1/RNF213/TNN/PSME3/PSMC3/TLE1/MAPK14/AXIN2/PSMF1/PSMD3	54
BP	GO:0010001	glial cell differentiation	56/2754	230/20692	3.9672e-06	0.000134785	0.000103928	CLU/RHOA/ID2/SOD1/VIM/GSTP1/SKI/MXRA8/LAMB2/CD9/GRN/DAAM2/SERPINE2/S100B/SOX9/METTL14/EIF2B4/NDRG1/NAB1/FGF10/HDAC1/AKT2/LRP1/FPR2/BNIP3/MAPK3/BMP2/TMEM98/RELA/SOX4/SMO/AKT1/TGFB1/GLI3/IL6ST/STAT3/NOTCH1/EIF2B5/NAB2/B4GALT5/LDLR/PAX2/EIF2B1/GSN/ERBB2/PTEN/RHEB/PICK1/NCSTN/C5AR1/METRN/HES1/DRD3/CSK/MMP24/TTBK1	56
BP	GO:0010038	response to metal ion	80/2754	366/20692	3.98629e-06	0.00013487	0.000103993	MT2A/DUSP1/FOS/AQP1/ID2/SOD1/SOD3/JUNB/JUN/BMP6/PARK7/SLC39A13/BSG/MT1E/TXNIP/CAV1/B2M/CYBRD1/HFE/CPNE1/CALM1/TSPO/SLC40A1/GSS/ATF4/NFE2L2/PEF1/MT1X/FABP4/CALR/FIBIN/SPARC/HSPA5/NDRG1/S100A13/BNIP3/GSK3A/MAPK3/APBB1/MAOB/MEF2A/TNFRSF11B/LOXL2/DLG4/HIF1A/CALM2/D2HGDH/AKT1/PDCD6/HSF1/IQGAP1/ERCC1/GNRH1/PPP3CA/BACE1/WNT5A/DPEP1/EIF2B5/ANXA11/SEC31A/MAP1LC3A/CDKN1B/PKD2/SYT12/PPIF/FGG/ADD1/CCND1/MAPK…	80
CC	GO:0031227	intrinsic component of endoplasmic reticulum membrane	44/2754	166/20692	4.1217e-06	0.000138872	0.00010708	FKBP8/SEC61A1/B2M/ALG3/STING1/CD74/CALR/ERGIC3/HSPA5/RETREG1/EMC4/AUP1/SARAF/SREBF2/MMGT1/EMC3/ANKLE2/RTN4/PDIA3/DPAGT1/TEX261/DNAJB12/EMC8/SELENOS/BFAR/TECR/PGAP3/RRBP1/PIGG/GRAMD1A/GPAA1/ESYT2/EDEM1/ELOVL1/EMC1/DERL2/CANX/PKD2/INSIG1/MARCHF6/EMC2/BCAP31/FICD/TMCO1	44
BP	GO:0055072	iron ion homeostasis	28/2754	87/20692	4.45739e-06	0.000149562	0.000115322	FTL/SOD1/BMP6/FTH1/B2M/CYBRD1/HFE/SLC40A1/NEDD8/EPAS1/SLC39A14/ATP6AP1/ATP6V1G1/SLC22A17/STEAP1/BDH2/SLC25A37/NDFIP1/STEAP2/CCDC115/HIF1A/ISCU/CP/NCOA4/ABCB7/CUL1/SKP1/ACO1	28
MF	GO:0003712	transcription coregulator activity	102/2754	498/20692	4.56948e-06	0.000152692	0.000117736	ID2/SRSF2/PFDN5/PPP1R13L/MUC1/BTG1/SIRT7/DMAP1/PARK7/SAP18/MED24/ZXDB/TADA3/HDGF/KAT2A/EDF1/HMGB2/HDAC3/FOXC1/UXT/MED8/MED16/PRRX1/ARID5B/MED10/NAB1/C1QBP/TOB1/TRIM28/HDAC1/NPM1/RERE/AIP/KMT2D/LMCD1/ZMIZ1/RCOR1/N4BP2L2/DDIT3/MED22/KMT5A/CALCOCO1/BRD7/TAF11/RUVBL2/EWSR1/SOX4/CTBP2/XPC/ZXDC/BCOR/NCOR2/TADA1/DYRK1B/SF1/JMJD6/PKN1/HNRNPU/LMO2/ZHX3/UBE2L3/ACTN4/IRF2BP2/DDX17/USP21/NOTCH1/ING4/YAP1/MIE…	102
BP	GO:0006007	glucose catabolic process	16/2754	36/20692	4.82539e-06	0.000160583	0.00012382	GAPDH/TPI1/ALDOA/PKM/ENO1/PGK1/PGAM1/PFKP/ENO2/GPI/HK1/PGM2L1/HK2/FOXK1/ADPGK/FOXK2	16
BP	GO:0034250	positive regulation of cellular amide metabolic process	44/2754	167/20692	4.88396e-06	0.000161868	0.000124811	CLU/RPS9/RHOA/RACK1/VIM/BCL3/RPS4X/JMJD4/PKM/RPL5/EEF2/TNFRSF1A/CIRBP/RPS27L/NFE2L2/YTHDF3/CCN1/EIF3D/C1QBP/PLXNB2/PABPC1/NPM1/EIF4G1/GSK3A/MAPK3/RPS6KB2/DDX3X/RBM3/RELA/SOX4/LARP1/NGRN/HNRNPL/EIF2S3/FXR2/PCIF1/YTHDF2/YBX3/EIF2B5/PRKCD/ERBB2/RXRA/NSUN4/POLR2D	44
BP	GO:0009206	purine ribonucleoside triphosphate biosynthetic process	23/2754	65/20692	5.26112e-06	0.00017366	0.000133903	TMSB4X/ALDOA/ATP5F1B/PKM/COX5B/ATP5MC2/VCP/ATP5PB/ATP5F1E/ENO1/PID1/IMPDH2/ATP5MG/ATP5PO/ATP5PD/IMPDH1/ATP5MC1/TGFB1/ATP5PF/STAT3/VPS9D1/NME3/PARP1	23
BP	GO:0019079	viral genome replication	36/2754	127/20692	5.89319e-06	0.000193735	0.000149383	IFITM3/IFITM2/HSPA8/HTATSF1/DDX5/VCP/RAB29/PPIB/TRIM28/PABPC1/MAVS/PPIA/ZC3H12A/MPHOSPH8/DDX3X/RAD23A/CDC42/CTBP2/PPIH/LARP1/MX1/TBC1D20/CCL2/ADAR/INPP5K/NOTCH1/GAS6/ILF3/IFI27/NFIA/APOBEC3C/PI4KA/TRIM38/VAPB/IFI16/SHFL	36
CC	GO:0036464	cytoplasmic ribonucleoprotein granule	56/2754	233/20692	6.03071e-06	0.000197457	0.000152252	ACTB/RPS6/HAX1/RPS4X/NBDY/RPL6/RPLP0/CIRBP/VCP/ZFP36L1/PSMA4/NCL/RPL28/BTBD2/PABPC1/ZC3H12A/ICOSLG/PABPC1L/RAC1/MBNL1/EIF4G1/CSDE1/LSM4/CHTOP/SNRPB2/DDX3X/SARNP/NXF1/PSMC2/SNRPG/CDC42/LARP1/PUM1/RBM4/YBX1/MCRIP1/IQGAP1/HNRNPU/FXR2/YTHDF2/SAMD4B/APOBEC3C/ZC3H12D/CKAP4/NFKBIZ/SERPINB1/KHNYN/NYNRIN/POLR2D/PSMC3/AGO4/SHFL/TRIM5/DCPS/DCP2/CNOT3	56
BP	GO:0009205	purine ribonucleoside triphosphate metabolic process	26/2754	79/20692	6.1138e-06	0.000199374	0.00015373	RHOA/TMSB4X/ALDOA/ATP5F1B/PKM/COX5B/ATP5MC2/VCP/ATP5PB/ATP5F1E/ENO1/PID1/IMPDH2/ATP5MG/ATP5PO/ATP5PD/IMPDH1/ATP5MC1/GTPBP1/TGFB1/ATP5PF/STAT3/VPS9D1/ITPA/NME3/PARP1	26
BP	GO:0051235	maintenance of location	72/2754	324/20692	6.48704e-06	0.000210699	0.000162463	FTL/TMSB10/TMSB4X/NFKBIA/BCL3/NBL1/PARK7/SRGN/FTH1/CAV1/CALM1/TSPO/GJA1/DGAT1/HSP90B1/TXN/PKD1/CALR/HILPDA/HSPA5/GOLPH3/ZC3H12A/CEMIP/AUP1/GAA/RASA3/FLNA/SREBF2/C3/FKBP1A/DDIT3/PSMD10/THY1/PLIN5/OS9/KDELR1/PLIN3/RER1/SUN1/ZFYVE1/CALM2/AKT1/HTR2C/HNRNPU/PAFAH1B1/HK1/UVRAG/YWHAB/GPAA1/KDELR3/KDELR2/HK2/CRY1/FGF2/PKD2/CD19/DAND5/INSIG1/GSTO1/AP3D1/DYSF/POLR2M/JPH3/GSN/EHD1/ALKBH7/GSTM2/ARL2/PML/SKP1…	72
BP	GO:0010952	positive regulation of peptidase activity	50/2754	201/20692	6.75593e-06	0.000218559	0.000168523	FN1/ARL6IP5/RHOA/RACK1/PCOLCE/CTSD/RCN3/RPS3/VSIR/PCOLCE2/RPS27L/CAV1/FIS1/VCP/GRN/PDCD5/CCN2/CCN1/RIPK1/FAS/PIDD1/HSPD1/MTCH1/MAPK3/DDX3X/MAP3K5/DIABLO/TNFSF15/PMAIP1/PDCD6/HSF1/FAM162A/PERP/PSME1/STAT3/IFI16/CLDN4/LGMN/GSN/BCAP31/UACA/SMAD3/PSME3/PPM1F/PML/NLRP1/MAPK14/HIP1/LCK/TTBK1	50
BP	GO:2000045	regulation of G1/S transition of mitotic cell cycle	47/2754	185/20692	6.89651e-06	0.000222221	0.000171347	ID2/MUC1/RPS27L/RGCC/CTDSP1/PKD1/GADD45A/CTDSP2/FGF10/RIPK1/CNOT11/KLF4/SLFN11/PIDD1/BTG2/RPA2/FHL1/EIF4G1/DCUN1D3/DDX3X/ANXA1/KANK2/BRD7/SOX4/ZNF385A/AKT1/E2F4/PSME1/CCL2/TMEM14B/CCND2/HYAL1/NACC2/CDKN1A/CDK10/CDKN1B/PKD2/PLAGL1/TNKS1BP1/LSM10/CCND1/ARID3A/PTEN/PSME3/PML/PRMT1/CNOT3	47
BP	GO:0055076	transition metal ion homeostasis	38/2754	138/20692	6.97294e-06	0.000223573	0.000172389	MT2A/FTL/SOD1/ARF1/BMP6/SLC39A13/MT1E/FTH1/B2M/CYBRD1/HFE/SLC40A1/NEDD8/MT1X/EPAS1/SLC39A14/ATP6AP1/ATP6V1G1/ATOX1/SLC22A17/STEAP1/BDH2/SLC25A37/NDFIP1/STEAP2/CCDC115/HIF1A/ISCU/CP/SCO1/AP3D1/NCOA4/ABCB7/SLC31A1/CUL1/SKP1/ACO1/LCK	38
BP	GO:0061614	pri-miRNA transcription by RNA polymerase II	20/2754	53/20692	6.99353e-06	0.000223573	0.000172389	FOS/EGR1/JUN/DDX5/FOXO3/SOX9/KLF4/SREBF2/BMP2/SRF/RELA/HIF1A/GNL3/TGFB1/KLF5/STAT3/SREBF1/FGF2/SMAD3/ATOH8	20
BP	GO:0009145	purine nucleoside triphosphate biosynthetic process	23/2754	66/20692	7.06451e-06	0.000224507	0.00017311	TMSB4X/ALDOA/ATP5F1B/PKM/COX5B/ATP5MC2/VCP/ATP5PB/ATP5F1E/ENO1/PID1/IMPDH2/ATP5MG/ATP5PO/ATP5PD/IMPDH1/ATP5MC1/TGFB1/ATP5PF/STAT3/VPS9D1/NME3/PARP1	23
BP	GO:1903510	mucopolysaccharide metabolic process	33/2754	113/20692	7.09171e-06	0.000224507	0.00017311	LUM/NDNF/BGN/FMOD/DCN/OGN/ST3GAL1/LYVE1/CHST3/B3GNT7/PRELP/BPNT2/CEMIP/ITIH6/CSGALNACT1/ST3GAL4/AKT1/OMD/CSPG4/TGFB1/HYAL1/B4GALT5/FGF2/B3GNT2/CHST15/NDST1/CHPF2/HEXA/IDS/CHST11/CHP1/GUSB/CHST14	33
CC	GO:0033116	endoplasmic reticulum-Golgi intermediate compartment membrane	25/2754	75/20692	7.10572e-06	0.000224507	0.00017311	SERPINA1/LMAN2/STING1/CSNK1D/SURF4/TMED10/CALR/YIF1A/ERGIC3/PIEZO1/ATP6AP1/YKT6/PLPP3/KDELR1/CNIH1/TBC1D20/WHAMM/CLN8/VMA21/YIF1B/ASPSCR1/BCAP31/COPZ2/TGFA/SLC35C2	25
BP	GO:0032147	activation of protein kinase activity	73/2754	331/20692	7.44268e-06	0.000234243	0.000180616	CHI3L1/CD81/SOD1/IGFBP6/UBC/RPS27A/VEGFA/PARK7/RPLP1/RGCC/PTPN1/DUSP6/MAPKAPK3/CD74/TXN/TGFBR2/GADD45A/FGF10/RIPK1/IL6R/RAF1/ERP29/MAPK8IP3/MAPKAPK2/AXIN1/MAPK3/LAMTOR3/BMP2/MAP3K5/ACVR2B/PRR5/MAP2K2/MLKL/CRK/MAP3K8/ADNP/TAOK2/PRKCZ/TNFSF15/MAP2K7/ADCY4/AKT1/PKN1/CSPG4/RAPGEF1/WNT5A/STRADA/MAP3K6/UBA52/GAS6/PRKAR1A/DBNL/FGF2/SHC1/TAB2/PHB2/DUSP7/TRAF6/PRKCD/GPRC5A/GPRC5C/PEA15/TAOK3/C5AR1/TGFA/FR…	73
BP	GO:0033119	negative regulation of RNA splicing	13/2754	26/20692	7.62721e-06	0.000238204	0.000183671	RPS13/PTBP1/SAP18/SRSF7/RPS26/RNPS1/C1QBP/SRSF6/HNRNPL/HNRNPA2B1/SRSF9/RBM42/RBM10	13
MF	GO:0048027	mRNA 5'-UTR binding	13/2754	26/20692	7.62721e-06	0.000238204	0.000183671	RPL41/RPS13/RPS14/RPL5/RPS3A/NCL/RPS7/RSL1D1/DDX3X/LARP1/SHMT2/GNL3/UTP23	13
BP	GO:0006040	amino sugar metabolic process	17/2754	41/20692	7.73138e-06	0.000240532	0.000185466	CHI3L1/CHI3L2/ST3GAL1/CHST3/MGAT1/GFPT2/CMAS/OVGP1/GNE/CSGALNACT1/EXTL2/DPAGT1/UAP1/OGA/NAGK/GNPDA1/UAP1L1	17
BP	GO:1904589	regulation of protein import	22/2754	62/20692	7.95703e-06	0.000246607	0.00019015	HSPA8/DMAP1/HSP90AB1/PDCD5/HDAC3/TRIM28/MAVS/BAG3/RBM22/ZC3H12A/FLNA/SMO/TGFB1/GLI3/APOD/NOLC1/IPO5/PKIG/PRKCD/SMAD3/CHP1/MAPK14	22
BP	GO:0051098	regulation of binding	79/2754	367/20692	8.29124e-06	0.000255988	0.000197384	CRTAC1/ACTB/TMSB4X/ID2/S100A10/RACK1/NFKBIA/SKI/BCL3/JUN/RPL11/PARK7/HSP90AB1/CAV1/B2M/HFE/CPNE1/ANXA2/STING1/TXN/EDF1/PKD1/HMGB2/EIF3D/FOXC1/TRIM28/KLF4/DTX3L/LRP1/PTPRF/FKBP1A/EIF4G1/CSNK1E/MAPK3/DDIT3/BMP2/CDON/CRK/SUMO3/MITD1/GPSM1/RUVBL2/CDC42/ADNP/ADAM15/CTBP2/SMO/HMBOX1/AKT1/DAB2/HSF1/HNRNPL/TGFB1/PPP3CA/TCF7L2/WNT5A/TAF10/PSME3IP1/ZBTB7A/CDKN1A/AKTIP/NSD1/NIBAN2/DVL1/IFI16/TRAF6/HDAC5/GTF…	79
BP	GO:0090263	positive regulation of canonical Wnt signaling pathway	40/2754	150/20692	9.45212e-06	0.000290724	0.000224167	PSMB4/PSMB3/CAV1/VCP/DAAM2/PSMA4/CSNK1D/SULF2/FGF10/PSMA3/PPM1B/PSMD13/AXIN1/PSMD4/PSMA5/CSNK1E/PSMD10/DDX3X/PSMC2/PSMB6/SOX4/COL1A1/DAPK3/VPS35/PSMA7/PSME1/TGFB1/USP47/PLEKHA4/YAP1/PSMD2/FGFR2/NLE1/CSNK1G2/SMAD3/PSME3/PSMC3/AXIN2/PSMF1/PSMD3	40
BP	GO:0006754	ATP biosynthetic process	20/2754	54/20692	9.72479e-06	0.000297982	0.000229764	TMSB4X/ALDOA/ATP5F1B/PKM/COX5B/ATP5MC2/VCP/ATP5PB/ATP5F1E/ENO1/PID1/ATP5MG/ATP5PO/ATP5PD/ATP5MC1/TGFB1/ATP5PF/STAT3/VPS9D1/PARP1	20
BP	GO:0036503	ERAD pathway	30/2754	100/20692	1.01337e-05	0.000308185	0.000237631	RCN3/TMUB2/CAV1/VCP/UBXN6/HSP90B1/USP19/UBXN1/NFE2L2/FBXO2/MAN1B1/HSPA5/FBXO44/AUP1/TMEM129/TMEM259/DNAJB12/OS9/SELENOS/JKAMP/EDEM1/EDEM2/SEC61B/UBXN4/ERLEC1/DERL2/UBQLN2/MARCHF6/BCAP31/RNFT1	30
BP	GO:0070301	cellular response to hydrogen peroxide	30/2754	100/20692	1.01337e-05	0.000308185	0.000237631	AQP1/RACK1/PSAP/RPS3/PARK7/CST3/TXN/NFE2L2/FOXO3/PDGFRB/RIPK1/FOXO1/KLF4/AXL/BNIP3/MAP3K5/OSER1/ANXA1/RELA/NET1/RHOB/HSF1/MAP1LC3A/TRAP1/STAT6/PPIF/PAX2/PRKCD/PPP5C/SETX	30
BP	GO:0061136	regulation of proteasomal protein catabolic process	48/2754	193/20692	1.02822e-05	0.000311536	0.000240215	GABARAPL2/CLU/RACK1/RPL11/RBX1/CAMLG/PARK7/HSP90AB1/CAV1/HFE/VCP/USP19/UBXN1/NFE2L2/CSNK1D/PKD1/ZER1/TRIB1/MAP1A/ARAF/GSK3A/CSNK1E/PSMD10/TMEM259/OS9/RAD23A/PSMC2/UBQLN4/AKT1/DAB2/PSME1/PSME3IP1/EDEM1/SCO1/EDEM2/ERLEC1/DERL2/DVL1/UBQLN2/MAPK9/BCAP31/RNFT1/NUB1/PSME3/DESI1/RNF144A/RNF40/PSMF1	48
BP	GO:0030111	regulation of Wnt signaling pathway	80/2754	375/20692	1.03208e-05	0.000311542	0.000240219	PSMB4/RACK1/EGR1/SKI/IGFBP6/PFDN5/RBX1/PSMB3/CAV1/VCP/DAAM2/PSMA4/CSNK1D/SULF2/FOXO3/SOX9/HMGXB4/FGF10/PPP2R1A/DKK3/FOXO1/PLPP3/HDAC1/PSMA3/LRP1/PPM1B/PSMD13/AXIN1/PSMD4/GSK3A/PSMA5/APCDD1L/CSNK1E/DDIT3/PSMD10/LMBR1L/SHISA2/DDX3X/ATP6AP2/BMP2/KREMEN1/PSMC2/PSMB6/RUVBL2/SOX4/FZD6/COL1A1/DAPK3/DAB2/SHISA6/VPS35/PSMA7/PSME1/TGFB1/GLI3/RAPGEF1/TCF7L2/WNT5A/NOTCH1/USP47/PLEKHA4/YAP1/PSMD2/DVL3/FGFR2/D…	80
BP	GO:0006900	vesicle budding from membrane	32/2754	110/20692	1.0595e-05	0.000318634	0.000245688	S100A10/ARF1/TRAPPC2L/SERPINA1/ANXA2/PEF1/CSNK1D/TMED10/VPS4A/ARFGAP2/GOLPH3/TRAPPC3/SEC16A/SEC13/RAB1A/CNIH1/DNM2/PDCD6/MX1/TBC1D20/SCAP/TRAPPC5/SEC31A/VAPB/RAB7A/CHMP5/INSIG1/AP3D1/PPP6R1/TGFA/TFG/P2RX7	32
BP	GO:0006839	mitochondrial transport	62/2754	271/20692	1.06859e-05	0.000320182	0.000246881	HAX1/HSP90AA1/ATP5F1B/SLC35F6/COX5B/ATP5MC2/ATP5IF1/TOMM7/FIS1/TSPO/YWHAQ/ATP5PB/ATP5F1E/PDCD5/UBL5/RHOT2/PITRM1/DNAJC19/TIMM44/BAG3/LEPROT/MPC2/SLC25A29/NAIF1/AIP/ATP5MG/BNIP3L/SREBF2/BNIP3/HSPD1/GSK3A/BLOC1S2/ATP5PO/SLC25A37/TIMM21/ATP5PD/ATP5MC1/PMAIP1/YWHAH/UCP2/MICALL2/VPS35/UBE2L3/YWHAB/TMEM14B/BAP1/ATP5PF/STAT3/SREBF1/HK2/USP36/PPIF/MID1IP1/ALKBH7/TOMM70/MCUR1/UBE2D3/TIMM17B/CSNK2A2/MPV17L…	62
BP	GO:1901532	regulation of hematopoietic progenitor cell differentiation	27/2754	86/20692	1.10059e-05	0.000328559	0.000253341	PSMB4/PSMB3/PSMA4/NFE2L2/FOXC1/PSMA3/PSMD13/PSMD4/N4BP2L2/PSMA5/PSMD10/PSMC2/PSMB6/KMT2A/LMO2/PSMA7/PSME1/NOTCH1/YTHDF2/YAP1/PSMD2/DPF2/PSME3/PSMC3/HES1/PSMF1/PSMD3	27
BP	GO:0009225	nucleotide-sugar metabolic process	16/2754	38/20692	1.12872e-05	0.000335723	0.000258864	GUK1/MGAT1/GFPT2/GNE/CSGALNACT1/GALT/GSK3A/EXTL2/DPAGT1/UAP1/GMDS/NANS/UXS1/NAGK/GNPDA1/UAP1L1	16
BP	GO:1904591	positive regulation of protein import	17/2754	42/20692	1.13833e-05	0.000337345	0.000260115	DMAP1/HSP90AB1/PDCD5/HDAC3/TRIM28/MAVS/BAG3/RBM22/ZC3H12A/FLNA/SMO/TGFB1/GLI3/IPO5/PRKCD/SMAD3/MAPK14	17
BP	GO:0030177	positive regulation of Wnt signaling pathway	46/2754	183/20692	1.15819e-05	0.000340744	0.000262736	PSMB4/SKI/PSMB3/CAV1/VCP/DAAM2/PSMA4/CSNK1D/SULF2/FGF10/PSMA3/PPM1B/PSMD13/AXIN1/PSMD4/PSMA5/CSNK1E/PSMD10/DDX3X/ATP6AP2/BMP2/PSMC2/PSMB6/SOX4/COL1A1/DAPK3/DAB2/VPS35/PSMA7/PSME1/TGFB1/WNT5A/USP47/PLEKHA4/YAP1/PSMD2/FGFR2/NLE1/DIXDC1/CSNK1G2/SMAD3/PSME3/PSMC3/AXIN2/PSMF1/PSMD3	46
BP	GO:2001235	positive regulation of apoptotic signaling pathway	46/2754	183/20692	1.15819e-05	0.000340744	0.000262736	TIMP3/SOD1/RACK1/RPS3/RPL11/PARK7/ATP5IF1/CTNNA1/CAV1/FIS1/YWHAQ/PDCD5/MCL1/HRK/RPS7/PPP2R1A/RIPK1/FAS/BNIP3/DEDD2/GSK3A/DDIT3/PDIA3/SFPQ/PMAIP1/YWHAH/DAPK3/FAM162A/YWHAB/MLLT11/TRPS1/NACC2/INHBA/PIAS4/RAD9A/PPIF/MAPK9/PRKCD/GSN/BCAP31/PEA15/PTEN/SMAD3/ING5/PML/LCK	46
BP	GO:0051651	maintenance of location in cell	52/2754	216/20692	1.21216e-05	0.000355332	0.000273984	FTL/TMSB10/TMSB4X/BCL3/PARK7/SRGN/FTH1/CAV1/CALM1/TSPO/GJA1/HSP90B1/TXN/CALR/HSPA5/GOLPH3/CEMIP/GAA/RASA3/FKBP1A/DDIT3/THY1/OS9/KDELR1/RER1/SUN1/CALM2/AKT1/HTR2C/HNRNPU/PAFAH1B1/HK1/UVRAG/GPAA1/KDELR3/KDELR2/HK2/FGF2/PKD2/CD19/INSIG1/GSTO1/AP3D1/POLR2M/JPH3/GSN/GSTM2/ARL2/PML/SKP1/P2RX7/LCK	52
BP	GO:1902369	negative regulation of RNA catabolic process	23/2754	68/20692	1.2443e-05	0.000363444	0.000280239	CIRBP/TOB1/PABPC1/DKC1/TENT4A/MAPKAPK2/RBM24/MYD88/TENT5A/LARP1/YBX1/SLIRP/HNRNPU/YBX3/PKP1/NAF1/FUS/GDNF/MAPK14/AXIN2/PARN/HNRNPC/RBM10	23
BP	GO:0071156	regulation of cell cycle arrest	31/2754	106/20692	1.28622e-05	0.00037434	0.000288641	ID2/MUC1/RPL23/RGCC/HSP90AB1/CALR/GADD45A/FGF10/CNOT11/PIDD1/BTG2/AKT2/SOX4/ZNF385A/E2F4/ZBTB17/MLXIPL/CDKN1A/CDKN1B/PKD2/FOXM1/PLAGL1/TNKS1BP1/SDE2/CCND1/ARID3A/HMGN5/PML/PRMT1/CDK5R1/CNOT3	31
BP	GO:0043254	regulation of protein-containing complex assembly	92/2754	449/20692	1.29526e-05	0.000375626	0.000289632	CLU/TMSB10/RPL13A/RHOA/TMSB4X/HAX1/RACK1/ARF1/HSPA8/HSP90AA1/TPPP3/RPS3/BRK1/WASF2/RBX1/VEGFA/PARK7/PMEPA1/CTTN/VCP/BAIAP2/CAPG/HRK/LGALS3/SPIDR/HSPA5/PIEZO1/MYADM/RHOC/RAF1/MSN/ULK1/CYFIP1/RPA2/RAC1/EIF4G1/ERCC3/MMP3/DDX3X/LCAT/STX1A/ARFIP2/PSMC2/PFN1/FSCN1/CDC42/PRKCZ/ARPC5L/HSF1/RPA1/CHD1L/WHAMM/VPS35/ERCC1/TGFB1/GFAP/MTPN/ARPC2/SPTBN1/PIH1D1/VDAC2/MYO1C/PSRC1/ATF7IP/TRAPPC12/SSH3/ARF6/DBNL/CD…	92
BP	GO:1903706	regulation of hemopoiesis	100/2754	498/20692	1.34645e-05	0.00038908	0.000300006	PSMB4/ZFP36L2/FOS/RHOA/ID2/HAX1/SOD1/NFKBIA/LAG3/JUN/GNAS/VSIR/MAFB/PSMB3/B2M/ZFP36L1/CYP26B1/CD74/XBP1/FAM210B/CSF1/PSMA4/KAT2A/NFE2L2/TGFBR2/HMGB2/LGALS3/FOXC1/FOXO3/TRIB1/NFATC2/ATP6AP1/RIPK1/H4C3/CIB1/AXL/HDAC1/ZBTB16/ZC3H12A/PSMA3/NKAP/LOXL3/KMT2D/PSMD13/ZMIZ1/PSMD4/N4BP2L2/TCF7/PSMA5/PSMD10/HLX/ZEB1/NDFIP1/ANXA1/PSMC2/PSMB6/P4HTM/PAF1/SOX4/PRKCZ/HIF1A/ACIN1/KMT2A/KLF10/KLF13/LMO2/PSMA7/PSME…	100
CC	GO:0005852	eukaryotic translation initiation factor 3 complex	10/2754	17/20692	1.3646e-05	0.000390161	0.00030084	EIF3G/EIF3D/EIF3I/DDX3X/ABCE1/EIF3B/EIF3K/EIF3J/EIF3L/EIF3A	10
CC	GO:0016282	eukaryotic 43S preinitiation complex	10/2754	17/20692	1.3646e-05	0.000390161	0.00030084	EIF1/EIF3G/EIF3D/EIF3I/EIF3B/EIF3K/EIF1B/EIF3J/EIF3L/EIF3A	10
MF	GO:0043024	ribosomal small subunit binding	10/2754	17/20692	1.3646e-05	0.000390161	0.00030084	EIF4H/EIF1/ERAL1/NPM1/DDX3X/EIF4B/LARP1/ABCE1/EIF1B/MTIF3	10
BP	GO:0035437	maintenance of protein localization in endoplasmic reticulum	9/2754	14/20692	1.37584e-05	0.000391994	0.000302253	GJA1/HSPA5/OS9/KDELR1/RER1/GPAA1/KDELR3/KDELR2/INSIG1	9
BP	GO:0009144	purine nucleoside triphosphate metabolic process	27/2754	87/20692	1.39528e-05	0.000394762	0.000304387	RHOA/TMSB4X/GUK1/ALDOA/ATP5F1B/PKM/COX5B/ATP5MC2/VCP/ATP5PB/ATP5F1E/ENO1/PID1/IMPDH2/ATP5MG/ATP5PO/ATP5PD/IMPDH1/ATP5MC1/GTPBP1/TGFB1/ATP5PF/STAT3/VPS9D1/ITPA/NME3/PARP1	27
BP	GO:0060218	hematopoietic stem cell differentiation	27/2754	87/20692	1.39528e-05	0.000394762	0.000304387	PSMB4/PSMB3/PSMA4/NFE2L2/FOXC1/PSMA3/PSMD13/PSMD4/N4BP2L2/PSMA5/PSMD10/LMBR1L/PSMC2/PSMB6/SRF/KMT2A/LMO2/PSMA7/PSME1/YTHDF2/YAP1/PSMD2/PSME3/PSMC3/PSMF1/PSMD3/CHD2	27
BP	GO:1902036	regulation of hematopoietic stem cell differentiation	24/2754	73/20692	1.40345e-05	0.000395696	0.000305108	PSMB4/PSMB3/PSMA4/NFE2L2/FOXC1/PSMA3/PSMD13/PSMD4/N4BP2L2/PSMA5/PSMD10/PSMC2/PSMB6/KMT2A/LMO2/PSMA7/PSME1/YTHDF2/YAP1/PSMD2/PSME3/PSMC3/PSMF1/PSMD3	24
BP	GO:1902893	regulation of pri-miRNA transcription by RNA polymerase II	19/2754	51/20692	1.46465e-05	0.00041152	0.000317309	FOS/EGR1/JUN/FOXO3/SOX9/KLF4/SREBF2/BMP2/SRF/RELA/HIF1A/GNL3/TGFB1/KLF5/STAT3/SREBF1/FGF2/SMAD3/ATOH8	19
BP	GO:0033673	negative regulation of kinase activity	61/2754	268/20692	1.48128e-05	0.000414757	0.000319805	DUSP1/RACK1/GSTP1/HSPB1/ERRFI1/PARK7/TAF7/CAV1/PRDX3/PTPN1/DUSP6/SMPD1/SPRY4/FABP4/GADD45A/TRIB1/SPRY2/PPP2R1A/GPS1/CDK5RAP3/CIB1/NPM1/VPS25/ITPRIP/THY1/NPRL2/MLLT1/MVP/AKT1/DUSP22/PKN1/SPRED3/HNRNPU/NF2/ADAR/INPP5K/SPRY1/AKT1S1/DNAJA1/CDKN1A/SPRED2/PRKAR1A/CDKN1B/DUSP7/IPO5/DVL1/PKIG/SNX6/DUSP8/PRKCD/GPRC5A/DUS2/PTEN/CHP1/WARS1/TAOK3/PPM1F/SMCR8/TAB1/CEP43/CSK	61
CC	GO:0030176	integral component of endoplasmic reticulum membrane	41/2754	158/20692	1.50402e-05	0.000419679	0.0003236	FKBP8/SEC61A1/B2M/ALG3/STING1/CD74/CALR/ERGIC3/HSPA5/RETREG1/EMC4/AUP1/SARAF/SREBF2/MMGT1/EMC3/ANKLE2/RTN4/PDIA3/DPAGT1/TEX261/DNAJB12/EMC8/SELENOS/BFAR/TECR/RRBP1/PIGG/GPAA1/EDEM1/ELOVL1/EMC1/DERL2/CANX/PKD2/INSIG1/MARCHF6/EMC2/BCAP31/FICD/TMCO1	41
BP	GO:1900180	regulation of protein localization to nucleus	35/2754	127/20692	1.54765e-05	0.000430374	0.000331847	DMAP1/PARK7/HSP90AB1/HDAC3/LMNA/CDK5RAP3/TRIM28/MAVS/BAG3/CCT6A/DKC1/DTX3L/RBM22/ZC3H12A/GLUL/FLNA/CCT3/TMEM98/CCT2/SUMO3/SMO/AKT1/TGFB1/GLI3/NF2/APOD/NOLC1/IPO5/PKIG/PRKCD/SMAD3/CHP1/PARP1/MAPK14/RASSF5	35
CC	GO:0031252	cell leading edge	87/2754	421/20692	1.57511e-05	0.000436514	0.000336581	EEF1A1/ACTB/S100A6/RHOA/HAX1/ARF1/VIM/RPS3/BRK1/WASF2/CTNNA1/CTTN/ANXA2/BAIAP2/SPRY4/CAPG/ATF4/CFL1/INPPL1/S100B/SPRY2/PLEKHO1/PIEZO1/PDGFRB/MYADM/PABPC1/CIB1/CYFIP1/AKT2/GABARAPL1/RAC1/DPYSL3/PDLIM4/STX4/ITGA5/DDX3X/THY1/ATP6AP2/APBB1/ARFIP2/DST/PPP1R9B/EPS8L2/P4HB/ATP6V1B2/SCRIB/FSCN1/CDC42/PACSIN2/PRKCZ/PDPN/FGR/EZR/DNM2/ARF4/DUSP22/SHISA6/IQGAP1/CSPG4/PDLIM7/PAFAH1B1/NF2/PSD3/INPP5K/ARPC2/SPT…	87
BP	GO:0006469	negative regulation of protein kinase activity	57/2754	246/20692	1.6054e-05	0.000443396	0.000341887	DUSP1/RACK1/GSTP1/HSPB1/ERRFI1/PARK7/TAF7/CAV1/PTPN1/DUSP6/SMPD1/SPRY4/FABP4/GADD45A/TRIB1/SPRY2/PPP2R1A/GPS1/CDK5RAP3/CIB1/NPM1/VPS25/ITPRIP/THY1/MLLT1/MVP/AKT1/DUSP22/PKN1/SPRED3/NF2/ADAR/INPP5K/SPRY1/AKT1S1/DNAJA1/CDKN1A/SPRED2/PRKAR1A/CDKN1B/DUSP7/IPO5/DVL1/PKIG/SNX6/DUSP8/PRKCD/GPRC5A/DUS2/PTEN/CHP1/WARS1/TAOK3/PPM1F/SMCR8/TAB1/CEP43	57
BP	GO:0007004	telomere maintenance via telomerase	23/2754	69/20692	1.63311e-05	0.000449521	0.00034661	HSP90AA1/HSP90AB1/PNKP/HNRNPA1/CCT6A/DKC1/MAPK3/CCT3/CCT2/PIF1/HMBOX1/MAP2K7/TELO2/RPA1/HNRNPU/TERF2/TNKS1BP1/NAF1/WRAP53/PARN/HNRNPC/SMG6/DCP2	23
BP	GO:0008631	intrinsic apoptotic signaling pathway in response to oxidative stress	17/2754	43/20692	1.65007e-05	0.000451131	0.000347851	ARL6IP5/SOD1/HSPB1/PARK7/NFE2L2/MCL1/MAP3K5/DIABLO/P4HB/SFPQ/HIF1A/AKT1/TRAP1/PRKCD/ZNF622/PARP1/PML	17
BP	GO:1903146	regulation of autophagy of mitochondrion	17/2754	43/20692	1.65007e-05	0.000451131	0.000347851	HAX1/PARK7/ATP5IF1/TOMM7/CTTN/TSPO/BNIP3L/SREBF2/BNIP3/GSK3A/HIF1A/SREBF1/HK2/CDC37/USP36/VDAC1/CSNK2A2	17
BP	GO:0031145	anaphase-promoting complex-dependent catabolic process	26/2754	83/20692	1.66282e-05	0.000453091	0.000349363	PSMB4/ECRG4/UBC/RPS27A/PSMB3/PSMA4/PSMA3/CDC16/PSMD13/ANAPC16/PSMD4/PSMA5/PSMD10/PSMC2/PSMB6/PSMA7/PSME1/ANAPC5/UBA52/PSMD2/ANAPC2/PSME3/PSMC3/ANAPC1/PSMF1/PSMD3	26
BP	GO:0071559	response to transforming growth factor beta	59/2754	258/20692	1.74934e-05	0.000475071	0.000366311	HTRA1/ZFP36L2/FOS/RHOA/FMOD/SKI/JUN/UBC/RPS27A/LTBP3/HSP90AB1/PMEPA1/CAV1/ZFP36L1/CILP/PDCD5/COL3A1/TWSG1/ASPN/TGFBR2/ZYX/HSPA5/ITGB5/SOX9/SPRY2/DKK3/ZMIZ1/MXRA5/LTBP4/ZEB1/CRK/PRKCZ/COL1A1/DNM2/DUSP22/SOX5/DAB2/SPRED3/TGFBRAP1/TGFB1/GLG1/WNT5A/UBA52/SPRY1/ZBTB7A/FNDC4/SPRED2/FGFR2/DAND5/SNX6/TGFB1I1/CD109/CHST11/SMAD3/PARP1/PML/EMILIN1/TAB1/BCL9L	59
BP	GO:0042770	signal transduction in response to DNA damage	36/2754	133/20692	1.81443e-05	0.000490295	0.000378049	BCL3/MUC1/DDX5/RPS27L/RGCC/CD74/FOXO3/GADD45A/NDRG1/CNOT11/PIDD1/BTG2/PSMD10/PTTG1IP/KMT5A/SOX4/ZNF385A/PMAIP1/SPRED3/E2F4/ING4/USP10/CDKN1A/SPRED2/CDKN1B/FOXM1/YJU2/PLAGL1/TNKS1BP1/ARID3A/BABAM1/PML/MAPK14/PRMT1/KDM1A/CNOT3	36
BP	GO:0043406	positive regulation of MAP kinase activity	60/2754	264/20692	1.81747e-05	0.000490295	0.000378049	CD81/SOD1/IGFBP6/UBC/RPS3/RPS27A/VEGFA/PTPN1/DUSP6/MAPKAPK3/CD74/FZD8/GADD45A/FGF18/PDGFRB/FGF10/RIPK1/RAF1/ERP29/MAPK8IP3/SASH1/MAPKAPK2/MAPK3/LAMTOR3/BMP2/MAP3K5/PDGFA/MAP2K2/MLKL/CRK/MAP3K8/FGFR1/TAOK2/MAP2K7/PKN1/IQGAP1/CSPG4/TGFB1/RAPGEF1/WNT5A/MAP3K6/UBA52/DVL3/DBNL/FGF2/SHC1/TAB2/DUSP7/TRAF6/ERBB2/PEA15/TAOK3/C5AR1/TGFA/FRS2/MAPK14/TAB1/MAP3K20/P2RX7/CSK	60
BP	GO:0006403	RNA localization	55/2754	236/20692	1.88213e-05	0.000506056	0.000390202	RPS15/SRSF2/SRSF7/ZFP36L1/HNRNPA1/TGFBR2/RNPS1/SRSF1/CCT6A/DKC1/NPM1/NUP85/NXT2/BICD2/CPSF1/SEC13/FBL/FYTTD1/CHTOP/CCT3/SARNP/NXF1/CCT2/MCM3AP/SRSF6/SRSF5/RUVBL2/SFPQ/MVP/ZNF385A/YBX1/SRSF11/ABCE1/HSF1/HNRNPU/HNRNPA2B1/SRRM1/TERF2/DDX39A/PIH1D1/MYO1C/SLBP/SRSF9/IWS1/DHX38/ALKBH5/NAF1/NCBP3/NUP188/POLR2D/WRAP53/ZC3H11A/PARN/SMG6/DCP2	55
BP	GO:0045732	positive regulation of protein catabolic process	53/2754	225/20692	1.93095e-05	0.00051637	0.000398155	CLU/CD81/RACK1/HSP90AA1/OAZ1/RBX1/ATP5IF1/CAV1/VCP/GJA1/NFE2L2/CSNK1D/MYLIP/ZER1/VPS28/TRIB1/SOX9/FOXO1/MSN/LRP1/AXIN1/GSK3A/CSNK1E/PSMD10/TMEM259/PTTG1IP/NDFIP1/RAD23A/PSMC2/SNX33/EZR/AKT1/OAZ2/DAB2/VPS35/GGA1/WNT5A/EDEM1/LPCAT1/EDEM2/CDKN1B/RAB7A/DVL1/UBQLN2/LDLR/MAPK9/BCAP31/C4BPA/PTEN/RNFT1/NUB1/RNF144A/RNF40	53
BP	GO:0002062	chondrocyte differentiation	31/2754	108/20692	1.93957e-05	0.00051637	0.000398155	COMP/TGFBI/ECM1/BMP6/LTBP3/CCN2/TGFBR2/SLC39A14/SULF2/FGF18/SOX9/ZBTB16/BPNT2/EFEMP1/PKDCC/BMP2/RELA/LOXL2/FGFR1/SOX5/TGFB1/GLI3/GLG1/TRPS1/MEX3C/CREB3L2/COL27A1/CHST11/SMAD3/MAPK14/AXIN2	31
BP	GO:0006024	glycosaminoglycan biosynthetic process	31/2754	108/20692	1.93957e-05	0.00051637	0.000398155	LUM/BGN/FMOD/DCN/OGN/ST3GAL1/GALNT5/CHST3/B3GNT7/PRELP/SDC4/PDGFRB/CEMIP/CSGALNACT1/SDC2/ST3GAL4/AGRN/OMD/CSPG4/TGFB1/B3GAT3/HYAL1/B4GALT5/B3GNT2/CHST15/NDST1/CHPF2/HEXA/CHST11/B4GALT7/CHST14	31
BP	GO:0000422	autophagy of mitochondrion	25/2754	79/20692	1.97531e-05	0.00052246	0.000402851	GABARAPL2/HAX1/PARK7/ATP5IF1/TOMM7/CTTN/FIS1/CTSK/TSPO/MAP1LC3B/GABARAPL1/BNIP3L/SREBF2/BNIP3/GSK3A/HIF1A/ATG2A/SREBF1/HK2/MAP1LC3A/PHB2/CDC37/USP36/VDAC1/CSNK2A2	25
BP	GO:0061726	mitochondrion disassembly	25/2754	79/20692	1.97531e-05	0.00052246	0.000402851	GABARAPL2/HAX1/PARK7/ATP5IF1/TOMM7/CTTN/FIS1/CTSK/TSPO/MAP1LC3B/GABARAPL1/BNIP3L/SREBF2/BNIP3/GSK3A/HIF1A/ATG2A/SREBF1/HK2/MAP1LC3A/PHB2/CDC37/USP36/VDAC1/CSNK2A2	25
BP	GO:0070585	protein localization to mitochondrion	38/2754	144/20692	2.0193e-05	0.000531231	0.000409614	HAX1/HSP90AA1/ATP5IF1/TOMM7/FIS1/TSPO/YWHAQ/PDCD5/UBL5/PITRM1/DNAJC19/TIMM44/BAG3/LEPROT/AIP/BNIP3L/SREBF2/HSPD1/GSK3A/DDIT3/TIMM21/MARCHF5/PMAIP1/YWHAH/AKT1/MICALL2/UBE2L3/HK1/YWHAB/BAP1/SREBF1/HK2/DNAJA1/USP36/TOMM70/UBE2D3/TIMM17B/CSNK2A2	38
CC	GO:0016469	proton-transporting two-sector ATPase complex	19/2754	52/20692	2.02156e-05	0.000531231	0.000409614	ATP5F1B/ATP6V0E1/ATP5MC2/ATP5PB/ATP5F1E/ATP6AP1/ATP6V1G1/ATP5MG/ATP5PO/ATP6AP2/ATP5PD/CCDC115/ATP5MC1/ATP6V1B2/ATP5PF/ATP6V1E2/PPIF/ATP6V0B/ATP6V0A1	19
BP	GO:0051170	import into nucleus	43/2754	171/20692	2.17697e-05	0.000569618	0.000439213	NFKBIA/SNRPD2/SNRPB/DMAP1/RPL23/TXNIP/HSP90AB1/HNRNPA1/SNRPE/HDAC3/LMNA/TRIM28/MAVS/BAG3/RBM22/ZC3H12A/NUP85/NXT2/FLNA/SNRPD3/PTTG1IP/SNRPG/SMO/AKT1/TGFB1/GLI3/PPP3CA/STAT3/APOD/CDKN1A/NOLC1/PHB2/IPO5/HTATIP2/PKIG/TMCO6/PRKCD/NUP188/SMAD3/CHP1/PML/MBTPS1/MAPK14	43
BP	GO:0019058	viral life cycle	73/2754	341/20692	2.18167e-05	0.000569618	0.000439213	IFITM3/CD81/IFITM2/RPSA/HSPA8/LGALS1/UBC/RPS27A/SIVA1/HTATSF1/DDX5/HSP90AB1/CAV1/VCP/RAB29/CD74/PPIB/VPS4A/ITGB5/VPS28/TNFRSF14/EFNB2/TRIM28/PABPC1/MAVS/PPIA/AXL/LRRC15/ZC3H12A/NUP85/LRSAM1/CTSB/CHMP1A/SEC13/MPHOSPH8/ITGA5/DDX3X/RAB1A/RAD23A/P4HB/CDC42/CTBP2/ANPEP/PPIH/LARP1/MX1/TBC1D20/UVRAG/CCL2/ADAR/INPP5K/NOTCH1/UBA52/GAS6/ILF3/HYAL1/IFI27/NFIA/APOBEC3C/IST1/PI4KA/TRIM38/VAPB/RAB7A/CHMP5/IFI1…	73
BP	GO:0000028	ribosomal small subunit assembly	11/2754	21/20692	2.21471e-05	0.000576392	0.000444436	RPS5/RPSA/RPS15/RPS28/RPS14/RPS27/RPS27L/RPL38/RPS19/ERAL1/RRP7A	11
BP	GO:2001252	positive regulation of chromosome organization	45/2754	182/20692	2.24037e-05	0.000580946	0.000447948	MUC1/VEGFA/KAT2A/PNKP/HNRNPA1/LMNA/RTF1/TRIM28/CCT6A/DKC1/CDC16/AKAP8/MPHOSPH8/CHTOP/MAPK3/CCT3/CCT2/BRD7/PAF1/RUVBL2/SFPQ/HMBOX1/MAP2K7/KMT2A/HNRNPU/HNRNPA2B1/ERCC1/GNL3/NABP2/ANAPC5/SREBF1/PIH1D1/MIER1/ATF7IP/SART3/WDR5/NAF1/DMRTC2/MECP2/TADA2B/PML/PARN/RNF40/KDM1A/JDP2	45
BP	GO:0043281	regulation of cysteine-type endopeptidase activity involved in apoptotic process	51/2754	215/20692	2.24652e-05	0.000580946	0.000447948	ARL6IP5/RHOA/AQP1/RACK1/CTSD/RPS3/VEGFA/PARK7/RPS27L/FIS1/PRDX3/VCP/PDCD5/CCN2/CCN1/IFI6/RIPK1/RAF1/KLF4/FAS/PIDD1/HSPD1/MTCH1/DDX3X/MAP3K5/DIABLO/TNFSF15/PMAIP1/AKT1/PDCD6/HSF1/FAM162A/PIH1D1/DPEP1/GAS6/USP47/IGBP1/PRDX5/NLE1/PAX2/MICAL1/GSN/BCAP31/TFAP2B/UACA/SMAD3/PPM1F/PML/NLRP1/HIP1/LCK	51
MF	GO:0005539	glycosaminoglycan binding	54/2754	232/20692	2.31523e-05	0.000596816	0.000460184	FN1/NDNF/BGN/RPL29/COMP/SOD3/PCOLCE/DCN/SMOC1/FSTL1/VEGFA/PCOLCE2/LYVE1/CHRD/PDCD5/PRELP/HDGF/SERPINE2/CCN2/APLP2/RPL22/TGFBR2/CCN1/SULF2/CCDC80/C1QBP/FGF10/AAMP/ABI3BP/STAB1/ZNF146/CEMIP/FGFRL1/PTPRF/DPYSL3/THBS4/EXTL2/THBS3/LTBP4/SMOC2/FGFR1/AGRN/ECM2/PAFAH1B1/HK1/ANOS1/COL5A1/HAPLN3/FGFR2/FGF2/PGLYRP2/CFH/SGSH/PTCH1	54
BP	GO:0042274	ribosomal small subunit biogenesis	24/2754	75/20692	2.33781e-05	0.000600729	0.000463202	RPS5/RPS6/RPS16/RPS8/RPSA/RPS15/RPS28/RPS14/RPS21/RPS24/RPS27/RPS27L/RPL38/RPS19/SURF6/RPS7/ERAL1/NPM1/RRP7A/UTP25/RRP36/UTP23/TSR2/NOP14	24
BP	GO:2000278	regulation of DNA biosynthetic process	31/2754	109/20692	2.36867e-05	0.000606738	0.000467834	DUSP1/HSP90AA1/RGCC/HSP90AB1/GJA1/PNKP/HNRNPA1/PDGFRB/KLF4/CCT6A/DKC1/MAPK3/CCT3/CCT2/PIF1/SMOC2/SH2B1/HMBOX1/MAP2K7/HNRNPU/HNRNPA2B1/TERF2/CDKN1A/FGF2/NIBAN2/NAF1/WRAP53/PARN/HNRNPC/SMG6/DCP2	31
BP	GO:0042307	positive regulation of protein import into nucleus	16/2754	40/20692	2.45267e-05	0.000626279	0.000482902	DMAP1/HSP90AB1/HDAC3/TRIM28/MAVS/BAG3/RBM22/ZC3H12A/FLNA/SMO/TGFB1/GLI3/IPO5/PRKCD/SMAD3/MAPK14	16
BP	GO:0072655	establishment of protein localization to mitochondrion	37/2754	140/20692	2.48817e-05	0.000633353	0.000488357	HAX1/HSP90AA1/ATP5IF1/TOMM7/FIS1/TSPO/YWHAQ/PDCD5/UBL5/PITRM1/DNAJC19/TIMM44/BAG3/LEPROT/AIP/BNIP3L/SREBF2/HSPD1/GSK3A/DDIT3/TIMM21/PMAIP1/YWHAH/AKT1/MICALL2/UBE2L3/HK1/YWHAB/BAP1/SREBF1/HK2/DNAJA1/USP36/TOMM70/UBE2D3/TIMM17B/CSNK2A2	37
BP	GO:1900182	positive regulation of protein localization to nucleus	25/2754	80/20692	2.5132e-05	0.000637724	0.000491727	DMAP1/PARK7/HSP90AB1/HDAC3/CDK5RAP3/TRIM28/MAVS/BAG3/CCT6A/DKC1/DTX3L/RBM22/ZC3H12A/FLNA/CCT3/CCT2/SMO/AKT1/TGFB1/GLI3/IPO5/PRKCD/SMAD3/PARP1/MAPK14	25
BP	GO:0002244	hematopoietic progenitor cell differentiation	43/2754	172/20692	2.53394e-05	0.000640984	0.000494241	PSMB4/CEBPD/EEF2/PSMB3/PSMA4/NFE2L2/FOXC1/PSMA3/EML1/PSMD13/PSMD4/CIAO3/N4BP2L2/PSMA5/PSMD10/LMBR1L/SSBP3/PSMC2/SBDS/PSMB6/SRF/SOX4/KMT2A/LMO2/PSMA7/PSME1/TGFB1/ADAR/NOTCH1/YTHDF2/YAP1/PSMD2/DACT2/INHBA/DPF2/PSME3/PSMC3/HES1/PSMF1/JAM3/PSMD3/AGPAT5/CHD2	43
BP	GO:0000187	activation of MAPK activity	40/2754	156/20692	2.56307e-05	0.000646339	0.00049837	CD81/SOD1/IGFBP6/UBC/RPS27A/PTPN1/DUSP6/MAPKAPK3/CD74/FGF10/RIPK1/ERP29/MAPK8IP3/MAPKAPK2/MAPK3/BMP2/MAP3K5/MAP2K2/MLKL/TAOK2/MAP2K7/PKN1/CSPG4/WNT5A/MAP3K6/UBA52/DBNL/FGF2/SHC1/TAB2/DUSP7/TRAF6/PEA15/C5AR1/TGFA/FRS2/MAPK14/TAB1/MAP3K20/P2RX7	40
BP	GO:0071347	cellular response to interleukin-1	45/2754	183/20692	2.59325e-05	0.000651925	0.000502677	CHI3L1/PSMB4/NFKBIA/EGR1/UBC/RPS27A/RBX1/PSMB3/PSMA4/ACOD1/SOX9/ZC3H12A/PSMA3/PSMD13/PSMD4/PSMA5/MAPK3/MYD88/PSMD10/PSMC2/PSMB6/MAP3K8/RELA/AKAP12/HIF1A/PSMA7/PSME1/TOLLIP/CCL2/UBA52/PSMD2/HYAL1/USP10/IL1RL2/PELI3/TAB2/TRAF6/FGG/PSME3/PSMC3/CUL1/SKP1/TAB1/PSMF1/PSMD3	45
BP	GO:0009743	response to carbohydrate	54/2754	233/20692	2.62941e-05	0.000658976	0.000508113	RHOA/COL6A2/RACK1/GSTP1/EGR1/LGALS1/LDHA/TXNIP/CST3/FIS1/ZFP36L1/GJA1/CCN2/XBP1/COLEC12/VAMP2/TGFBR2/SLC29A1/SLC39A14/SPARC/FOXO3/TXN2/EIF2B4/RAF1/MPC2/GLUL/RAB11FIP5/LRP1/HMGN3/RAB11B/RAC1/STX4/ACVR2B/C2CD2L/SELENOS/SRF/ADNP/SOX4/HIF1A/ERCC1/SLC2A5/PPP3CA/TCF7L2/SREBF1/PIH1D1/GAS6/EIF2B5/MLXIPL/CDKN1B/CCDC186/PAX2/EIF2B1/PTEN/POLG	54
CC	GO:0070993	translation preinitiation complex	10/2754	18/20692	2.70305e-05	0.000675347	0.000520737	EIF1/EIF3G/EIF3D/EIF3I/EIF3B/EIF3K/EIF1B/EIF3J/EIF3L/EIF3A	10
BP	GO:2000116	regulation of cysteine-type endopeptidase activity	55/2754	239/20692	2.74947e-05	0.000684836	0.000528054	ARL6IP5/RHOA/AQP1/RACK1/CTSD/RPS3/VEGFA/PARK7/RPS27L/FIS1/PRDX3/VCP/PDCD5/CCN2/CCN1/IFI6/RIPK1/RAF1/KLF4/FAS/PIDD1/HSPD1/MTCH1/DDX3X/MAP3K5/DIABLO/TNFSF15/PMAIP1/AKT1/PDCD6/HSF1/FAM162A/PERP/PIH1D1/DPEP1/GAS6/USP47/IGBP1/PRDX5/IFI16/NLE1/PAX2/LGMN/MICAL1/GSN/BCAP31/TFAP2B/UACA/SMAD3/PPM1F/PML/NLRP1/HIP1/LCK/TTBK1	55
CC	GO:0071011	precatalytic spliceosome	19/2754	53/20692	2.76043e-05	0.000684864	0.000528075	SNRPD2/SNRPB/SNRPE/PRPF31/SRRM2/MFAP1/ZMAT2/SNRPD3/SF3B1/LSM4/SNRPB2/SNRPG/PRPF38A/SNRPA1/TXNL4A/SF3B2/SF3B6/SART1/CWC22	19
BP	GO:0031396	regulation of protein ubiquitination	50/2754	211/20692	2.76769e-05	0.000684864	0.000528075	RPS2/HSP90AA1/RPS3/RPL11/SIRT7/RBX1/RPL5/CAMLG/PARK7/RPL23/HSP90AB1/CAV1/TSPO/UBXN1/PEF1/FBXO2/HDAC3/RPS7/HSPA5/VPS28/CDK5RAP3/DTX3L/IVNS1ABP/SASH1/FKBP1A/AXIN1/DCUN1D3/GSK3A/PSMD10/DDX3X/RAB1A/PTTG1IP/NDFIP1/SOX4/AKT1/PDCD6/UBE2L3/DNAJA1/CRY1/TRAF6/MAPK9/DYSF/WDR70/PTEN/DCUN1D2/CHP1/SKP1/RASSF5/RNF40/KDM1A	50
BP	GO:0017038	protein import	48/2754	200/20692	2.80018e-05	0.000684864	0.000528075	CLU/NFKBIA/HSPA8/HSP90AA1/DMAP1/RPL23/TXNIP/HSP90AB1/TOMM7/PDCD5/HDAC3/LMNA/TRIM28/DNAJC19/TIMM44/MAVS/BAG3/RBM22/ZC3H12A/NUP85/NXT2/FLNA/HSPD1/TIMM21/PTTG1IP/SNX33/SMO/AKT1/TGFB1/GLI3/PPP3CA/STAT3/LAMP2/APOD/CDKN1A/NOLC1/PHB2/IPO5/PKIG/TMCO6/PRKCD/NUP188/SMAD3/CHP1/PML/MBTPS1/TIMM17B/MAPK14	48
BP	GO:0051054	positive regulation of DNA metabolic process	48/2754	200/20692	2.80018e-05	0.000684864	0.000528075	HSP90AA1/RPS3/RGCC/HSP90AB1/PNKP/HNRNPA1/SPIDR/PRRX1/PDGFRB/FGF10/TRIM28/KLF4/CCT6A/MLH1/DKC1/DTX3L/HMCES/MAPK3/MRNIP/CCT3/APBB1/CCT2/SMOC2/KMT5C/HMBOX1/MAP2K7/AKT1/HSF1/HNRNPA2B1/ERCC1/GNL3/TGFB1/NABP2/XRCC1/FGF2/FOXM1/STAT6/NAF1/PRKCD/FUS/MECP2/BABAM1/PARP1/PML/WRAP53/PARN/MGMT/SHLD2	48
BP	GO:1901654	response to ketone	48/2754	200/20692	2.80018e-05	0.000684864	0.000528075	DUSP1/FOS/AQP1/CA9/ERRFI1/PARK7/TXNIP/CAV1/TSPO/KLF9/ACOD1/CALR/FIBIN/TNC/FOXO3/CBX3/AKR1C2/FOXO1/KLF4/MSN/IGFBP7/GOLPH3/CATSPER2/RPL27/AKAP8/MAOB/PPP1R9B/RELA/ADAM15/LARP1/FDX1/AKT1/HSF1/GNRH1/TGFB1/SREBF1/AKR1B1/YAP1/CDKN1A/AHR/CLDN4/NCOA4/CCND1/CAD/PARP1/AVPR1A/DCPS/PTGER4	48
BP	GO:2000377	regulation of reactive oxygen species metabolic process	48/2754	200/20692	2.80018e-05	0.000684864	0.000528075	CLU/RHOA/SOD1/GSTP1/HSP90AA1/PARK7/HSP90AB1/CAV1/TSPO/GNAI2/NFE2L2/TGFBR2/ACOD1/FOXO3/GADD45A/PID1/PDGFRB/RIPK1/DDAH1/FOXO1/KLF4/ZC3H12A/FPR2/RAC1/BNIP3/HSPD1/MMP3/PLIN5/SELENOS/NOXA1/HIF1A/DNM2/ARF4/AKT1/TGFB1/STAT3/HK2/CDKN1A/PKD2/FOXM1/TRAP1/VDAC1/PAX2/PRKCD/F2RL1/SMAD3/MAPK14/MPV17L	48
BP	GO:2001022	positive regulation of response to DNA damage stimulus	30/2754	105/20692	2.89114e-05	0.000704986	0.000543591	RPS3/DDX5/PNKP/SPIDR/PRRX1/FGF10/TRIM28/DTX3L/MRNIP/APBB1/KMT5C/ZNF385A/PMAIP1/SPRED3/FXR2/XRCC1/NACC2/NSMCE1/NSMCE4A/SPRED2/FOXM1/PIAS4/RAD9A/PRKCD/FUS/BABAM1/PARP1/WRAP53/MGMT/SHLD2	30
BP	GO:0052548	regulation of endopeptidase activity	88/2754	434/20692	2.97824e-05	0.000721997	0.000556707	TIMP1/ARL6IP5/RHOA/TIMP3/AQP1/GAPDH/RACK1/TIMP2/SERPING1/CTSD/SERPINA1/RPS3/PEBP1/VSIR/VEGFA/PARK7/CSTB/RPS27L/CST3/SERPINB6/FIS1/PRDX3/VCP/ANXA2/PDCD5/SERPINE2/CCN2/APLP2/CCN1/IFI6/RIPK1/RAF1/COL6A3/KLF4/HDAC1/FAS/PIDD1/PSMA3/ITIH6/C3/HSPD1/MTCH1/SERPINE1/DDX3X/MAP3K5/DIABLO/SPOCK1/TNFSF15/PMAIP1/AKT1/PDCD6/HSF1/FAM162A/PERP/PSME1/ANOS1/STAT3/PIH1D1/DPEP1/GAS6/USP47/IGBP1/PRDX5/SPINK13/SERPINB1/…	88
BP	GO:1902806	regulation of cell cycle G1/S phase transition	49/2754	206/20692	2.98233e-05	0.000721997	0.000556707	ID2/MUC1/RPS27L/RGCC/CTDSP1/PKD1/GADD45A/CTDSP2/FGF10/RIPK1/CNOT11/KLF4/SLFN11/PIDD1/BTG2/RPA2/FHL1/EIF4G1/DCUN1D3/DDX3X/ANXA1/KANK2/BRD7/PAF1/SOX4/ZNF385A/AKT1/E2F4/PSME1/CCL2/TMEM14B/CCND2/HYAL1/NACC2/CDKN1A/CDK10/CDKN1B/PKD2/PHB2/PLAGL1/TNKS1BP1/LSM10/CCND1/ARID3A/PTEN/PSME3/PML/PRMT1/CNOT3	49
BP	GO:0006278	RNA-dependent DNA biosynthetic process	24/2754	76/20692	2.9894e-05	0.000721997	0.000556707	HSP90AA1/HSP90AB1/PNKP/HNRNPA1/PPIA/CCT6A/DKC1/MAPK3/CCT3/CCT2/PIF1/HMBOX1/MAP2K7/TELO2/RPA1/HNRNPU/TERF2/TNKS1BP1/NAF1/WRAP53/PARN/HNRNPC/SMG6/DCP2	24
BP	GO:0038061	NIK/NF-kappaB signaling	45/2754	184/20692	2.99647e-05	0.000721997	0.000556707	CHI3L1/PSMB4/RHOA/TMSB4X/NFKBIA/BCL3/RPS3/PSMB3/CPNE1/PSMA4/CALR/AKIP1/NFKB2/ZC3H12A/PSMA3/SASH1/PPM1B/PSMD13/PSMD4/PSMA5/PSMD10/PPP4C/DDX3X/TSPAN6/PSMC2/PSMB6/RELA/TNFSF15/AKT1/PSMA7/PSME1/ACTN4/PSMD2/PRDX1/PHB2/TRAF6/RELB/UACA/NFAT5/PSME3/PSMC3/CUL1/SKP1/PSMF1/PSMD3	45
BP	GO:0032527	protein exit from endoplasmic reticulum	18/2754	49/20692	3.055e-05	0.000733922	0.000565902	CD81/VCP/HSP90B1/TMEM30B/AUP1/SEC16A/TMEM129/SEC13/OS9/SELENOS/EDEM1/EDEM2/SEC61B/ERLEC1/DERL2/INSIG1/BCAP31/TM9SF4	18
BP	GO:0045727	positive regulation of translation	36/2754	136/20692	3.0661e-05	0.000734417	0.000566283	RPS9/RHOA/VIM/BCL3/RPS4X/JMJD4/PKM/RPL5/EEF2/CIRBP/RPS27L/YTHDF3/EIF3D/C1QBP/PLXNB2/PABPC1/NPM1/EIF4G1/MAPK3/RPS6KB2/DDX3X/RBM3/SOX4/LARP1/NGRN/HNRNPL/EIF2S3/FXR2/PCIF1/YTHDF2/YBX3/EIF2B5/ERBB2/RXRA/NSUN4/POLR2D	36
BP	GO:0010833	telomere maintenance via telomere lengthening	25/2754	81/20692	3.17988e-05	0.000759429	0.00058557	HSP90AA1/HSP90AB1/PNKP/HNRNPA1/CCT6A/DKC1/MAPK3/CCT3/CCT2/PIF1/HMBOX1/MAP2K7/TELO2/RPA1/HNRNPU/HNRNPA2B1/TERF2/TNKS1BP1/NAF1/PARP1/WRAP53/PARN/HNRNPC/SMG6/DCP2	25
BP	GO:0007566	embryo implantation	20/2754	58/20692	3.28656e-05	0.000780319	0.000601677	TIMP1/SOD1/RPL29/TPPP3/VEGFA/BSG/CST3/GJA1/TGFBR2/ACOD1/CALR/C1QBP/STC2/TRIM28/IGFBP7/UBE2Q1/SYDE1/RXRA/MMP2/FKBP4	20
BP	GO:0043489	RNA stabilization	20/2754	58/20692	3.28656e-05	0.000780319	0.000601677	CIRBP/PABPC1/DKC1/TENT4A/MAPKAPK2/RBM24/MYD88/TENT5A/LARP1/YBX1/HNRNPU/YBX3/NAF1/FUS/GDNF/MAPK14/AXIN2/PARN/HNRNPC/RBM10	20
BP	GO:1903214	regulation of protein targeting to mitochondrion	17/2754	45/20692	3.32072e-05	0.00078613	0.000606158	HAX1/ATP5IF1/TOMM7/PDCD5/UBL5/BAG3/LEPROT/BNIP3L/SREBF2/GSK3A/MICALL2/UBE2L3/BAP1/SREBF1/USP36/UBE2D3/CSNK2A2	17
BP	GO:0071560	cellular response to transforming growth factor beta stimulus	57/2754	252/20692	3.3551e-05	0.00079196	0.000610653	HTRA1/ZFP36L2/FOS/RHOA/FMOD/SKI/JUN/UBC/RPS27A/LTBP3/HSP90AB1/PMEPA1/CAV1/ZFP36L1/CILP/PDCD5/COL3A1/TWSG1/ASPN/TGFBR2/ZYX/HSPA5/ITGB5/SOX9/SPRY2/DKK3/ZMIZ1/LTBP4/ZEB1/CRK/PRKCZ/COL1A1/DNM2/DUSP22/SOX5/DAB2/SPRED3/TGFBRAP1/TGFB1/GLG1/WNT5A/UBA52/SPRY1/ZBTB7A/SPRED2/FGFR2/DAND5/SNX6/TGFB1I1/CD109/CHST11/SMAD3/PARP1/PML/EMILIN1/TAB1/BCL9L	57
BP	GO:0034284	response to monosaccharide	49/2754	207/20692	3.40992e-05	0.000801122	0.000617718	RHOA/COL6A2/RACK1/GSTP1/EGR1/LGALS1/LDHA/TXNIP/FIS1/GJA1/CCN2/XBP1/VAMP2/TGFBR2/SLC29A1/SLC39A14/SPARC/FOXO3/TXN2/EIF2B4/RAF1/MPC2/GLUL/RAB11FIP5/LRP1/HMGN3/RAB11B/RAC1/STX4/ACVR2B/C2CD2L/SELENOS/SRF/SOX4/HIF1A/SLC2A5/PPP3CA/TCF7L2/SREBF1/PIH1D1/GAS6/EIF2B5/MLXIPL/CDKN1B/CCDC186/PAX2/EIF2B1/PTEN/POLG	49
BP	GO:0007033	vacuole organization	43/2754	174/20692	3.41365e-05	0.000801122	0.000617718	GABARAPL2/ARF1/RAB34/GRN/ANXA2/STING1/ENO1/MAP1LC3B/VPS4A/BAG3/ULK1/GAA/GABARAPL1/ENO2/LRSAM1/RAB14/ATP6AP2/NPRL2/RAB1A/CCDC115/TMEM165/STX12/ATG2A/VPS35/PIP4K2A/TMEM175/LAPTM4B/NAGLU/AKTIP/MAP1LC3A/PIP4K2B/RAB7A/CHMP5/LAMTOR1/ADPRH/TPP1/UBQLN2/RALB/HPS1/MBTPS1/SMCR8/NPRL3/P2RX7	43
BP	GO:0046916	cellular transition metal ion homeostasis	32/2754	116/20692	3.44234e-05	0.000804185	0.000620079	MT2A/FTL/SOD1/ARF1/BMP6/SLC39A13/MT1E/FTH1/CYBRD1/HFE/SLC40A1/NEDD8/MT1X/SLC39A14/ATP6AP1/ATP6V1G1/ATOX1/SLC22A17/NDFIP1/CCDC115/HIF1A/ISCU/CP/SCO1/AP3D1/NCOA4/ABCB7/SLC31A1/CUL1/SKP1/ACO1/LCK	32
BP	GO:0071897	DNA biosynthetic process	47/2754	196/20692	3.45283e-05	0.000804185	0.000620079	DUSP1/HSP90AA1/UBC/RPS27A/RGCC/HSP90AB1/VCP/GJA1/CCN2/PNKP/HNRNPA1/PDGFRB/KLF4/PPIA/CCT6A/DKC1/RPA2/MAPK3/CCT3/CCT2/PIF1/SMOC2/SH2B1/HMBOX1/MAP2K7/POLD2/TELO2/RPA1/HNRNPU/HNRNPA2B1/TERF2/UBA52/USP10/CDKN1A/FGF2/NIBAN2/POLDIP2/TNKS1BP1/NAF1/POLH/POLK/WRAP53/PARN/HNRNPC/SMG6/DCP2/POLG	47
BP	GO:0019884	antigen processing and presentation of exogenous antigen	45/2754	185/20692	3.45641e-05	0.000804185	0.000620079	PSMB4/ARF1/LAG3/CTSD/PSMB3/B2M/CD74/PSMA4/DYNLL1/CALR/ITGB5/CTSF/PSMA3/PSMD13/SEC13/PSMD4/PSMA5/PSMD10/PDIA3/VAMP3/PSMC2/PSMB6/DNM2/PSMA7/PSME1/PSMD2/DYNC1LI2/CLTA/SEC31A/CANX/RAB7A/TRAF6/AP3D1/LGMN/ACTR10/CAPZA1/CAPZB/FCER1G/PSME3/PSMC3/CD1A/RACGAP1/PSMF1/AP1M1/PSMD3	45
BP	GO:1903008	organelle disassembly	31/2754	111/20692	3.49531e-05	0.000810912	0.000625266	GABARAPL2/HAX1/PARK7/ATP5IF1/TOMM7/CTTN/FIS1/VCP/CTSK/TSPO/STING1/MAP1LC3B/UFC1/RETREG1/PELO/GABARAPL1/BNIP3L/SREBF2/BNIP3/GSK3A/HIF1A/ATG2A/SREBF1/HK2/MAP1LC3A/PHB2/CDC37/MTIF3/USP36/VDAC1/CSNK2A2	31
BP	GO:0044773	mitotic DNA damage checkpoint	29/2754	101/20692	3.52641e-05	0.000815797	0.000629033	MUC1/RPS27L/RGCC/GADD45A/CNOT11/CDK5RAP3/PIDD1/BTG2/RPA2/MRNIP/SOX4/TAOK2/XPC/ZNF385A/E2F4/DONSON/CDKN1A/CDKN1B/PLAGL1/TNKS1BP1/FOXN3/RAD9A/CCND1/ARID3A/MUS81/TAOK3/PML/PRMT1/CNOT3	29
MF	GO:0002020	protease binding	36/2754	137/20692	3.63291e-05	0.000838046	0.000646188	TIMP1/FN1/TIMP3/COMP/TIMP2/PSAP/UBC/SERPINA1/ECM1/PARK7/CSTB/CST3/SERPINB6/VCP/ANXA2/COL3A1/LRP1/ADAMTSL4/HSPD1/SERPINE1/OS9/SELENOS/BFAR/RAD23A/COL1A1/THAP5/DVL3/DERL2/SART3/LDLR/MARCHF6/TIMP4/PTEN/TYSND1/CDK5R1/POLG	36
CC	GO:0000502	proteasome complex	21/2754	63/20692	3.76386e-05	0.000863349	0.000665699	PSMB4/HSPB1/PSMB3/VCP/PSMA4/PSMA3/PSMD13/PSMD4/PSMA5/PSMD10/RAD23A/PSMC2/PSMB6/UBQLN4/PSMA7/PSME1/PSMD2/PSME3/PSMC3/PSMF1/PSMD3	21
BP	GO:0006521	regulation of cellular amino acid metabolic process	21/2754	63/20692	3.76386e-05	0.000863349	0.000665699	PSMB4/OAZ1/PARK7/PSMB3/PSMA4/PSMA3/PSMD13/PSMD4/PSMA5/PSMD10/PSMC2/PSMB6/OAZ2/PSMA7/PSME1/COMT/PSMD2/PSME3/PSMC3/PSMF1/PSMD3	21
BP	GO:0048025	negative regulation of mRNA splicing, via spliceosome	11/2754	22/20692	3.89631e-05	0.000891212	0.000687183	PTBP1/SAP18/SRSF7/RNPS1/C1QBP/SRSF6/HNRNPL/HNRNPA2B1/SRSF9/RBM42/RBM10	11
BP	GO:1905477	positive regulation of protein localization to membrane	34/2754	127/20692	3.91397e-05	0.000892737	0.000688359	CD81/RACK1/FIS1/YWHAQ/PDCD5/ZDHHC8/LGALS3/CIB1/CEMIP/AKT2/LRP1/STX4/PPP1R9B/RER1/EZR/PMAIP1/CNPY4/YWHAH/AKT1/TCAF1/YWHAB/SPTBN1/MYO1C/RHOG/ARF6/STAC2/MESD/ERBB2/CHP1/ZDHHC5/CACNB3/TCAF2/MIEF2/CDK5R1	34
BP	GO:0030522	intracellular receptor signaling pathway	59/2754	265/20692	4.01192e-05	0.000912516	0.00070361	RHOA/NFKBIA/UBC/RPS27A/DDX5/PARK7/TAF7/PMEPA1/TADA3/CYP26B1/UFSP2/CALR/C1QBP/HDAC1/NR1D2/KMT2D/ZMIZ1/AXIN1/PLIN5/TSPAN6/KANK2/CALCOCO1/RELA/CTBP2/PUM1/NCOR2/YWHAH/DAB2/ZCCHC3/ACTN4/DDX17/STAT3/SREBF1/UBA52/YAP1/DHRS3/IRF3/ZBTB7A/CRY1/TAB2/PHB2/LACC1/VDR/AHR/TRAF6/NCOA4/RXRA/CREM/NR4A2/PARP1/FKBP4/SAFB2/RBFOX2/PML/PPP5C/FOXP1/TAB1/SEC14L1/CLPB	59
BP	GO:1902600	proton transmembrane transport	40/2754	159/20692	4.09694e-05	0.000929251	0.000716513	COX6B1/TMSB4X/ATP5F1B/ATP6V0E1/NDUFA4L2/PARK7/COX5B/COX6C/COX4I1/ATP5MC2/COX7C/ATP5PB/ATP5F1E/ATP6AP1/ATP6V1G1/ATP5MG/TACO1/ATP5PO/NDUFA4/ATP5PD/PM20D1/ATP5MC1/ATP6V1B2/COX7A2/COX7B/SLC25A3/UCP2/ACTN4/ATP5PF/VPS9D1/CLCN4/PHB2/ATP6V1E2/PPIF/CHP1/ATP2A2/ATP6V0B/ATP6V0A1/SLC9A8/DRD3	40
BP	GO:0006890	retrograde vesicle-mediated transport, Golgi to endoplasmic reticulum	26/2754	87/20692	4.14964e-05	0.000935975	0.000721698	LMAN2/SURF4/TMED10/ERGIC3/COPE/PLPP3/ARFGAP2/GOLPH3/BICD2/ARFGAP1/RAB6B/RAB1A/KDELR1/RER1/COPB2/COPA/ARF4/UVRAG/KDELR3/KDELR2/RAB6D/PICK1/COPZ1/COPZ2/KIF1C/RACGAP1	26
BP	GO:0030512	negative regulation of transforming growth factor beta receptor signaling pathway	26/2754	87/20692	4.14964e-05	0.000935975	0.000721698	HTRA1/SKI/UBC/RPS27A/PMEPA1/CAV1/ASPN/TGFBR2/HSPA5/SPRY2/DNM2/SPRED3/TGFB1/GLG1/UBA52/SPRY1/ZBTB7A/SPRED2/DAND5/SNX6/TGFB1I1/CD109/CHST11/SMAD3/EMILIN1/BCL9L	26
BP	GO:0019674	NAD metabolic process	18/2754	50/20692	4.18323e-05	0.000938337	0.000723519	GAPDH/TPI1/ALDOA/NT5E/PKM/LDHA/ENO1/PGK1/PGAM1/PFKP/ENO2/GPI/HK1/PGM2L1/HK2/FOXK1/ADPGK/FOXK2	18
CC	GO:0071005	U2-type precatalytic spliceosome	18/2754	50/20692	4.18323e-05	0.000938337	0.000723519	SNRPD2/SNRPB/SNRPE/PRPF31/SRRM2/MFAP1/ZMAT2/SNRPD3/SF3B1/LSM4/SNRPB2/SNRPG/PRPF38A/SNRPA1/TXNL4A/SF3B2/SART1/CWC22	18
BP	GO:1905897	regulation of response to endoplasmic reticulum stress	27/2754	92/20692	4.24687e-05	0.000948109	0.000731054	CLU/RACK1/PARK7/CAV1/PTPN1/USP19/UBXN1/XBP1/NFE2L2/HSPA5/ERP29/MANF/DDIT3/TMEM259/OS9/SELENOS/BFAR/PMAIP1/CREB3/EDEM1/EDEM2/ERLEC1/DERL2/UBQLN2/BCAP31/FICD/RNFT1	27
BP	GO:0019318	hexose metabolic process	57/2754	254/20692	4.25014e-05	0.000948109	0.000731054	GAPDH/TPI1/ALDOA/SIRT7/PKM/BRAT1/KAT2A/ENO1/ATF4/FUCA1/PGK1/INPPL1/SLC39A14/MAN2A2/FOXO1/NISCH/PGAM1/PFKP/MAN2C1/GAA/AKT2/ENO2/GALT/GSK3A/FAM3C/MAN2B2/SELENOS/MST1/H6PD/PPP1R3C/G6PC3/ARPP19/PMAIP1/AKT1/GPI/HK1/CLK2/PGM2L1/INPP5K/AKR1B1/APOD/HK2/CRY1/MDH2/DYRK2/FOXK1/CHST15/WDR5/ADPGK/FUT2/TFAP2B/IGFBP3/FOXK2/CREM/MAPK14/GALK1/FPGT	57
BP	GO:0030323	respiratory tube development	44/2754	181/20692	4.26541e-05	0.000948907	0.000731669	CHI3L1/IGFBP5/RCN3/ERRFI1/VEGFA/LTBP3/CCN2/PKD1/TGFBR2/EPAS1/SPARC/TNC/FGF18/SOX9/SPRY2/PDGFRB/FGF10/TNS3/ADAMTS2/LOXL3/MAPK3/PKDCC/ACVR2B/PDGFA/SRSF6/SRF/CDC42/FGFR1/PDPN/JMJD6/GLI3/WNT5A/SREBF1/NOTCH1/SPRY1/YAP1/FGFR2/FGF2/PLOD3/CIC/TULP3/STK40/HES1/TAB1	44
CC	GO:0098800	inner mitochondrial membrane protein complex	36/2754	138/20692	4.29355e-05	0.000950925	0.000733225	ATP5F1B/NDUFA4L2/COX4I1/NDUFA1/ATP5MC2/NDUFB4/COX7C/NDUFS3/ATP5PB/ATP5F1E/NDUFB8/UQCRC1/NDUFB2/DNAJC19/ATP5MG/UQCRH/ATP5PO/NDUFS2/TIMM21/NDUFA4/ATP5PD/ATP5MC1/NDUFB9/DNAJC11/NDUFB6/ATP5PF/DMAC2/NDUFS6/NDUFB3/NDUFB5/PHB2/NDUFA3/PPIF/SDHD/NDUFS4/TIMM17B	36
BP	GO:0042775	mitochondrial ATP synthesis coupled electron transport	28/2754	97/20692	4.2979e-05	0.000950925	0.000733225	COX6B1/PARK7/COX5B/COX6C/COX4I1/NDUFA1/NDUFB4/COX7C/NDUFS3/NDUFB8/UQCRC1/NDUFB2/UQCRH/NDUFS2/NDUFA4/COX7B/NDUFB9/DLD/NDUFB6/ISCU/NDUFS6/NDUFB3/NDUFB5/NDUFA3/UQCR11/SDHD/MECP2/NDUFS4	28
BP	GO:0002262	myeloid cell homeostasis	39/2754	154/20692	4.33592e-05	0.00095673	0.000737702	ID2/SOD1/RPS14/VEGFA/MAFB/RPS24/ATP5IF1/B2M/ZFP36L1/RPS19/FAM210B/HMGB2/EPAS1/DNASE2/FOXO3/CDK5RAP3/AXL/CXCR2/ANXA1/P4HTM/SRF/HIF1A/ACIN1/KLF13/JMJD6/BAP1/STAT3/ADAR/ZBTB7A/PRDX1/INHBA/ADD1/FCER1G/RBFOX2/FANCC/NCSTN/MAPK14/PRMT1/JAM3	39
BP	GO:0042306	regulation of protein import into nucleus	20/2754	59/20692	4.35456e-05	0.00095824	0.000738866	DMAP1/HSP90AB1/HDAC3/TRIM28/MAVS/BAG3/RBM22/ZC3H12A/FLNA/SMO/TGFB1/GLI3/APOD/NOLC1/IPO5/PKIG/PRKCD/SMAD3/CHP1/MAPK14	20
BP	GO:1903364	positive regulation of cellular protein catabolic process	38/2754	149/20692	4.57788e-05	0.00100466	0.000774658	CLU/CD81/RACK1/HSP90AA1/RBX1/ATP5IF1/CAV1/VCP/NFE2L2/CSNK1D/ZER1/TRIB1/MSN/LRP1/AXIN1/GSK3A/CSNK1E/PSMD10/TMEM259/PTTG1IP/RAD23A/PSMC2/EZR/AKT1/DAB2/VPS35/EDEM1/EDEM2/DVL1/UBQLN2/LDLR/MAPK9/BCAP31/PTEN/RNFT1/NUB1/RNF144A/RNF40	38
BP	GO:0015980	energy derivation by oxidation of organic compounds	61/2754	278/20692	4.71331e-05	0.00103159	0.000795426	IDH3G/COX6B1/GNAS/CAVIN3/PARK7/COX5B/COX6C/COX4I1/NDUFA1/NDUFB4/CALM1/VCP/COX7C/NDUFS3/NDUFB8/UQCRC1/GYG2/PID1/GFPT2/NDUFB2/GAA/AKT2/UQCRH/BNIP3/GSK3A/NDUFS2/PCDH12/NDUFA4/SELENOS/PYGB/PPP1R3C/SHMT2/HIF1A/COX7B/NDUFB9/AKT1/ACADVL/DLD/NDUFB6/ISCU/MTFR1L/IL6ST/PGM2L1/INPP5K/NDUFS6/MDH1B/NDUFB3/MDH2/GYG1/DYRK2/NDUFB5/TRAP1/NDUFA3/UQCR11/STK40/PPP1CC/SDHD/MECP2/DLST/NDUFS4/ACO1	61
BP	GO:0030433	ubiquitin-dependent ERAD pathway	24/2754	78/20692	4.80284e-05	0.00104662	0.000807015	TMUB2/CAV1/VCP/HSP90B1/USP19/NFE2L2/FBXO2/MAN1B1/HSPA5/FBXO44/AUP1/TMEM129/DNAJB12/OS9/SELENOS/JKAMP/EDEM1/EDEM2/SEC61B/UBXN4/DERL2/UBQLN2/MARCHF6/BCAP31	24
BP	GO:0002218	activation of innate immune response	37/2754	144/20692	4.82065e-05	0.00104662	0.000807015	PSMB4/MUC1/PSMB3/STING1/PSMA4/RAF1/MAVS/PSMA3/PSMD13/PSMD4/PSMA5/PSMD10/PSMC2/PSMB6/RELA/SFPQ/ZCCHC3/PSMA7/PSME1/PSMD2/MUC4/TAB2/IFI16/TRAF6/PRKCD/FCER1G/RELB/CLEC4E/PSME3/PSMC3/TRIM5/CUL1/SKP1/TAB1/RBM14/PSMF1/PSMD3	37
MF	GO:0005178	integrin binding	37/2754	144/20692	4.82065e-05	0.00104662	0.000807015	FN1/CD81/COMP/TIMP2/CD151/TGFBI/VCAM1/LAMB2/CD9/TSPAN4/COL3A1/CCN2/CCN1/CALR/ITGB5/ITGB8/PLPP3/NISCH/THBS4/ITGA5/THY1/LTBP4/DST/P4HB/ADAM15/ECM2/ACTN4/EDIL3/MYH9/COL5A1/ACTN1/MFGE8/ITGB4/FGF2/TNN/EMILIN1/JAM3	37
BP	GO:0042493	response to drug	81/2754	397/20692	4.8452e-05	0.00104915	0.000808961	MT2A/DAD1/FOS/RHOA/AQP1/SOD1/S100A10/TIMP2/LGALS1/GNAS/NNMT/SRP14/CA9/RPL18A/LDHA/EEF2/TXNIP/CST3/HSP90AB1/B2M/DUSP6/TSPO/SMPD1/NFE2L2/TGFBR2/HMGB2/CALR/HSPA5/FOXO3/NFATC2/TXN2/PTGR1/TENT4A/RBM22/HSPD1/MAOB/PPP1R9B/ANXA1/TNFRSF11B/RELA/XPC/COL1A1/KMT2A/ALDH3A1/HSF1/HTR2C/RPN2/ABCA3/PPP3CA/XRCC1/STAT3/TP53I13/SREBF1/DPEP1/GAS6/USP47/COMT/APOD/RPH3AL/CDKN1A/DVL3/CDKN1B/INHBA/ABCC3/HDAC5/CYP2A6/CCND…	81
BP	GO:0008543	fibroblast growth factor receptor signaling pathway	32/2754	118/20692	4.96528e-05	0.00107229	0.000826806	PTBP1/FAM20C/CCN2/SPRY4/HNRNPA1/POLR2C/SULF2/FGF18/SPRY2/FGF10/FGFRL1/RAB14/MAPK3/SHISA2/SMOC2/FGFR1/IQGAP1/NPTN/ANOS1/WNT5A/SPRY1/HNRNPF/SPRED2/FGFR2/FGF2/GTF2F1/NDST1/POLR2D/RBFOX2/POLR2A/FRS2/SETX	32
CC	GO:0071007	U2-type catalytic step 2 spliceosome	13/2754	30/20692	5.22571e-05	0.00112358	0.000866357	SNRPD2/SNRPB/SNRPE/SRRM2/RBM22/SNRPD3/SNRPB2/DHX8/SNRPG/SNRPA1/XAB2/CWC22/CWC15	13
BP	GO:0042773	ATP synthesis coupled electron transport	28/2754	98/20692	5.26139e-05	0.00112358	0.000866357	COX6B1/PARK7/COX5B/COX6C/COX4I1/NDUFA1/NDUFB4/COX7C/NDUFS3/NDUFB8/UQCRC1/NDUFB2/UQCRH/NDUFS2/NDUFA4/COX7B/NDUFB9/DLD/NDUFB6/ISCU/NDUFS6/NDUFB3/NDUFB5/NDUFA3/UQCR11/SDHD/MECP2/NDUFS4	28
BP	GO:0002478	antigen processing and presentation of exogenous peptide antigen	43/2754	177/20692	5.26444e-05	0.00112358	0.000866357	PSMB4/ARF1/LAG3/CTSD/PSMB3/B2M/CD74/PSMA4/DYNLL1/CALR/ITGB5/CTSF/PSMA3/PSMD13/SEC13/PSMD4/PSMA5/PSMD10/PDIA3/VAMP3/PSMC2/PSMB6/DNM2/PSMA7/PSME1/PSMD2/DYNC1LI2/CLTA/SEC31A/CANX/RAB7A/TRAF6/LGMN/ACTR10/CAPZA1/CAPZB/FCER1G/PSME3/PSMC3/RACGAP1/PSMF1/AP1M1/PSMD3	43
BP	GO:0030324	lung development	43/2754	177/20692	5.26444e-05	0.00112358	0.000866357	CHI3L1/IGFBP5/RCN3/ERRFI1/VEGFA/LTBP3/CCN2/PKD1/TGFBR2/EPAS1/SPARC/TNC/FGF18/SOX9/SPRY2/PDGFRB/FGF10/TNS3/ADAMTS2/LOXL3/MAPK3/PKDCC/ACVR2B/PDGFA/SRSF6/SRF/CDC42/FGFR1/PDPN/JMJD6/GLI3/WNT5A/SREBF1/NOTCH1/SPRY1/YAP1/FGFR2/FGF2/PLOD3/CIC/STK40/HES1/TAB1	43
BP	GO:1900026	positive regulation of substrate adhesion-dependent cell spreading	15/2754	38/20692	5.27199e-05	0.00112358	0.000866357	S100A10/CALR/C1QBP/MYADM/CIB1/FLNA/RAC1/P4HB/CRK/CDC42/DNM2/ARPC2/FGG/NEDD9/TRIOBP	15
CC	GO:1905369	endopeptidase complex	22/2754	69/20692	5.37132e-05	0.00114176	0.00088037	PSMB4/HSPB1/PSMB3/VCP/PSMA4/PSMA3/PSMD13/PSMD4/PSMA5/PSMD10/RAD23A/PSMC2/PSMB6/UBQLN4/PSMA7/PSME1/GPAA1/PSMD2/PSME3/PSMC3/PSMF1/PSMD3	22
MF	GO:1901681	sulfur compound binding	58/2754	262/20692	5.50209e-05	0.0011665	0.000899448	FN1/NDNF/RPL29/COMP/GSTP1/SOD3/PCOLCE/SMOC1/FSTL1/VEGFA/PCOLCE2/GSS/CHRD/PDCD5/PRELP/HDGF/SERPINE2/CCN2/APLP2/RPL22/CCN1/CCDC80/FGF10/DBI/AAMP/ABI3BP/ZNF146/LRP1/FGFRL1/PTPRF/DPYSL3/THBS4/THBS3/ACBD4/SMOC2/FGFR1/KMT5C/AGRN/ECM2/ACADVL/ILVBL/DLD/ACAD9/PAFAH1B1/ANOS1/PCIF1/COL5A1/HMGCL/FGFR2/FGF2/PTGES2/CHST15/GSTM3/LANCL1/CFH/GSTM2/PTCH1/PRMT1	58
BP	GO:0048002	antigen processing and presentation of peptide antigen	46/2754	194/20692	5.5838e-05	0.00118074	0.00091043	PSMB4/ARF1/LAG3/CTSD/PSMB3/B2M/HFE/CD74/PSMA4/DYNLL1/CALR/ITGB5/CTSF/PSMA3/PSMD13/SEC13/PSMD4/PSMA5/PSMD10/PDIA3/VAMP3/MARCHF8/PSMC2/PSMB6/DNM2/PSMA7/PSME1/PSMD2/DYNC1LI2/CLTA/SEC31A/CANX/RAB7A/TRAF6/LGMN/ACTR10/CAPZA1/CAPZB/BCAP31/FCER1G/PSME3/PSMC3/RACGAP1/PSMF1/AP1M1/PSMD3	46
BP	GO:0035904	aorta development	20/2754	60/20692	5.72112e-05	0.00120664	0.000930396	COL3A1/PDGFRB/EFNB2/LOXL1/LRP1/SRF/SOX4/SIX1/DNM2/SNX17/NOTCH1/ADAMTS9/PKD2/NDST1/PLXND1/TFAP2B/HES1/TAB1/NPRL3/HECTD1	20
BP	GO:0008360	regulation of cell shape	39/2754	156/20692	5.89211e-05	0.00123948	0.00095572	FN1/RHOA/ALDOA/VEGFA/BAIAP2/S100B/PLEKHO1/PLXNB2/RHOC/MSN/CYFIP1/MYL12B/RAC1/S100A13/ANXA1/CRK/TAOK2/PDPN/FGR/EZR/RHOB/DAPK3/SEMA3E/ARAP1/CCL2/MYH9/DNMBP/RHOG/FGD3/SH3KBP1/PLXNB1/ARHGAP35/RND3/PLXND1/CFDP1/PALMD/RHOBTB3/GNA13/MYO10	39
BP	GO:0006446	regulation of translational initiation	24/2754	79/20692	6.03667e-05	0.00126334	0.000974121	RPL13A/EIF4H/HSPB1/EIF1/EIF4A2/ATF4/YTHDF3/NPM1/EIF4G1/RPS6KB2/DDX3X/EIF5/EIF4B/LARP1/RBM4/EIF3B/YTHDF2/EIF3K/EIF2B5/EIF1B/EIF4G2/EIF2B1/RXRA/POLR2D	24
MF	GO:0046332	SMAD binding	24/2754	79/20692	6.03667e-05	0.00126334	0.000974121	FOS/SKI/JUN/DDX5/RGCC/PMEPA1/COL3A1/TGFBR2/TOB1/FLNA/FKBP1A/ZMIZ1/AXIN1/BMP2/MEF2A/COL5A2/DAB2/TGFBRAP1/ZBTB7A/TGFB1I1/SMAD3/PARP1/PML/AXIN2	24
BP	GO:0031667	response to nutrient levels	93/2754	473/20692	6.08755e-05	0.00126536	0.000975673	GABARAPL2/DAD1/SOD1/GSTP1/HSPA8/SRSF2/JUN/PKM/FSTL1/LDHA/EEF2/COX4I1/CST3/FIS1/HFE/TSPO/GNAI2/GSS/CYP26B1/XBP1/KAT2A/ATF4/HNRNPA1/NFE2L2/TGFBR2/MAP1LC3B/SPARC/HSPA5/TNC/FOXO3/TXN2/STC2/NENF/RRAGA/FOXO1/ULK1/SLC6A19/FAS/LRP11/ZC3H12A/GLUL/GABARAPL1/SLC2A1/SREBF2/BNIP3/EIF4G1/MAPK3/DDIT3/NPRL2/MAP3K5/RIPOR1/NUAK1/TNFRSF11B/KANK2/SRF/RELA/ZFYVE1/LARP1/COL1A1/PMAIP1/KLF10/AKT1/ALDH3A1/MBD3/HSF1/HNRNP…	93
MF	GO:0070181	small ribosomal subunit rRNA binding	7/2754	10/20692	6.09328e-05	0.00126536	0.000975673	RPS13/RPS3/RPS14/CIRBP/MRPS18C/UTP23/NSUN4	7
BP	GO:0001732	formation of cytoplasmic translation initiation complex	9/2754	16/20692	6.10862e-05	0.00126536	0.000975673	EIF3G/EIF3D/EIF3I/EIF5/EIF3B/EIF3K/EIF3J/EIF3L/EIF3A	9
BP	GO:0061684	chaperone-mediated autophagy	9/2754	16/20692	6.10862e-05	0.00126536	0.000975673	CLU/EEF1A1/HSPA8/HSP90AA1/BAG3/CTSA/SNRNP70/GFAP/LAMP2	9
CC	GO:0030135	coated vesicle	64/2754	298/20692	6.14765e-05	0.0012702	0.000979409	HAX1/ARF1/HSPA8/SERPINA1/TGOLN2/B2M/LMAN2/CD9/M6PR/CD74/PEF1/VAMP2/TMED10/YIF1A/ERGIC3/COPE/CEMIP/SEC16A/LRP1/SREBF2/HSPD1/RAB14/SEC13/RAB35/VAMP3/TEX261/STEAP2/KDELR1/COPB2/CCDC115/DNAJC5/COPA/CNIH1/DNM2/PDCD6/DAB2/GGA2/SCAP/VTI1B/IER3IP1/WNT5A/KDELR3/SREBF1/KDELR2/VMA21/CLTA/SFTPB/SEC31A/RAB13/DBNL/YIF1B/TMED4/DVL1/CNIH4/LDLR/EPN2/BCAP31/COPZ1/COPZ2/CLTB/TGFA/VPS41/HIP1/AP1M1	64
BP	GO:0042594	response to starvation	48/2754	206/20692	6.21942e-05	0.00128177	0.000988328	GABARAPL2/HSPA8/JUN/FSTL1/HFE/XBP1/ATF4/HNRNPA1/NFE2L2/MAP1LC3B/HSPA5/FOXO3/RRAGA/FOXO1/ULK1/FAS/LRP11/ZC3H12A/GLUL/GABARAPL1/SLC2A1/SREBF2/MAPK3/DDIT3/NPRL2/MAP3K5/RIPOR1/NUAK1/ZFYVE1/LARP1/PMAIP1/KLF10/HNRNPL/SREBF1/GAS6/COMT/LAMP2/HMGCL/CDKN1A/MAP1LC3A/FOXK1/IFI16/RALB/CAD/FOXK2/PICK1/VPS41/NPRL3	48
BP	GO:0035567	non-canonical Wnt signaling pathway	38/2754	151/20692	6.25021e-05	0.00128485	0.000990706	PSMB4/RHOA/PSMB3/CALM1/DAAM2/PSMA4/CSNK1D/FZD8/PSMA3/RAC1/PSMD13/PSMD4/PSMA5/CSNK1E/PSMD10/PSMC2/PSMB6/PFN1/CDC42/FZD6/DAB2/PLCB3/PSMA7/PSME1/PPP3CA/TCF7L2/WNT5A/PLEKHA4/PSMD2/DVL3/DVL1/RNF213/PSME3/PSMC3/AGO4/RYK/PSMF1/PSMD3	38
BP	GO:0035722	interleukin-12-mediated signaling pathway	17/2754	47/20692	6.34315e-05	0.00130067	0.0010029	SOD1/ARF1/RPLP0/ANXA2/CFL1/PPIA/MSN/AIP/P4HB/CDC42/SNRPA1/HNRNPA2B1/HNRNPDL/HNRNPF/TYK2/GSTO1/CAPZA1	17
BP	GO:1903845	negative regulation of cellular response to transforming growth factor beta stimulus	26/2754	89/20692	6.36624e-05	0.00130158	0.0010036	HTRA1/SKI/UBC/RPS27A/PMEPA1/CAV1/ASPN/TGFBR2/HSPA5/SPRY2/DNM2/SPRED3/TGFB1/GLG1/UBA52/SPRY1/ZBTB7A/SPRED2/DAND5/SNX6/TGFB1I1/CD109/CHST11/SMAD3/EMILIN1/BCL9L	26
BP	GO:0002474	antigen processing and presentation of peptide antigen via MHC class I	28/2754	99/20692	6.41524e-05	0.00130158	0.0010036	PSMB4/PSMB3/B2M/HFE/PSMA4/CALR/ITGB5/PSMA3/PSMD13/SEC13/PSMD4/PSMA5/PSMD10/PDIA3/VAMP3/PSMC2/PSMB6/PSMA7/PSME1/PSMD2/SEC31A/CANX/BCAP31/FCER1G/PSME3/PSMC3/PSMF1/PSMD3	28
BP	GO:0006626	protein targeting to mitochondrion	28/2754	99/20692	6.41524e-05	0.00130158	0.0010036	HAX1/HSP90AA1/ATP5IF1/TOMM7/FIS1/TSPO/PDCD5/UBL5/PITRM1/DNAJC19/TIMM44/BAG3/LEPROT/AIP/BNIP3L/SREBF2/HSPD1/GSK3A/TIMM21/MICALL2/UBE2L3/BAP1/SREBF1/USP36/TOMM70/UBE2D3/TIMM17B/CSNK2A2	28
BP	GO:0098876	vesicle-mediated transport to the plasma membrane	27/2754	94/20692	6.42169e-05	0.00130158	0.0010036	RACK1/ARFRP1/RAB34/ENTR1/VAMP2/CLSTN1/GOLPH3/ARL3/SEC16A/RAB11B/PKDCC/VAMP3/STEAP2/SCRIB/DNM2/VPS35/GGA2/SNX17/GGA1/SPTBN1/VPS39/SNX27/RAB31/OSBPL5/ARFGEF2/VPS29/CSK	27
BP	GO:2001236	regulation of extrinsic apoptotic signaling pathway	40/2754	162/20692	6.42776e-05	0.00130158	0.0010036	TIMP3/GSTP1/TMBIM1/PARK7/CTNNA1/CTTN/CAV1/MCL1/HMGB2/LGALS3/IFI6/LMNA/FGF10/PPP2R1A/RIPK1/RAF1/FAS/DEDD2/ITPRIP/STX4/SERPINE1/PDIA3/DDX3X/RELA/FGFR1/PMAIP1/AKT1/DAPK3/TCF7L2/TRPS1/ZC3HC1/YAP1/PELI3/INHBA/FGG/PEA15/PTEN/GDNF/PSME3/PML	40
BP	GO:0006611	protein export from nucleus	44/2754	184/20692	6.4771e-05	0.00130441	0.00100578	RPS15/SRSF2/SIRT7/PARK7/SRSF7/TXN/PKD1/RNPS1/CALR/SRSF1/BAG3/RBM22/NPM1/NUP85/CPSF1/SEC13/FYTTD1/CHTOP/SARNP/NXF1/MCM3AP/SRSF6/SRSF5/SRSF11/ABCE1/HNRNPA2B1/TGFB1/SRRM1/TCF7L2/STRADA/DDX39A/GAS6/SLBP/IFI27/SRSF9/IWS1/DHX38/ALKBH5/NUP188/CHP1/POLR2D/DESI1/ZC3H11A/SMG6	44
BP	GO:0000209	protein polyubiquitination	71/2754	340/20692	6.48051e-05	0.00130441	0.00100578	PSMB4/UBC/RPS27A/RBX1/FBXL3/PSMB3/PSMA4/FBXW5/FBXO2/MYLIP/RNF114/DTX3L/FBXO44/PSMA3/UBE2Q1/CDC16/SASH1/LRSAM1/PSMD13/TMEM129/PSMD4/PSMA5/PSMD10/UBOX5/DDX3X/WSB1/MARCHF5/BFAR/MARCHF8/PSMC2/PSMB6/ZNRF1/KLHL20/PSMA7/UBE2L3/FBXO9/PSME1/RUSC1/DCAF15/ANAPC5/UBA52/PSMD2/TRAF3IP2/ANAPC2/IFI27/LONRF1/AKTIP/PELI3/TRIM38/TRIM69/UBE2V2/UBE2E3/ANAPC13/TRAF6/UBE2Q2/RNF213/MARCHF6/DYSF/PSME3/PSMC3/UBE2D3/TRIM5/…	71
BP	GO:0048732	gland development	88/2754	443/20692	6.4899e-05	0.00130441	0.00100578	IGFBP5/RPL10/ID2/SOD1/PSAP/JUN/NTN1/PKM/VEGFA/MAFB/CST3/CAV1/CDO1/HFE/TSPO/NTN4/TWSG1/SERPINE2/XBP1/CSF1/PRKCSH/PKD1/TGFBR2/SLC29A1/FOXC1/SULF2/TNC/SOX9/ARID5B/FPGS/PDGFRB/FGF10/DKK3/CDK5RAP3/RAF1/MSN/AKT2/MAPK3/RTN4/BMP2/HLX/MST1/PDGFA/ANXA1/SRSF5/SOCS2/SRF/SCRIB/RELA/CDC42/FGFR1/SMO/SIX1/ELF5/HIF1A/NCOR2/AKT1/TGFB1/GLI3/WNT5A/TAF10/NOTCH1/CAPN1/HMGCL/HK2/ARF6/FGFR2/CDKN1B/PKD2/PHB2/ARHGAP35/VDR…	88
BP	GO:0002685	regulation of leukocyte migration	49/2754	212/20692	6.52002e-05	0.00130722	0.00100796	DUSP1/CD81/RHOA/NBL1/ECM1/VEGFA/CD9/CD74/CSF1/SELENOK/CALR/LGALS3/TNFRSF14/C1QBP/IL6R/C5AR2/MSN/CXCR2/FPR2/RAC1/CD99L2/CMKLR1/THBS4/MAPK3/RARRES2/SERPINE1/THY1/MST1/ANXA1/CAMK1D/CRK/ABR/AKT1/CCL2/CREB3/WNT5A/GAS6/APOD/RHOG/LGMN/DYSF/F2RL1/GCSAML/C5AR1/MPP1/EMILIN1/MAPK14/JAM3/PTGER4	49
BP	GO:0044344	cellular response to fibroblast growth factor stimulus	37/2754	146/20692	6.61486e-05	0.00132126	0.00101878	ZFP36L2/PTBP1/FAM20C/ZFP36L1/CCN2/SPRY4/HNRNPA1/POLR2C/SULF2/FGF18/SPRY2/FGF10/FGFRL1/RAB14/MAPK3/SHISA2/SMOC2/FGFR1/COL1A1/IQGAP1/NPTN/CCL2/ANOS1/WNT5A/SPRY1/HYAL1/HNRNPF/SPRED2/FGFR2/FGF2/GTF2F1/NDST1/POLR2D/RBFOX2/POLR2A/FRS2/SETX	37
BP	GO:0019320	hexose catabolic process	19/2754	56/20692	6.62258e-05	0.00132126	0.00101878	GAPDH/TPI1/ALDOA/PKM/ENO1/PGK1/PGAM1/PFKP/ENO2/GALT/GPI/HK1/PGM2L1/HK2/FOXK1/ADPGK/FUT2/FOXK2/GALK1	19
BP	GO:0006879	cellular iron ion homeostasis	22/2754	70/20692	6.8577e-05	0.00136482	0.00105236	FTL/SOD1/BMP6/FTH1/CYBRD1/HFE/SLC40A1/NEDD8/SLC39A14/ATP6AP1/ATP6V1G1/SLC22A17/NDFIP1/CCDC115/HIF1A/ISCU/CP/NCOA4/ABCB7/CUL1/SKP1/ACO1	22
MF	GO:0004857	enzyme inhibitor activity	78/2754	383/20692	7.05798e-05	0.00140124	0.00108045	TIMP1/TIMP3/GAPDH/RACK1/TIMP2/SKI/HSPB1/SERPING1/SERPINA1/PEBP1/RPL11/OAZ1/RPL5/RPL23/CSTB/TXNIP/CST3/ATP5IF1/SERPINB6/PRDX3/ANGPTL4/ANXA2/SERPINE2/APLP2/ANXA5/LGALS3/RPS7/TRIB1/SPRY2/GPS1/COL6A3/CIB1/DTX3L/NPM1/ITIH6/MRLN/C3/ITPRIP/SERPINE1/PPP1R9B/ANXA1/PIF1/SPOCK1/RNH1/ARPP19/OAZ2/ABCE1/IQGAP1/PPP1R12C/SET/ANOS1/NOTCH1/DPEP1/GAS6/CDKN1A/SPRED2/PRKAR1A/FRY/CDKN1B/PRDX5/IPO5/SPINK13/SERPINB1/PKI…	78
BP	GO:0051052	regulation of DNA metabolic process	75/2754	365/20692	7.133e-05	0.00141268	0.00108927	DUSP1/HSP90AA1/RPS3/SIRT7/RGCC/HSP90AB1/GJA1/PNKP/HNRNPA1/SPIDR/PRRX1/PDGFRB/FGF10/TRIM28/KLF4/CCT6A/MLH1/DKC1/DTX3L/HMCES/NPM1/RPA2/GSK3A/MPHOSPH8/MAPK3/PPP4C/MRNIP/CCT3/APBB1/CCT2/NDFIP1/PIF1/SMOC2/SH2B1/KMT5C/HMBOX1/MAP2K7/UBQLN4/KMT2A/AKT1/MBD3/HSF1/HNRNPU/HNRNPA2B1/ERCC1/GNL3/TGFB1/NABP2/XRCC1/TERF2/CDKN1A/FGF2/NIBAN2/FOXM1/UBE2V2/MIS18A/STAT6/NAF1/PRKCD/POLH/FUS/WDR70/MECP2/BABAM1/PARP1/PML…	75
BP	GO:0001837	epithelial to mesenchymal transition	38/2754	152/20692	7.27917e-05	0.00143812	0.00110889	S100A4/DDX5/RGCC/PEF1/TGFBR2/FOXC1/SOX9/SPRY2/TRIM28/LOXL3/RTN4/BMP2/LOXL2/FGFR1/ADAM15/PDPN/HIF1A/COL1A1/MCRIP1/PDCD6/DAB2/SPRED3/TGFB1/TCF7L2/DDX17/WNT5A/NOTCH1/SPRY1/SPRED2/NOLC1/OLFM1/CUL7/FGFR2/TGFB1I1/PTEN/SMAD3/AXIN2/BCL9L	38
BP	GO:0006023	aminoglycan biosynthetic process	31/2754	115/20692	7.30963e-05	0.00144063	0.00111082	LUM/BGN/FMOD/DCN/OGN/ST3GAL1/GALNT5/CHST3/B3GNT7/PRELP/SDC4/PDGFRB/CEMIP/CSGALNACT1/SDC2/ST3GAL4/AGRN/OMD/CSPG4/TGFB1/B3GAT3/HYAL1/B4GALT5/B3GNT2/CHST15/NDST1/CHPF2/HEXA/CHST11/B4GALT7/CHST14	31
BP	GO:0032204	regulation of telomere maintenance	24/2754	80/20692	7.54673e-05	0.00148376	0.00114408	PNKP/HNRNPA1/CCT6A/DKC1/MAPK3/CCT3/CCT2/PIF1/HMBOX1/MAP2K7/HNRNPU/HNRNPA2B1/ERCC1/GNL3/NABP2/XRCC1/TERF2/NAF1/PARP1/PML/PARN/HNRNPC/SMG6/DCP2	24
BP	GO:0007179	transforming growth factor beta receptor signaling pathway	47/2754	202/20692	7.65604e-05	0.001498	0.00115506	HTRA1/FOS/RHOA/FMOD/SKI/JUN/UBC/RPS27A/LTBP3/HSP90AB1/PMEPA1/CAV1/COL3A1/TWSG1/ASPN/TGFBR2/ZYX/HSPA5/ITGB5/SPRY2/DKK3/ZMIZ1/LTBP4/ZEB1/PRKCZ/DNM2/DUSP22/DAB2/SPRED3/TGFBRAP1/TGFB1/GLG1/UBA52/SPRY1/ZBTB7A/SPRED2/DAND5/SNX6/TGFB1I1/CD109/CHST11/SMAD3/PARP1/PML/EMILIN1/TAB1/BCL9L	47
BP	GO:0009746	response to hexose	47/2754	202/20692	7.65604e-05	0.001498	0.00115506	RHOA/COL6A2/RACK1/EGR1/LGALS1/LDHA/TXNIP/FIS1/GJA1/CCN2/XBP1/VAMP2/TGFBR2/SLC29A1/SLC39A14/FOXO3/TXN2/EIF2B4/RAF1/MPC2/GLUL/RAB11FIP5/LRP1/HMGN3/RAB11B/RAC1/STX4/ACVR2B/C2CD2L/SELENOS/SRF/SOX4/HIF1A/SLC2A5/PPP3CA/TCF7L2/SREBF1/PIH1D1/GAS6/EIF2B5/MLXIPL/CDKN1B/CCDC186/PAX2/EIF2B1/PTEN/POLG	47
CC	GO:0032587	ruffle membrane	27/2754	95/20692	7.84673e-05	0.00153162	0.00118098	EEF1A1/RHOA/RPS3/SPRY4/CFL1/SPRY2/PLEKHO1/CIB1/AKT2/RAC1/ITGA5/PPP1R9B/EPS8L2/PACSIN2/PDPN/FGR/EZR/DNM2/ARF4/NF2/PSD3/INPP5K/MYO1C/PIP5K1C/PDE4A/ABCA7/THEM4	27
BP	GO:1904292	regulation of ERAD pathway	13/2754	31/20692	7.90679e-05	0.00153964	0.00118717	CAV1/USP19/UBXN1/NFE2L2/TMEM259/OS9/EDEM1/EDEM2/ERLEC1/DERL2/UBQLN2/BCAP31/RNFT1	13
BP	GO:2000134	negative regulation of G1/S transition of mitotic cell cycle	33/2754	126/20692	8.06864e-05	0.0015674	0.00120857	MUC1/RPS27L/RGCC/CTDSP1/GADD45A/CTDSP2/RIPK1/CNOT11/KLF4/SLFN11/PIDD1/BTG2/RPA2/FHL1/DCUN1D3/KANK2/BRD7/SOX4/ZNF385A/E2F4/CCL2/NACC2/CDKN1A/CDKN1B/PKD2/PLAGL1/TNKS1BP1/CCND1/ARID3A/PTEN/PML/PRMT1/CNOT3	33
BP	GO:0009100	glycoprotein metabolic process	83/2754	415/20692	8.11186e-05	0.00157204	0.00121214	DAD1/NDNF/BGN/ITM2B/DCN/MUC1/PARK7/ST3GAL1/GALNT5/CST3/ALG3/CHST3/B3GNT7/PRKCSH/FBXO2/TMEM258/OSTC/MAN1B1/MGAT1/SULF2/GALNT18/GALNT15/GFPT2/MAN2A2/NUS1/FBXO44/GOLPH3/BPNT2/DHDDS/CSGALNACT1/POMGNT2/MAGT1/EXTL2/BMP2/POMGNT1/DPAGT1/RAB1A/OS9/GCNT4/ST3GAL4/TMEM165/POMK/HIF1A/GALNT1/OGA/RPN2/CSPG4/TCF7L2/B3GAT3/DPY19L4/EDEM1/HYAL1/EDEM2/ST6GALNAC6/ADAMTS9/MUC4/TMEM59/GALNT10/B4GALT5/DERL2/B3GNT2/PLOD3…	83
BP	GO:0046365	monosaccharide catabolic process	21/2754	66/20692	8.14997e-05	0.00157566	0.00121494	GAPDH/TPI1/ALDOA/PKM/ENO1/PGK1/PGAM1/PFKP/ENO2/GALT/GPI/HK1/PGM2L1/NUDT5/RPE/HK2/FOXK1/ADPGK/FUT2/FOXK2/GALK1	21
BP	GO:0030879	mammary gland development	36/2754	142/20692	8.17276e-05	0.00157631	0.00121544	IGFBP5/ID2/NTN1/VEGFA/CAV1/CDO1/XBP1/CSF1/TGFBR2/SLC29A1/SOX9/FGF10/AKT2/RTN4/MST1/SOCS2/SCRIB/SMO/ELF5/HIF1A/NCOR2/AKT1/GLI3/WNT5A/CAPN1/HK2/FGFR2/PHB2/ARHGAP35/VDR/STAT6/CCND1/CAD/USF2/PTCH1/PML	36
BP	GO:2000027	regulation of animal organ morphogenesis	56/2754	254/20692	8.23008e-05	0.00158361	0.00122107	PSMB4/RHOA/VEGFA/PSMB3/NTN4/XBP1/CSF1/ASPN/PSMA4/TGFBR2/FOXC1/SULF2/SOX9/FGF10/PSMA3/RAC1/PSMD13/PSMD4/PSMA5/PSMD10/BMP2/PDGFA/PSMC2/PSMB6/TNFRSF11B/SRSF6/PFN1/CDC42/FGFR1/SMO/SIX1/FZD6/BCOR/DAB2/PSMA7/PSME1/WNT5A/NOTCH1/SPRY1/PLEKHA4/PSMD2/DVL3/FGFR2/PHB2/VDR/DVL1/PAX2/RXRA/GDNF/PSME3/PSMC3/HES1/FRS2/RYK/PSMF1/PSMD3	56
BP	GO:0009749	response to glucose	46/2754	197/20692	8.28762e-05	0.00159091	0.0012267	RHOA/COL6A2/RACK1/EGR1/LGALS1/LDHA/TXNIP/FIS1/GJA1/CCN2/XBP1/VAMP2/TGFBR2/SLC29A1/SLC39A14/FOXO3/TXN2/EIF2B4/RAF1/MPC2/GLUL/RAB11FIP5/LRP1/HMGN3/RAB11B/RAC1/STX4/ACVR2B/C2CD2L/SELENOS/SRF/SOX4/HIF1A/PPP3CA/TCF7L2/SREBF1/PIH1D1/GAS6/EIF2B5/MLXIPL/CDKN1B/CCDC186/PAX2/EIF2B1/PTEN/POLG	46
BP	GO:0071774	response to fibroblast growth factor	38/2754	153/20692	8.45936e-05	0.00162005	0.00124916	ZFP36L2/PTBP1/FAM20C/ZFP36L1/CCN2/SPRY4/HNRNPA1/POLR2C/SULF2/TNC/FGF18/SPRY2/FGF10/FGFRL1/RAB14/MAPK3/SHISA2/SMOC2/FGFR1/COL1A1/IQGAP1/NPTN/CCL2/ANOS1/WNT5A/SPRY1/HYAL1/HNRNPF/SPRED2/FGFR2/FGF2/GTF2F1/NDST1/POLR2D/RBFOX2/POLR2A/FRS2/SETX	38
BP	GO:0071214	cellular response to abiotic stimulus	69/2754	331/20692	8.61946e-05	0.00164296	0.00126683	AQP1/EGR1/BMP6/ERRFI1/TNFRSF1A/SERPINB6/CALM1/ZFP36L1/TSPO/GJA1/ATF4/SPIDR/HSPA5/GADD45A/SOX9/PIEZO1/BAG3/COPS9/KCNJ2/FAS/NPM1/AKT2/RAB11FIP5/RAB11B/RAC1/SLC2A1/BNIP3/MAPK3/MYD88/DDX3X/RUVBL2/XPC/NET1/COL1A1/DNM2/RHOB/AKT1/HSF1/ERCC1/MTPN/USP47/AKR1B1/YAP1/HYAL1/YBX3/CRY1/CDKN1A/SIPA1/TMEM109/PKD2/TNKS1BP1/IFI16/SDE2/RAD9A/METAP2/DYSF/POLH/POLK/RELB/PTEN/CHP1/PARP1/NOC2L/MAPK14/AVPR1A/MAP3K20/CAB…	69
BP	GO:0104004	cellular response to environmental stimulus	69/2754	331/20692	8.61946e-05	0.00164296	0.00126683	AQP1/EGR1/BMP6/ERRFI1/TNFRSF1A/SERPINB6/CALM1/ZFP36L1/TSPO/GJA1/ATF4/SPIDR/HSPA5/GADD45A/SOX9/PIEZO1/BAG3/COPS9/KCNJ2/FAS/NPM1/AKT2/RAB11FIP5/RAB11B/RAC1/SLC2A1/BNIP3/MAPK3/MYD88/DDX3X/RUVBL2/XPC/NET1/COL1A1/DNM2/RHOB/AKT1/HSF1/ERCC1/MTPN/USP47/AKR1B1/YAP1/HYAL1/YBX3/CRY1/CDKN1A/SIPA1/TMEM109/PKD2/TNKS1BP1/IFI16/SDE2/RAD9A/METAP2/DYSF/POLH/POLK/RELB/PTEN/CHP1/PARP1/NOC2L/MAPK14/AVPR1A/MAP3K20/CAB…	69
BP	GO:0045785	positive regulation of cell adhesion	85/2754	428/20692	8.64438e-05	0.00164385	0.00126752	FN1/CD81/NDNF/RHOA/S100A10/RRAS/LGALS1/RPS3/VSIR/VEGFA/VCAM1/CAV1/CHRD/CD74/XBP1/CSF1/TGFBR2/CCN1/SELENOK/CALR/SDC4/CCDC80/TNFRSF14/C1QBP/PIEZO1/EFNB2/MYADM/ABI3BP/PLPP3/CIB1/ZBTB16/NKAP/ICOSLG/FLNA/RAC1/HSPD1/ZMIZ1/STX4/ITGA5/THY1/HLX/ANXA1/SMOC2/P4HB/CRK/MAP3K8/RELA/CDC42/SOX4/PRKCZ/PDPN/ECM2/DNM2/AKT1/IQGAP1/GLI3/PPP3CA/EDIL3/CCL2/IL6ST/WNT5A/ARPC2/HYAL1/NINJ1/SART1/IL1RL2/NFKBIZ/TRAF6/AP3D1/F…	85
BP	GO:0032332	positive regulation of chondrocyte differentiation	10/2754	20/20692	8.8502e-05	0.00167906	0.00129466	BMP6/FGF18/SOX9/ZBTB16/PKDCC/RELA/LOXL2/SOX5/GLI3/SMAD3	10
CC	GO:0030133	transport vesicle	82/2754	410/20692	8.92525e-05	0.00168935	0.0013026	BGN/RABAC1/TGOLN2/B2M/SEPTIN2/M6PR/SLC40A1/CD74/ROGDI/SLC6A9/PEF1/VAMP2/SURF4/TMED10/YKT6/GALNT15/TMEM230/COPE/ERP29/SEC16A/RAB11FIP5/OVGP1/SEMA4C/RAB11B/SREBF2/FGFRL1/RAB14/SEC13/DPYSL3/CPE/STX4/STX16/RAB35/VAMP3/CUZD1/RAB1A/STX1A/STEAP2/KDELR1/PLIN3/COPB2/RAB3IL1/DNAJC5/ZNRF1/DLG4/COPA/CNIH1/STX12/PDCD6/SCAP/BSN/BACE1/VTI1B/KDELR3/SREBF1/GOLIM4/KDELR2/VMA21/VDAC2/RPH3AL/CLCN4/STX10/CLTA/RAB15/S…	82
BP	GO:0008361	regulation of cell size	43/2754	181/20692	9.15041e-05	0.00172393	0.00132926	FN1/RHOA/AQP1/NTN1/VEGFA/HSP90AB1/CTTN/LAMTOR4/MSN/CYFIP1/SEMA3B/LRP1/SEMA4C/RAC1/RTN4/KCNN4/SRF/ADNP/DNM2/AKT1/SEMA3E/E2F4/PAFAH1B1/DPYSL2/MTPN/WNT5A/SEMA4B/RAP1GAP2/AKT1S1/ANAPC2/SLC12A7/IST1/OLFM1/DBNL/ARHGAP4/ADD1/PTEN/LRRC8A/SLC12A9/RYK/P2RX7/KDM1A/CDK5R1	43
BP	GO:1905330	regulation of morphogenesis of an epithelium	43/2754	181/20692	9.15041e-05	0.00172393	0.00132926	PSMB4/RHOA/VEGFA/PSMB3/GJA1/NTN4/PSMA4/SOX9/FGF10/PSMA3/RAC1/PSMD13/PSMD4/PSMA5/PSMD10/PDGFA/PSMC2/PSMB6/PFN1/CDC42/FGFR1/SMO/SIX1/FZD6/DAB2/PSMA7/PSME1/WNT5A/PLEKHA4/PSMD2/DVL3/PHB2/DVL1/PAX2/RXRA/PTEN/GDNF/PSME3/PSMC3/FOXP1/RYK/PSMF1/PSMD3	43
BP	GO:0005996	monosaccharide metabolic process	63/2754	296/20692	9.19735e-05	0.00172876	0.00133299	GAPDH/TPI1/ALDOA/SIRT7/PKM/BRAT1/KAT2A/ENO1/ATF4/FUCA1/PGK1/CYB5R3/INPPL1/SLC39A14/MAN2A2/FOXO1/NISCH/PGAM1/PFKP/MAN2C1/GAA/AKT2/ENO2/SLC2A1/GALT/GSK3A/FAM3C/SLC2A3/MAN2B2/SELENOS/MST1/H6PD/PPP1R3C/G6PC3/ARPP19/PMAIP1/AKT1/GPI/HK1/CLK2/PGM2L1/INPP5K/NUDT5/AKR1B1/RPE/APOD/HK2/CRY1/MDH2/DYRK2/FOXK1/CHST15/GSTO1/WDR5/ADPGK/FUT2/TFAP2B/IGFBP3/FOXK2/CREM/MAPK14/GALK1/FPGT	63
BP	GO:2000379	positive regulation of reactive oxygen species metabolic process	29/2754	106/20692	9.24128e-05	0.00173301	0.00133626	CLU/SOD1/GSTP1/HSP90AA1/PARK7/HSP90AB1/TSPO/GNAI2/NFE2L2/TGFBR2/ACOD1/FOXO3/GADD45A/PID1/PDGFRB/RIPK1/DDAH1/KLF4/ZC3H12A/FPR2/DNM2/AKT1/TGFB1/CDKN1A/PKD2/PRKCD/F2RL1/SMAD3/MAPK14	29
BP	GO:0019882	antigen processing and presentation	52/2754	232/20692	9.30075e-05	0.00174014	0.00134176	PSMB4/ARF1/LAG3/PSAP/CTSD/RAB34/PSMB3/B2M/HFE/CD74/PSMA4/DYNLL1/CALR/ITGB5/CTSF/PSMA3/PSMD13/SEC13/PSMD4/PSMA5/PSMD10/RAB35/PDIA3/VAMP3/MARCHF8/PSMC2/PSMB6/DNM2/PSMA7/PSME1/PSMD2/DYNC1LI2/CLTA/SEC31A/CANX/RAB7A/TRAF6/AP3D1/LGMN/ACTR10/CAPZA1/CAPZB/BCAP31/FCER1G/RELB/PSME3/PSMC3/CD1A/RACGAP1/PSMF1/AP1M1/PSMD3	52
BP	GO:0033238	regulation of cellular amine metabolic process	24/2754	81/20692	9.3854e-05	0.00175194	0.00135086	PSMB4/OAZ1/PARK7/PSMB3/PSMA4/PSMA3/PSMD13/PSMD4/PSMA5/PSMD10/MAOB/PSMC2/PSMB6/OAZ2/VPS35/PSMA7/PSME1/COMT/PSMD2/NR4A2/PSME3/PSMC3/PSMF1/PSMD3	24
BP	GO:0034612	response to tumor necrosis factor	67/2754	320/20692	9.4414e-05	0.00175835	0.00135581	CHI3L1/PSMB4/ZFP36L2/TMSB4X/RACK1/GSTP1/NFKBIA/RPS3/TNFRSF1A/PSMB3/CPNE1/ZFP36L1/GSS/PSMA4/KAT2A/NFE2L2/ACOD1/FABP4/FOXO3/PID1/TNFRSF14/RIPK1/CD58/TAX1BP1/CIB1/FAS/ZC3H12A/PSMA3/PSMD13/PSMD4/PSMA5/MAPK3/PSMD10/MAP3K5/PSMC2/PSMB6/TNFRSF11B/RELA/AKAP12/TNFSF15/MAP2K7/COL1A1/COMMD7/AKT1/PSMA7/PSME1/ACTN4/CCL2/INPP5K/GAS6/IGBP1/PSMD2/HYAL1/YBX3/GGT7/TNFRSF25/PELI3/PIAS4/ZFAND6/TRAF6/F2RL1/NUB1/PSME3/…	67
BP	GO:0048857	neural nucleus development	20/2754	62/20692	9.64171e-05	0.00179155	0.0013814	COX6B1/ACTB/RHOA/CALM1/NDUFS3/YWHAQ/ATP5PB/DYNLL1/HSPA5/SEC16A/MAOB/SCRIB/CDC42/CALM2/YWHAH/ATP5PF/SYPL2/GLUD1/CDK5R1/TTBK1	20
BP	GO:0071241	cellular response to inorganic substance	50/2754	221/20692	9.81027e-05	0.00181871	0.00140234	MT2A/FOS/AQP1/ID2/SOD1/JUNB/JUN/BMP6/MT1E/B2M/HFE/CPNE1/TSPO/SLC40A1/ATF4/NFE2L2/MT1X/FABP4/CALR/SPIDR/HSPA5/FOXO1/BNIP3/GSK3A/MAPK3/MMP3/MEF2A/CRK/DLG4/DNM2/AKT1/HSF1/IQGAP1/BACE1/WNT5A/DPEP1/MAP1LC3A/CDKN1B/PKD2/SYT12/PPIF/ADD1/MAPK9/LGMN/GSN/FUS/PARP1/NCSTN/UBE2D3/PPP5C	50
BP	GO:0010634	positive regulation of epithelial cell migration	42/2754	176/20692	9.85717e-05	0.00182051	0.00140373	TMSB4X/RRAS/HSPB1/JUN/ATP5F1B/VEGFA/GRN/NFE2L2/TGFBR2/CALR/SPARC/FGF18/SOX9/FGF10/AAMP/PLPP3/CIB1/NUS1/ZC3H12A/SASH1/RTN4/ANXA1/SMOC2/SRPX2/PFN1/FGFR1/HIF1A/MAPRE2/RHOB/AKT1/PDCD6/TGFB1/GPI/WNT5A/HYAL1/ARF6/FGF2/LGMN/RIN2/ATOH8/PPM1F/FOXP1	42
BP	GO:0060541	respiratory system development	47/2754	204/20692	9.86484e-05	0.00182051	0.00140373	CHI3L1/IGFBP5/SKI/RCN3/ERRFI1/VEGFA/LTBP3/CCN2/PKD1/TGFBR2/EPAS1/SPARC/TNC/FGF18/SOX9/SPRY2/PDGFRB/FGF10/TNS3/ADAMTS2/LOXL3/FGFRL1/MAPK3/PKDCC/ACVR2B/PDGFA/SRSF6/SRF/CDC42/FGFR1/PDPN/SIX1/JMJD6/GLI3/WNT5A/SREBF1/NOTCH1/SPRY1/YAP1/FGFR2/FGF2/PLOD3/CIC/TULP3/STK40/HES1/TAB1	47
BP	GO:0071248	cellular response to metal ion	45/2754	193/20692	0.000102064	0.00187927	0.00144904	MT2A/FOS/AQP1/ID2/SOD1/JUNB/JUN/BMP6/MT1E/B2M/HFE/CPNE1/TSPO/SLC40A1/ATF4/NFE2L2/MT1X/FABP4/CALR/HSPA5/BNIP3/GSK3A/MAPK3/MEF2A/DLG4/AKT1/HSF1/IQGAP1/BACE1/WNT5A/DPEP1/MAP1LC3A/CDKN1B/PKD2/SYT12/PPIF/ADD1/MAPK9/LGMN/GSN/FUS/PARP1/NCSTN/UBE2D3/PPP5C	45
BP	GO:0045861	negative regulation of proteolysis	75/2754	369/20692	0.000102804	0.00188862	0.00145625	TIMP1/GABARAPL2/TIMP3/AQP1/GAPDH/TIMP2/SERPING1/SERPINA1/PEBP1/RPL11/ECM1/RPL5/CAMLG/VEGFA/PARK7/RPL23/CSTB/GAS1/CST3/HSP90AB1/SERPINB6/HFE/PRDX3/ANXA2/USP19/SERPINE2/UBXN1/APLP2/IFI6/RPS7/DNAJC1/RAF1/COL6A3/KLF4/MAP1A/LRP1/ITIH6/C3/SERPINE1/DDX3X/TMEM98/OS9/SPOCK1/AKT1/LRIG2/CLN8/ANOS1/GLG1/PSME3IP1/PIH1D1/DPEP1/GAS6/USP47/IGBP1/SCO1/ERLEC1/TMEM59/DERL2/PRDX5/SPINK13/SERPINB1/IFI16/NLE1/PAX2/MIC…	75
MF	GO:0003730	mRNA 3'-UTR binding	31/2754	117/20692	0.000103707	0.00190091	0.00146572	ZFP36L2/RPL41/RPL5/DDX5/CIRBP/EXOSC8/ZFP36L1/RNPS1/RPS7/PABPC1/ZC3H12A/PABPC1L/CPSF1/RSL1D1/RBM24/LARP1/PUM1/RBM4/ZNF385A/HNRNPL/HNRNPU/HNRNPA2B1/FXR2/ILF3/YBX3/RBMS1/FUS/UTP23/PARN/RNF40/HNRNPC	31
CC	GO:0031093	platelet alpha granule lumen	21/2754	67/20692	0.000103961	0.00190127	0.00146601	TIMP1/FN1/CLU/TMSB4X/ISLR/SERPING1/ALDOA/SERPINA1/VEGFA/SRGN/MAGED2/SPARC/SERPINE1/PDGFA/QSOX1/TGFB1/ACTN4/VTI1B/GAS6/ACTN1/FGG	21
BP	GO:0090101	negative regulation of transmembrane receptor protein serine/threonine kinase signaling pathway	34/2754	133/20692	0.000106606	0.00194314	0.00149829	HTRA1/SKI/UBC/NBL1/RPS27A/PMEPA1/CAV1/CILP/CHRD/TWSG1/ASPN/TGFBR2/HSPA5/SPRY2/TOB1/DNM2/SPRED3/TGFB1/GLG1/WNT5A/NOTCH1/UBA52/SPRY1/ZBTB7A/SPRED2/DACT2/DAND5/SNX6/TGFB1I1/CD109/CHST11/SMAD3/EMILIN1/BCL9L	34
CC	GO:0005686	U2 snRNP	11/2754	24/20692	0.000106729	0.00194314	0.00149829	SNRPD2/HTATSF1/SNRPB/SNRPE/SNRPD3/SF3B1/SNRPB2/SNRPG/SNRPA1/SF3B2/SF3B6	11
BP	GO:0051403	stress-activated MAPK cascade	61/2754	286/20692	0.000110721	0.0020113	0.00155085	DUSP1/ARL6IP5/GSTP1/UBC/RPS3/RPS27A/VEGFA/PTPN1/ZFP36L1/CCN2/FZD8/HDAC3/GADD45A/TRIB1/RIPK1/GPS1/FOXO1/MAPK8IP3/FAS/ZC3H12A/SASH1/SEMA4C/MAPKAPK2/AXIN1/MAPK3/BMP2/MAP3K5/MAP2K2/MLKL/MAP3K8/CDC42/TAOK2/MAP2K7/EZR/AKT1/DUSP22/PKN1/PAFAH1B1/RAPGEF1/WNT5A/MAP3K6/UBA52/IGBP1/DNAJA1/DVL3/DBNL/PRDX1/TAB2/FOXM1/TRAF6/MAPK9/ZNF622/F2RL1/TAOK3/CUL1/SKP1/MAPK14/TAB1/PRMT1/MAP3K20/PTGER4	61
BP	GO:0050921	positive regulation of chemotaxis	36/2754	144/20692	0.000111168	0.00201492	0.00155363	TMSB4X/HSPB1/VEGFA/CD74/CSF1/CALR/FGF18/C1QBP/PDGFRB/FGF10/IL6R/CXCR2/FPR2/RAC1/CMKLR1/THBS4/STX4/MAPK3/RARRES2/SERPINE1/IL16/CAMK1D/SMOC2/FGFR1/TGFB1/CREB3/WNT5A/GAS6/FGF2/LGMN/DYSF/F2RL1/SMAD3/PPM1F/C5AR1/MAPK14	36
BP	GO:0090313	regulation of protein targeting to membrane	14/2754	36/20692	0.000113004	0.00204364	0.00157578	FIS1/CIB1/CEMIP/AKT2/TCAF1/INPP5K/MYO1C/KCNE1/ERBB2/CHP1/CACNB3/TCAF2/MIEF2/CDK5R1	14
BP	GO:1902373	negative regulation of mRNA catabolic process	19/2754	58/20692	0.00011344	0.00204623	0.00157777	CIRBP/TOB1/PABPC1/TENT4A/MAPKAPK2/RBM24/MYD88/TENT5A/LARP1/YBX1/HNRNPU/YBX3/PKP1/FUS/GDNF/MAPK14/AXIN2/HNRNPC/RBM10	19
BP	GO:0060840	artery development	28/2754	102/20692	0.000113651	0.00204623	0.00157777	COMP/VEGFA/COL3A1/FOXC1/PRRX1/PDGFRB/EFNB2/LOXL1/LRP1/ZMIZ1/ACVR2B/SRF/SOX4/SIX1/DNM2/GLI3/SNX17/NOTCH1/ADAMTS9/PKD2/LDLR/NDST1/PLXND1/TFAP2B/HES1/TAB1/NPRL3/HECTD1	28
BP	GO:0048705	skeletal system morphogenesis	51/2754	228/20692	0.000114007	0.00204809	0.00157921	COMP/SKI/MGP/GNAS/BMP6/LTBP3/CYP26B1/CCN2/PKD1/TGFBR2/FOXC1/INPPL1/PRRX1/FGF18/SOX9/ARID5B/NAB1/PDGFRB/BPNT2/HOXC9/CSGALNACT1/ANKRD11/THBS3/TBX15/ACVR2B/ZEB1/FGFR1/SIX1/FGR/COL1A1/SOX5/GLI3/GLG1/HYAL1/DHRS3/NAB2/FGFR2/INSIG1/NLE1/FOXN3/NDST1/COL27A1/TULP3/WDR19/CHST11/SMAD3/MMP2/MAPK14/AXIN2/RYK/P2RX7	51
MF	GO:0060090	molecular adaptor activity	66/2754	316/20692	0.000114362	0.00204993	0.00158063	RACK1/HSPA8/BCL3/COL8A2/SERINC1/CAV1/SEPTIN2/BAIAP2/PEF1/VAMP2/LAMTOR4/YKT6/MAVS/MAP1A/CIB1/PSMG1/MAPK8IP3/BICD2/SASH1/SEPTIN10/DEDD2/EIF4G1/AXIN1/ST13/STX4/STX16/LAMTOR3/VAMP3/TEX261/STX1A/BFAR/MAP2K2/CRK/SOCS2/SH2B1/FSCN1/SUN1/STX12/PDCD6/DAB2/TELO2/IQGAP1/ISCU/WWC3/EIF3B/VTI1B/SNAP29/MYH9/GAS6/STX10/SHC1/LAMTOR1/CDYL/SEPTIN8/SEPTIN6/GAB2/GOSR1/FKBP4/TRIM5/SKP1/FRS2/PCNT/HIP1/ANAPC1/PDE4DIP/AP1…	66
BP	GO:0071349	cellular response to interleukin-12	17/2754	49/20692	0.000115643	0.00206833	0.00159482	SOD1/ARF1/RPLP0/ANXA2/CFL1/PPIA/MSN/AIP/P4HB/CDC42/SNRPA1/HNRNPA2B1/HNRNPDL/HNRNPF/TYK2/GSTO1/CAPZA1	17
BP	GO:0061036	positive regulation of cartilage development	13/2754	32/20692	0.000117008	0.00208629	0.00160867	BMP6/CCN1/FGF18/SOX9/ZBTB16/PKDCC/BMP2/RELA/LOXL2/SOX5/GLI3/WNT5A/SMAD3	13
BP	GO:1903363	negative regulation of cellular protein catabolic process	25/2754	87/20692	0.000117161	0.00208629	0.00160867	GABARAPL2/ATRAID/RPL11/RPL5/CAMLG/PARK7/RPL23/HSP90AB1/HFE/ANXA2/USP19/UBXN1/RPS7/CDK5RAP3/MAP1A/OS9/VPS35/PSME3IP1/SCO1/LAPTM4B/ERLEC1/DERL2/PML/CSNK2A2/PSMF1	25
BP	GO:0031571	mitotic G1 DNA damage checkpoint	20/2754	63/20692	0.000123756	0.0021989	0.0016955	MUC1/RPS27L/RGCC/GADD45A/CNOT11/PIDD1/BTG2/RPA2/SOX4/ZNF385A/E2F4/CDKN1A/CDKN1B/PLAGL1/TNKS1BP1/CCND1/ARID3A/PML/PRMT1/CNOT3	20
BP	GO:0010565	regulation of cellular ketone metabolic process	44/2754	189/20692	0.000125699	0.00222856	0.00171836	PSMB4/EGR1/OAZ1/BMP6/PARK7/PSMB3/CAV1/CD74/PSMA4/SOX9/DKK3/PSMA3/AKT2/PSMD13/PSMD4/PSMA5/PSMD10/PLIN5/BMP2/PPTC7/ANXA1/PSMC2/PSMB6/H6PD/GSTZ1/NCOR2/AKT1/ACADVL/OAZ2/PSMA7/PSME1/SCAP/SREBF1/COMT/PSMD2/MLXIPL/INSIG1/MID1IP1/PSME3/TYSND1/PSMC3/AVPR1A/PSMF1/PSMD3	44
BP	GO:0002223	stimulatory C-type lectin receptor signaling pathway	30/2754	113/20692	0.00012796	0.0022598	0.00174245	PSMB4/MUC1/PSMB3/PSMA4/RAF1/PSMA3/PSMD13/PSMD4/PSMA5/PSMD10/PSMC2/PSMB6/RELA/PSMA7/PSME1/PSMD2/MUC4/TAB2/TRAF6/PRKCD/FCER1G/RELB/CLEC4E/PSME3/PSMC3/CUL1/SKP1/TAB1/PSMF1/PSMD3	30
BP	GO:0050920	regulation of chemotaxis	51/2754	229/20692	0.000128018	0.0022598	0.00174245	DUSP1/TMSB4X/GSTP1/HSPB1/NBL1/VEGFA/CD74/CSF1/CALR/FGF18/C1QBP/PDGFRB/FGF10/EFNB2/IL6R/C5AR2/CXCR2/SEMA3B/FPR2/SEMA4C/RAC1/CMKLR1/THBS4/STX4/MAPK3/RARRES2/SERPINE1/IL16/MST1/CAMK1D/SMOC2/FGFR1/SEMA3E/TGFB1/CCL2/CREB3/WNT5A/NOTCH1/GAS6/SEMA4B/FGF2/LGMN/DYSF/F2RL1/SMAD3/PPM1F/C5AR1/MPP1/MAPK14/RYK/JAM3	51
BP	GO:0060443	mammary gland morphogenesis	16/2754	45/20692	0.000131024	0.00230445	0.00177689	IGFBP5/NTN1/CAV1/CSF1/TGFBR2/FGF10/SCRIB/GLI3/WNT5A/CAPN1/FGFR2/PHB2/VDR/STAT6/PTCH1/PML	16
MF	GO:0016853	isomerase activity	38/2754	156/20692	0.000131115	0.00230445	0.00177689	TPI1/FKBP8/FKBP9/FKBP2/PPIB/FKBP10/PPIA/DKC1/FKBP3/PGAM1/PPIC/AIP/PTPA/GNE/FKBP1A/HSPD1/FKBP11/PDIA3/FKBP14/P4HB/QSOX1/PPIH/GSTZ1/IDI1/GPI/ECH1/PGM2L1/ENOSF1/RPE/FKBP7/PTGES2/ERP44/PPIG/PPIF/SRR/FKBP4/GNPDA1/MMUT	38
BP	GO:0044774	mitotic DNA integrity checkpoint	29/2754	108/20692	0.000132524	0.00231512	0.00178511	MUC1/RPS27L/RGCC/GADD45A/CNOT11/CDK5RAP3/PIDD1/BTG2/RPA2/MRNIP/SOX4/TAOK2/XPC/ZNF385A/E2F4/DONSON/CDKN1A/CDKN1B/PLAGL1/TNKS1BP1/FOXN3/RAD9A/CCND1/ARID3A/MUS81/TAOK3/PML/PRMT1/CNOT3	29
BP	GO:0031050	dsRNA processing	18/2754	54/20692	0.000132577	0.00231512	0.00178511	DDX5/RIPK1/ZC3H12A/DGCR8/MAP2K2/PUM1/NCOR2/TSN/HNRNPA2B1/TGFB1/PPP3CA/STAT3/ADAR/SMAD3/ZC3H7A/TSNAX/AGO4/BCDIN3D	18
BP	GO:0070918	production of small RNA involved in gene silencing by RNA	18/2754	54/20692	0.000132577	0.00231512	0.00178511	DDX5/RIPK1/ZC3H12A/DGCR8/MAP2K2/PUM1/NCOR2/TSN/HNRNPA2B1/TGFB1/PPP3CA/STAT3/ADAR/SMAD3/ZC3H7A/TSNAX/AGO4/BCDIN3D	18
BP	GO:0042110	T cell activation	93/2754	483/20692	0.000134051	0.00233582	0.00180107	CD81/ZFP36L2/RHOA/SOD1/CD151/EGR1/BCL3/LAG3/PSAP/LGALS1/RPS3/VSIR/RABL3/MAFB/VCAM1/CAV1/B2M/HFE/RAB29/ZFP36L1/CYP26B1/CD74/TWSG1/XBP1/KAT2A/FZD8/TGFBR2/SELENOK/LGALS3/NFATC2/SDC4/TNFRSF14/EFNB2/NCAPH2/MSN/ZBTB16/ZC3H12A/NKAP/LOXL3/ICOSLG/RAC1/FKBP1A/HSPD1/ZMIZ1/TCF7/LMBR1L/THY1/HLX/TMEM98/ZEB1/NDFIP1/ANXA1/KDELR1/MAP3K8/SRF/SCRIB/CDC42/SOX4/PRKCZ/AKT1/DUSP22/JMJD6/GNRH1/GLI3/PPP3CA/CCL2/IL6ST/STA…	93
BP	GO:1903747	regulation of establishment of protein localization to mitochondrion	22/2754	73/20692	0.000137481	0.00238573	0.00183955	HAX1/ATP5IF1/TOMM7/YWHAQ/PDCD5/UBL5/BAG3/LEPROT/BNIP3L/SREBF2/GSK3A/PMAIP1/YWHAH/MICALL2/UBE2L3/YWHAB/BAP1/SREBF1/DNAJA1/USP36/UBE2D3/CSNK2A2	22
BP	GO:0031098	stress-activated protein kinase signaling cascade	63/2754	300/20692	0.000137503	0.00238573	0.00183955	DUSP1/ARL6IP5/RHOA/GSTP1/UBC/RPS3/RPS27A/VEGFA/PTPN1/ZFP36L1/CCN2/FZD8/HDAC3/GADD45A/TRIB1/RIPK1/GPS1/FOXO1/MAPK8IP3/FAS/ZC3H12A/SASH1/SEMA4C/MAPKAPK2/AXIN1/MAPK3/BMP2/MAP3K5/MAP2K2/MLKL/MAP3K8/CDC42/TAOK2/MAP2K7/EZR/AKT1/DUSP22/PKN1/PAFAH1B1/RAPGEF1/WNT5A/MAP3K6/UBA52/AKR1B1/IGBP1/DNAJA1/DVL3/DBNL/PRDX1/TAB2/FOXM1/TRAF6/MAPK9/ZNF622/F2RL1/TAOK3/CUL1/SKP1/MAPK14/TAB1/PRMT1/MAP3K20/PTGER4	63
MF	GO:0044548	S100 protein binding	8/2754	14/20692	0.00013844	0.00239688	0.00184815	S100A6/AHNAK/ANXA2/S100B/EZR/IQGAP1/ANXA11/ATP2A2	8
BP	GO:2001056	positive regulation of cysteine-type endopeptidase activity	37/2754	151/20692	0.000140293	0.00242379	0.0018689	ARL6IP5/RHOA/RACK1/CTSD/RPS3/RPS27L/FIS1/VCP/PDCD5/CCN2/CCN1/RIPK1/FAS/PIDD1/HSPD1/MTCH1/DDX3X/MAP3K5/DIABLO/TNFSF15/PMAIP1/PDCD6/HSF1/FAM162A/PERP/IFI16/LGMN/GSN/BCAP31/UACA/SMAD3/PPM1F/PML/NLRP1/HIP1/LCK/TTBK1	37
BP	GO:0031146	SCF-dependent proteasomal ubiquitin-dependent protein catabolic process	26/2754	93/20692	0.000142055	0.00244901	0.00188835	PSMB4/RBX1/FBXL3/PSMB3/PSMA4/FBXW5/FBXO2/FBXO44/PSMA3/PSMD13/PSMD4/PSMA5/PSMD10/PSMC2/PSMB6/PSMA7/FBXO9/PSME1/DMAC2/PSMD2/PSME3/PSMC3/CUL1/SKP1/PSMF1/PSMD3	26
CC	GO:0098798	mitochondrial protein complex	57/2754	265/20692	0.000144358	0.00248345	0.00191491	MRPL21/ATP5F1B/NDUFA4L2/COX4I1/NDUFA1/ATP5MC2/NDUFB4/TOMM7/COX7C/NDUFS3/ATP5PB/ATP5F1E/NDUFB8/UQCRC1/MRPS21/NDUFB2/MRPL32/DNAJC19/MRPL37/MRPS18C/ATP5MG/MRPS10/UQCRH/ATP5PO/NDUFS2/TIMM21/MRPL33/NDUFA4/ATP5PD/ATP5MC1/MRPS33/NDUFB9/MTX3/DNAJC11/MRPS36/NDUFB6/MRPL57/ATP5PF/DMAC2/NDUFS6/NDUFB3/MRPS31/NDUFB5/PHB2/MRPL50/NDUFA3/MRPL58/MRPL52/PPIF/VDAC1/SDHD/NSUN4/TOMM70/NDUFS4/TIMM17B/POLG/MRPL2	57
BP	GO:0010822	positive regulation of mitochondrion organization	31/2754	119/20692	0.000145376	0.00249568	0.00192433	DCN/PARK7/ATP5IF1/TOMM7/FIS1/YWHAQ/PDCD5/UBL5/HRK/LEPROT/SREBF2/BNIP3/GSK3A/MARCHF5/HIF1A/PMAIP1/YWHAH/FAM162A/MICALL2/VPS35/UBE2L3/YWHAB/BAP1/MLLT11/HK2/CDC37/USP36/PPIF/UBE2D3/CSNK2A2/MIEF2	31
BP	GO:0031102	neuron projection regeneration	19/2754	59/20692	0.00014664	0.00251206	0.00193696	JUN/LAMB2/CTNNA1/TSPO/GRN/TNC/PRRX1/KLF4/MAPK8IP3/ULK1/LRP1/PTPRF/THY1/KREMEN1/LRIG2/APOD/MATN2/PTEN/JAM3	19
BP	GO:2000737	negative regulation of stem cell differentiation	10/2754	21/20692	0.000148825	0.00254412	0.00196168	ZFP36L2/NFE2L2/N4BP2L2/HNRNPU/STAT3/NOTCH1/YAP1/NELFB/HES1/CDK12	10
BP	GO:0070671	response to interleukin-12	17/2754	50/20692	0.000153667	0.00262138	0.00202126	SOD1/ARF1/RPLP0/ANXA2/CFL1/PPIA/MSN/AIP/P4HB/CDC42/SNRPA1/HNRNPA2B1/HNRNPDL/HNRNPF/TYK2/GSTO1/CAPZA1	17
BP	GO:0090092	regulation of transmembrane receptor protein serine/threonine kinase signaling pathway	55/2754	254/20692	0.000155915	0.00265415	0.00204652	HTRA1/FKBP8/SKI/UBC/NBL1/RPS27A/FSTL1/BMP6/HSP90AB1/PMEPA1/CAV1/HFE/CILP/CHRD/TWSG1/ASPN/TGFBR2/CCN1/HSPA5/SPRY2/TOB1/FGF10/DKK3/PELO/FKBP1A/BMP2/ACVR2B/LTBP4/ZEB1/SH2B1/DNM2/DAB2/SPRED3/TGFB1/GLG1/WNT5A/NOTCH1/SPTBN1/UBA52/SPRY1/ZBTB7A/SPRED2/DACT2/DAND5/INHBA/SNX6/TGFB1I1/CD109/TFAP2B/CHST11/SMAD3/PARP1/HES1/EMILIN1/BCL9L	55
BP	GO:0044783	G1 DNA damage checkpoint	20/2754	64/20692	0.000157712	0.00267354	0.00206147	MUC1/RPS27L/RGCC/GADD45A/CNOT11/PIDD1/BTG2/RPA2/SOX4/ZNF385A/E2F4/CDKN1A/CDKN1B/PLAGL1/TNKS1BP1/CCND1/ARID3A/PML/PRMT1/CNOT3	20
BP	GO:0044819	mitotic G1/S transition checkpoint	20/2754	64/20692	0.000157712	0.00267354	0.00206147	MUC1/RPS27L/RGCC/GADD45A/CNOT11/PIDD1/BTG2/RPA2/SOX4/ZNF385A/E2F4/CDKN1A/CDKN1B/PLAGL1/TNKS1BP1/CCND1/ARID3A/PML/PRMT1/CNOT3	20
BP	GO:0051099	positive regulation of binding	41/2754	174/20692	0.000159075	0.00269102	0.00207496	S100A10/SKI/RPL11/PARK7/HSP90AB1/CAV1/B2M/HFE/ANXA2/STING1/TXN/EDF1/PKD1/HMGB2/EIF3D/FOXC1/TRIM28/KLF4/DTX3L/LRP1/FKBP1A/EIF4G1/BMP2/GPSM1/CTBP2/HMBOX1/HSF1/HNRNPL/TGFB1/TCF7L2/WNT5A/AKTIP/NIBAN2/TRAF6/ADD1/MAU2/RALB/PLXND1/PARP1/HES1/KDM1A	41
BP	GO:0001649	osteoblast differentiation	51/2754	231/20692	0.000160827	0.002715	0.00209344	IGFBP5/CEBPD/ID2/ATRAID/RPS15/SKI/JUNB/GNAS/ATP5F1B/SMOC1/SIRT7/BMP6/DDX5/FAM20C/COL6A1/CHRD/TPM4/TWSG1/ATF4/CCN1/TNC/SOX9/TOB1/ATP6AP1/IL6R/MRC2/RSL1D1/FBL/BMP2/ACVR2B/PSMC2/SMO/COL1A1/RRBP1/AKT1/HNRNPU/PDLIM7/ZHX3/GLI3/IL6ST/ADAR/NOTCH1/ITGA11/FGFR2/DDR2/IGFBP3/SMAD3/TNN/PTCH1/AXIN2/HNRNPC	51
BP	GO:0009267	cellular response to starvation	39/2754	163/20692	0.000161625	0.00271717	0.00209512	GABARAPL2/HSPA8/JUN/HFE/XBP1/ATF4/HNRNPA1/NFE2L2/MAP1LC3B/HSPA5/FOXO3/RRAGA/FOXO1/FAS/ZC3H12A/GLUL/GABARAPL1/SLC2A1/SREBF2/MAPK3/NPRL2/MAP3K5/RIPOR1/NUAK1/ZFYVE1/PMAIP1/KLF10/HNRNPL/SREBF1/GAS6/COMT/LAMP2/CDKN1A/MAP1LC3A/IFI16/RALB/PICK1/VPS41/NPRL3	39
BP	GO:0021915	neural tube development	39/2754	163/20692	0.000161625	0.00271717	0.00209512	FKBP8/SKI/ZFP36L1/CHRD/KAT2A/PKD1/CFL1/RPS7/SDC4/PLXNB2/SEMA4C/TCF7/ATP6AP2/SSBP3/PFN1/SCRIB/SOX4/SMO/FZD6/HIF1A/IFT172/TGFB1/GLI3/WNT5A/NOTCH1/DVL3/PLOD3/PKD2/ARHGAP35/DVL1/TRAF6/GORAB/PAX2/TULP3/WDR19/TMEM107/PTCH1/HES1/DZIP1L	39
CC	GO:0005759	mitochondrial matrix	91/2754	473/20692	0.000162079	0.00271917	0.00209666	IDH3G/SOD1/MRPL21/RPS3/ATP5F1B/PARK7/ECHS1/PRDX3/PTPN1/NDUFS3/ATP5PB/ATP5F1E/NDUFB8/TUFM/MRPS21/HARS2/PITRM1/PYCR2/FOXO3/TXN2/FPGS/C1QBP/MRPL32/CYP27A1/DNAJC19/MRPL37/TIMM44/MRPS18C/ERAL1/FLAD1/RARS2/MRPS10/HSPD1/NDUFS2/MRPL33/PPTC7/GLRX5/TEFM/PDSS2/MRPS33/HAGH/PHYKPL/ACADM/SHMT2/PPM1K/GSTZ1/FDX1/D2HGDH/ACADVL/ABCE1/DHX30/DLD/MRPS36/MRPL57/ISCU/VDAC2/HMGCL/ISCA1/MDH2/MMAB/MRPS31/ALDH5A1/CARS2/SHC…	91
MF	GO:0051087	chaperone binding	28/2754	104/20692	0.000163389	0.00273514	0.00210897	FN1/CLU/SOD1/HSPA8/GRN/CALR/HSPA5/DNAJC1/TIMM44/ERP29/BAG3/HSPD1/ST13/TBCA/GNB5/PDPN/CP/SACS/DNAJA1/BAG1/CDKN1B/TBCD/CDC37/FICD/GAK/DNAJA2/WRAP53/HES1	28
BP	GO:0033044	regulation of chromosome organization	72/2754	356/20692	0.000163704	0.00273514	0.00210897	DUSP1/SKI/MUC1/VEGFA/PARK7/TAF7/TADA3/KAT2A/PNKP/HNRNPA1/LMNA/RTF1/TRIM28/CCT6A/DKC1/NAA10/CDC16/AKAP8/MPHOSPH8/CHTOP/MAPK3/CCT3/CCT2/PIF1/BRD7/PAF1/RUVBL2/SFPQ/HMBOX1/MAP2K7/BCOR/KMT2A/HNRNPU/HNRNPA2B1/NEK6/ERCC1/GNL3/NABP2/SET/ANAPC5/XRCC1/TERF2/SREBF1/PIH1D1/ZNHIT1/MIER1/ATF7IP/TRAPPC12/SETD7/NSD1/SART3/IWS1/WDR5/SPTY2D1/NAF1/CTCF/DMRTC2/WDR70/MECP2/PARP1/TADA2B/PML/NOC2L/AXIN2/PARN/RNF40/ANAP…	72
BP	GO:0002053	positive regulation of mesenchymal cell proliferation	11/2754	25/20692	0.000167728	0.00279089	0.00215196	VEGFA/CHRD/TGFBR2/PRRX1/SOX9/PDGFA/FGFR1/SMO/SIX1/WNT5A/FGFR2	11
CC	GO:0101031	chaperone complex	11/2754	25/20692	0.000167728	0.00279089	0.00215196	HSPA8/HSP90AB1/BAG3/CCT6A/PSMG1/CCT3/CCT2/HSF1/HSPB8/CDC37/PPP5C	11
BP	GO:0010464	regulation of mesenchymal cell proliferation	13/2754	33/20692	0.00016966	0.00281725	0.00217229	VEGFA/CHRD/TGFBR2/LMNA/PRRX1/SOX9/ZEB1/PDGFA/FGFR1/SMO/SIX1/WNT5A/FGFR2	13
BP	GO:0030970	retrograde protein transport, ER to cytosol	12/2754	29/20692	0.000173475	0.00285992	0.00220519	VCP/HSP90B1/AUP1/TMEM129/OS9/SELENOS/EDEM1/EDEM2/SEC61B/ERLEC1/DERL2/BCAP31	12
BP	GO:0036296	response to increased oxygen levels	12/2754	29/20692	0.000173475	0.00285992	0.00220519	CAV1/PDGFRB/ATP6AP1/ATP6V1G1/FOXO1/FAS/BNIP3/CCDC115/PDPN/COL1A1/CDKN1A/POLG	12
BP	GO:1903513	endoplasmic reticulum to cytosol transport	12/2754	29/20692	0.000173475	0.00285992	0.00220519	VCP/HSP90B1/AUP1/TMEM129/OS9/SELENOS/EDEM1/EDEM2/SEC61B/ERLEC1/DERL2/BCAP31	12
BP	GO:0022604	regulation of cell morphogenesis	95/2754	499/20692	0.000174087	0.00285992	0.00220519	FN1/RHOA/S100A10/ALDOA/NTN1/NGEF/VEGFA/CTTN/BAIAP2/CFL1/CALR/SPARC/S100B/PLEKHO1/C1QBP/PLXNB2/MYADM/RHOC/CIB1/MSN/CYFIP1/SEMA3B/LRP1/SEMA4C/FLNA/MYL12B/RAC1/S100A13/RTN4/SDC2/THY1/ANXA1/P4HB/CRK/SRF/CDC42/ADNP/DLG4/TAOK2/PDPN/FGR/EZR/DNM2/RHOB/YWHAH/DAPK3/SEMA3E/PAFAH1B1/ACTN4/PPP3CA/ARAP1/DPYSL2/CCL2/WNT5A/ARPC2/MYH9/DNMBP/ZMYM3/SEMA4B/ANAPC2/RHOG/FGD3/IST1/DVL3/SH3KBP1/OLFM1/CUL7/DBNL/PLXNB1/SI…	95
BP	GO:0008625	extrinsic apoptotic signaling pathway via death domain receptors	25/2754	89/20692	0.000174284	0.00285992	0.00220519	TIMP3/TMBIM1/PARK7/TNFRSF1A/HMGB2/LGALS3/RIPK1/RAF1/BAG3/FAS/PIDD1/DEDD2/ITPRIP/STX4/BLOC1S2/SERPINE1/DDX3X/DIABLO/PMAIP1/TRPS1/FGG/DEDD/PEA15/PTEN/DDX47	25
BP	GO:0006826	iron ion transport	23/2754	79/20692	0.000174343	0.00285992	0.00220519	FTL/ATP6V0E1/FTH1/B2M/HFE/SLC40A1/SLC39A14/ATP6AP1/ATP6V1G1/SLC22A17/PGRMC2/RAB11B/MMGT1/SLC25A37/ATP6V1B2/DNM2/ISCU/CP/ATP6V1E2/ARHGAP1/ABCB7/ATP6V0B/ATP6V0A1	23
MF	GO:0042826	histone deacetylase binding	30/2754	115/20692	0.000179639	0.00294086	0.0022676	HSP90AA1/HSP90AB1/KAT2A/HDAC3/KLF4/HDAC1/RAC1/AKAP8/MEF2A/SRF/RELA/CHD4/SFPQ/HIF1A/BCOR/NCOR2/PKN1/GLI3/YWHAB/ZNHIT1/MIER1/NACC2/CRY1/TRAF6/HDAC5/RAD9A/CCND1/PARP1/HES1/RFXANK	30
BP	GO:0010508	positive regulation of autophagy	33/2754	131/20692	0.000180346	0.0029465	0.00227195	DCN/PARK7/ATP5IF1/TOMM7/STING1/FOXO3/FOXO1/BAG3/ULK1/ZC3H12A/LRSAM1/BNIP3L/BNIP3/GSK3A/MAPK3/NPRL2/PAFAH1B2/GPSM1/LARP1/HIF1A/PIP4K2A/UVRAG/HSPB8/HK2/TMEM59/PIP4K2B/TRIM38/PHB2/CDC37/RALB/SMCR8/TRIM5/MTDH	33
BP	GO:0071356	cellular response to tumor necrosis factor	62/2754	297/20692	0.000183808	0.00299703	0.0023109	CHI3L1/PSMB4/ZFP36L2/TMSB4X/RACK1/GSTP1/NFKBIA/RPS3/TNFRSF1A/PSMB3/CPNE1/ZFP36L1/PSMA4/KAT2A/NFE2L2/ACOD1/FABP4/FOXO3/PID1/TNFRSF14/RIPK1/CD58/TAX1BP1/CIB1/FAS/ZC3H12A/PSMA3/PSMD13/PSMD4/PSMA5/MAPK3/PSMD10/MAP3K5/PSMC2/PSMB6/TNFRSF11B/RELA/AKAP12/TNFSF15/COL1A1/COMMD7/AKT1/PSMA7/PSME1/ACTN4/CCL2/INPP5K/GAS6/PSMD2/HYAL1/YBX3/TNFRSF25/PELI3/PIAS4/ZFAND6/TRAF6/F2RL1/PSME3/PSMC3/MAPK14/PSMF1/PSMD3	62
BP	GO:0062012	regulation of small molecule metabolic process	88/2754	456/20692	0.000184873	0.00300835	0.00231963	PSMB4/TMSB4X/SOD1/EGR1/OAZ1/SIRT7/BMP6/PARK7/PSMB3/CAV1/VCP/CD74/PSMA4/KAT2A/ENO1/HRH1/PID1/SOX9/DKK3/FOXO1/PGAM1/PSMA3/AKT2/NUP85/PSMD13/SREBF2/SEC13/PSMD4/GSK3A/PSMA5/PSMD10/PLIN5/BMP2/FAM3C/PPTC7/SELENOS/MST1/ANXA1/PSMC2/PSMB6/H6PD/PPP1R3C/GSTZ1/HIF1A/ARPP19/PMAIP1/NCOR2/AKT1/ACADVL/OAZ2/IDI1/PSMA7/PSME1/TGFB1/SCAP/CLK2/STAT3/INPP5K/SREBF1/COMT/PSMD2/GGPS1/ZBTB7A/MLXIPL/CD320/CRY1/DYRK2/LACC1/…	88
BP	GO:0061077	chaperone-mediated protein folding	19/2754	60/20692	0.000188082	0.00305446	0.00235519	CLU/HSPA8/HSPB1/PDCD5/CD74/PPIB/HSPA5/CRTAP/FKBP1A/ST13/DNAJC24/DNAJB12/CCT2/DNAJC5/BAG1/TRAP1/GAK/FKBP4/P3H1	19
MF	GO:0005525	GTP binding	75/2754	376/20692	0.0001899	0.00307782	0.0023732	EEF1A1/RHOA/ARF1/ARFRP1/RRAS/GNAS/RABL3/EEF2/RAB34/HSP90AB1/SEPTIN2/RABL6/SRPRA/RAB29/GNAI2/TUFM/RHOT2/IRGQ/ARL10/URGCP/RHOC/RRAGA/TUBB6/ATL3/RAB2B/ERAL1/ARL3/EHD2/SEPTIN10/RAB11B/RAC1/RAB14/RAB6B/TUBA4A/RERG/RAB35/TUBA1B/EIF5/RAB1A/ARFIP2/CDC42/DNM2/ARF4/RHOB/GTPBP1/MX1/EIF2S3/GNL3/RAB5C/ARL1/AGAP3/RHOG/ARF6/NMUR2/RAB31/RAB15/RAB13/NOLC1/RAB7A/ARHGAP35/SEPTIN8/SEPTIN6/GLUD1/RND3/RALB/RAB6D/ARL8B…	75
BP	GO:0031669	cellular response to nutrient levels	49/2754	221/20692	0.000192072	0.00310683	0.00239557	GABARAPL2/HSPA8/JUN/HFE/XBP1/ATF4/HNRNPA1/NFE2L2/MAP1LC3B/HSPA5/TNC/FOXO3/TXN2/RRAGA/FOXO1/ULK1/FAS/ZC3H12A/GLUL/GABARAPL1/SLC2A1/SREBF2/EIF4G1/MAPK3/NPRL2/MAP3K5/RIPOR1/NUAK1/KANK2/SRF/ZFYVE1/COL1A1/PMAIP1/KLF10/HNRNPL/SREBF1/GAS6/COMT/LAMP2/CDKN1A/MAP1LC3A/VDR/IFI16/RALB/PICK1/USF2/CACNB3/VPS41/NPRL3	49
BP	GO:0048872	homeostasis of number of cells	55/2754	256/20692	0.000192833	0.00311293	0.00240027	ID2/SOD1/PLA2G2A/RPS14/VEGFA/MAFB/RPS24/ATP5IF1/B2M/ZFP36L1/SLC40A1/CD74/RPS19/FAM210B/CSF1/TSC22D3/HMGB2/EPAS1/DNASE2/FOXO3/SOX9/CDK5RAP3/AXL/FAS/CXCR2/ANXA1/P4HTM/GCNT4/SRF/SMO/HIF1A/ACIN1/PMAIP1/AKT1/KLF13/JMJD6/PKN1/BAP1/STAT3/ADAR/NOTCH1/ZBTB7A/PRDX1/SART3/INHBA/NLE1/ADD1/FCER1G/RBFOX2/FANCC/NCSTN/MAPK14/PRMT1/JAM3/P2RX7	55
BP	GO:0007265	Ras protein signal transduction	70/2754	346/20692	0.000198188	0.00319303	0.00246204	RHOA/TIMP2/RRAS/JUN/NTN1/BRK1/WASF2/RABL3/PARK7/COL3A1/SPRY4/CSF1/CFL1/SPRY2/PDGFRB/FGF10/TRIM28/RAF1/NISCH/TNFAIP1/CYFIP1/TNK1/RASA3/RAC1/ARFGAP1/RERG/RAB35/RIPOR1/LRRD1/EPS8L2/STARD13/CRK/KANK2/CDC42/SYNJ2BP/RASSF1/PDPN/NET1/MAPRE2/DNM2/RHOB/CYTH1/LZTR1/RAPGEF1/PSD3/NOTCH1/SPRY1/F2RL2/RHOG/ARF6/CDKN1A/RAB15/DBNL/FGF2/SHC1/FOXM1/DENND4B/ARHGAP35/LPAR4/ARHGAP4/RALB/ARFGEF2/ARHGAP1/F2RL1/RIT1/GPR3…	70
BP	GO:2000058	regulation of ubiquitin-dependent protein catabolic process	38/2754	159/20692	0.000199565	0.00320884	0.00247423	CLU/RACK1/RPL11/RBX1/RPL5/CAMLG/PARK7/RPL23/HSP90AB1/CAV1/HFE/VCP/UBXN1/NFE2L2/CSNK1D/RPS7/ZER1/TRIB1/MAP1A/ARAF/AXIN1/GSK3A/CSNK1E/PSMD10/RAD23A/UBQLN4/AKT1/DAB2/DVL1/UBQLN2/MAPK9/BCAP31/PTEN/NUB1/DESI1/PML/CSNK2A2/RNF144A	38
BP	GO:0045069	regulation of viral genome replication	27/2754	100/20692	0.000201456	0.00322519	0.00248684	IFITM3/IFITM2/HSPA8/DDX5/PPIB/TRIM28/PABPC1/MAVS/PPIA/ZC3H12A/MPHOSPH8/DDX3X/RAD23A/PPIH/LARP1/MX1/TBC1D20/ADAR/INPP5K/NOTCH1/ILF3/IFI27/APOBEC3C/TRIM38/VAPB/IFI16/SHFL	27
BP	GO:0006984	ER-nucleus signaling pathway	17/2754	51/20692	0.00020217	0.00322519	0.00248684	PTPN1/HSP90B1/XBP1/ATF4/NFE2L2/CALR/HSPA5/SREBF2/DDIT3/SELENOS/SCAP/CCL2/SREBF1/INSIG1/ATP2A2/MBTPS1/TMCO1	17
BP	GO:0048146	positive regulation of fibroblast proliferation	17/2754	51/20692	0.00020217	0.00322519	0.00248684	FN1/S100A6/AQP1/JUN/ANXA2/CD74/PDGFRB/FGF10/ZMIZ1/PDGFA/FOSL2/WNT5A/GAS6/CDKN1A/DDR2/PML/NDUFS4	17
BP	GO:0048255	mRNA stabilization	17/2754	51/20692	0.00020217	0.00322519	0.00248684	CIRBP/PABPC1/TENT4A/MAPKAPK2/RBM24/MYD88/TENT5A/LARP1/YBX1/HNRNPU/YBX3/FUS/GDNF/MAPK14/AXIN2/HNRNPC/RBM10	17
BP	GO:0070167	regulation of biomineral tissue development	26/2754	95/20692	0.000206991	0.00328918	0.00253617	ATRAID/COMP/MGP/ECM1/BMP6/FAM20C/LTBP3/SRGN/ASPN/ATF4/CCN1/SOX9/ANKH/TXLNG/PKDCC/BMP2/ACVR2B/HIF1A/BCOR/OMD/TGFB1/NOTCH1/GAS6/DDR2/SMAD3/P2RX7	26
BP	GO:0110149	regulation of biomineralization	26/2754	95/20692	0.000206991	0.00328918	0.00253617	ATRAID/COMP/MGP/ECM1/BMP6/FAM20C/LTBP3/SRGN/ASPN/ATF4/CCN1/SOX9/ANKH/TXLNG/PKDCC/BMP2/ACVR2B/HIF1A/BCOR/OMD/TGFB1/NOTCH1/GAS6/DDR2/SMAD3/P2RX7	26
BP	GO:0043967	histone H4 acetylation	21/2754	70/20692	0.000207573	0.00329197	0.00253832	MUC1/DMAP1/TAF7/TADA3/KAT2A/NAA60/APBB1/KANSL3/RUVBL2/MORF4L2/KMT2A/ING4/PIH1D1/KAT8/IWS1/MSL1/WDR5/MORF4L1/KANSL2/ING5/MEAF6	21
BP	GO:0001101	response to acid chemical	33/2754	132/20692	0.000210193	0.00332056	0.00256037	RHOA/GSTP1/VEGFA/COL6A1/CDO1/CD9/GSS/BAIAP2/COL3A1/CCN2/XBP1/CFL1/LAMTOR4/RRAGA/LRP11/LAMTOR3/ZEB1/PPP1R9B/COL5A2/RELA/SIX1/COL1A1/HSF1/CAPN2/AKR1B1/SIPA1/CDKN1B/PKD2/IPO5/LAMTOR1/COL18A1/MMP2/AVPR1A	33
BP	GO:1902807	negative regulation of cell cycle G1/S phase transition	33/2754	132/20692	0.000210193	0.00332056	0.00256037	MUC1/RPS27L/RGCC/CTDSP1/GADD45A/CTDSP2/RIPK1/CNOT11/KLF4/SLFN11/PIDD1/BTG2/RPA2/FHL1/DCUN1D3/KANK2/BRD7/SOX4/ZNF385A/E2F4/CCL2/NACC2/CDKN1A/CDKN1B/PKD2/PLAGL1/TNKS1BP1/CCND1/ARID3A/PTEN/PML/PRMT1/CNOT3	33
BP	GO:0002220	innate immune response activating cell surface receptor signaling pathway	30/2754	116/20692	0.000211885	0.00334079	0.00257597	PSMB4/MUC1/PSMB3/PSMA4/RAF1/PSMA3/PSMD13/PSMD4/PSMA5/PSMD10/PSMC2/PSMB6/RELA/PSMA7/PSME1/PSMD2/MUC4/TAB2/TRAF6/PRKCD/FCER1G/RELB/CLEC4E/PSME3/PSMC3/CUL1/SKP1/TAB1/PSMF1/PSMD3	30
BP	GO:0002479	antigen processing and presentation of exogenous peptide antigen via MHC class I, TAP-dependent	22/2754	75/20692	0.000212321	0.00334117	0.00257626	PSMB4/PSMB3/B2M/PSMA4/CALR/ITGB5/PSMA3/PSMD13/PSMD4/PSMA5/PSMD10/PDIA3/VAMP3/PSMC2/PSMB6/PSMA7/PSME1/PSMD2/PSME3/PSMC3/PSMF1/PSMD3	22
BP	GO:0042590	antigen processing and presentation of exogenous peptide antigen via MHC class I	23/2754	80/20692	0.00021424	0.00335835	0.00258951	PSMB4/PSMB3/B2M/PSMA4/CALR/ITGB5/PSMA3/PSMD13/PSMD4/PSMA5/PSMD10/PDIA3/VAMP3/PSMC2/PSMB6/PSMA7/PSME1/PSMD2/FCER1G/PSME3/PSMC3/PSMF1/PSMD3	23
BP	GO:0048678	response to axon injury	23/2754	80/20692	0.00021424	0.00335835	0.00258951	SOD1/JUN/LGALS1/LAMB2/CST3/CTNNA1/TSPO/GRN/TNC/TXN2/KLF4/MAPK8IP3/LRP1/BNIP3/PTPRF/DPYSL3/KREMEN1/ARF4/LRIG2/APOD/MATN2/PTEN/JAM3	23
CC	GO:0030496	midbody	42/2754	182/20692	0.000216511	0.00338742	0.00261192	RHOA/RACK1/BCL3/JTB/SEPTIN2/GNAI2/ANXA2/HSP90B1/CAPG/ENTR1/VPS4A/HSPA5/TTLL12/ARL3/CIAO2B/SLC2A1/ABRAXAS2/IL16/MITD1/CDC42/CHAMP1/DNM2/PKN1/IQGAP1/HNRNPU/UVRAG/PSRC1/ANXA11/ARF6/IST1/TTC28/TACC1/SEPTIN6/MICAL1/RALB/ARL8B/PPP1CC/CEP126/TRIOBP/KLHL9/PTCH1/RACGAP1	42
BP	GO:0072659	protein localization to plasma membrane	59/2754	281/20692	0.0002211	0.00345256	0.00266215	CD81/ACTB/S100A10/RACK1/ARFRP1/TMBIM1/BSG/TNFRSF1A/RAB34/ANXA2/ZDHHC8/VAMP2/LGALS3/VPS4A/PID1/MYADM/CIB1/LRRC15/GOLPH3/AKT2/SEC16A/LRP1/EHD2/FLNA/STX4/PKDCC/VAMP3/PPP1R9B/RER1/SCRIB/PRKCZ/EZR/CNPY4/AKT1/DAB2/VPS35/TGFB1/GGA2/VTI1B/GGA1/INPP5K/SPTBN1/ATP1B1/GAS6/RHOG/ARF6/RAB31/TMEM59/RAB15/RAB13/STAC2/EHD1/FCER1G/GAK/PTCH1/ZDHHC5/CACNB3/CSK/TSPAN15	59
CC	GO:0098562	cytoplasmic side of membrane	43/2754	188/20692	0.000225825	0.00351958	0.00271383	EEF1A1/S100A6/RHOA/RPS28/GNAS/ERRFI1/PTPN1/GNAI2/RPS26/RPS29/TNK1/RASA3/GNG5/GNG12/FKBP1A/RPL27/GNG11/C2CD2L/PPP1R9B/DIABLO/GNB5/MAP2K2/DLG4/FGR/EZR/CYTH1/IQGAP1/GNRH1/PPP3CA/GRAMD1A/ESYT2/PLEKHA4/DNAJA1/STAC2/PKD2/ASPSCR1/TRAF6/PTEN/ATP2A2/RACGAP1/HIP1/GNA13/LCK	43
BP	GO:0070555	response to interleukin-1	47/2754	211/20692	0.000229143	0.00356445	0.00274843	CHI3L1/PSMB4/NFKBIA/EGR1/UBC/RPS27A/RBX1/PSMB3/PSMA4/ACOD1/SOX9/ZC3H12A/PSMA3/PSMD13/PSMD4/PSMA5/MAPK3/MYD88/PSMD10/ANXA1/PSMC2/PSMB6/MAP3K8/RELA/AKAP12/HIF1A/PSMA7/PSME1/TOLLIP/CCL2/UBA52/IGBP1/PSMD2/HYAL1/USP10/IL1RL2/PELI3/TAB2/TRAF6/FGG/PSME3/PSMC3/CUL1/SKP1/TAB1/PSMF1/PSMD3	47
MF	GO:0003714	transcription corepressor activity	44/2754	194/20692	0.000234547	0.00364153	0.00280786	SRSF2/PFDN5/PPP1R13L/SIRT7/DMAP1/SAP18/HDGF/HDAC3/UXT/C1QBP/TOB1/TRIM28/HDAC1/RERE/LMCD1/RCOR1/N4BP2L2/KMT5A/BRD7/RUVBL2/CTBP2/BCOR/NCOR2/SF1/HNRNPU/ZHX3/IRF2BP2/YAP1/MIER1/ATF7IP/HR/BHLHE40/NAB2/NSD1/PIAS4/CDYL/DPF2/CCND1/TFAP2B/MECP2/TOB2/RBFOX2/TLE1/NOC2L	44
BP	GO:1904356	regulation of telomere maintenance via telomere lengthening	19/2754	61/20692	0.000239438	0.00371037	0.00286094	PNKP/HNRNPA1/CCT6A/DKC1/MAPK3/CCT3/CCT2/PIF1/HMBOX1/MAP2K7/HNRNPU/HNRNPA2B1/TERF2/NAF1/PARP1/PARN/HNRNPC/SMG6/DCP2	19
CC	GO:0005753	mitochondrial proton-transporting ATP synthase complex	10/2754	22/20692	0.000240376	0.00371075	0.00286123	ATP5F1B/ATP5MC2/ATP5PB/ATP5F1E/ATP5MG/ATP5PO/ATP5PD/ATP5MC1/ATP5PF/PPIF	10
MF	GO:0070034	telomerase RNA binding	10/2754	22/20692	0.000240376	0.00371075	0.00286123	SNRPB/DKC1/SNRPD3/HNRNPU/NAF1/WRAP53/PARN/HNRNPC/SMG6/DCP2	10
BP	GO:0046685	response to arsenic-containing substance	13/2754	34/20692	0.00024142	0.00371978	0.0028682	VCP/ATF4/HNRNPA1/ZC3H12A/MKNK2/DDX3X/TNFRSF11B/RBM4/HSF1/CDKN1A/GSTO1/PPIF/PTEN	13
BP	GO:0048762	mesenchymal cell differentiation	50/2754	229/20692	0.000245747	0.00377928	0.00291408	S100A4/FN1/DDX5/RGCC/PEF1/TGFBR2/CFL1/FOXC1/SOX9/SPRY2/FGF10/TRIM28/SEMA3B/LOXL3/SEMA4C/MAPK3/RTN4/BMP2/LOXL2/FGFR1/ADAM15/SMO/PDPN/HIF1A/COL1A1/MCRIP1/PDCD6/DAB2/SPRED3/SEMA3E/TGFB1/TCF7L2/DDX17/WNT5A/NOTCH1/SPRY1/SEMA4B/SPRED2/NOLC1/OLFM1/CUL7/FGFR2/TGFB1I1/PAX2/PTEN/SMAD3/GDNF/HES1/AXIN2/BCL9L	50
MF	GO:0035257	nuclear hormone receptor binding	35/2754	144/20692	0.000247529	0.0037995	0.00292966	DDX5/PARK7/TAF7/MED24/TADA3/CALR/MED16/HMGN3/RERG/TAF11/CTBP2/HIF1A/NCOR2/YWHAH/PKN1/ACTN4/TCF7L2/STAT3/TAF10/ZBTB7A/CRY1/NSD1/PHB2/VDR/TACC1/TGFB1I1/FUS/RXRA/SMAD3/NR4A2/TOB2/PARP1/FKBP4/FOXP1/KDM1A	35
BP	GO:0002758	innate immune response-activating signal transduction	30/2754	117/20692	0.000249188	0.00381055	0.00293819	PSMB4/MUC1/PSMB3/PSMA4/RAF1/PSMA3/PSMD13/PSMD4/PSMA5/PSMD10/PSMC2/PSMB6/RELA/PSMA7/PSME1/PSMD2/MUC4/TAB2/TRAF6/PRKCD/FCER1G/RELB/CLEC4E/PSME3/PSMC3/CUL1/SKP1/TAB1/PSMF1/PSMD3	30
BP	GO:0030282	bone mineralization	30/2754	117/20692	0.000249188	0.00381055	0.00293819	ATRAID/COMP/MGP/ECM1/BMP6/FAM20C/LTBP3/SRGN/ASPN/ATF4/CCN1/SOX9/ANKH/TXLNG/PKDCC/BMP2/ACVR2B/SBDS/FGR/HIF1A/BCOR/KLF10/OMD/TGFB1/FGFR2/DDR2/SMAD3/AXIN2/P2RX7/SBNO2	30
BP	GO:0034394	protein localization to cell surface	20/2754	66/20692	0.000250955	0.00383037	0.00295347	HSP90AB1/HFE/FGF10/MAP1A/LEPROT/RAB11FIP5/FLNA/RAB11B/STX4/SNX33/AKT1/LRIG2/GGA2/GGA1/ARF6/MESD/FCER1G/ABCA7/JAM3/TM9SF4	20
BP	GO:0038093	Fc receptor signaling pathway	52/2754	241/20692	0.000254187	0.00385376	0.0029715	PSMB4/ACTB/FOS/HSP90AA1/JUN/BRK1/WASF2/ACTG1/PSMB3/HSP90AB1/CALM1/BAIAP2/PSMA4/NFATC2/CYFIP1/PSMA3/RAC1/PSMD13/PSMD4/PSMA5/MAPK3/PSMD10/PSMC2/PSMB6/CRK/RELA/CDC42/MAP2K7/FGR/PSMA7/PSME1/PPP3CA/RAPGEF1/ARPC2/PSMD2/MYO1C/SHC1/TAB2/TRAF6/MAPK9/PRKCD/FCER1G/GAB2/CLEC4E/PSME3/PSMC3/CUL1/SKP1/TAB1/PSMF1/MYO10/PSMD3	52
BP	GO:0000027	ribosomal large subunit assembly	12/2754	30/20692	0.000254286	0.00385376	0.0029715	RPL10/RPL12/RPL24/RPL6/RPL11/RPLP0/RPL5/RPL23A/RPL3/RPL38/DHX30/NLE1	12
BP	GO:0090314	positive regulation of protein targeting to membrane	12/2754	30/20692	0.000254286	0.00385376	0.0029715	FIS1/CIB1/CEMIP/AKT2/TCAF1/MYO1C/ERBB2/CHP1/CACNB3/TCAF2/MIEF2/CDK5R1	12
CC	GO:0031091	platelet alpha granule	25/2754	91/20692	0.000254861	0.00385376	0.0029715	TIMP1/FN1/CLU/TMSB4X/ISLR/SERPING1/ALDOA/SERPINA1/VEGFA/SRGN/CD9/MAGED2/SERPINE2/APLP2/SPARC/SERPINE1/PDGFA/QSOX1/TGFB1/ACTN4/VTI1B/GAS6/ACTN1/FGG/CD109	25
CC	GO:0035578	azurophil granule lumen	25/2754	91/20692	0.000254861	0.00385376	0.0029715	FTL/DPP7/VAT1/VCP/GRN/ANXA2/PA2G4/FUCA1/CYB5R3/PRDX6/CTSA/C3/CCT2/IMPDH1/PYGB/GDI2/NPC2/TOLLIP/ACLY/IST1/PTGES2/CAP1/PRKCD/ACTR10/GUSB	25
CC	GO:0033290	eukaryotic 48S preinitiation complex	8/2754	15/20692	0.000262011	0.00392588	0.00302711	EIF3G/EIF3D/EIF3I/EIF3B/EIF3K/EIF3J/EIF3L/EIF3A	8
CC	GO:0098554	cytoplasmic side of endoplasmic reticulum membrane	8/2754	15/20692	0.000262011	0.00392588	0.00302711	RPS28/PTPN1/RPS26/RPS29/RPL27/GNRH1/DNAJA1/PKD2	8
BP	GO:2001028	positive regulation of endothelial cell chemotaxis	8/2754	15/20692	0.000262011	0.00392588	0.00302711	TMSB4X/HSPB1/VEGFA/FGF18/SMOC2/FGFR1/FGF2/LGMN	8
CC	GO:0030660	Golgi-associated vesicle membrane	29/2754	112/20692	0.000262047	0.00392588	0.00302711	ITM2B/B2M/GJA1/CD74/PEF1/PKD1/TMED10/COPE/SEC16A/SREBF2/SEC13/KDELR1/COPB2/COPA/CNIH1/PDCD6/SCAP/VTI1B/KDELR3/SREBF1/KDELR2/VMA21/CLTA/SEC31A/PI4KA/COPZ1/COPZ2/CLTB/TGFA	29
BP	GO:0046822	regulation of nucleocytoplasmic transport	29/2754	112/20692	0.000262047	0.00392588	0.00302711	SIRT7/DMAP1/PARK7/HSP90AB1/TXN/HDAC3/TRIM28/MAVS/BAG3/RBM22/ZC3H12A/FLNA/SMO/RBM4/TGFB1/GLI3/TCF7L2/GAS6/APOD/IFI27/NOLC1/IWS1/IPO5/PKIG/PRKCD/PPP1CC/SMAD3/CHP1/MAPK14	29
BP	GO:0006606	protein import into nucleus	36/2754	150/20692	0.000265294	0.00395311	0.00304811	NFKBIA/DMAP1/RPL23/TXNIP/HSP90AB1/HDAC3/LMNA/TRIM28/MAVS/BAG3/RBM22/ZC3H12A/NUP85/NXT2/FLNA/PTTG1IP/SMO/AKT1/TGFB1/GLI3/PPP3CA/STAT3/APOD/CDKN1A/NOLC1/PHB2/IPO5/PKIG/TMCO6/PRKCD/NUP188/SMAD3/CHP1/PML/MBTPS1/MAPK14	36
BP	GO:0007034	vacuolar transport	36/2754	150/20692	0.000265294	0.00395311	0.00304811	CLU/ARF1/HSPA8/PSAP/VCP/UBXN6/M6PR/GRN/VPS4A/VPS28/HMGXB4/DTX3L/LEPROT/VPS25/LRP1/CHMP1A/NDFIP1/TMEM50A/RHOB/MON1A/VPS35/TGFBRAP1/VTI1B/VPS39/LAMP2/SNX27/AKTIP/RAB7A/CHMP5/AP3D1/NCOA4/ZFYVE16/MVB12A/GAK/DENND3/VPS41	36
BP	GO:0070371	ERK1 and ERK2 cascade	66/2754	325/20692	0.000265637	0.00395311	0.00304811	DUSP1/FN1/CHI3L1/ZFP36L2/TIMP3/GSTP1/RRAS/PLA2G2A/JUN/CAVIN3/ERRFI1/PTPN1/ZFP36L1/DUSP6/ACKR3/GNAI2/CD74/CCN2/SPRY4/CCN1/FGF18/SOX9/SPRY2/PDGFRB/FGF10/ATP6AP1/C5AR2/KLF4/CIB1/LRP1/FPR2/MAPK3/BMP2/PDGFA/MAP2K2/AKAP12/SYNJ2BP/PRKCZ/MAP2K7/EZR/SPRED3/HTR2C/NPTN/TGFB1/RAPGEF1/CCL2/NOTCH1/GAS6/SPRY1/SPRED2/FGFR2/FGF2/SHC1/PHB2/FGG/F2RL1/ERBB2/PTEN/EIF3A/DENND2B/C5AR1/EMILIN1/ABCA7/FRS2/CSK/PTGER4	66
MF	GO:0032550	purine ribonucleoside binding	75/2754	380/20692	0.000265813	0.00395311	0.00304811	EEF1A1/RHOA/ARF1/ARFRP1/RRAS/GNAS/RABL3/EEF2/RAB34/HSP90AB1/SEPTIN2/RABL6/SRPRA/RAB29/GNAI2/TUFM/RHOT2/IRGQ/ARL10/URGCP/RHOC/RRAGA/TUBB6/ATL3/RAB2B/ERAL1/ARL3/EHD2/SEPTIN10/RAB11B/RAC1/RAB14/RAB6B/TUBA4A/RERG/RAB35/TUBA1B/EIF5/RAB1A/ARFIP2/CDC42/DNM2/ARF4/RHOB/GTPBP1/MX1/EIF2S3/GNL3/RAB5C/ARL1/AGAP3/RHOG/ARF6/NMUR2/RAB31/RAB15/RAB13/NOLC1/RAB7A/ARHGAP35/SEPTIN8/SEPTIN6/GLUD1/RND3/RALB/RAB6D/ARL8B…	75
CC	GO:0030139	endocytic vesicle	64/2754	313/20692	0.000268064	0.0039793	0.0030683	VIM/HSP90AA1/UBC/RPS27A/ATP6V0E1/ACTG1/RAB34/CAV1/B2M/CD9/HSP90B1/CD74/COLEC12/ZYX/CALR/SPARC/ITGB5/STAB1/CEMIP/RAB11FIP5/LRP1/EHD2/RAB11B/RAB14/STX4/RAB35/PDIA3/VAMP3/CDC42/DLG4/SMO/DNM2/STX12/VPS26B/UVRAG/RAPGEF1/WNT5A/GOLIM4/UBA52/RAB5C/LAMP2/MYO1C/ANXA11/ARF6/CLTA/RAB31/SFTPB/RAB13/SH3KBP1/RAB7A/LDLR/EPN2/DYSF/GSN/EHD1/PICK1/PTCH1/ZDHHC5/CLTB/CAMK2B/ATP6V0B/ATP6V0A1/AVPR1A/DRD3	64
BP	GO:0007160	cell-matrix adhesion	50/2754	230/20692	0.000274128	0.00406189	0.00313198	FN1/RHOA/S100A10/CD63/RRAS/VEGFA/ACTG1/VCAM1/CTTN/LYVE1/COL3A1/CCN2/CSF1/PKD1/ZYX/ITGB5/SDC4/CIB1/ITGA10/LRP1/RAC1/SERPINE1/THY1/THBS3/SRF/ADAM15/TAOK2/PRKCZ/ECM2/DUSP22/DAPK3/SEMA3E/IQGAP1/WHAMM/NF2/APOD/ACTN1/ADAMTS9/NINJ1/MUC4/ITGA11/ITGB4/FGG/RIN2/PTEN/SMAD3/TNN/PPM1F/EMILIN1/JAM3	50
BP	GO:0043280	positive regulation of cysteine-type endopeptidase activity involved in apoptotic process	33/2754	134/20692	0.000283433	0.00419213	0.00323241	ARL6IP5/RHOA/RACK1/CTSD/RPS3/RPS27L/FIS1/VCP/PDCD5/CCN2/CCN1/RIPK1/FAS/PIDD1/HSPD1/MTCH1/DDX3X/MAP3K5/DIABLO/TNFSF15/PMAIP1/PDCD6/HSF1/FAM162A/GSN/BCAP31/UACA/SMAD3/PPM1F/PML/NLRP1/HIP1/LCK	33
MF	GO:0050840	extracellular matrix binding	18/2754	57/20692	0.000286117	0.00421078	0.00324679	BGN/RPSA/LGALS1/TGFBI/DCN/SMOC1/ECM1/VEGFA/ANXA2/NTN4/CCN1/LGALS3/SPARC/LRRC15/SMOC2/AGRN/SPARCL1/THSD1	18
BP	GO:0150115	cell-substrate junction organization	27/2754	102/20692	0.00028625	0.00421078	0.00324679	FN1/RHOA/S100A10/CD151/VEGFA/ACTG1/CTTN/SDC4/LRP1/PLEC/RAC1/ITGA5/THY1/DST/TAOK2/MAPRE2/DUSP22/DAPK3/IQGAP1/WHAMM/APOD/ACTN1/ARF6/ITGB4/PTEN/SMAD3/PPM1F	27
BP	GO:1903076	regulation of protein localization to plasma membrane	27/2754	102/20692	0.00028625	0.00421078	0.00324679	ACTB/RACK1/TMBIM1/ZDHHC8/LGALS3/VPS4A/PID1/CIB1/LRRC15/LRP1/STX4/PKDCC/PPP1R9B/RER1/EZR/CNPY4/AKT1/DAB2/TGFB1/VTI1B/SPTBN1/RHOG/ARF6/TMEM59/STAC2/ZDHHC5/CSK	27
MF	GO:0003924	GTPase activity	66/2754	326/20692	0.000290576	0.00426668	0.00328989	EEF1A1/RHOA/ARF1/ARFRP1/RRAS/GNAS/RABL3/EEF2/RAB34/SEPTIN2/SRPRA/RAB29/GNAI2/RGS16/TUFM/RHOT2/RHOC/RRAGA/TUBB6/ATL3/RAB2B/ARL3/SEPTIN10/RAB11B/GNG5/RAC1/GNG12/RAB14/GNG11/RAB6B/TUBA4A/RERG/RAB35/TUBA1B/DDX3X/RAB1A/GNB5/CDC42/DNM2/ARF4/RHOB/GTPBP1/MX1/EIF2S3/RAB5C/ARL1/AGAP3/RHOG/ARF6/RAB31/RAB15/RAB13/RAB7A/ARHGAP35/SEPTIN8/SEPTIN6/RND3/RALB/RAB6D/ARL8B/RIT1/RHEB/ARL2/RHOBTB3/MMUT/GNA13	66
BP	GO:0042180	cellular ketone metabolic process	55/2754	260/20692	0.000291309	0.00426972	0.00329224	PSMB4/TPI1/EGR1/OAZ1/BMP6/PARK7/PSMB3/CAV1/CD74/PSMA4/COQ4/SOX9/AKR1C2/DKK3/PSMA3/AKT2/PSMD13/PSMD4/PSMA5/PSMD10/PLIN5/BMP2/PPTC7/ANXA1/PSMC2/PSMB6/PDSS2/H6PD/HAGH/GSTZ1/NCOR2/AKT1/ACADVL/OAZ2/COQ8B/PSMA7/PSME1/SCAP/CYP17A1/SREBF1/AKR1B1/COMT/PSMD2/MLXIPL/KDSR/INSIG1/AKR1C4/MID1IP1/PSME3/TYSND1/COQ5/PSMC3/AVPR1A/PSMF1/PSMD3	55
CC	GO:0005776	autophagosome	26/2754	97/20692	0.000296987	0.00433544	0.00334291	FTL/GABARAPL2/HSPA8/FTH1/STING1/MAP1LC3B/TMEM230/ULK1/AUP1/GABARAPL1/ATP6AP2/ZFYVE1/UBQLN4/RPN2/TBC1D17/PIP4K2A/UVRAG/GRAMD1A/SNAP29/LAMP2/MAP1LC3A/PIP4K2B/RAB7A/ADPRH/UBQLN2/NCOA4	26
BP	GO:0036473	cell death in response to oxidative stress	26/2754	97/20692	0.000296987	0.00433544	0.00334291	ARL6IP5/SOD1/RACK1/HSPB1/PSAP/PARK7/TXN/ATF4/NFE2L2/MCL1/SLC1A1/FOXO3/RIPK1/MMP3/MAP3K5/DIABLO/P4HB/SFPQ/HIF1A/AKT1/TRAP1/PRKCD/LANCL1/ZNF622/PARP1/PML	26
BP	GO:0030099	myeloid cell differentiation	83/2754	431/20692	0.000297394	0.00433544	0.00334291	CD81/FOS/ID2/HAX1/NFKBIA/JUNB/JUN/GNAS/RPS14/WASF2/VEGFA/MAFB/FAM20C/ATP5IF1/B2M/PRDX3/ZFP36L1/ANXA2/CD74/RPS19/FAM210B/CSF1/TGFBR2/HMGB2/EPAS1/LGALS3/DNASE2/FOXO3/TRIB1/ATP6AP1/RIPK1/CDK5RAP3/H4C3/CIB1/HDAC1/ZBTB16/NKAP/KMT2D/NDFIP1/P4HTM/SRF/PAF1/CDC42/ZNF385A/HIF1A/ACIN1/KMT2A/KLF10/KLF13/JMJD6/DHRS7B/TGFB1/PIP4K2A/PAFAH1B1/ASH2L/STAT3/ADAR/MYH9/ZBTB7A/ACTN1/KAT8/ZBTB46/INHBA/IFI16/WDR5/TRAF6/…	83
CC	GO:0031902	late endosome membrane	34/2754	140/20692	0.000306077	0.00445402	0.00343434	IFITM3/CD63/UBXN6/ANXA2/PLD3/LAPTM4A/LAMTOR4/SLC39A14/VPS4A/SLC1A1/VPS28/TMEM9/RMC1/LAMTOR3/MARCHF8/MITD1/TMEM165/RHOB/WDR91/VTI1B/VPS39/LAMP2/LAPTM4B/CLCN4/AP5S1/TMEM59/RAB7A/LAMTOR1/MREG/ARL8B/MVB12A/VAC14/VPS41/TSPAN15	34
BP	GO:0007040	lysosome organization	20/2754	67/20692	0.000313506	0.00454584	0.00350514	ARF1/RAB34/GRN/GAA/RAB14/ATP6AP2/CCDC115/TMEM165/VPS35/TMEM175/LAPTM4B/NAGLU/AKTIP/RAB7A/CHMP5/LAMTOR1/TPP1/HPS1/MBTPS1/P2RX7	20
BP	GO:0080171	lytic vacuole organization	20/2754	67/20692	0.000313506	0.00454584	0.00350514	ARF1/RAB34/GRN/GAA/RAB14/ATP6AP2/CCDC115/TMEM165/VPS35/TMEM175/LAPTM4B/NAGLU/AKTIP/RAB7A/CHMP5/LAMTOR1/TPP1/HPS1/MBTPS1/P2RX7	20
CC	GO:0000276	mitochondrial proton-transporting ATP synthase complex, coupling factor F(o)	7/2754	12/20692	0.000314733	0.00454739	0.00350634	ATP5MC2/ATP5PB/ATP5MG/ATP5PO/ATP5PD/ATP5MC1/ATP5PF	7
BP	GO:0044090	positive regulation of vacuole organization	7/2754	12/20692	0.000314733	0.00454739	0.00350634	GRN/ANXA2/ULK1/LRSAM1/PIP4K2A/PIP4K2B/RALB	7
BP	GO:0061035	regulation of cartilage development	21/2754	72/20692	0.000319371	0.0046062	0.00355168	BMP6/LTBP3/CTSK/CCN2/KAT2A/CCN1/FGF18/SOX9/ZBTB16/EFEMP1/PKDCC/BMP2/RELA/LOXL2/SOX5/GLI3/GLG1/WNT5A/TRPS1/SMAD3/AXIN2	21
BP	GO:0030500	regulation of bone mineralization	22/2754	77/20692	0.000320918	0.00461499	0.00355846	ATRAID/COMP/MGP/ECM1/BMP6/FAM20C/LTBP3/SRGN/CCN1/SOX9/ANKH/TXLNG/PKDCC/BMP2/ACVR2B/HIF1A/BCOR/OMD/TGFB1/DDR2/SMAD3/P2RX7	22
BP	GO:0022612	gland morphogenesis	31/2754	124/20692	0.000321866	0.00461499	0.00355846	IGFBP5/NTN1/CAV1/NTN4/TWSG1/XBP1/CSF1/TGFBR2/SULF2/TNC/SOX9/FGF10/MSN/PDGFA/SCRIB/CDC42/FGFR1/TGFB1/GLI3/WNT5A/NOTCH1/CAPN1/FGFR2/PHB2/VDR/STAT6/PLXND1/RXRA/PTCH1/PML/FRS2	31
BP	GO:0015931	nucleobase-containing compound transport	55/2754	261/20692	0.000322139	0.00461499	0.00355846	RPS15/SRSF2/SLC25A42/SRSF7/ZFP36L1/GJA1/HNRNPA1/TGFBR2/RNPS1/SLC29A1/SRSF1/SLC25A45/RIPK1/NPM1/SLC25A29/NUP85/NXT2/BICD2/CPSF1/SEC13/FYTTD1/SLC35A5/CHTOP/SARNP/NXF1/MCM3AP/SRSF6/SRSF5/SFPQ/MVP/YBX1/SLC25A4/SRSF11/ABCE1/HSF1/HNRNPU/HNRNPA2B1/SRRM1/TERF2/DDX39A/MYO1C/SLBP/SRSF9/IWS1/DHX38/ALKBH5/NCBP3/NUP188/SLC25A31/POLR2D/ZC3H11A/SLC35C2/P2RX7/SMG6/SLC25A43	55
BP	GO:0006006	glucose metabolic process	47/2754	214/20692	0.000322254	0.00461499	0.00355846	GAPDH/TPI1/ALDOA/SIRT7/PKM/BRAT1/KAT2A/ENO1/ATF4/PGK1/INPPL1/SLC39A14/FOXO1/NISCH/PGAM1/PFKP/GAA/AKT2/ENO2/GSK3A/FAM3C/SELENOS/MST1/H6PD/PPP1R3C/G6PC3/ARPP19/PMAIP1/AKT1/GPI/HK1/CLK2/PGM2L1/INPP5K/APOD/HK2/CRY1/MDH2/DYRK2/FOXK1/WDR5/ADPGK/TFAP2B/IGFBP3/FOXK2/CREM/MAPK14	47
BP	GO:0060071	Wnt signaling pathway, planar cell polarity pathway	28/2754	108/20692	0.000324183	0.00463444	0.00357346	PSMB4/RHOA/PSMB3/PSMA4/PSMA3/RAC1/PSMD13/PSMD4/PSMA5/PSMD10/PSMC2/PSMB6/PFN1/CDC42/FZD6/DAB2/PSMA7/PSME1/WNT5A/PLEKHA4/PSMD2/DVL3/DVL1/PSME3/PSMC3/RYK/PSMF1/PSMD3	28
BP	GO:0031503	protein-containing complex localization	60/2754	291/20692	0.000325903	0.00465085	0.00358611	RPS15/SRSF2/DYNLRB1/SRSF7/RNPS1/DYNLL1/CLSTN1/SRSF1/EFNB2/ARL3/NPM1/NUP85/CPSF1/SEC13/FYTTD1/CHTOP/SARNP/NXF1/MCM3AP/SRSF6/IFT46/SRSF5/SCRIB/SYNJ2BP/DLG4/SFPQ/PRKCZ/EZR/DNM2/IFT172/SRSF11/ABCE1/MX1/SHISA6/HNRNPU/HNRNPA2B1/VPS35/TNFAIP2/NPTN/SRRM1/TERF2/DDX39A/SGCD/SLBP/NACC2/SRSF9/TUB/IWS1/DHX38/AP3D1/ALKBH5/NUP188/RALB/WDR19/FKBP4/POLR2D/ZC3H11A/HIP1/DRD3/SMG6	60
MF	GO:0001882	nucleoside binding	76/2754	389/20692	0.00033473	0.00472257	0.00364141	EEF1A1/RHOA/ARF1/ARFRP1/RRAS/GNAS/RABL3/EEF2/RAB34/HSP90AB1/SEPTIN2/RABL6/SRPRA/RAB29/GNAI2/TUFM/RHOT2/IRGQ/ARL10/URGCP/RHOC/RRAGA/TUBB6/ATL3/RAB2B/ERAL1/ARL3/EHD2/SEPTIN10/RAB11B/RAC1/RAB14/RAB6B/TUBA4A/RERG/RAB35/TUBA1B/EIF5/RAB1A/ARFIP2/CDC42/DNM2/ARF4/RHOB/GTPBP1/MX1/EIF2S3/GNL3/ACTN4/RAB5C/ARL1/AGAP3/RHOG/ARF6/NMUR2/RAB31/RAB15/RAB13/NOLC1/RAB7A/ARHGAP35/SEPTIN8/SEPTIN6/GLUD1/RND3/RALB/RAB6D…	76
BP	GO:0070306	lens fiber cell differentiation	13/2754	35/20692	0.000337606	0.00472257	0.00364141	VIM/ATF4/SPRY2/SPRED3/TBC1D20/NF2/SPRY1/SPRED2/FGF2/CDKN1B/BFSP1/SMAD3/FRS2	13
BP	GO:1904031	positive regulation of cyclin-dependent protein kinase activity	13/2754	35/20692	0.000337606	0.00472257	0.00364141	RGCC/HSP90AB1/PKD1/PSMD10/AKT1/CCND2/PSRC1/CDKN1A/CDKN1B/PKD2/CCND1/CDK5R1/TTBK1	13
MF	GO:0001091	RNA polymerase II general transcription initiation factor binding	9/2754	19/20692	0.000338354	0.00472257	0.00364141	TAF7/EDF1/FBL/RUVBL2/HNRNPU/ERCC1/AHR/GTF2F1/TCF4	9
MF	GO:0046933	proton-transporting ATP synthase activity, rotational mechanism	9/2754	19/20692	0.000338354	0.00472257	0.00364141	ATP5F1B/ATP5MC2/ATP5PB/ATP5F1E/ATP5MG/ATP5PO/ATP5PD/ATP5MC1/ATP5PF	9
BP	GO:0060602	branch elongation of an epithelium	9/2754	19/20692	0.000338354	0.00472257	0.00364141	TNC/SOX9/SPRY2/FGF10/SIX1/WNT5A/SPRY1/YAP1/FGFR2	9
BP	GO:0090670	RNA localization to Cajal body	9/2754	19/20692	0.000338354	0.00472257	0.00364141	CCT6A/DKC1/CCT3/CCT2/RUVBL2/NAF1/WRAP53/PARN/DCP2	9
BP	GO:0090671	telomerase RNA localization to Cajal body	9/2754	19/20692	0.000338354	0.00472257	0.00364141	CCT6A/DKC1/CCT3/CCT2/RUVBL2/NAF1/WRAP53/PARN/DCP2	9
BP	GO:0090672	telomerase RNA localization	9/2754	19/20692	0.000338354	0.00472257	0.00364141	CCT6A/DKC1/CCT3/CCT2/RUVBL2/NAF1/WRAP53/PARN/DCP2	9
BP	GO:0090685	RNA localization to nucleus	9/2754	19/20692	0.000338354	0.00472257	0.00364141	CCT6A/DKC1/CCT3/CCT2/RUVBL2/NAF1/WRAP53/PARN/DCP2	9
BP	GO:2000010	positive regulation of protein localization to cell surface	9/2754	19/20692	0.000338354	0.00472257	0.00364141	HSP90AB1/MAP1A/STX4/SNX33/AKT1/LRIG2/FCER1G/ABCA7/TM9SF4	9
CC	GO:0005604	basement membrane	27/2754	103/20692	0.000339447	0.00472257	0.00364141	TIMP1/FN1/TIMP3/CD151/TGFBI/NTN1/COL8A2/SMOC1/LAMB2/CST3/EFEMP2/ANXA2/NTN4/COL15A1/SPARC/TNC/CCDC80/VWA1/LOXL1/THBS4/DST/SMOC2/LOXL2/AGRN/COL5A1/MATN2/COL18A1	27
MF	GO:0001883	purine nucleoside binding	75/2754	383/20692	0.000339798	0.00472257	0.00364141	EEF1A1/RHOA/ARF1/ARFRP1/RRAS/GNAS/RABL3/EEF2/RAB34/HSP90AB1/SEPTIN2/RABL6/SRPRA/RAB29/GNAI2/TUFM/RHOT2/IRGQ/ARL10/URGCP/RHOC/RRAGA/TUBB6/ATL3/RAB2B/ERAL1/ARL3/EHD2/SEPTIN10/RAB11B/RAC1/RAB14/RAB6B/TUBA4A/RERG/RAB35/TUBA1B/EIF5/RAB1A/ARFIP2/CDC42/DNM2/ARF4/RHOB/GTPBP1/MX1/EIF2S3/GNL3/RAB5C/ARL1/AGAP3/RHOG/ARF6/NMUR2/RAB31/RAB15/RAB13/NOLC1/RAB7A/ARHGAP35/SEPTIN8/SEPTIN6/GLUD1/RND3/RALB/RAB6D/ARL8B…	75
MF	GO:0032549	ribonucleoside binding	75/2754	383/20692	0.000339798	0.00472257	0.00364141	EEF1A1/RHOA/ARF1/ARFRP1/RRAS/GNAS/RABL3/EEF2/RAB34/HSP90AB1/SEPTIN2/RABL6/SRPRA/RAB29/GNAI2/TUFM/RHOT2/IRGQ/ARL10/URGCP/RHOC/RRAGA/TUBB6/ATL3/RAB2B/ERAL1/ARL3/EHD2/SEPTIN10/RAB11B/RAC1/RAB14/RAB6B/TUBA4A/RERG/RAB35/TUBA1B/EIF5/RAB1A/ARFIP2/CDC42/DNM2/ARF4/RHOB/GTPBP1/MX1/EIF2S3/GNL3/RAB5C/ARL1/AGAP3/RHOG/ARF6/NMUR2/RAB31/RAB15/RAB13/NOLC1/RAB7A/ARHGAP35/SEPTIN8/SEPTIN6/GLUD1/RND3/RALB/RAB6D/ARL8B…	75
BP	GO:0032210	regulation of telomere maintenance via telomerase	17/2754	53/20692	0.000340283	0.00472257	0.00364141	PNKP/HNRNPA1/CCT6A/DKC1/MAPK3/CCT3/CCT2/PIF1/HMBOX1/MAP2K7/HNRNPU/TERF2/NAF1/PARN/HNRNPC/SMG6/DCP2	17
BP	GO:1900024	regulation of substrate adhesion-dependent cell spreading	17/2754	53/20692	0.000340283	0.00472257	0.00364141	S100A10/CALR/C1QBP/MYADM/CIB1/FLNA/RAC1/P4HB/CRK/CDC42/PDPN/DNM2/ACTN4/ARPC2/FGG/NEDD9/TRIOBP	17
BP	GO:1990778	protein localization to cell periphery	68/2754	340/20692	0.000340816	0.00472257	0.00364141	CD81/ACTB/S100A10/RACK1/ARFRP1/TMBIM1/BSG/TNFRSF1A/RAB34/CAV1/RAB29/ANXA2/ZDHHC8/VAMP2/CLSTN1/LGALS3/VPS4A/BBIP1/PID1/MYADM/CIB1/LRRC15/GOLPH3/ARL3/AKT2/SEC16A/LRP1/EHD2/FLNA/STX4/PKDCC/VAMP3/PPP1R9B/RER1/SCRIB/DLG4/PRKCZ/EZR/CNPY4/AKT1/DAB2/SHISA6/VPS35/TGFB1/GGA2/VTI1B/GGA1/INPP5K/SPTBN1/ATP1B1/GAS6/RHOG/ARF6/RAB31/TMEM59/RAB15/RAB13/TUB/STAC2/WDR19/EHD1/FCER1G/GAK/PTCH1/ZDHHC5/CACNB3/CSK/TSPAN…	68
BP	GO:0032496	response to lipopolysaccharide	67/2754	334/20692	0.000343985	0.00475836	0.00366901	FOS/RHOA/VIM/GSTP1/NFKBIA/DCN/BMP6/PRDX3/TSPO/GJA1/MAPKAPK3/XBP1/ACOD1/HMGB2/SPARC/TRIB1/FGF10/NFKB2/LOXL1/AXL/ZC3H12A/SASH1/MAPKAPK2/GNG12/HSPD1/AKAP8/MAPK3/MYD88/SERPINE1/MAOB/SELENOS/CSF2RB/RELA/PAF1/AKAP12/THBD/ABR/AKT1/HSF1/CAPN2/GNRH1/TGFB1/OTUD5/CCL2/WNT5A/NOTCH1/COMT/GGT7/IRF3/FGFR2/TAB2/CHMP5/TRAF6/HDAC5/TIMP4/SRR/SIGIRR/ATP2A2/C5AR1/TRIM5/FOXP1/MAPK14/MTDH/CMPK2/P2RX7/SBNO2/PTGER4	67
BP	GO:0090287	regulation of cellular response to growth factor stimulus	63/2754	310/20692	0.000353957	0.00488798	0.00376895	HTRA1/CD63/FKBP8/SKI/UBC/DCN/NBL1/RPS27A/FSTL1/FAM20C/HSP90AB1/PMEPA1/CAV1/PTPN1/CHRD/TWSG1/SPRY4/ASPN/TGFBR2/CCN1/SULF2/HSPA5/FGF18/SPRY2/TOB1/FGF10/DKK3/CYFIP1/PELO/ITGA5/SHISA2/LTBP4/ZEB1/SMOC2/FGFR1/HIF1A/DNM2/PDCD6/DAB2/SPRED3/NPTN/TGFB1/GLG1/WNT5A/NOTCH1/UBA52/SPRY1/MYO1C/ZBTB7A/SPRED2/FGF2/NIBAN2/DAND5/SNX6/TGFB1I1/EPN2/CD109/TFAP2B/CHST11/SMAD3/HES1/EMILIN1/BCL9L	63
MF	GO:1990841	promoter-specific chromatin binding	18/2754	58/20692	0.000363822	0.00501568	0.00386742	EGR1/DDX5/FOXC1/GADD45A/TRIM28/KLF4/HDAC1/ERCC3/HSF1/WDR13/HNRNPU/ERCC1/E2F4/TAF10/GTF2F1/NRL/POLR2A/KDM1A	18
BP	GO:0050686	negative regulation of mRNA processing	12/2754	31/20692	0.000364951	0.00502271	0.00387284	PTBP1/SAP18/SRSF7/RNPS1/C1QBP/SRSF6/HNRNPL/HNRNPA2B1/SRSF9/RBM42/RNF40/RBM10	12
CC	GO:0005741	mitochondrial outer membrane	43/2754	192/20692	0.000365641	0.00502284	0.00387294	HAX1/PLA2G2A/UBC/RPS27A/ATP5MC2/TOMM7/FIS1/VAT1/TSPO/GJA1/STING1/FAM210B/RHOT2/MCL1/CYB5R3/FOXO3/RAF1/MAVS/ULK1/RAB11FIP5/BNIP3L/BNIP3/MAOB/MARCHF5/SYNJ2BP/PMAIP1/MTX3/DNAJC11/PI4KB/HK1/ARMCX3/UBA52/VDAC2/IFI27/HK2/PHB2/MTERF3/VDAC1/PPP1CC/TOMM70/ARMCX1/AGPAT5/MIEF2	43
CC	GO:0005811	lipid droplet	25/2754	93/20692	0.0003667	0.00502284	0.00387294	GAPDH/RBP1/CAV1/VCP/ANXA2/FABP4/CYB5R3/HILPDA/AUP1/PLIN5/PLIN3/STARD13/ZFYVE1/ABHD4/ATG2A/SET/RAB5C/LPCAT1/DHRS3/RAB7A/CKAP4/ALDH3B2/TRAF6/BCAP31/EHD1	25
BP	GO:0002064	epithelial cell development	48/2754	221/20692	0.000366816	0.00502284	0.00387294	SOD1/VIM/PSAP/BMP6/VEGFA/TNFRSF1A/LAMB2/CST3/COL15A1/XBP1/ATF4/ROBO4/SOX9/MYADM/MSN/FLNA/ADAMTSL4/GSK3A/LHFPL5/SCRIB/FGFR1/SMO/HIF1A/EZR/FOSL2/IQGAP1/TBC1D20/E2F4/PAFAH1B1/RAPGEF1/KLF5/IL6ST/WNT5A/NOTCH1/AKR1B1/YAP1/CDKN1A/RAB13/DACT2/PLOD3/BFSP1/ADD1/GSTM3/F2RL1/COL18A1/RHEB/TRIOBP/FRS2	48
BP	GO:0008637	apoptotic mitochondrial changes	31/2754	125/20692	0.000374291	0.00511411	0.00394332	CLU/JUN/SLC35F6/ATP5IF1/FIS1/YWHAQ/PDCD5/RHOT2/HRK/IFI6/LMNA/NAIF1/BNIP3L/BNIP3/HSPD1/GSK3A/BLOC1S2/PSMD10/PMAIP1/SLC25A4/YWHAH/AKT1/FAM162A/VPS35/GGCT/YWHAB/MLLT11/HK2/PPIF/MPV17L/THEM4	31
CC	GO:0045259	proton-transporting ATP synthase complex	10/2754	23/20692	0.000374741	0.00511411	0.00394332	ATP5F1B/ATP5MC2/ATP5PB/ATP5F1E/ATP5MG/ATP5PO/ATP5PD/ATP5MC1/ATP5PF/PPIF	10
BP	GO:0015985	energy coupled proton transport, down electrochemical gradient	11/2754	27/20692	0.000380161	0.00516206	0.00398029	ATP5F1B/COX5B/ATP5MC2/ATP5PB/ATP5F1E/ATP5MG/ATP5PO/ATP5PD/ATP5MC1/ATP5PF/VPS9D1	11
BP	GO:0015986	ATP synthesis coupled proton transport	11/2754	27/20692	0.000380161	0.00516206	0.00398029	ATP5F1B/COX5B/ATP5MC2/ATP5PB/ATP5F1E/ATP5MG/ATP5PO/ATP5PD/ATP5MC1/ATP5PF/VPS9D1	11
BP	GO:1902175	regulation of oxidative stress-induced intrinsic apoptotic signaling pathway	11/2754	27/20692	0.000380161	0.00516206	0.00398029	SOD1/HSPB1/PARK7/NFE2L2/MCL1/P4HB/SFPQ/HIF1A/AKT1/TRAP1/PARP1	11
BP	GO:0051168	nuclear export	45/2754	204/20692	0.000385684	0.00522259	0.00402696	RPS15/SRSF2/SIRT7/PARK7/SRSF7/TXN/HNRNPA1/PKD1/RNPS1/CALR/SRSF1/BAG3/RBM22/NPM1/NUP85/CPSF1/SEC13/FYTTD1/CHTOP/SARNP/NXF1/MCM3AP/SRSF6/SRSF5/SRSF11/ABCE1/HNRNPA2B1/TGFB1/SRRM1/TCF7L2/STRADA/DDX39A/GAS6/SLBP/IFI27/SRSF9/IWS1/DHX38/ALKBH5/NUP188/CHP1/POLR2D/DESI1/ZC3H11A/SMG6	45
BP	GO:0010950	positive regulation of endopeptidase activity	41/2754	181/20692	0.000385906	0.00522259	0.00402696	ARL6IP5/RHOA/RACK1/CTSD/RPS3/VSIR/RPS27L/FIS1/VCP/PDCD5/CCN2/CCN1/RIPK1/FAS/PIDD1/HSPD1/MTCH1/DDX3X/MAP3K5/DIABLO/TNFSF15/PMAIP1/PDCD6/HSF1/FAM162A/PERP/PSME1/STAT3/IFI16/LGMN/GSN/BCAP31/UACA/SMAD3/PSME3/PPM1F/PML/NLRP1/HIP1/LCK/TTBK1	41
BP	GO:0016239	positive regulation of macroautophagy	20/2754	68/20692	0.000389243	0.00525898	0.00405502	DCN/TOMM7/STING1/BAG3/ULK1/LRSAM1/BNIP3L/BNIP3/MAPK3/PAFAH1B2/GPSM1/LARP1/HIF1A/PIP4K2A/UVRAG/HSPB8/PIP4K2B/CDC37/RALB/SMCR8	20
BP	GO:0031334	positive regulation of protein-containing complex assembly	54/2754	257/20692	0.000391091	0.00527519	0.00406751	CLU/RHOA/RACK1/ARF1/HSP90AA1/TPPP3/RPS3/BRK1/WASF2/RBX1/VEGFA/PARK7/CTTN/VCP/BAIAP2/HRK/LGALS3/SPIDR/PIEZO1/RHOC/MSN/CYFIP1/RPA2/RAC1/EIF4G1/ERCC3/MMP3/DDX3X/ARFIP2/PSMC2/PFN1/FSCN1/ARPC5L/RPA1/CHD1L/WHAMM/ERCC1/TGFB1/ARPC2/PIH1D1/MYO1C/PSRC1/ARF6/CDKN1B/MAPK9/GSN/MECP2/PICK1/PARP1/WARS1/PSMC3/ARL2/CDK5R1/TTBK1	54
BP	GO:0030100	regulation of endocytosis	46/2754	210/20692	0.000394264	0.00530917	0.00409371	CLU/CD63/ARF1/CD151/VEGFA/CAV1/B2M/HFE/PTPN1/ANXA2/LGALS3/VPS28/SH3GL1/EFNB2/AXL/LRP1/LRSAM1/RAC1/ARFGAP1/C3/ANKRD13A/SERPINE1/SCRIB/CDC42/SNX33/SYNJ2BP/DLG4/PACSIN2/DNM2/DAB2/DGKD/ACTN4/PPP3CA/SNX17/WNT5A/RAB5C/ARF6/RAB31/WDR54/UBQLN2/ZFYVE16/F2RL1/PICK1/ABCA7/HIP1/DRD3	46
CC	GO:0031312	extrinsic component of organelle membrane	16/2754	49/20692	0.000402322	0.00539976	0.00416357	COQ4/ULK1/ZC3H12A/FKBP1A/NUCB1/ANXA1/CCDC115/ZFYVE1/COQ8B/WDR91/DOC2A/RAB7A/COQ5/PML/VAC14/TAMM41	16
BP	GO:0035196	production of miRNAs involved in gene silencing by miRNA	16/2754	49/20692	0.000402322	0.00539976	0.00416357	DDX5/RIPK1/ZC3H12A/DGCR8/MAP2K2/PUM1/NCOR2/HNRNPA2B1/TGFB1/PPP3CA/STAT3/ADAR/SMAD3/ZC3H7A/AGO4/BCDIN3D	16
BP	GO:0048863	stem cell differentiation	55/2754	264/20692	0.000433038	0.00580242	0.00447404	FN1/PSMB4/ZFP36L2/LTBP3/PSMB3/PSMA4/NFE2L2/PEF1/CFL1/FOXC1/SOX9/SEMA3B/PSMA3/SEMA4C/PSMD13/PSMD4/RBM24/N4BP2L2/PSMA5/MAPK3/PSMD10/LMBR1L/PSMC2/PSMB6/SRF/SMO/PUM1/HIF1A/KMT2A/PDCD6/SOX5/SEMA3E/HNRNPU/LMO2/PSMA7/PSME1/STAT3/NOTCH1/YTHDF2/SEMA4B/YAP1/PSMD2/NELFB/NOLC1/FGFR2/PAX2/GDNF/PSME3/PSMC3/HES1/CDK12/PSMF1/MSI2/PSMD3/CHD2	55
BP	GO:0090288	negative regulation of cellular response to growth factor stimulus	41/2754	182/20692	0.000435163	0.00582128	0.00448859	HTRA1/SKI/UBC/DCN/NBL1/RPS27A/PMEPA1/CAV1/PTPN1/CHRD/TWSG1/SPRY4/ASPN/TGFBR2/SULF2/HSPA5/SPRY2/TOB1/SHISA2/DNM2/PDCD6/SPRED3/TGFB1/GLG1/WNT5A/NOTCH1/UBA52/SPRY1/ZBTB7A/SPRED2/FGF2/NIBAN2/DAND5/SNX6/TGFB1I1/EPN2/CD109/CHST11/SMAD3/EMILIN1/BCL9L	41
BP	GO:0060349	bone morphogenesis	25/2754	94/20692	0.000437311	0.0058404	0.00450333	COMP/SKI/GNAS/BMP6/LTBP3/CYP26B1/TGFBR2/FOXC1/INPPL1/FGF18/SOX9/NAB1/BPNT2/CSGALNACT1/THBS3/COL1A1/GLI3/GLG1/DHRS3/NAB2/FGFR2/INSIG1/FOXN3/COL27A1/AXIN2	25
BP	GO:0007041	lysosomal transport	28/2754	110/20692	0.000447947	0.00596283	0.00459773	CLU/ARF1/HSPA8/PSAP/VCP/UBXN6/M6PR/GRN/VPS4A/HMGXB4/DTX3L/LRP1/RHOB/VPS35/TGFBRAP1/VPS39/LAMP2/SNX27/AKTIP/RAB7A/CHMP5/AP3D1/NCOA4/ZFYVE16/MVB12A/GAK/DENND3/VPS41	28
BP	GO:0090175	regulation of establishment of planar polarity	28/2754	110/20692	0.000447947	0.00596283	0.00459773	PSMB4/RHOA/PSMB3/PSMA4/PSMA3/RAC1/PSMD13/PSMD4/PSMA5/PSMD10/PSMC2/PSMB6/PFN1/CDC42/FZD6/DAB2/PSMA7/PSME1/WNT5A/PLEKHA4/PSMD2/DVL3/DVL1/PSME3/PSMC3/RYK/PSMF1/PSMD3	28
BP	GO:0061351	neural precursor cell proliferation	36/2754	154/20692	0.000454492	0.00604005	0.00465728	RHOA/ID2/VEGFA/CTNNA1/SLC16A2/GNAI2/FOXO3/PLXNB2/FOXO1/PSMG1/BTG2/RERE/EML1/FLNA/ZNF503/CDON/FGFR1/SMO/FZD6/HIF1A/SOX5/NAP1L1/GLI3/PAFAH1B1/NF2/RAPGEF1/TMEM14B/WNT5A/NOTCH1/FGFR2/DIXDC1/C5AR1/RACGAP1/FRS2/RYK/KDM1A	36
BP	GO:0001667	ameboidal-type cell migration	90/2754	481/20692	0.000460736	0.00607277	0.0046825	TIMP1/FN1/RHOA/TMSB4X/RRAS/HSPB1/JUN/DCN/ATP5F1B/WASF2/VEGFA/RGCC/GRN/GJA1/NFE2L2/TGFBR2/CFL1/CALR/SPARC/GADD45A/SDC4/FGF18/SOX9/ARID5B/C1QBP/FGF10/EFNB2/KLF4/AAMP/PLPP3/CIB1/NUS1/SEMA3B/ZC3H12A/GLUL/SASH1/SEMA4C/RIC8A/TMEM201/RTN4/ANXA1/PKN3/SYDE1/STARD13/SMOC2/SRPX2/PFN1/KANK2/SRF/AKAP12/LOXL2/SYNJ2BP/FGFR1/SMO/HIF1A/MAPRE2/RHOB/VASH1/AKT1/PDCD6/PKN1/SEMA3E/IQGAP1/TGFB1/PAFAH1B1/GPI/WNT5A/NOTCH…	90
BP	GO:0016569	covalent chromatin modification	90/2754	481/20692	0.000460736	0.00607277	0.0046825	SKI/MUC1/SIRT7/DMAP1/VEGFA/PARK7/TAF7/TADA3/KAT2A/PCGF3/HDAC3/LMNA/RTF1/TTLL12/TRIM28/DTX3L/HDAC1/KMT2D/RCOR1/AKAP8/FBL/MPHOSPH8/CHTOP/MAPK3/NAA60/APBB1/MST1/KMT5A/MCM3AP/WDR82/KANSL3/BRD7/PAF1/RUVBL2/SFPQ/KMT5C/MORF4L2/HSF4/BCOR/KMT2A/TADA1/JMJD6/MBD3/PKN1/SET/SETD1B/ASH2L/BAP1/TAF10/SREBF1/USP21/KDM4B/ING4/PIH1D1/ZNHIT1/MIER1/ATF7IP/HR/SETD7/KAT8/NSD1/SART3/IWS1/USP36/MSL1/WDR5/HDAC5/DPF2/PRKCD…	90
BP	GO:0006047	UDP-N-acetylglucosamine metabolic process	8/2754	16/20692	0.000462937	0.00607277	0.0046825	MGAT1/GFPT2/GNE/DPAGT1/UAP1/NAGK/GNPDA1/UAP1L1	8
MF	GO:0019211	phosphatase activator activity	8/2754	16/20692	0.000462937	0.00607277	0.0046825	CALM1/PTPA/BMP2/CALM2/B3GAT3/GTF2F1/IGFBP3/FRS2	8
MF	GO:0023026	MHC class II protein complex binding	8/2754	16/20692	0.000462937	0.00607277	0.0046825	CD81/HSPA8/HSP90AA1/PKM/HSP90AB1/CD74/ATP1B1/ANXA11	8
BP	GO:0030214	hyaluronan catabolic process	8/2754	16/20692	0.000462937	0.00607277	0.0046825	LYVE1/CEMIP/TGFB1/HYAL1/FGF2/HEXA/CHP1/GUSB	8
BP	GO:0045116	protein neddylation	8/2754	16/20692	0.000462937	0.00607277	0.0046825	RPL11/RBX1/RPL5/NEDD8/COPS9/DCUN1D3/RNF7/DCUN1D2	8
BP	GO:1904294	positive regulation of ERAD pathway	8/2754	16/20692	0.000462937	0.00607277	0.0046825	CAV1/NFE2L2/TMEM259/EDEM1/EDEM2/UBQLN2/BCAP31/RNFT1	8
BP	GO:0051973	positive regulation of telomerase activity	13/2754	36/20692	0.000464555	0.00608418	0.0046913	HSP90AA1/HSP90AB1/PNKP/KLF4/DKC1/MAPK3/CCT2/HMBOX1/MAP2K7/HNRNPA2B1/NAF1/WRAP53/PARN	13
BP	GO:0010595	positive regulation of endothelial cell migration	32/2754	132/20692	0.000468392	0.00612454	0.00472242	TMSB4X/RRAS/HSPB1/ATP5F1B/VEGFA/GRN/NFE2L2/CALR/SPARC/FGF18/AAMP/PLPP3/CIB1/NUS1/ZC3H12A/SASH1/ANXA1/SMOC2/SRPX2/FGFR1/HIF1A/RHOB/AKT1/PDCD6/TGFB1/GPI/WNT5A/FGF2/LGMN/RIN2/ATOH8/FOXP1	32
BP	GO:0010389	regulation of G2/M transition of mitotic cell cycle	44/2754	200/20692	0.000472311	0.00616587	0.00475429	PSMB4/HSP90AA1/RBX1/PSMB3/MIIP/PSMA4/CSNK1D/DYNLL1/VPS4A/PPP2R1A/CDK5RAP3/PSMA3/FHL1/PSMD13/PSMD4/PSMA5/TUBA4A/CSNK1E/PSMD10/MRNIP/PSMC2/PSMB6/TAOK2/PSMA7/PSME1/PAFAH1B1/DONSON/USP47/PSMD2/CDKN1A/FOXN3/CCND1/ODF2/MECP2/TAOK3/PSME3/PSMC3/CUL1/SKP1/PCNT/PSMF1/CEP43/PSMD3/AVEN	44
MF	GO:0051427	hormone receptor binding	40/2754	177/20692	0.000474434	0.00618364	0.00476799	GNAS/DDX5/PARK7/TAF7/MED24/TADA3/FABP4/CALR/MED16/HMGN3/RERG/TAF11/SOCS2/CTBP2/HIF1A/NCOR2/YWHAH/PKN1/GNRH1/ACTN4/TCF7L2/STAT3/TAF10/ZBTB7A/CRY1/NSD1/TYK2/PHB2/VDR/TACC1/TGFB1I1/FUS/RXRA/SMAD3/NR4A2/TOB2/PARP1/FKBP4/FOXP1/KDM1A	40
BP	GO:2000573	positive regulation of DNA biosynthetic process	20/2754	69/20692	0.000480414	0.00625153	0.00482034	HSP90AA1/RGCC/HSP90AB1/PNKP/HNRNPA1/PDGFRB/KLF4/CCT6A/DKC1/MAPK3/CCT3/CCT2/SMOC2/HMBOX1/MAP2K7/HNRNPA2B1/FGF2/NAF1/WRAP53/PARN	20
BP	GO:0071383	cellular response to steroid hormone stimulus	45/2754	206/20692	0.000482274	0.00626571	0.00483127	ZFP36L2/RHOA/AQP1/GSTP1/ERRFI1/DDX5/PARK7/TAF7/PMEPA1/ZFP36L1/TADA3/KLF9/ACOD1/UFSP2/CALR/FOXO3/CBX3/FOXO1/HDAC1/PGRMC2/KMT2D/ZMIZ1/AXIN1/PAQR7/ANXA1/KANK2/CALCOCO1/NCOR2/YWHAH/DAB2/HNRNPU/UBE2L3/DDX17/YAP1/ZBTB7A/CRY1/PHB2/NCOA4/RXRA/PARP1/FKBP4/SAFB2/RBFOX2/PPP5C/FOXP1	45
CC	GO:0030662	coated vesicle membrane	41/2754	183/20692	0.000489943	0.00635518	0.00490026	HSPA8/TGOLN2/B2M/CD9/M6PR/CD74/PEF1/VAMP2/TMED10/COPE/CEMIP/SEC16A/SREBF2/SEC13/RAB35/VAMP3/KDELR1/COPB2/DNAJC5/COPA/CNIH1/PDCD6/DAB2/SCAP/VTI1B/WNT5A/KDELR3/SREBF1/KDELR2/VMA21/CLTA/SEC31A/DBNL/LDLR/EPN2/COPZ1/COPZ2/CLTB/TGFA/HIP1/AP1M1	41
BP	GO:0031056	regulation of histone modification	35/2754	149/20692	0.000491944	0.00637095	0.00491242	SKI/MUC1/VEGFA/PARK7/TAF7/TADA3/KAT2A/LMNA/RTF1/AKAP8/CHTOP/MAPK3/BRD7/PAF1/RUVBL2/BCOR/KMT2A/SET/SREBF1/PIH1D1/ZNHIT1/SETD7/NSD1/SART3/IWS1/WDR5/CTCF/DMRTC2/WDR70/MECP2/TADA2B/NOC2L/RNF40/KDM1A/JDP2	35
BP	GO:0030518	intracellular steroid hormone receptor signaling pathway	29/2754	116/20692	0.000493551	0.00638159	0.00492062	RHOA/DDX5/PARK7/TAF7/PMEPA1/TADA3/UFSP2/CALR/HDAC1/KMT2D/ZMIZ1/AXIN1/KANK2/CALCOCO1/NCOR2/YWHAH/DAB2/DDX17/YAP1/ZBTB7A/CRY1/PHB2/NCOA4/PARP1/FKBP4/SAFB2/RBFOX2/PPP5C/FOXP1	29
BP	GO:0045807	positive regulation of endocytosis	26/2754	100/20692	0.000496641	0.00641133	0.00494356	CLU/CD63/ARF1/CD151/VEGFA/B2M/HFE/ANXA2/VPS28/SH3GL1/AXL/LRP1/C3/SERPINE1/CDC42/DNM2/DAB2/DGKD/ACTN4/PPP3CA/WNT5A/RAB31/F2RL1/PICK1/ABCA7/HIP1	26
BP	GO:0017015	regulation of transforming growth factor beta receptor signaling pathway	31/2754	127/20692	0.000502288	0.00647393	0.00499183	HTRA1/SKI/UBC/RPS27A/HSP90AB1/PMEPA1/CAV1/ASPN/TGFBR2/HSPA5/SPRY2/DKK3/LTBP4/ZEB1/DNM2/DAB2/SPRED3/TGFB1/GLG1/UBA52/SPRY1/ZBTB7A/SPRED2/DAND5/SNX6/TGFB1I1/CD109/CHST11/SMAD3/EMILIN1/BCL9L	31
BP	GO:1903955	positive regulation of protein targeting to mitochondrion	12/2754	32/20692	0.000513716	0.00661073	0.00509731	TOMM7/PDCD5/UBL5/LEPROT/SREBF2/GSK3A/MICALL2/UBE2L3/BAP1/USP36/UBE2D3/CSNK2A2	12
BP	GO:0010718	positive regulation of epithelial to mesenchymal transition	16/2754	50/20692	0.000519336	0.00667249	0.00514493	RGCC/TGFBR2/FOXC1/BMP2/LOXL2/PDPN/COL1A1/DAB2/TGFB1/TCF7L2/NOTCH1/OLFM1/TGFB1I1/SMAD3/AXIN2/BCL9L	16
BP	GO:0045926	negative regulation of growth	53/2754	254/20692	0.000523577	0.00671634	0.00517874	MT2A/IGFBP5/RACK1/NTN1/BTG1/MT1E/NDUFS3/GJA1/SERPINE2/ENO1/TGFBR2/MT1X/PPP2R1A/RIPK1/STC2/SEMA3B/TNK1/NAIF1/FHL1/SEMA4C/TSPYL2/DCUN1D3/GSK3A/RERG/RTN4/DDX3X/APBB1/PPP1R9B/SOCS2/ADAM15/HIF1A/SEMA3E/TGFB1/WWC3/WNT5A/NOTCH1/ING4/SEMA4B/HYAL1/PSRC1/CDKN1A/SIPA1/CDKN1B/INHBA/ARHGAP4/LGMN/PTEN/SMAD3/ING5/PTCH1/PML/RYK/CDK5R1	53
BP	GO:0071243	cellular response to arsenic-containing substance	9/2754	20/20692	0.000542779	0.00695168	0.0053602	VCP/ATF4/HNRNPA1/ZC3H12A/MKNK2/DDX3X/HSF1/GSTO1/PPIF	9
BP	GO:0016051	carbohydrate biosynthetic process	46/2754	213/20692	0.00054701	0.00699483	0.00539347	GAPDH/TPI1/ALDOA/SIRT7/B3GNT7/KAT2A/ENO1/HRH1/ATF4/PGK1/GYG2/SLC39A14/FOXO1/PGAM1/AKT2/ENO2/SLC2A1/CSGALNACT1/GSK3A/FAM3C/SELENOS/MST1/ST3GAL4/PPP1R3C/G6PC3/ARPP19/AKT1/TGFB1/GPI/NANS/CLK2/PGM2L1/INPP5K/AKR1B1/ST6GALNAC6/CRY1/MDH2/GYG1/DYRK2/B4GALT5/B3GNT2/CHST15/WDR5/NDST1/CHST11/CHST14	46
BP	GO:2000008	regulation of protein localization to cell surface	14/2754	41/20692	0.000548733	0.00700583	0.00540196	HSP90AB1/HFE/MAP1A/LEPROT/RAB11FIP5/RAB11B/STX4/SNX33/AKT1/LRIG2/ARF6/FCER1G/ABCA7/TM9SF4	14
BP	GO:0022900	electron transport chain	41/2754	184/20692	0.000550774	0.00700961	0.00540487	COX6B1/NDUFA4L2/PARK7/COX5B/COX6C/COX4I1/NDUFA1/NDUFB4/COX7C/NDUFS3/NDUFB8/UQCRC1/GLRX/NDUFB2/UQCRH/NDUFS2/MAOB/NDUFA4/GLRX5/LOXL2/COX7A2/FDX1/COX7B/NDUFB9/DLD/NDUFB6/ISCU/AKR1B1/NDUFS6/DHRS3/NDUFB3/NDUFB5/PTGES2/NDUFA3/UQCR11/AKR1C4/QDPR/SDHD/MECP2/NDUFS4/P4HA2	41
CC	GO:0030137	COPI-coated vesicle	11/2754	28/20692	0.000551322	0.00700961	0.00540487	ARF1/TMED10/COPE/KDELR1/COPB2/CCDC115/COPA/KDELR3/KDELR2/COPZ1/COPZ2	11
BP	GO:0016049	cell growth	91/2754	490/20692	0.000553343	0.00700961	0.00540487	FN1/IGFBP5/RHOA/RACK1/HSP90AA1/NTN1/BTG1/VEGFA/BRAT1/LAMB2/HSP90AB1/CTTN/CPNE1/NDUFS3/GJA1/SERPINE2/ENO1/TGFBR2/CLSTN1/SOX9/PPP2R1A/CIB1/IGFBP7/ULK1/CYFIP1/SEMA3B/TNK1/NAIF1/LRP1/FHL1/SEMA4C/KMT2D/TSPYL2/EIF4G1/DCUN1D3/GSK3A/RERG/PSMD10/RTN4/DDX3X/APBB1/LTBP4/PPP1R9B/SOCS2/SRF/CDC42/SPOCK1/CDK11B/ADNP/ADAM15/TAOK2/PRKCZ/TMEM97/NET1/DNM2/AKT1/SEMA3E/IQGAP1/TGFB1/PAFAH1B1/DPYSL2/BAP1/MTPN/WNT5A/MEX…	91
MF	GO:0005080	protein kinase C binding	17/2754	55/20692	0.000553345	0.00700961	0.00540487	RACK1/HSPB1/SRSF2/CAVIN3/PRKCSH/SDC4/C1QBP/HINT1/ADCY4/AKT1/PKN1/DACT2/HDAC5/GRK5/PICK1/PARD6G/AVPR1A	17
BP	GO:0006120	mitochondrial electron transport, NADH to ubiquinone	17/2754	55/20692	0.000553345	0.00700961	0.00540487	PARK7/NDUFA1/NDUFB4/NDUFS3/NDUFB8/NDUFB2/NDUFS2/NDUFA4/NDUFB9/DLD/NDUFB6/ISCU/NDUFS6/NDUFB3/NDUFB5/NDUFA3/NDUFS4	17
MF	GO:0008013	beta-catenin binding	23/2754	85/20692	0.000559316	0.00706321	0.0054462	CTNNA1/GJA1/FOXO3/SOX9/FOXO1/KLF4/AXIN1/TCF7/CALCOCO1/RUVBL2/GLI3/ASH2L/TCF7L2/DVL3/DACT2/DVL1/TCF4/SMAD3/NR4A2/TCF7L1/SKP1/AXIN2/BCL9L	23
CC	GO:0098803	respiratory chain complex	23/2754	85/20692	0.000559316	0.00706321	0.0054462	COX6B1/NDUFA4L2/COX4I1/NDUFA1/NDUFB4/COX7C/NDUFS3/NDUFB8/UQCRC1/NDUFB2/UQCRH/NDUFS2/NDUFA4/COX7B/NDUFB9/NDUFB6/DMAC2/NDUFS6/NDUFB3/NDUFB5/NDUFA3/SDHD/NDUFS4	23
CC	GO:0033177	proton-transporting two-sector ATPase complex, proton-transporting domain	10/2754	24/20692	0.000566178	0.00711696	0.00548764	ATP6V0E1/ATP5MC2/ATP5PB/ATP5MG/ATP5PO/ATP5PD/ATP5MC1/ATP5PF/ATP6V0B/ATP6V0A1	10
BP	GO:0042776	mitochondrial ATP synthesis coupled proton transport	10/2754	24/20692	0.000566178	0.00711696	0.00548764	ATP5F1B/COX5B/ATP5MC2/ATP5PB/ATP5F1E/ATP5MG/ATP5PO/ATP5PD/ATP5MC1/ATP5PF	10
BP	GO:0043903	regulation of symbiotic process	49/2754	231/20692	0.000566202	0.00711696	0.00548764	IFITM3/IFITM2/GAPDH/HSPA8/JUN/LGALS1/DDX5/CAV1/CD74/PPIB/POLR2C/CFL1/VPS4A/TRIM28/PABPC1/MAVS/PPIA/HDAC1/ZC3H12A/MPHOSPH8/DDX3X/RAD23A/P4HB/TAF11/PPIH/LARP1/MX1/TBC1D20/ADAR/INPP5K/NOTCH1/ILF3/IFI27/NELFB/APOBEC3C/TRIM38/VAPB/RAB7A/IFI16/GTF2F1/NELFCD/GSN/F2RL1/POLR2D/PSMC3/PML/POLR2A/SHFL/TRIM5	49
BP	GO:0006893	Golgi to plasma membrane transport	18/2754	60/20692	0.000575351	0.00722078	0.0055677	RACK1/ARFRP1/RAB34/VAMP2/GOLPH3/ARL3/SEC16A/PKDCC/VAMP3/STEAP2/DNM2/GGA2/GGA1/SPTBN1/RAB31/OSBPL5/ARFGEF2/CSK	18
BP	GO:0033209	tumor necrosis factor-mediated signaling pathway	39/2754	173/20692	0.000583265	0.00730881	0.00563557	PSMB4/TMSB4X/RACK1/GSTP1/NFKBIA/TNFRSF1A/PSMB3/CPNE1/PSMA4/FOXO3/TNFRSF14/RIPK1/TAX1BP1/FAS/PSMA3/PSMD13/PSMD4/PSMA5/PSMD10/PSMC2/PSMB6/TNFRSF11B/RELA/TNFSF15/COMMD7/PSMA7/PSME1/ACTN4/GAS6/PSMD2/TNFRSF25/PELI3/PIAS4/TRAF6/F2RL1/PSME3/PSMC3/PSMF1/PSMD3	39
BP	GO:0031124	mRNA 3'-end processing	26/2754	101/20692	0.000585415	0.00732446	0.00564764	SRSF2/CPSF7/SRSF7/ZFP36L1/RNPS1/SRSF1/CSTF1/PABPC1/PABPC1L/CPSF1/CHTOP/SARNP/SRSF6/SRSF5/PAF1/SRSF11/HSF1/SRRM1/DDX39A/SLBP/SRSF9/SSU72/DHX38/POLR2D/ZC3H11A/RNF40	26
CC	GO:0005614	interstitial matrix	7/2754	13/20692	0.000603529	0.00752789	0.0058045	TNC/CCDC80/VWA1/ABI3BP/ADAMTSL4/SMOC2/ECM2	7
BP	GO:0048711	positive regulation of astrocyte differentiation	7/2754	13/20692	0.000603529	0.00752789	0.0058045	ID2/SERPINE2/BMP2/IL6ST/NOTCH1/HES1/TTBK1	7
BP	GO:0019827	stem cell population maintenance	37/2754	162/20692	0.000612982	0.00763407	0.00588637	ZFP36L2/SKI/KAT2A/POLR2C/FOXO3/PRRX1/SOX9/METTL14/MED10/FGF10/RTF1/RAF1/FOXO1/KLF4/NKAP/PELO/PAF1/LOXL2/SOX4/SMO/ELF5/KLF10/GNL3/STAT3/NOTCH1/YAP1/FGF2/PAX2/MED21/POLR2D/FANCC/POLR2A/FOXP1/HES1/BCL9L/MMP24/CNOT3	37
CC	GO:0019867	outer membrane	47/2754	220/20692	0.000615888	0.00765852	0.00590522	HAX1/PLA2G2A/UBC/RPS27A/ATP5MC2/TOMM7/FIS1/VAT1/TSPO/GJA1/STING1/FAM210B/RHOT2/MCL1/CYB5R3/FOXO3/ANKH/RAF1/MAVS/ULK1/RAB11FIP5/BNIP3L/BNIP3/ITPRIP/MAOB/MARCHF5/SYNJ2BP/PMAIP1/MTX3/DNAJC11/PI4KB/HK1/ARMCX3/UBA52/RETSAT/VDAC2/IFI27/HK2/TMEM109/PHB2/MTERF3/VDAC1/PPP1CC/TOMM70/ARMCX1/AGPAT5/MIEF2	47
MF	GO:0019001	guanyl nucleotide binding	76/2754	397/20692	0.000624401	0.00774067	0.00596856	EEF1A1/RHOA/ARF1/ARFRP1/RRAS/GNAS/RABL3/EEF2/RAB34/HSP90AB1/SEPTIN2/RABL6/SRPRA/RAB29/GNAI2/STING1/TUFM/RHOT2/IRGQ/ARL10/URGCP/RHOC/RRAGA/TUBB6/ATL3/RAB2B/ERAL1/ARL3/EHD2/SEPTIN10/RAB11B/RAC1/RAB14/RAB6B/TUBA4A/RERG/RAB35/TUBA1B/EIF5/RAB1A/ARFIP2/CDC42/DNM2/ARF4/RHOB/GTPBP1/MX1/EIF2S3/GNL3/RAB5C/ARL1/AGAP3/RHOG/ARF6/NMUR2/RAB31/RAB15/RAB13/NOLC1/RAB7A/ARHGAP35/SEPTIN8/SEPTIN6/GLUD1/RND3/RALB/RAB6…	76
MF	GO:0032561	guanyl ribonucleotide binding	76/2754	397/20692	0.000624401	0.00774067	0.00596856	EEF1A1/RHOA/ARF1/ARFRP1/RRAS/GNAS/RABL3/EEF2/RAB34/HSP90AB1/SEPTIN2/RABL6/SRPRA/RAB29/GNAI2/STING1/TUFM/RHOT2/IRGQ/ARL10/URGCP/RHOC/RRAGA/TUBB6/ATL3/RAB2B/ERAL1/ARL3/EHD2/SEPTIN10/RAB11B/RAC1/RAB14/RAB6B/TUBA4A/RERG/RAB35/TUBA1B/EIF5/RAB1A/ARFIP2/CDC42/DNM2/ARF4/RHOB/GTPBP1/MX1/EIF2S3/GNL3/RAB5C/ARL1/AGAP3/RHOG/ARF6/NMUR2/RAB31/RAB15/RAB13/NOLC1/RAB7A/ARHGAP35/SEPTIN8/SEPTIN6/GLUD1/RND3/RALB/RAB6…	76
BP	GO:0045070	positive regulation of viral genome replication	13/2754	37/20692	0.00062971	0.00779458	0.00601014	HSPA8/PPIB/PABPC1/PPIA/DDX3X/RAD23A/PPIH/LARP1/TBC1D20/ADAR/NOTCH1/TRIM38/VAPB	13
BP	GO:0009259	ribonucleotide metabolic process	79/2754	416/20692	0.000633043	0.00782391	0.00603275	RHOA/TMSB4X/GAPDH/TPI1/GUK1/ALDOA/NT5E/ATP5F1B/PKM/COX5B/LDHA/ATP5MC2/VCP/ATP5PB/DGAT1/ATP5F1E/ENO1/PGK1/PDE7B/PID1/DBI/IMPDH2/PGAM1/PFKP/BPNT2/MPC2/ENO2/NUP85/HINT1/ATP5MG/SEC13/ATP5PO/GMPR2/ATP5PD/AK1/IMPDH1/AK2/ATP5MC1/GSTZ1/TECR/HIF1A/ADCY4/GTPBP1/DLD/TGFB1/GPI/UCKL1/HK1/RFK/ATP5PF/STAT3/PGM2L1/VPS9D1/PANK4/ACLY/ELOVL1/HMGCL/ZBTB7A/MLXIPL/HK2/PAPSS2/ITPA/FOXK1/ADPGK/NUP188/ABHD14B/SLC26A2/NME…	79
BP	GO:0000077	DNA damage checkpoint	35/2754	151/20692	0.000638317	0.00787711	0.00607377	MUC1/RPS27L/RGCC/GADD45A/CNOT11/CDK5RAP3/PIDD1/BTG2/RPA2/ETAA1/MRNIP/SOX4/TAOK2/XPC/ZNF385A/E2F4/DONSON/CRY1/CDKN1A/CDKN1B/PLAGL1/TNKS1BP1/FOXN3/RAD9A/CCND1/ARID3A/MUS81/PEA15/BABAM1/TAOK3/PML/MAPK14/PRMT1/MAP3K20/CNOT3	35
BP	GO:0051056	regulation of small GTPase mediated signal transduction	64/2754	323/20692	0.000646289	0.00796338	0.00614029	RHOA/TIMP2/NGEF/RABL3/COL3A1/SPRY4/CSF1/RHOT2/SPRY2/PDGFRB/FGF10/RHOC/RAF1/TNFAIP1/TNK1/RASA3/RAC1/ARFGAP1/ARHGAP39/TAGAP/LRRD1/EPS8L2/SYDE1/CDON/STARD13/CRK/KANK2/CDC42/ABR/GDI2/NET1/MAPRE2/DNM2/RHOB/SIPA1L2/CYTH1/LZTR1/ARAP1/RAPGEF1/PSD3/NOTCH1/SPRY1/F2RL2/RAP1GAP2/RHOG/ARF6/FGD3/SIPA1/SHC1/FOXM1/DENND4B/SIPA1L1/ARHGAP35/LPAR4/ARHGAP4/TIAM2/ARFGEF2/ARHGAP1/F2RL1/GPR35/ARHGAP9/DENND3/RACGAP1/GNA…	64
MF	GO:0047485	protein N-terminus binding	27/2754	107/20692	0.000649578	0.00796763	0.00614357	HAX1/DCN/RPS21/CALM1/YWHAQ/GLRX/GADD45A/HDAC1/SRRM2/RPA2/VPS25/ERCC3/STX1A/TAF11/RELA/CALM2/NCOR2/ACTN4/ARF6/PHB2/TRAF6/MAU2/MORF4L1/PPP1CC/MECP2/PARP1/CSNK2A2	27
BP	GO:0048524	positive regulation of viral process	27/2754	107/20692	0.000649578	0.00796763	0.00614357	HSPA8/JUN/LGALS1/CD74/PPIB/POLR2C/CFL1/VPS4A/PABPC1/PPIA/DDX3X/RAD23A/P4HB/TAF11/PPIH/LARP1/TBC1D20/ADAR/NOTCH1/NELFB/TRIM38/VAPB/RAB7A/GTF2F1/NELFCD/POLR2D/POLR2A	27
BP	GO:2001237	negative regulation of extrinsic apoptotic signaling pathway	27/2754	107/20692	0.000649578	0.00796763	0.00614357	GSTP1/TMBIM1/PARK7/CTNNA1/CTTN/MCL1/HMGB2/LGALS3/IFI6/LMNA/FGF10/RIPK1/RAF1/FAS/ITPRIP/SERPINE1/DDX3X/RELA/AKT1/TCF7L2/ZC3HC1/YAP1/PELI3/FGG/PEA15/GDNF/PSME3	27
MF	GO:0001221	transcription cofactor binding	16/2754	51/20692	0.000664327	0.00811673	0.00625853	RPL23/BAIAP2/HDGF/NFE2L2/FOXC1/FOXO3/FOXO1/KLF4/RELA/SIX1/LMO2/NEK6/ZBTB17/ZBTB7A/AHR/SMAD3	16
BP	GO:0032206	positive regulation of telomere maintenance	16/2754	51/20692	0.000664327	0.00811673	0.00625853	PNKP/HNRNPA1/CCT6A/DKC1/MAPK3/CCT3/CCT2/HMBOX1/MAP2K7/HNRNPA2B1/ERCC1/GNL3/NABP2/NAF1/PML/PARN	16
BP	GO:0000041	transition metal ion transport	31/2754	129/20692	0.000667422	0.00811673	0.00625853	FTL/ATP6V0E1/SLC39A13/FTH1/B2M/HFE/SLC40A1/SLC39A14/ATP6AP1/ATP6V1G1/ATOX1/SLC22A17/PGRMC2/RAB11B/MMGT1/SLC25A37/STEAP2/ATP6V1B2/TMEM165/DNM2/ISCU/CP/SCO1/ATP13A1/ATP6V1E2/ARHGAP1/FKBP4/ABCB7/SLC31A1/ATP6V0B/ATP6V0A1	31
BP	GO:0034101	erythrocyte homeostasis	31/2754	129/20692	0.000667422	0.00811673	0.00625853	ID2/RPS14/VEGFA/MAFB/RPS24/ATP5IF1/B2M/ZFP36L1/RPS19/FAM210B/HMGB2/EPAS1/DNASE2/FOXO3/CDK5RAP3/AXL/P4HTM/SRF/HIF1A/ACIN1/KLF13/JMJD6/STAT3/ADAR/ZBTB7A/PRDX1/INHBA/ADD1/RBFOX2/MAPK14/PRMT1	31
BP	GO:1903844	regulation of cellular response to transforming growth factor beta stimulus	31/2754	129/20692	0.000667422	0.00811673	0.00625853	HTRA1/SKI/UBC/RPS27A/HSP90AB1/PMEPA1/CAV1/ASPN/TGFBR2/HSPA5/SPRY2/DKK3/LTBP4/ZEB1/DNM2/DAB2/SPRED3/TGFB1/GLG1/UBA52/SPRY1/ZBTB7A/SPRED2/DAND5/SNX6/TGFB1I1/CD109/CHST11/SMAD3/EMILIN1/BCL9L	31
BP	GO:0009612	response to mechanical stimulus	45/2754	209/20692	0.000667731	0.00811673	0.00625853	CHI3L1/FOS/RHOA/AQP1/NFKBIA/JUN/DCN/BMP6/TNFRSF1A/TXNIP/GJA1/COL3A1/SERPINE2/PKD1/TGFBR2/TNC/GADD45A/SOX9/PIEZO1/RAF1/BAG3/KCNJ2/FAS/LRP11/BTG2/RAC1/SLC2A1/BNIP3/MAPK3/MYD88/LHFPL5/RELA/SUN1/XPC/COL1A1/AKT1/BACE1/MTPN/PKD2/PKD2L2/PTCH1/CACNB3/MAPK14/P2RX7/PTGER4	45
BP	GO:0034660	ncRNA metabolic process	91/2754	493/20692	0.000677697	0.00822556	0.00634245	RPL7A/RPS2/RPS9/RPS6/RPS16/RPL10A/RPS8/RPS15/RPL35A/RPS28/BTBD18/RPL35/RPS14/RPL11/SIRT7/RPL5/RPS21/RPS24/RPS27/EXOSC8/PA2G4/RPS19/UTP14C/HARS2/RPS7/WDR74/IMP4/DKC1/SLFN11/TENT4A/ZC3H12A/PELO/RARS2/DDX56/RPL14/DEDD2/CPSF1/NIFK/RPL27/RSL1D1/FBL/RPL7/DGCR8/SBDS/RRP7A/RELA/RARS1/UTP25/PPA1/WDR75/QRSL1/TRMT61A/INTS10/HNRNPA2B1/DDX17/TRIR/TSEN54/STAT3/ADAR/FTSJ3/PIH1D1/INTS11/DDX27/SART1/INTS1/NOLC1/C…	91
BP	GO:0048194	Golgi vesicle budding	22/2754	81/20692	0.000690917	0.00836102	0.0064469	TRAPPC2L/SERPINA1/PEF1/CSNK1D/TMED10/ARFGAP2/GOLPH3/TRAPPC3/SEC16A/SEC13/RAB1A/CNIH1/PDCD6/TBC1D20/SCAP/TRAPPC5/SEC31A/VAPB/INSIG1/PPP6R1/TGFA/TFG	22
BP	GO:0071158	positive regulation of cell cycle arrest	22/2754	81/20692	0.000690917	0.00836102	0.0064469	ID2/MUC1/RPL23/RGCC/GADD45A/CNOT11/PIDD1/BTG2/SOX4/ZNF385A/E2F4/ZBTB17/CDKN1A/CDKN1B/PKD2/PLAGL1/TNKS1BP1/ARID3A/PML/PRMT1/CDK5R1/CNOT3	22
BP	GO:0032984	protein-containing complex disassembly	65/2754	330/20692	0.000693655	0.00838167	0.00646282	GABARAPL2/HSPA8/MRPL21/JMJD4/RPL23/CAV1/VCP/CAPG/MRPS21/CFL1/MAP1LC3B/VPS4A/SH3GL1/MRPL32/MRPL37/MAP1A/CIB1/MRPS18C/ERAL1/GABARAPL1/MRPS10/CHMP1A/BNIP3/DSTN/AXIN1/MRPL33/PPP1R9B/DHX8/MRPS33/UBQLN4/APEH/ABCE1/MRPS36/MRPL57/SET/UVRAG/MTPN/SNAP29/SPTBN1/LAMP2/IST1/DVL3/MRPS31/MAP1LC3A/CHMP5/MRPL50/DVL1/MRPL58/MRPL52/ADD1/MICAL1/MID1IP1/AVIL/GSN/CAPZA1/F2RL1/CAPZB/ETF1/GAK/TRIOBP/SMCR8/SHFL/SETX/CAMS…	65
BP	GO:0006977	DNA damage response, signal transduction by p53 class mediator resulting in cell cycle arrest	17/2754	56/20692	0.000697231	0.00841236	0.00648648	MUC1/RGCC/GADD45A/CNOT11/PIDD1/BTG2/SOX4/ZNF385A/E2F4/CDKN1A/CDKN1B/PLAGL1/TNKS1BP1/ARID3A/PML/PRMT1/CNOT3	17
BP	GO:0002833	positive regulation of response to biotic stimulus	52/2754	251/20692	0.000698902	0.00842	0.00649237	PSMB4/LAG3/MUC1/BMP6/PSMB3/GRN/STING1/RPS19/PSMA4/ACOD1/HMGB2/RAF1/MAVS/PSMA3/SASH1/LRSAM1/FPR2/PSMD13/HSPD1/PSMD4/PSMA5/MAPK3/PSMD10/PSMC2/PSMB6/RELA/SFPQ/PUM1/ZCCHC3/PSMA7/PSME1/WNT5A/PSMD2/IRF3/MUC4/TAB2/IFI16/TRAF6/PRKCD/F2RL1/FCER1G/RELB/CLEC4E/PSME3/PSMC3/TRIM5/CUL1/SKP1/TAB1/RBM14/PSMF1/PSMD3	52
BP	GO:0016570	histone modification	87/2754	468/20692	0.000700175	0.00842285	0.00649457	SKI/MUC1/SIRT7/DMAP1/VEGFA/PARK7/TAF7/TADA3/KAT2A/PCGF3/HDAC3/LMNA/RTF1/TTLL12/DTX3L/HDAC1/KMT2D/RCOR1/AKAP8/FBL/CHTOP/MAPK3/NAA60/APBB1/MST1/KMT5A/MCM3AP/WDR82/KANSL3/BRD7/PAF1/RUVBL2/SFPQ/KMT5C/MORF4L2/HSF4/BCOR/KMT2A/TADA1/JMJD6/MBD3/PKN1/SET/SETD1B/ASH2L/BAP1/TAF10/SREBF1/USP21/KDM4B/ING4/PIH1D1/ZNHIT1/MIER1/HR/SETD7/KAT8/NSD1/SART3/IWS1/USP36/MSL1/WDR5/HDAC5/DPF2/PRKCD/CTCF/MORF4L1/DMRTC2/WD…	87
BP	GO:0046939	nucleotide phosphorylation	32/2754	135/20692	0.000710288	0.00853186	0.00657862	GAPDH/TPI1/GUK1/ALDOA/PKM/LDHA/ENO1/PNKP/PGK1/PGAM1/PFKP/ENO2/NUP85/AK8/SEC13/AK1/HIF1A/GPI/HK1/STAT3/PGM2L1/ZBTB7A/MLXIPL/HK2/FOXK1/ADPGK/NUP188/NME3/FOXK2/GALK1/CMPK2/P2RX7	32
BP	GO:0032963	collagen metabolic process	28/2754	113/20692	0.000711405	0.00853266	0.00657924	VIM/CTSD/RCN3/VSIR/ERRFI1/CST3/RGCC/CTSK/COL15A1/CCN2/PDGFRB/ADAMTS2/MRC2/CTSB/MMP3/P3H3/ADAM15/PHYKPL/HIF1A/COL1A1/TGFB1/COL5A1/PLOD3/MMP2/EMILIN1/P3H1/P2RX7/MMP24	28
MF	GO:0008201	heparin binding	38/2754	169/20692	0.00071705	0.00853425	0.00658047	FN1/NDNF/RPL29/COMP/SOD3/PCOLCE/SMOC1/FSTL1/VEGFA/PCOLCE2/CHRD/PDCD5/PRELP/HDGF/SERPINE2/CCN2/APLP2/RPL22/CCN1/CCDC80/FGF10/AAMP/ABI3BP/ZNF146/FGFRL1/PTPRF/THBS4/THBS3/SMOC2/FGFR1/ECM2/PAFAH1B1/ANOS1/COL5A1/FGFR2/FGF2/CFH/PTCH1	38
BP	GO:0002688	regulation of leukocyte chemotaxis	30/2754	124/20692	0.000717709	0.00853425	0.00658047	DUSP1/NBL1/VEGFA/CD74/CSF1/CALR/C1QBP/IL6R/C5AR2/CXCR2/FPR2/RAC1/CMKLR1/THBS4/MAPK3/RARRES2/SERPINE1/MST1/CAMK1D/CCL2/CREB3/WNT5A/GAS6/LGMN/DYSF/F2RL1/C5AR1/MPP1/MAPK14/JAM3	30
BP	GO:0036500	ATF6-mediated unfolded protein response	6/2754	10/20692	0.000717844	0.00853425	0.00658047	HSP90B1/XBP1/CALR/HSPA5/DDIT3/MBTPS1	6
BP	GO:0051901	positive regulation of mitochondrial depolarization	6/2754	10/20692	0.000717844	0.00853425	0.00658047	RACK1/DCN/TSPO/MLLT11/PARP1/P2RX7	6
CC	GO:0072546	ER membrane protein complex	6/2754	10/20692	0.000717844	0.00853425	0.00658047	EMC4/MMGT1/EMC3/EMC8/EMC1/EMC2	6
MF	GO:0098505	G-rich strand telomeric DNA binding	6/2754	10/20692	0.000717844	0.00853425	0.00658047	HNRNPA1/RPA2/RPA1/HNRNPA2B1/NABP2/TERF2	6
BP	GO:0061180	mammary gland epithelium development	20/2754	71/20692	0.000719486	0.00854126	0.00658587	ID2/NTN1/CSF1/FGF10/AKT2/RTN4/MST1/SCRIB/SMO/ELF5/HIF1A/AKT1/WNT5A/FGFR2/PHB2/VDR/STAT6/CCND1/PTCH1/PML	20
BP	GO:0043112	receptor metabolic process	43/2754	198/20692	0.000721176	0.00854883	0.00659171	CD81/CD63/ARF1/CAMLG/VEGFA/CAV1/CD9/PTPN1/RAB29/ACKR3/ANXA2/MYLIP/EFNB2/DTX3L/HDAC1/CXCR2/LRP1/RAB11B/ANKRD13A/VAMP3/SCRIB/DLG4/HIF1A/EZR/DNM2/MX1/TGFB1/SCAP/ARAP1/UVRAG/CAPN1/CLTA/RAB31/WDR54/CHMP5/LAMTOR1/UBQLN2/LGMN/ARFGEF2/FCER1G/MVB12A/PICK1/DRD3	43
BP	GO:0032922	circadian regulation of gene expression	19/2754	66/20692	0.000722681	0.00855418	0.00659584	ID2/EGR1/CAVIN3/ATF4/CSNK1D/HDAC3/HDAC1/CSNK1E/RBM4B/KMT2A/HNRNPU/CRY1/BHLHE40/AHR/PPP1CC/RELB/PML/KDM8/DRD3	19
BP	GO:0051028	mRNA transport	35/2754	152/20692	0.000724978	0.00856888	0.00660717	SRSF2/SRSF7/ZFP36L1/HNRNPA1/RNPS1/SRSF1/NUP85/NXT2/BICD2/CPSF1/SEC13/FYTTD1/CHTOP/SARNP/NXF1/MCM3AP/SRSF6/SRSF5/MVP/SRSF11/HSF1/HNRNPA2B1/SRRM1/DDX39A/MYO1C/SLBP/SRSF9/IWS1/DHX38/ALKBH5/NCBP3/NUP188/POLR2D/ZC3H11A/SMG6	35
BP	GO:0070372	regulation of ERK1 and ERK2 cascade	61/2754	306/20692	0.00072779	0.00858961	0.00662315	DUSP1/FN1/CHI3L1/TIMP3/GSTP1/RRAS/PLA2G2A/JUN/CAVIN3/ERRFI1/PTPN1/DUSP6/ACKR3/GNAI2/CD74/CCN2/SPRY4/CCN1/FGF18/SPRY2/PDGFRB/FGF10/ATP6AP1/C5AR2/KLF4/CIB1/LRP1/FPR2/MAPK3/BMP2/PDGFA/AKAP12/SYNJ2BP/PRKCZ/MAP2K7/EZR/SPRED3/HTR2C/NPTN/TGFB1/RAPGEF1/CCL2/NOTCH1/GAS6/SPRY1/SPRED2/FGFR2/FGF2/SHC1/PHB2/FGG/F2RL1/ERBB2/PTEN/EIF3A/DENND2B/C5AR1/EMILIN1/ABCA7/FRS2/CSK	61
BP	GO:1903708	positive regulation of hemopoiesis	44/2754	204/20692	0.000732603	0.00863387	0.00665728	FOS/RHOA/ID2/HAX1/JUN/GNAS/VSIR/ZFP36L1/CD74/XBP1/FAM210B/CSF1/TGFBR2/HMGB2/FOXC1/FOXO3/TRIB1/ATP6AP1/RIPK1/AXL/ZBTB16/NKAP/ZMIZ1/N4BP2L2/HLX/ANXA1/SOX4/PRKCZ/HIF1A/ACIN1/KLF10/TGFB1/GLI3/STAT3/GAS6/SART1/IL1RL2/ZBTB46/NFKBIZ/INHBA/TRAF6/AP3D1/MAPK14/PRMT1	44
BP	GO:1903322	positive regulation of protein modification by small protein conjugation or removal	33/2754	141/20692	0.000750373	0.00883048	0.00680888	RPS2/RBX1/CAV1/VCP/PEF1/HDAC3/HSPA5/CDK5RAP3/ZC3H12A/FKBP1A/AXIN1/DCUN1D3/GSK3A/PSMD10/DDX3X/RAB1A/PTTG1IP/NDFIP1/PDCD6/UBE2L3/GNL3/TOLLIP/CRY1/SART3/PIAS4/TRAF6/MAPK9/PTEN/DCUN1D2/SKP1/RASSF5/RNF40/KDM1A	33
BP	GO:0042147	retrograde transport, endosome to Golgi	24/2754	92/20692	0.000761992	0.00894129	0.00689432	ARFRP1/RAB29/YKT6/TBC1D10B/RAB6B/STX16/VAMP3/VPS35/VPS26B/TBC1D17/VTI1B/GGA1/ARL1/STX10/SGSM2/TMEM87B/RAB7A/SNX6/RAB6D/GOSR1/VPS29/RHOBTB3/SNX8/SLC66A2	24
CC	GO:1905368	peptidase complex	24/2754	92/20692	0.000761992	0.00894129	0.00689432	PSMB4/HSPB1/PSMB3/VCP/TADA3/PSMA4/PSMA3/PSMD13/PSMD4/PSMA5/PSMD10/RAD23A/PSMC2/PSMB6/UBQLN4/TADA1/PSMA7/PSME1/GPAA1/PSMD2/PSME3/PSMC3/PSMF1/PSMD3	24
BP	GO:0009299	mRNA transcription	8/2754	17/20692	0.000772697	0.0090148	0.006951	DDX5/ATF4/FLNA/SRF/HSF1/STAT3/SREBF1/C5AR1	8
MF	GO:0050780	dopamine receptor binding	8/2754	17/20692	0.000772697	0.0090148	0.006951	GNAS/CLIC6/PPP1R9B/DLG4/DNM2/VPS35/DRD3/GNA13	8
CC	GO:0071004	U2-type prespliceosome	8/2754	17/20692	0.000772697	0.0090148	0.006951	SNRPB/SF3B1/LUC7L2/SNRPG/SNRNP70/LUC7L3/LUC7L/SNRPC	8
CC	GO:0071010	prespliceosome	8/2754	17/20692	0.000772697	0.0090148	0.006951	SNRPB/SF3B1/LUC7L2/SNRPG/SNRNP70/LUC7L3/LUC7L/SNRPC	8
BP	GO:0043409	negative regulation of MAPK cascade	41/2754	187/20692	0.000775424	0.00903364	0.00696553	DUSP1/TIMP3/GSTP1/PEBP1/ERRFI1/CAV1/PTPN1/DUSP6/SMPD1/SPRY4/HDAC3/SPRY2/PPP2R1A/GPS1/CDK5RAP3/FOXO1/KLF4/PSMD10/SYNJ2BP/EZR/AKT1/SPRED3/PAFAH1B1/NF2/RAPGEF1/INPP5K/SPRY1/IGBP1/DNAJA1/SPRED2/FOXM1/DUSP7/DUSP8/PRKCD/F2RL1/PTEN/EIF3A/TAOK3/EMILIN1/P2RX7/CSK	41
BP	GO:0034470	ncRNA processing	76/2754	400/20692	0.000781257	0.00904912	0.00697747	RPL7A/RPS2/RPS9/RPS6/RPS16/RPL10A/RPS8/RPS15/RPL35A/RPS28/RPL35/RPS14/RPL11/SIRT7/RPL5/RPS21/RPS24/RPS27/EXOSC8/PA2G4/RPS19/UTP14C/RPS7/WDR74/IMP4/DKC1/TENT4A/DDX56/RPL14/CPSF1/NIFK/RPL27/RSL1D1/FBL/RPL7/DGCR8/SBDS/RRP7A/UTP25/WDR75/TRMT61A/INTS10/HNRNPA2B1/DDX17/TSEN54/STAT3/ADAR/FTSJ3/PIH1D1/INTS11/DDX27/SART1/INTS1/NOLC1/FRG1/TRMT10B/USP36/NAF1/UTP15/DDX51/RRP36/UTP23/DUS2/TRMT1L/DDX47/SMAD3/T…	76
CC	GO:0005689	U12-type spliceosomal complex	11/2754	29/20692	0.000782228	0.00904912	0.00697747	SNRPD2/SNRPB/SNRPE/SNRPD3/SF3B1/SNRPG/YBX1/SF3B2/SF3B6/SNRNP35/PDCD7	11
BP	GO:0070861	regulation of protein exit from endoplasmic reticulum	11/2754	29/20692	0.000782228	0.00904912	0.00697747	CD81/TMEM30B/SEC16A/OS9/EDEM1/EDEM2/ERLEC1/DERL2/INSIG1/BCAP31/TM9SF4	11
BP	GO:0031960	response to corticosteroid	37/2754	164/20692	0.000782326	0.00904912	0.00697747	DUSP1/ZFP36L2/FOS/RHOA/AQP1/GSTP1/BMP6/ERRFI1/CDO1/ZFP36L1/CCN2/KLF9/FIBIN/SPARC/S100B/FOXO3/CBX3/FOXO1/IGFBP7/HSPD1/RPL27/MAOB/ANXA1/COL1A1/ALDH3A1/GPR83/HNRNPU/ABCA3/UBE2L3/GNRH1/NOTCH1/CDKN1A/CCND1/CAD/PARP1/AVPR1A/PDCD7	37
BP	GO:0098727	maintenance of cell number	37/2754	164/20692	0.000782326	0.00904912	0.00697747	ZFP36L2/SKI/KAT2A/POLR2C/FOXO3/PRRX1/SOX9/METTL14/MED10/FGF10/RTF1/RAF1/FOXO1/KLF4/NKAP/PELO/PAF1/LOXL2/SOX4/SMO/ELF5/KLF10/GNL3/STAT3/NOTCH1/YAP1/FGF2/PAX2/MED21/POLR2D/FANCC/POLR2A/FOXP1/HES1/BCL9L/MMP24/CNOT3	37
BP	GO:0044088	regulation of vacuole organization	15/2754	47/20692	0.000793771	0.00916846	0.00706948	GRN/ANXA2/ENO1/ULK1/ENO2/LRSAM1/NPRL2/PIP4K2A/LAPTM4B/PIP4K2B/ADPRH/UBQLN2/RALB/SMCR8/NPRL3	15
CC	GO:0005667	transcription regulator complex	78/2754	413/20692	0.000805196	0.0092872	0.00716104	FOS/HAX1/SKI/JUNB/JUN/MAFB/TAF7/TADA3/HDGF/KAT2A/ATF4/EPAS1/HDAC3/MED8/NFATC2/SOX9/TRIM28/KLF4/HDAC1/SNAPC1/ZBTB16/IVNS1ABP/RCOR1/N4BP2L2/TCF7/DDIT3/ERCC3/SSBP3/TBX15/MEF2A/GTF3C5/TAF11/RELA/CHD4/SFPQ/CTBP2/SIX1/HIF1A/NCOR2/MBD3/HNRNPU/LMO2/PTOV1/E2F4/GLI3/YWHAB/KLF5/TCF7L2/STAT3/TAF10/YAP1/MIER1/ZBTB7A/ATF7IP/MLXIPL/PMF1/VDR/TCEA1/AHR/GTF3C1/GTF2F1/CCND1/TCF4/RXRA/RELB/SMAD3/CREM/NR4A2/PARP1/NFA…	78
BP	GO:0043393	regulation of protein binding	45/2754	211/20692	0.000824184	0.00949273	0.00731952	CRTAC1/ACTB/RACK1/RPL11/PARK7/HSP90AB1/CAV1/B2M/HFE/ANXA2/STING1/PKD1/DTX3L/LRP1/PTPRF/FKBP1A/CSNK1E/MAPK3/BMP2/CDON/CRK/MITD1/GPSM1/RUVBL2/CDC42/ADNP/ADAM15/AKT1/DAB2/HSF1/TCF7L2/WNT5A/PSME3IP1/CDKN1A/AKTIP/DVL1/HDAC5/GTF2F1/ADD1/PRKCD/RALB/PLXND1/ATP2A2/KDM1A/TTBK1	45
BP	GO:0050792	regulation of viral process	46/2754	217/20692	0.000831727	0.00953999	0.00735596	IFITM3/IFITM2/HSPA8/JUN/LGALS1/DDX5/CD74/PPIB/POLR2C/CFL1/VPS4A/TRIM28/PABPC1/MAVS/PPIA/HDAC1/ZC3H12A/MPHOSPH8/DDX3X/RAD23A/P4HB/TAF11/PPIH/LARP1/MX1/TBC1D20/ADAR/INPP5K/NOTCH1/ILF3/IFI27/NELFB/APOBEC3C/TRIM38/VAPB/RAB7A/IFI16/GTF2F1/NELFCD/GSN/POLR2D/PSMC3/PML/POLR2A/SHFL/TRIM5	46
BP	GO:1902749	regulation of cell cycle G2/M phase transition	46/2754	217/20692	0.000831727	0.00953999	0.00735596	PSMB4/HSP90AA1/RBX1/PSMB3/MIIP/PSMA4/CSNK1D/DYNLL1/VPS4A/PPP2R1A/CDK5RAP3/NPM1/PSMA3/FHL1/PSMD13/PSMD4/PSMA5/TUBA4A/CSNK1E/PSMD10/MRNIP/PSMC2/PSMB6/TAOK2/PSMA7/PSME1/PAFAH1B1/DONSON/USP47/PSMD2/CDKN1A/FOXN3/CCND1/ODF2/MECP2/BABAM1/TAOK3/PSME3/PSMC3/CUL1/SKP1/PCNT/PSMF1/CEP43/PSMD3/AVEN	46
BP	GO:0036010	protein localization to endosome	10/2754	25/20692	0.000831812	0.00953999	0.00735596	DTX3L/MSN/ANKRD13A/RAB35/SCRIB/PACSIN2/EZR/VPS35/TOLLIP/ARF6	10
BP	GO:1903055	positive regulation of extracellular matrix organization	9/2754	21/20692	0.000838244	0.00959462	0.00739808	RGCC/SOX9/FSCN1/PDPN/COLGALT1/TGFB1/DDR2/SMAD3/EMILIN1	9
BP	GO:0009150	purine ribonucleotide metabolic process	76/2754	401/20692	0.00084089	0.00959462	0.00739808	RHOA/TMSB4X/GAPDH/TPI1/GUK1/ALDOA/NT5E/ATP5F1B/PKM/COX5B/LDHA/ATP5MC2/VCP/ATP5PB/DGAT1/ATP5F1E/ENO1/PGK1/PDE7B/PID1/DBI/IMPDH2/PGAM1/PFKP/BPNT2/MPC2/ENO2/NUP85/HINT1/ATP5MG/SEC13/ATP5PO/GMPR2/ATP5PD/AK1/IMPDH1/AK2/ATP5MC1/GSTZ1/TECR/HIF1A/ADCY4/GTPBP1/DLD/TGFB1/GPI/HK1/ATP5PF/STAT3/PGM2L1/VPS9D1/PANK4/ACLY/ELOVL1/HMGCL/ZBTB7A/MLXIPL/HK2/PAPSS2/ITPA/FOXK1/ADPGK/NUP188/ABHD14B/SLC26A2/NME3/FOXK2/PA…	76
BP	GO:0071276	cellular response to cadmium ion	13/2754	38/20692	0.000841703	0.00959462	0.00739808	MT2A/FOS/SOD1/JUN/MT1E/MT1X/MAPK3/AKT1/HSF1/MAPK9/GSN/UBE2D3/PPP5C	13
BP	GO:0032330	regulation of chondrocyte differentiation	16/2754	52/20692	0.000842483	0.00959462	0.00739808	BMP6/LTBP3/CCN2/FGF18/SOX9/ZBTB16/EFEMP1/PKDCC/RELA/LOXL2/SOX5/GLI3/GLG1/TRPS1/SMAD3/AXIN2	16
BP	GO:0071622	regulation of granulocyte chemotaxis	16/2754	52/20692	0.000842483	0.00959462	0.00739808	CD74/CSF1/C1QBP/C5AR2/CXCR2/RAC1/CMKLR1/THBS4/MAPK3/RARRES2/CAMK1D/DYSF/C5AR1/MPP1/MAPK14/JAM3	16
BP	GO:0048010	vascular endothelial growth factor receptor signaling pathway	25/2754	98/20692	0.000852785	0.00969834	0.00747806	RHOA/HSPB1/HSP90AA1/BRK1/WASF2/VEGFA/PTPN1/BAIAP2/MAPKAPK3/FOXC1/FGF18/FGF10/AXL/CYFIP1/MAPKAPK2/RAC1/ITGA5/CRK/CDC42/HIF1A/PDCD6/NIBAN2/EPN2/EMILIN1/MAPK14	25
BP	GO:0007006	mitochondrial membrane organization	33/2754	142/20692	0.000854862	0.00970836	0.00748578	HSP90AA1/ATP5F1B/SLC35F6/ATP5MC2/ATP5IF1/YWHAQ/ATP5PB/ATP5F1E/PDCD5/RHOT2/NAIF1/ATP5MG/BNIP3L/BNIP3/GSK3A/BLOC1S2/ATP5PO/ATP5PD/ATP5MC1/PMAIP1/YWHAH/MTX3/DNAJC11/CIBAR1/YWHAB/ATP5PF/STAT3/HK2/PPIF/ALKBH7/TMEM11/MPV17L/THEM4	33
MF	GO:0043022	ribosome binding	17/2754	57/20692	0.000871955	0.0098611	0.00760356	RPSA/RACK1/SEC61A1/EEF2/YTHDF3/HSPA5/C1QBP/ZC3H12A/NAA10/TACO1/SBDS/RPN2/EIF3K/MTIF3/ETF1/SHFL/SRP72	17
BP	GO:0072431	signal transduction involved in mitotic G1 DNA damage checkpoint	17/2754	57/20692	0.000871955	0.0098611	0.00760356	MUC1/RGCC/GADD45A/CNOT11/PIDD1/BTG2/SOX4/ZNF385A/E2F4/CDKN1A/CDKN1B/PLAGL1/TNKS1BP1/ARID3A/PML/PRMT1/CNOT3	17
BP	GO:1902400	intracellular signal transduction involved in G1 DNA damage checkpoint	17/2754	57/20692	0.000871955	0.0098611	0.00760356	MUC1/RGCC/GADD45A/CNOT11/PIDD1/BTG2/SOX4/ZNF385A/E2F4/CDKN1A/CDKN1B/PLAGL1/TNKS1BP1/ARID3A/PML/PRMT1/CNOT3	17
BP	GO:0032434	regulation of proteasomal ubiquitin-dependent protein catabolic process	31/2754	131/20692	0.000878434	0.00989305	0.00762819	CLU/RACK1/RPL11/RBX1/CAMLG/PARK7/HSP90AB1/CAV1/HFE/VCP/UBXN1/NFE2L2/CSNK1D/ZER1/TRIB1/MAP1A/ARAF/GSK3A/CSNK1E/PSMD10/RAD23A/UBQLN4/AKT1/DAB2/DVL1/UBQLN2/MAPK9/BCAP31/NUB1/DESI1/RNF144A	31
BP	GO:0045667	regulation of osteoblast differentiation	31/2754	131/20692	0.000878434	0.00989305	0.00762819	IGFBP5/CEBPD/ID2/ATRAID/SKI/GNAS/SMOC1/BMP6/DDX5/FAM20C/CHRD/TWSG1/ATF4/CCN1/SOX9/TOB1/ATP6AP1/IL6R/BMP2/ACVR2B/PDLIM7/ZHX3/GLI3/IL6ST/NOTCH1/FGFR2/DDR2/SMAD3/TNN/PTCH1/AXIN2	31
BP	GO:0071166	ribonucleoprotein complex localization	31/2754	131/20692	0.000878434	0.00989305	0.00762819	RPS15/SRSF2/SRSF7/RNPS1/SRSF1/PRPF31/NPM1/NUP85/CPSF1/SEC13/FYTTD1/CHTOP/SARNP/NXF1/MCM3AP/SRSF6/SRSF5/SRSF11/ABCE1/HNRNPA2B1/SRRM1/DDX39A/SLBP/SRSF9/IWS1/DHX38/ALKBH5/NUP188/POLR2D/ZC3H11A/SMG6	31
MF	GO:0019902	phosphatase binding	42/2754	194/20692	0.000881603	0.00991498	0.0076451	SOD1/RACK1/VCP/PTPN1/HSP90B1/KAT2A/LGALS3/NFATC2/SH3GL1/FOXO1/RPA2/PTPA/ANKLE2/MAST2/PDLIM4/MAPK3/KCNN4/MAP3K5/PPP1R9B/DLG4/PPP1R3C/MVP/MAP2K7/ARPP19/AKT1/IQGAP1/ANAPC5/STAT3/IGBP1/CRY1/CDKN1B/PPP1R32/TRPC4AP/STAT6/GTF2F1/ERBB2/PPP1CC/SMAD3/PPP6R1/MAPK14/LCK/CSK	42
BP	GO:0019693	ribose phosphate metabolic process	80/2754	427/20692	0.000887706	0.00996981	0.00768738	RHOA/TMSB4X/GAPDH/TPI1/GUK1/ALDOA/NT5E/ATP5F1B/PKM/COX5B/LDHA/ATP5MC2/VCP/ATP5PB/DGAT1/ATP5F1E/ENO1/PGK1/PDE7B/PID1/DBI/IMPDH2/PGAM1/PFKP/BPNT2/MPC2/ENO2/NUP85/HINT1/ATP5MG/SEC13/ATP5PO/GMPR2/ATP5PD/AK1/IMPDH1/AK2/ATP5MC1/GSTZ1/TECR/HIF1A/ADCY4/GTPBP1/DLD/TGFB1/GPI/UCKL1/HK1/RFK/ATP5PF/STAT3/PGM2L1/VPS9D1/NUDT5/PANK4/ACLY/ELOVL1/HMGCL/ZBTB7A/MLXIPL/HK2/PAPSS2/ITPA/FOXK1/ADPGK/NUP188/ABHD14B/SLC26…	80
BP	GO:0050657	nucleic acid transport	43/2754	200/20692	0.000894462	0.0100128	0.0077205	RPS15/SRSF2/SRSF7/ZFP36L1/HNRNPA1/TGFBR2/RNPS1/SRSF1/NPM1/NUP85/NXT2/BICD2/CPSF1/SEC13/FYTTD1/CHTOP/SARNP/NXF1/MCM3AP/SRSF6/SRSF5/SFPQ/MVP/YBX1/SRSF11/ABCE1/HSF1/HNRNPU/HNRNPA2B1/SRRM1/TERF2/DDX39A/MYO1C/SLBP/SRSF9/IWS1/DHX38/ALKBH5/NCBP3/NUP188/POLR2D/ZC3H11A/SMG6	43
BP	GO:0050658	RNA transport	43/2754	200/20692	0.000894462	0.0100128	0.0077205	RPS15/SRSF2/SRSF7/ZFP36L1/HNRNPA1/TGFBR2/RNPS1/SRSF1/NPM1/NUP85/NXT2/BICD2/CPSF1/SEC13/FYTTD1/CHTOP/SARNP/NXF1/MCM3AP/SRSF6/SRSF5/SFPQ/MVP/YBX1/SRSF11/ABCE1/HSF1/HNRNPU/HNRNPA2B1/SRRM1/TERF2/DDX39A/MYO1C/SLBP/SRSF9/IWS1/DHX38/ALKBH5/NCBP3/NUP188/POLR2D/ZC3H11A/SMG6	43
BP	GO:0032535	regulation of cellular component size	73/2754	383/20692	0.00089523	0.0100128	0.0077205	FN1/TMSB10/RHOA/TMSB4X/AQP1/HAX1/ARF1/NTN1/BRK1/WASF2/VEGFA/HSP90AB1/CTTN/BAIAP2/CAPG/CFL1/LAMTOR4/MYADM/MSN/CYFIP1/SEMA3B/LRP1/SEMA4C/RAC1/DSTN/RTN4/KCNN4/ARFIP2/PFN1/SRF/ADNP/EZR/ARPC5L/DNM2/AKT1/SEMA3E/WHAMM/E2F4/PAFAH1B1/DPYSL2/MTPN/WNT5A/ARPC2/SPTBN1/SEMA4B/RAP1GAP2/MYO1C/AKT1S1/ANAPC2/SSH3/ARF6/SLC12A7/IST1/OLFM1/DBNL/ARHGAP35/ARHGAP4/ADD1/PRKCD/AVIL/GSN/CAPZA1/F2RL1/CAPZB/PTEN/PICK1/TRIOBP…	73
CC	GO:0031968	organelle outer membrane	46/2754	218/20692	0.00092078	0.0102844	0.00792992	HAX1/PLA2G2A/UBC/RPS27A/ATP5MC2/TOMM7/FIS1/VAT1/TSPO/GJA1/STING1/FAM210B/RHOT2/MCL1/CYB5R3/FOXO3/RAF1/MAVS/ULK1/RAB11FIP5/BNIP3L/BNIP3/ITPRIP/MAOB/MARCHF5/SYNJ2BP/PMAIP1/MTX3/DNAJC11/PI4KB/HK1/ARMCX3/UBA52/RETSAT/VDAC2/IFI27/HK2/TMEM109/PHB2/MTERF3/VDAC1/PPP1CC/TOMM70/ARMCX1/AGPAT5/MIEF2	46
BP	GO:0010977	negative regulation of neuron projection development	35/2754	154/20692	0.000929874	0.0103717	0.00799724	RHOA/VIM/LGALS1/NTN1/NGEF/B2M/RAB29/MYLIP/EFNB2/CIB1/PMP22/SEMA3B/LRP1/SEMA4C/DPYSL3/GSK3A/RTN4/THY1/KREMEN1/SPOCK1/YWHAH/LRIG2/SEMA3E/PAFAH1B1/PPP3CA/WNT5A/SEMA4B/RAP1GAP2/ARF6/ARHGAP4/PTEN/GAK/FKBP4/RYK/CDK5R1	35
BP	GO:0006520	cellular amino acid metabolic process	66/2754	340/20692	0.000944506	0.0105204	0.00811194	PSMB4/OAZ1/PARK7/PSMB3/SLC16A2/CDO1/GSS/PCYOX1/PSMA4/ATF4/HARS2/PYCR2/TXN2/FPGS/GFPT2/DDAH1/PSMA3/GLUL/RARS2/PSMD13/PSMD4/PSMA5/PSMD10/GLYATL1/PSMC2/PSMB6/PM20D1/RARS1/PPA1/PHYKPL/SHMT2/PPM1K/GSTZ1/QRSL1/OAZ2/RIMKLA/ILVBL/DLD/PSMA7/PSME1/ENOSF1/DPEP1/COMT/PSMD2/HMGCL/ALDH5A1/CARS2/PLOD3/ASL/GLUD1/OAT/IVD/TARS3/SRR/CAD/QDPR/MECP2/ACADSB/WARS1/PSME3/DLST/PSMC3/ALDH18A1/MMUT/PSMF1/PSMD3	66
MF	GO:0031267	small GTPase binding	80/2754	428/20692	0.000952325	0.010593	0.00816789	SOD1/BRK1/NGEF/ERRFI1/RAB34/CAV1/RAB29/TBC1D13/ANXA2/DAAM2/NDRG1/TBC1D9B/ATP6AP1/TBC1D10B/CIB1/INF2/ULK1/TNFAIP1/CYFIP1/TBC1D2B/RAB11FIP5/BICD2/FLNA/RAC1/RUNDC1/RANBP1/ARFIP2/EPS8L2/PKN3/PFN1/NOXA1/RAB3IL1/GDI2/NET1/DAPK3/PKN1/MICALL2/IQGAP1/TBC1D20/WHAMM/TGFBRAP1/LZTR1/TBC1D17/GGA2/RAPGEF1/GGA1/VPS39/DNMBP/YBX3/MYO1C/RPH3AL/SGSM2/RABGGTB/FGD3/DVL3/SRGAP2B/DENND4B/IPO5/ADPRH/DVL1/ARHGEF37/TBC1D1/…	80
BP	GO:0009408	response to heat	37/2754	166/20692	0.000991585	0.0110146	0.00849298	SOD1/HSPA8/HSP90AA1/HSP90AB1/VCP/EIF2B4/IER5/BAG3/IGFBP7/LRP11/RPA2/NUP85/MAPKAPK2/HSPD1/SEC13/MAPK3/MAP2K7/AKT1/PDCD6/HSF1/RPA1/HSPB8/PIRT/AKT1S1/EIF2B5/DNAJA1/CDKN1A/BAG1/TGFB1I1/EIF2B1/NUP188/ATP2A2/FKBP4/POLR2D/DNAJA2/CAMK2B/CLPB	37
BP	GO:0007044	cell-substrate junction assembly	25/2754	99/20692	0.000999033	0.0110822	0.00854508	FN1/RHOA/S100A10/CD151/VEGFA/ACTG1/CTTN/SDC4/LRP1/PLEC/RAC1/ITGA5/THY1/DST/TAOK2/DUSP22/DAPK3/IQGAP1/WHAMM/APOD/ACTN1/ITGB4/PTEN/SMAD3/PPM1F	25
BP	GO:0042476	odontogenesis	31/2754	132/20692	0.00100429	0.0111253	0.00857832	HTRA1/RHOA/AQP1/BSG/FAM20C/CTNNA1/CSF1/ASPN/ROGDI/NFIC/FOXC1/TNC/FGF10/FOXO1/HDAC1/ZNF22/SERPINE1/ANKRD11/BMP2/ACVR2B/TNFRSF11B/SMO/COL1A1/BCOR/PERP/GLI3/NF2/FGFR2/INHBA/TRAF6/AXIN2	31
MF	GO:0019903	protein phosphatase binding	34/2754	149/20692	0.00101292	0.0111899	0.00862811	SOD1/RACK1/VCP/PTPN1/HSP90B1/KAT2A/LGALS3/FOXO1/RPA2/PTPA/ANKLE2/PDLIM4/KCNN4/MAP3K5/PPP1R9B/DLG4/PPP1R3C/MVP/MAP2K7/ARPP19/AKT1/IQGAP1/ANAPC5/STAT3/IGBP1/CDKN1B/STAT6/GTF2F1/ERBB2/PPP1CC/PPP6R1/MAPK14/LCK/CSK	34
BP	GO:0010799	regulation of peptidyl-threonine phosphorylation	15/2754	48/20692	0.00101425	0.0111899	0.00862811	CHI3L1/CALM1/SPRY2/CEMIP/EIF4G1/AXIN1/GSK3A/CALM2/SPRED3/TGFB1/WNT5A/INPP5K/SPRED2/TNKS1BP1/CAB39	15
BP	GO:0051972	regulation of telomerase activity	15/2754	48/20692	0.00101425	0.0111899	0.00862811	HSP90AA1/HSP90AB1/PNKP/KLF4/DKC1/MAPK3/CCT2/PIF1/HMBOX1/MAP2K7/HNRNPA2B1/NAF1/WRAP53/PARN/SMG6	15
BP	GO:0006289	nucleotide-excision repair	27/2754	110/20692	0.00102316	0.0112576	0.00868032	UBC/RPS27A/RBX1/COPS7A/PNKP/POLR2C/NEIL1/GPS1/RPA2/ERCC3/RAD23A/XPC/COPS6/POLD2/RPA1/CHD1L/ERCC1/XRCC1/UBA52/HMGN1/XAB2/TCEA1/POLK/PARP1/POLR2D/FANCC/POLR2A	27
BP	GO:1901800	positive regulation of proteasomal protein catabolic process	27/2754	110/20692	0.00102316	0.0112576	0.00868032	CLU/RACK1/RBX1/CAV1/VCP/NFE2L2/CSNK1D/ZER1/TRIB1/GSK3A/CSNK1E/PSMD10/TMEM259/RAD23A/PSMC2/AKT1/DAB2/EDEM1/EDEM2/DVL1/UBQLN2/MAPK9/BCAP31/RNFT1/NUB1/RNF144A/RNF40	27
BP	GO:0070997	neuron death	69/2754	360/20692	0.00104505	0.0114828	0.00885399	CLU/FOS/NDNF/RHOA/GAPDH/SOD1/RACK1/EGR1/JUN/PARK7/CRLF1/HSP90AB1/FIS1/RAB29/GRN/CSF1/ATF4/MCL1/SLC1A1/HSPA5/FOXO3/RETREG1/EFNB2/NENF/AXL/FAS/BTG2/AKT2/LRP1/BNIP3/HSPD1/EIF4G1/GSK3A/DDIT3/TMEM259/MAP3K5/DIABLO/PM20D1/CDC42/DNAJC5/ADNP/SIX1/HIF1A/AKT1/HSF1/CAPN2/FAM162A/VPS35/SET/BACE1/CCL2/STAT3/WNT5A/AKT1S1/SNX6/NRBP2/LGMN/LANCL1/TFAP2B/MECP2/GDNF/NR4A2/CHP1/PARP1/NCSTN/C5AR1/PPP5C/NLRP1/CDK5R1	69
BP	GO:0006283	transcription-coupled nucleotide-excision repair	20/2754	73/20692	0.00105472	0.0115577	0.00891178	UBC/RPS27A/RBX1/COPS7A/POLR2C/GPS1/RPA2/ERCC3/COPS6/POLD2/RPA1/ERCC1/XRCC1/UBA52/HMGN1/XAB2/TCEA1/POLK/POLR2D/POLR2A	20
BP	GO:0090114	COPII-coated vesicle budding	20/2754	73/20692	0.00105472	0.0115577	0.00891178	TRAPPC2L/SERPINA1/PEF1/CSNK1D/TMED10/TRAPPC3/SEC16A/SEC13/RAB1A/CNIH1/PDCD6/TBC1D20/SCAP/TRAPPC5/SEC31A/VAPB/INSIG1/PPP6R1/TGFA/TFG	20
BP	GO:0019319	hexose biosynthetic process	24/2754	94/20692	0.00105794	0.0115619	0.00891499	GAPDH/TPI1/ALDOA/SIRT7/KAT2A/ENO1/ATF4/PGK1/SLC39A14/FOXO1/PGAM1/ENO2/FAM3C/SELENOS/MST1/G6PC3/ARPP19/GPI/CLK2/AKR1B1/CRY1/MDH2/CHST15/WDR5	24
BP	GO:0051591	response to cAMP	24/2754	94/20692	0.00105794	0.0115619	0.00891499	DUSP1/IGFBP5/FOS/AQP1/LDHA/BSG/CDO1/ZFP36L1/SPARC/HSPA5/RELA/THBD/EZR/COL1A1/FDX1/ALDH3A1/RAPGEF1/INPP5K/SREBF1/PKD2/KCNE1/AHR/NDUFS4/KDM1A	24
CC	GO:0045263	proton-transporting ATP synthase complex, coupling factor F(o)	7/2754	14/20692	0.00106862	0.0116629	0.00899284	ATP5MC2/ATP5PB/ATP5MG/ATP5PO/ATP5PD/ATP5MC1/ATP5PF	7
BP	GO:1902903	regulation of supramolecular fiber organization	71/2754	373/20692	0.00108265	0.0118002	0.00909872	CLU/TMSB10/RHOA/TMSB4X/HAX1/S100A10/ARF1/HSPA8/RPS3/BRK1/WASF2/AEBP1/PARK7/ACTG1/RGCC/CTTN/BAIAP2/CCN2/CAPG/CFL1/SDC4/MYADM/RHOC/MAP1A/CIB1/CYFIP1/FLNA/RAC1/SORBS3/DSTN/ARFIP2/PFN1/CDC42/ARPC5L/DAPK3/WHAMM/COLGALT1/ARAP1/NF2/MTPN/INPP5K/ARPC2/SPTBN1/MYO1C/PSRC1/SSH3/ARF6/DBNL/CDKN1B/TBCD/ARHGAP35/LDLR/ADD1/PRKCD/MID1IP1/AVIL/GSN/CAPZA1/F2RL1/CAPZB/SMAD3/MECP2/PICK1/FKBP4/TRIOBP/PPM1F/ARL2/EMILIN1…	71
BP	GO:1903052	positive regulation of proteolysis involved in cellular protein catabolic process	30/2754	127/20692	0.00108672	0.0118254	0.00911816	CLU/RACK1/RBX1/ATP5IF1/CAV1/VCP/NFE2L2/CSNK1D/ZER1/TRIB1/AXIN1/GSK3A/CSNK1E/PSMD10/TMEM259/RAD23A/PSMC2/AKT1/DAB2/EDEM1/EDEM2/DVL1/UBQLN2/MAPK9/BCAP31/PTEN/RNFT1/NUB1/RNF144A/RNF40	30
BP	GO:2000765	regulation of cytoplasmic translation	11/2754	30/20692	0.00108788	0.0118254	0.00911816	RPL13A/PKM/EEF2/RBM24/DNAJC24/ZNF385A/DPH7/UNK/YTHDF2/YBX3/DPH1	11
BP	GO:0022904	respiratory electron transport chain	28/2754	116/20692	0.00110139	0.0119403	0.00920674	COX6B1/PARK7/COX5B/COX6C/COX4I1/NDUFA1/NDUFB4/COX7C/NDUFS3/NDUFB8/UQCRC1/NDUFB2/UQCRH/NDUFS2/NDUFA4/COX7B/NDUFB9/DLD/NDUFB6/ISCU/NDUFS6/NDUFB3/NDUFB5/NDUFA3/UQCR11/SDHD/MECP2/NDUFS4	28
BP	GO:1903828	negative regulation of cellular protein localization	28/2754	116/20692	0.00110139	0.0119403	0.00920674	TMBIM1/PARK7/TXN/PID1/MAP1A/BAG3/LRRC15/LEPROT/ANKRD13A/PKDCC/TMEM98/OS9/SNX33/DAB2/VPS35/TGFB1/INPP5K/APOD/ERLEC1/DNAJA1/ARF6/TMEM59/DERL2/KCNE1/INSIG1/PKIG/CHP1/CSK	28
BP	GO:0030204	chondroitin sulfate metabolic process	13/2754	39/20692	0.00111042	0.0120061	0.00925752	NDNF/BGN/DCN/CHST3/BPNT2/CSGALNACT1/CSPG4/HYAL1/CHST15/CHPF2/HEXA/IDS/CHST11	13
BP	GO:1902229	regulation of intrinsic apoptotic signaling pathway in response to DNA damage	13/2754	39/20692	0.00111042	0.0120061	0.00925752	CLU/MUC1/RPS3/TPT1/ACKR3/CD74/DDIAS/ZNF385A/USP47/NACC2/PIAS4/RAD9A/KDM1A	13
CC	GO:0005746	mitochondrial respirasome	23/2754	89/20692	0.00111578	0.012048	0.00928981	NDUFA4L2/COX4I1/NDUFA1/NDUFB4/COX7C/NDUFS3/NDUFB8/UQCRC1/NDUFB2/UQCRH/NDUFS2/NDUFA4/COX7A2/COX7B/NDUFB9/NDUFB6/DMAC2/NDUFS6/NDUFB3/NDUFB5/NDUFA3/SDHD/NDUFS4	23
MF	GO:0009055	electron transfer activity	27/2754	111/20692	0.00118356	0.0127629	0.00984105	COX6B1/NDUFA4L2/COX5B/COX6C/COX4I1/COX7C/NDUFS3/UQCRC1/GLRX/UQCRH/NDUFS2/MAOB/NDUFA4/GLRX5/LOXL2/COX7A2/FDX1/COX7B/AKR1B1/NDUFS6/DHRS3/PTGES2/UQCR11/AKR1C4/QDPR/SDHD/P4HA2	27
BP	GO:0043401	steroid hormone mediated signaling pathway	32/2754	139/20692	0.00119955	0.0129182	0.00996078	RHOA/DDX5/PARK7/TAF7/PMEPA1/TADA3/UFSP2/CALR/HDAC1/PGRMC2/KMT2D/ZMIZ1/AXIN1/PAQR7/KANK2/CALCOCO1/NCOR2/YWHAH/DAB2/DDX17/YAP1/ZBTB7A/CRY1/PHB2/NCOA4/RXRA/PARP1/FKBP4/SAFB2/RBFOX2/PPP5C/FOXP1	32
BP	GO:0010463	mesenchymal cell proliferation	14/2754	44/20692	0.00121526	0.0130012	0.0100248	VEGFA/CHRD/TGFBR2/LMNA/PRRX1/SOX9/BMP2/ZEB1/PDGFA/FGFR1/SMO/SIX1/WNT5A/FGFR2	14
BP	GO:0050654	chondroitin sulfate proteoglycan metabolic process	14/2754	44/20692	0.00121526	0.0130012	0.0100248	NDNF/BGN/DCN/CHST3/BPNT2/CSGALNACT1/CSPG4/B3GAT3/HYAL1/CHST15/CHPF2/HEXA/IDS/CHST11	14
BP	GO:0085029	extracellular matrix assembly	14/2754	44/20692	0.00121526	0.0130012	0.0100248	LTBP3/LAMB2/RGCC/EFEMP2/NTN4/SOX9/QSOX1/TGFB1/NOTCH1/GAS6/PLOD3/PXDN/SMAD3/EMILIN1	14
BP	GO:0097178	ruffle assembly	14/2754	44/20692	0.00121526	0.0130012	0.0100248	CAV1/INPPL1/PDGFRB/DEF8/CYFIP1/RAC1/EPS8L2/PFN1/CSPG4/INPP5K/FAM98A/RHOG/ARF6/DBNL	14
BP	GO:1903053	regulation of extracellular matrix organization	14/2754	44/20692	0.00121526	0.0130012	0.0100248	AEBP1/TNFRSF1A/CST3/RGCC/SOX9/LRP1/FSCN1/PDPN/COLGALT1/TGFB1/NOTCH1/DDR2/SMAD3/EMILIN1	14
CC	GO:0030667	secretory granule membrane	60/2754	306/20692	0.00121883	0.0130222	0.010041	RHOA/CD63/PSAP/TMBIM1/BSG/ORMDL3/CAV1/SERPINB6/CPNE1/CD9/STING1/DGAT1/APLP2/VAMP2/DYNLL1/SURF4/TMED10/LGALS3/SPARC/MLEC/CD58/CXCR2/GAA/FPR2/RAC1/RAB14/CPE/LAMTOR3/MAGT1/ATP6AP2/BRI3/SLC2A3/CUZD1/DNAJC5/ANPEP/CLEC12A/IQGAP1/ABCA3/SLC2A5/TMEM63A/SNAP29/RAB5C/LPCAT1/LAMP2/PKP1/RPH3AL/RHOG/RAB31/CD93/RAB7A/CKAP4/LAMTOR1/SLC15A4/CD109/FCER1G/NCSTN/C5AR1/SLC44A2/ATP6V0A1/AP1M1	60
BP	GO:0051236	establishment of RNA localization	43/2754	203/20692	0.00122329	0.0130527	0.0100645	RPS15/SRSF2/SRSF7/ZFP36L1/HNRNPA1/TGFBR2/RNPS1/SRSF1/NPM1/NUP85/NXT2/BICD2/CPSF1/SEC13/FYTTD1/CHTOP/SARNP/NXF1/MCM3AP/SRSF6/SRSF5/SFPQ/MVP/YBX1/SRSF11/ABCE1/HSF1/HNRNPU/HNRNPA2B1/SRRM1/TERF2/DDX39A/MYO1C/SLBP/SRSF9/IWS1/DHX38/ALKBH5/NCBP3/NUP188/POLR2D/ZC3H11A/SMG6	43
CC	GO:0030663	COPI-coated vesicle membrane	8/2754	18/20692	0.00122935	0.013083	0.0100878	COPE/KDELR1/COPB2/COPA/KDELR3/KDELR2/COPZ1/COPZ2	8
BP	GO:1904872	regulation of telomerase RNA localization to Cajal body	8/2754	18/20692	0.00122935	0.013083	0.0100878	CCT6A/DKC1/CCT3/CCT2/RUVBL2/NAF1/PARN/DCP2	8
BP	GO:0070646	protein modification by small protein removal	59/2754	300/20692	0.00123623	0.013139	0.010131	PSMB4/ACTB/RHOA/NFKBIA/UBC/RPS27A/PARK7/PSMB3/COPS7A/VCP/TADA3/USP19/UBXN1/NEDD8/PSMA4/KAT2A/RIPK1/GPS1/ZC3H12A/PSMA3/PSMD13/PSMD4/PSMA5/PSMD10/ABRAXAS2/RAD23A/PSMC2/PSMB6/USPL1/SHMT2/HIF1A/COPS6/PSMA7/PSME1/OTUD5/BAP1/TAF10/USP21/UBA52/USP47/MBD6/PSMD2/USP10/SART3/FOXK1/USP36/TRAF6/PTEN/SMAD3/FOXK2/BABAM1/PSME3/TADA2B/PSMC3/JOSD2/DESI1/TAB1/PSMF1/PSMD3	59
CC	GO:0030134	COPII-coated ER to Golgi transport vesicle	24/2754	95/20692	0.00123993	0.013146	0.0101364	SERPINA1/B2M/LMAN2/CD74/PEF1/TMED10/YIF1A/ERGIC3/SEC16A/SREBF2/SEC13/TEX261/CNIH1/PDCD6/SCAP/VTI1B/IER3IP1/SREBF1/VMA21/SEC31A/YIF1B/TMED4/CNIH4/TGFA	24
BP	GO:0002237	response to molecule of bacterial origin	68/2754	356/20692	0.00124013	0.013146	0.0101364	FOS/RHOA/VIM/GSTP1/NFKBIA/DCN/BMP6/B2M/PRDX3/TSPO/GJA1/MAPKAPK3/XBP1/ACOD1/HMGB2/SPARC/TRIB1/FGF10/NFKB2/LOXL1/AXL/ZC3H12A/SASH1/MAPKAPK2/GNG12/HSPD1/AKAP8/MAPK3/MYD88/SERPINE1/MAOB/SELENOS/CSF2RB/RELA/PAF1/AKAP12/THBD/ABR/AKT1/HSF1/CAPN2/GNRH1/TGFB1/OTUD5/CCL2/WNT5A/NOTCH1/COMT/GGT7/IRF3/FGFR2/TAB2/CHMP5/TRAF6/HDAC5/TIMP4/SRR/SIGIRR/ATP2A2/C5AR1/TRIM5/FOXP1/MAPK14/MTDH/CMPK2/P2RX7/SBNO2/PTGER4	68
BP	GO:0001738	morphogenesis of a polarized epithelium	33/2754	145/20692	0.00124859	0.0131874	0.0101683	PSMB4/ACTB/RHOA/ACTG1/PSMB3/PSMA4/MSN/PSMA3/RAC1/PSMD13/PSMD4/PSMA5/PSMD10/PSMC2/PSMB6/PFN1/SCRIB/CDC42/FZD6/DAB2/PSMA7/PSME1/PAFAH1B1/WNT5A/PLEKHA4/PSMD2/DVL3/DVL1/PSME3/PSMC3/RYK/PSMF1/PSMD3	33
BP	GO:0032069	regulation of nuclease activity	9/2754	22/20692	0.00125215	0.0131874	0.0101683	RPS3/HMGB2/NEIL1/NPM1/AKT1/ABCE1/TERF2/TCEA1/PRKCD	9
BP	GO:0055093	response to hyperoxia	9/2754	22/20692	0.00125215	0.0131874	0.0101683	CAV1/PDGFRB/FOXO1/FAS/BNIP3/PDPN/COL1A1/CDKN1A/POLG	9
BP	GO:0071359	cellular response to dsRNA	9/2754	22/20692	0.00125215	0.0131874	0.0101683	CAV1/STING1/COLEC12/MAVS/NPM1/ZCCHC3/IRF3/RALB/P2RX7	9
BP	GO:1901798	positive regulation of signal transduction by p53 class mediator	9/2754	22/20692	0.00125215	0.0131874	0.0101683	RPL11/DDX5/RPL23/RPS7/CDK5RAP3/ZNF385A/PMAIP1/SPRED3/SPRED2	9
BP	GO:0018107	peptidyl-threonine phosphorylation	28/2754	117/20692	0.00126728	0.0132633	0.0102269	CHI3L1/CALM1/TGFBR2/SPRY2/ULK1/CEMIP/EIF4G1/AXIN1/GSK3A/CLK1/CALM2/AKT1/DYRK1B/PKN1/SPRED3/TGFB1/WNT5A/INPP5K/DYRK2/SPRED2/CDK10/TNKS1BP1/PRKCD/CAD/CSNK2A2/CAB39/CDK5R1/TTBK1	28
BP	GO:1903051	negative regulation of proteolysis involved in cellular protein catabolic process	20/2754	74/20692	0.00126735	0.0132633	0.0102269	GABARAPL2/RPL11/RPL5/CAMLG/PARK7/RPL23/HSP90AB1/HFE/USP19/UBXN1/RPS7/MAP1A/OS9/PSME3IP1/SCO1/ERLEC1/DERL2/PML/CSNK2A2/PSMF1	20
MF	GO:0031490	chromatin DNA binding	26/2754	106/20692	0.00126916	0.0132633	0.0102269	ACTB/FOXO3/HMGN2/HDAC1/NKAP/HMGN3/SRF/RELA/RUVBL2/CHD4/MBD3/HSF1/HNRNPU/ACTN4/STAT3/NOTCH1/HMGN1/SBNO1/HR/CTCF/RXRA/SMAD3/HMGN5/ZFX/SBNO2/HNRNPC	26
BP	GO:0032091	negative regulation of protein binding	26/2754	106/20692	0.00126916	0.0132633	0.0102269	CRTAC1/ACTB/RACK1/PARK7/CAV1/B2M/HFE/PTPRF/CSNK1E/MAPK3/MITD1/GPSM1/RUVBL2/ADNP/ADAM15/AKT1/DAB2/PSME3IP1/CDKN1A/DVL1/GTF2F1/PRKCD/RALB/ATP2A2/KDM1A/TTBK1	26
BP	GO:0034446	substrate adhesion-dependent cell spreading	26/2754	106/20692	0.00126916	0.0132633	0.0102269	FN1/RHOA/S100A10/LAMB2/NTN4/CALR/AKIP1/C1QBP/MYADM/CIB1/AXL/FLNA/RAC1/VAMP3/RAB1A/P4HB/CRK/CDC42/PDPN/DNM2/MICALL2/ACTN4/ARPC2/FGG/NEDD9/TRIOBP	26
BP	GO:1905269	positive regulation of chromatin organization	26/2754	106/20692	0.00126916	0.0132633	0.0102269	MUC1/VEGFA/KAT2A/LMNA/RTF1/TRIM28/AKAP8/MPHOSPH8/CHTOP/MAPK3/BRD7/PAF1/RUVBL2/KMT2A/SREBF1/PIH1D1/MIER1/ATF7IP/SART3/WDR5/DMRTC2/MECP2/TADA2B/RNF40/KDM1A/JDP2	26
BP	GO:0030850	prostate gland development	15/2754	49/20692	0.00128422	0.0134034	0.0103349	PSAP/TNC/SOX9/FGF10/ANXA1/GLI3/WNT5A/NOTCH1/FGFR2/CDKN1B/RXRA/PTEN/FKBP4/PTCH1/FRS2	15
BP	GO:0035909	aorta morphogenesis	12/2754	35/20692	0.00129398	0.013488	0.0104001	COL3A1/PDGFRB/EFNB2/LRP1/SRF/SOX4/SIX1/NOTCH1/ADAMTS9/TFAP2B/HES1/NPRL3	12
MF	GO:0048029	monosaccharide binding	19/2754	69/20692	0.00130335	0.0135682	0.0104619	ALDOA/BSG/LMAN2/COLEC12/PFKP/SLC2A3/P4HTM/P3H3/SLC2A5/GPI/HK1/PLOD1/HK2/PLOD3/ALKBH3/P4HA2/OGFOD3/P3H1/GALK1	19
BP	GO:0001558	regulation of cell growth	78/2754	420/20692	0.00131902	0.0137138	0.0105742	FN1/IGFBP5/RHOA/RACK1/NTN1/BTG1/VEGFA/BRAT1/CTTN/NDUFS3/GJA1/SERPINE2/ENO1/CLSTN1/PPP2R1A/CIB1/IGFBP7/CYFIP1/SEMA3B/TNK1/NAIF1/LRP1/FHL1/SEMA4C/TSPYL2/EIF4G1/DCUN1D3/GSK3A/RERG/PSMD10/RTN4/DDX3X/APBB1/LTBP4/PPP1R9B/SOCS2/SRF/CDC42/SPOCK1/CDK11B/ADNP/ADAM15/TAOK2/TMEM97/NET1/DNM2/AKT1/SEMA3E/TGFB1/PAFAH1B1/DPYSL2/BAP1/MTPN/WNT5A/USP47/SEMA4B/HYAL1/PSRC1/ANAPC2/CDKN1A/SIPA1/IST1/DERL2/OLFM1/DBNL/CD…	78
BP	GO:0030857	negative regulation of epithelial cell differentiation	16/2754	54/20692	0.00132236	0.0137309	0.0105874	VEGFA/CAV1/SOX9/SPRY2/GSK3A/ZEB1/SRSF6/SMO/SPRED3/NOTCH1/SPRY1/YAP1/SPRED2/CCND1/FOXJ2/HES1	16
BP	GO:0046686	response to cadmium ion	18/2754	64/20692	0.00132717	0.0137392	0.0105938	MT2A/FOS/SOD1/JUN/MT1E/B2M/GSS/MT1X/SPARC/MAPK3/AKT1/HSF1/ERCC1/CDKN1B/MAPK9/GSN/UBE2D3/PPP5C	18
BP	GO:0010770	positive regulation of cell morphogenesis involved in differentiation	35/2754	157/20692	0.00133219	0.0137392	0.0105938	FN1/RHOA/S100A10/NTN1/VEGFA/BAIAP2/CALR/C1QBP/PLXNB2/MYADM/CIB1/CYFIP1/LRP1/FLNA/RAC1/P4HB/CRK/SRF/CDC42/ADNP/DNM2/PAFAH1B1/ARPC2/ANAPC2/IST1/CUL7/DBNL/PLXNB1/FGG/TIAM2/PLXND1/NEDD9/TRIOBP/METRN/CAMK2B	35
BP	GO:0051017	actin filament bundle assembly	35/2754	157/20692	0.00133219	0.0137392	0.0105938	RHOA/S100A10/WASF2/ACTG1/RGCC/BAIAP2/HSP90B1/CCN2/ZYX/ITGB5/SDC4/RHOC/TNFAIP1/FLNA/RAC1/SORBS3/DPYSL3/SHROOM1/PFN1/SRF/FSCN1/CDC42/EZR/ACTN4/ARAP1/NF2/INPP5K/PLS3/ACTN1/ADD1/MICAL1/NEDD9/SMAD3/PPM1F/PTGER4	35
BP	GO:0044272	sulfur compound biosynthetic process	41/2754	192/20692	0.00133224	0.0137392	0.0105938	LUM/BGN/FMOD/GSTP1/DCN/OGN/ST3GAL1/CDO1/CHST3/B3GNT7/GSS/PRELP/NFE2L2/GSTM5/MAT2B/MPC2/CSGALNACT1/ST3GAL4/HAGH/GSTZ1/TECR/OMD/DLD/CSPG4/GGCT/ACLY/ELOVL1/GGT7/B4GALT5/PAPSS2/B3GNT2/CHST15/GSTO1/GSTM3/NDST1/CHPF2/GSTK1/SLC26A2/CHST11/GSTM2/CHST14	41
BP	GO:0072413	signal transduction involved in mitotic cell cycle checkpoint	17/2754	59/20692	0.001335	0.0137392	0.0105938	MUC1/RGCC/GADD45A/CNOT11/PIDD1/BTG2/SOX4/ZNF385A/E2F4/CDKN1A/CDKN1B/PLAGL1/TNKS1BP1/ARID3A/PML/PRMT1/CNOT3	17
BP	GO:1902402	signal transduction involved in mitotic DNA damage checkpoint	17/2754	59/20692	0.001335	0.0137392	0.0105938	MUC1/RGCC/GADD45A/CNOT11/PIDD1/BTG2/SOX4/ZNF385A/E2F4/CDKN1A/CDKN1B/PLAGL1/TNKS1BP1/ARID3A/PML/PRMT1/CNOT3	17
BP	GO:1902403	signal transduction involved in mitotic DNA integrity checkpoint	17/2754	59/20692	0.001335	0.0137392	0.0105938	MUC1/RGCC/GADD45A/CNOT11/PIDD1/BTG2/SOX4/ZNF385A/E2F4/CDKN1A/CDKN1B/PLAGL1/TNKS1BP1/ARID3A/PML/PRMT1/CNOT3	17
BP	GO:0007162	negative regulation of cell adhesion	59/2754	301/20692	0.00134225	0.0137963	0.0106378	DUSP1/RHOA/LAG3/LGALS1/TGFBI/MUC1/ATP5F1B/VSIR/BMP6/VEGFA/RGCC/HFE/CD9/CD74/TWSG1/SERPINE2/FXYD5/LGALS3/TNC/SDC4/TNFRSF14/PLXNB2/MYADM/KLF4/ZC3H12A/LOXL3/LRP1/SERPINE1/BMP2/HLX/NDFIP1/ANXA1/SCRIB/SPOCK1/ADAM15/COL1A1/AKT1/DUSP22/SEMA3E/GNRH1/TGFB1/GLI3/ACTN4/NF2/NOTCH1/YTHDF2/APOD/SIPA1/PRKAR1A/DACT2/PLXNB1/TBCD/FGG/PRKCD/PLXND1/ERBB2/PTEN/PPM1F/JAM3	59
BP	GO:0006906	vesicle fusion	25/2754	101/20692	0.00135764	0.0139193	0.0107327	RAB34/ANXA2/VAMP2/CALR/VPS4A/AKT2/STX4/STX16/VAMP3/STX1A/ANXA1/STX12/TGFBRAP1/UVRAG/TMEM175/VTI1B/SNAP29/VPS39/STX10/RAB13/RAB7A/SEPTIN8/DYSF/GOSR1/VPS41	25
CC	GO:0070469	respirasome	25/2754	101/20692	0.00135764	0.0139193	0.0107327	COX6B1/NDUFA4L2/COX4I1/NDUFA1/NDUFB4/COX7C/NDUFS3/NDUFB8/UQCRC1/NDUFB2/UQCRH/NDUFS2/NDUFA4/COX7A2/COX7B/NDUFB9/NDUFB6/DMAC2/NDUFS6/NDUFB3/NDUFB5/NDUFA3/UQCR11/SDHD/NDUFS4	25
BP	GO:0097305	response to alcohol	48/2754	234/20692	0.00136364	0.0139617	0.0107654	FOS/RHOA/RPL10A/SOD1/GSTP1/DMAP1/EEF2/CTNNA1/CDO1/TUFM/KLF9/TGFBR2/SPIDR/SPARC/TNC/FOXO3/SDF4/AKR1C2/EEF1B2/KLF4/IGFBP7/GOLPH3/RPL27/AKAP8/MAOB/PPP1R9B/ADAM15/SMO/LARP1/FDX1/AKT1/GNRH1/TGFB1/GRAMD1A/STAT3/CDKN1A/SETD7/FGFR2/INHBA/AHR/CCND1/GSN/CAD/PTEN/PARP1/PTCH1/AVPR1A/PTGER4	48
MF	GO:0019207	kinase regulator activity	45/2754	216/20692	0.00136522	0.0139617	0.0107654	RACK1/GSTP1/HSPB1/RPLP1/RGCC/HSP90AB1/CALM1/TRIB1/SPRY2/CCNI/KLF4/CIB1/CCNL2/NPM1/ITPRIP/ETAA1/LAMTOR3/DDX3X/MAP2K2/SOCS2/CALM2/WDR91/IQGAP1/CCNC/CCND2/STRADA/GAS6/CDKN1A/SPRED2/PRKAR1A/CDKN1B/CDC37/PKIG/CCND1/GPRC5A/DUS2/GPRC5C/CHP1/WARS1/TAOK3/SMCR8/TAB1/CAB39/CEP43/CDK5R1	45
MF	GO:0008429	phosphatidylethanolamine binding	6/2754	11/20692	0.0014014	0.0142777	0.0110091	PEBP1/ESYT2/PLTP/ANXA11/MFGE8/MAP1LC3A	6
BP	GO:0042789	mRNA transcription by RNA polymerase II	6/2754	11/20692	0.0014014	0.0142777	0.0110091	ATF4/FLNA/SRF/STAT3/SREBF1/C5AR1	6
MF	GO:0048407	platelet-derived growth factor binding	6/2754	11/20692	0.0014014	0.0142777	0.0110091	COL6A1/COL3A1/PDGFRB/PDGFA/COL1A1/COL5A1	6
BP	GO:0043001	Golgi to plasma membrane protein transport	13/2754	40/20692	0.00144705	0.0147086	0.0113413	RACK1/ARFRP1/RAB34/VAMP2/GOLPH3/SEC16A/PKDCC/VAMP3/GGA2/GGA1/SPTBN1/RAB31/CSK	13
MF	GO:0017016	Ras GTPase binding	77/2754	415/20692	0.00144809	0.0147086	0.0113413	SOD1/BRK1/NGEF/RAB34/CAV1/RAB29/TBC1D13/ANXA2/DAAM2/NDRG1/TBC1D9B/ATP6AP1/TBC1D10B/CIB1/INF2/ULK1/TNFAIP1/CYFIP1/TBC1D2B/RAB11FIP5/BICD2/FLNA/RAC1/RUNDC1/RANBP1/ARFIP2/EPS8L2/PKN3/PFN1/NOXA1/RAB3IL1/GDI2/NET1/DAPK3/PKN1/MICALL2/IQGAP1/TBC1D20/WHAMM/TGFBRAP1/LZTR1/TBC1D17/RAPGEF1/VPS39/DNMBP/YBX3/MYO1C/RPH3AL/SGSM2/RABGGTB/FGD3/DVL3/SRGAP2B/DENND4B/IPO5/ADPRH/DVL1/ARHGEF37/TBC1D1/ARHGAP4/TIAM2/MIC…	77
BP	GO:0006661	phosphatidylinositol biosynthetic process	28/2754	118/20692	0.00145437	0.0147086	0.0113413	ARF1/CDIPT/INPPL1/FPR2/RAB14/MBOAT7/PIGM/PDGFA/PGAP3/HTR2C/PI4KB/PIP4K2A/PIGG/GPAA1/PIGL/INPP5K/PLEKHA4/PIGH/PI4KA/PIP4K2B/FGF2/PIGC/PIP5K1C/PIGX/PTEN/SLC27A1/PIGB/VAC14	28
MF	GO:0051082	unfolded protein binding	28/2754	118/20692	0.00145437	0.0147086	0.0113413	CLU/HSPA8/HSP90AA1/PFDN5/NACA/HSP90AB1/HSP90B1/PPIB/CALR/HSPA5/PPIA/CCT6A/NPM1/AIP/HSPD1/ST13/CCT3/CCT2/CCDC115/RUVBL2/SCAP/ERLEC1/DNAJA1/CANX/CDC37/TRAP1/SIL1/DNAJA2	28
BP	GO:0043434	response to peptide hormone	82/2754	447/20692	0.00145637	0.0147086	0.0113413	TIMP1/IGFBP5/GSTP1/EGR1/ATP6V0E1/PKM/ERRFI1/BSG/CAV1/CDO1/PTPN1/ZFP36L1/GJA1/GNAI2/BAIAP2/CCN2/XBP1/NFE2L2/VAMP2/INPPL1/SLC39A14/SPARC/FOXO3/PID1/EIF2B4/ATP6AP1/STC2/ATP6V1G1/FOXO1/LEPROT/CYFIP1/BTG2/AGTRAP/AKT2/SLC2A1/GSK3A/RARRES2/SELENOS/ANXA1/SRSF6/CRK/SRSF5/ATP6V1B2/SOCS2/RELA/PRKCZ/COL1A1/ADCY4/AKT1/HSF1/IQGAP1/GNRH1/SCAP/STAT3/INPP5K/SREBF1/MYO1C/EIF2B5/CRY1/RAB31/RAB15/RAB13/PRKAR1A/CDKN1…	82
BP	GO:0061458	reproductive system development	82/2754	447/20692	0.00145637	0.0147086	0.0113413	HTRA1/SOD1/TPPP3/JUNB/PSAP/DCN/BMP6/VEGFA/BSG/CST3/CTNNA1/HSP90AB1/PRDX3/ZFP36L1/GJA1/SERPINE2/PKD1/HMGB2/CCN1/EPAS1/FOXC1/HSPA5/TNC/FOXO3/SOX9/ARID5B/EIF2B4/PDGFRB/FGF10/STC2/TRIM28/ITGB8/DNAJC19/MEA1/AXL/UBE2Q1/FLNA/CTSB/CSDE1/TCF7/MAPK3/PCDH12/PPP1R9B/ANXA1/PLCD1/ADAM15/HIF1A/VASH1/AKT1/SF1/HSF1/TBC1D20/ERCC1/GNRH1/GLI3/WNT5A/NOTCH1/YBX3/NDUFS6/EIF2B5/RAB13/CUL7/FGFR2/CDKN1B/PKD2/INHBA/VDR/NCO…	82
BP	GO:0006090	pyruvate metabolic process	34/2754	152/20692	0.00145637	0.0147086	0.0113413	GAPDH/TPI1/ALDOA/PKM/LDHA/BSG/ENO1/PGK1/PGAM1/PFKP/MPC2/ENO2/NUP85/SEC13/HAGH/GSTZ1/HIF1A/DLD/GPI/HK1/STAT3/PGM2L1/ZBTB7A/MLXIPL/HK2/FOXK1/ADPGK/VDAC1/NUP188/SRR/SLC16A1/FOXK2/GALK1/P2RX7	34
BP	GO:0030217	T cell differentiation	51/2754	253/20692	0.00147066	0.0148345	0.0114384	ZFP36L2/RHOA/SOD1/EGR1/BCL3/LAG3/PSAP/VSIR/RABL3/MAFB/B2M/ZFP36L1/CYP26B1/CD74/XBP1/KAT2A/FZD8/TGFBR2/NFATC2/NCAPH2/ZBTB16/ZC3H12A/NKAP/LOXL3/ZMIZ1/TCF7/LMBR1L/HLX/TMEM98/ZEB1/ANXA1/KDELR1/SRF/SOX4/PRKCZ/JMJD6/GLI3/STAT3/SART1/IL1RL2/NFKBIZ/STAT6/AP3D1/ERBB2/FCER1G/RELB/CLEC4E/LY9/FOXP1/LCK/PTGER4	51
BP	GO:0002831	regulation of response to biotic stimulus	76/2754	409/20692	0.0014844	0.0149545	0.0115309	HTRA1/PSMB4/LAG3/SERPING1/MUC1/BMP6/PSMB3/HSP90AB1/PTPN1/GRN/STING1/RPS19/PSMA4/YTHDF3/ACOD1/HMGB2/SELENOK/TRIB1/C1QBP/TTLL12/RAF1/MAVS/DTX3L/ZC3H12A/PSMA3/SASH1/LRSAM1/FPR2/PPM1B/PSMD13/HSPD1/PSMD4/PSMA5/MAPK3/PSMD10/TSPAN6/PSMC2/PSMB6/CRK/RELA/SFPQ/PUM1/FGR/ABCE1/ZCCHC3/PSMA7/PSME1/WNT5A/ADAR/YTHDF2/PSMD2/IRF3/TRAF3IP2/MUC4/TRIM38/TAB2/CDC37/IFI16/TRAF6/PRKCD/F2RL1/SIGIRR/FCER1G/RELB/CLEC4E/PSM…	76
BP	GO:0060485	mesenchyme development	57/2754	290/20692	0.00149964	0.0150893	0.0116348	S100A4/FN1/DDX5/RGCC/ZFP36L1/PEF1/TGFBR2/CFL1/FOXC1/SOX9/SPRY2/PDGFRB/FGF10/TRIM28/SEMA3B/LOXL3/SEMA4C/RBM24/MAPK3/RTN4/BMP2/LOXL2/FGFR1/ADAM15/SMO/PDPN/SIX1/HIF1A/COL1A1/MCRIP1/PDCD6/DAB2/SPRED3/SEMA3E/TGFB1/TCF7L2/DDX17/WNT5A/NOTCH1/SPRY1/SEMA4B/YAP1/SPRED2/NOLC1/OLFM1/CUL7/FGFR2/PKD2/DAND5/TGFB1I1/PAX2/PTEN/SMAD3/GDNF/HES1/AXIN2/BCL9L	57
BP	GO:0001736	establishment of planar polarity	29/2754	124/20692	0.00153626	0.0154196	0.0118895	PSMB4/RHOA/PSMB3/PSMA4/PSMA3/RAC1/PSMD13/PSMD4/PSMA5/PSMD10/PSMC2/PSMB6/PFN1/CDC42/FZD6/DAB2/PSMA7/PSME1/PAFAH1B1/WNT5A/PLEKHA4/PSMD2/DVL3/DVL1/PSME3/PSMC3/RYK/PSMF1/PSMD3	29
BP	GO:0007164	establishment of tissue polarity	29/2754	124/20692	0.00153626	0.0154196	0.0118895	PSMB4/RHOA/PSMB3/PSMA4/PSMA3/RAC1/PSMD13/PSMD4/PSMA5/PSMD10/PSMC2/PSMB6/PFN1/CDC42/FZD6/DAB2/PSMA7/PSME1/PAFAH1B1/WNT5A/PLEKHA4/PSMD2/DVL3/DVL1/PSME3/PSMC3/RYK/PSMF1/PSMD3	29
BP	GO:0006406	mRNA export from nucleus	27/2754	113/20692	0.00157054	0.0157248	0.0121248	SRSF2/SRSF7/RNPS1/SRSF1/NUP85/CPSF1/SEC13/FYTTD1/CHTOP/SARNP/NXF1/MCM3AP/SRSF6/SRSF5/SRSF11/HNRNPA2B1/SRRM1/DDX39A/SLBP/SRSF9/IWS1/DHX38/ALKBH5/NUP188/POLR2D/ZC3H11A/SMG6	27
BP	GO:0071427	mRNA-containing ribonucleoprotein complex export from nucleus	27/2754	113/20692	0.00157054	0.0157248	0.0121248	SRSF2/SRSF7/RNPS1/SRSF1/NUP85/CPSF1/SEC13/FYTTD1/CHTOP/SARNP/NXF1/MCM3AP/SRSF6/SRSF5/SRSF11/HNRNPA2B1/SRRM1/DDX39A/SLBP/SRSF9/IWS1/DHX38/ALKBH5/NUP188/POLR2D/ZC3H11A/SMG6	27
BP	GO:0071426	ribonucleoprotein complex export from nucleus	30/2754	130/20692	0.00161085	0.0160413	0.0123689	RPS15/SRSF2/SRSF7/RNPS1/SRSF1/NPM1/NUP85/CPSF1/SEC13/FYTTD1/CHTOP/SARNP/NXF1/MCM3AP/SRSF6/SRSF5/SRSF11/ABCE1/HNRNPA2B1/SRRM1/DDX39A/SLBP/SRSF9/IWS1/DHX38/ALKBH5/NUP188/POLR2D/ZC3H11A/SMG6	30
CC	GO:0005747	mitochondrial respiratory chain complex I	15/2754	50/20692	0.00161203	0.0160413	0.0123689	NDUFA1/NDUFB4/NDUFS3/NDUFB8/NDUFB2/NDUFS2/NDUFA4/NDUFB9/NDUFB6/DMAC2/NDUFS6/NDUFB3/NDUFB5/NDUFA3/NDUFS4	15
CC	GO:0030964	NADH dehydrogenase complex	15/2754	50/20692	0.00161203	0.0160413	0.0123689	NDUFA1/NDUFB4/NDUFS3/NDUFB8/NDUFB2/NDUFS2/NDUFA4/NDUFB9/NDUFB6/DMAC2/NDUFS6/NDUFB3/NDUFB5/NDUFA3/NDUFS4	15
CC	GO:0045271	respiratory chain complex I	15/2754	50/20692	0.00161203	0.0160413	0.0123689	NDUFA1/NDUFB4/NDUFS3/NDUFB8/NDUFB2/NDUFS2/NDUFA4/NDUFB9/NDUFB6/DMAC2/NDUFS6/NDUFB3/NDUFB5/NDUFA3/NDUFS4	15
BP	GO:0045646	regulation of erythrocyte differentiation	15/2754	50/20692	0.00161203	0.0160413	0.0123689	ID2/MAFB/B2M/ZFP36L1/FAM210B/HMGB2/FOXO3/P4HTM/HIF1A/KLF13/STAT3/INHBA/RBFOX2/MAPK14/PRMT1	15
BP	GO:0031345	negative regulation of cell projection organization	40/2754	188/20692	0.00162516	0.0161522	0.0124544	RHOA/VIM/LGALS1/NTN1/NGEF/B2M/RAB29/MYLIP/SPRY2/EFNB2/CIB1/PMP22/SEMA3B/LRP1/SEMA4C/DPYSL3/GSK3A/RTN4/THY1/KREMEN1/SPOCK1/DNM2/YWHAH/LRIG2/SEMA3E/PAFAH1B1/PPP3CA/WNT5A/SEMA4B/RAP1GAP2/ARF6/CDK10/ARHGAP4/PRKCD/CAPZB/PTEN/GAK/FKBP4/RYK/CDK5R1	40
BP	GO:0060350	endochondral bone morphogenesis	16/2754	55/20692	0.00163785	0.0162584	0.0125363	COMP/GNAS/BMP6/TGFBR2/FOXC1/INPPL1/FGF18/SOX9/NAB1/BPNT2/CSGALNACT1/THBS3/COL1A1/NAB2/COL27A1/AXIN2	16
BP	GO:0006643	membrane lipid metabolic process	44/2754	212/20692	0.00165671	0.0164255	0.0126652	RACK1/PSAP/SERINC1/TNFRSF1A/ORMDL3/SMPD1/GLTP/FUCA1/CCN1/PPP2R1A/ITGB8/PLPP3/CTSA/ZPBP2/PIGM/CERS5/ST3GAL4/TECR/PGAP3/SPTSSA/CLN8/PIGG/GPAA1/PIGL/ESYT2/PIGH/ELOVL1/PDXDC1/ST6GALNAC6/SFTPB/B4GALT5/VAPB/KDSR/PIGC/ALDH3B2/SERINC2/PRKCD/FUT2/HEXA/CSNK1G2/PIGX/CREM/PIGB/P2RX7	44
BP	GO:0032956	regulation of actin cytoskeleton organization	68/2754	360/20692	0.00166805	0.0164686	0.0126983	TMSB10/RHOA/TMSB4X/HAX1/S100A10/ARF1/BRK1/WASF2/ACTG1/RGCC/CTTN/BAIAP2/CCN2/CAPG/CFL1/SDC4/PDGFRB/MYADM/RHOC/CYFIP1/LRP1/FLNA/RAC1/SORBS3/DSTN/ARFIP2/PDGFA/CRK/PFN1/FSCN1/CDC42/TAOK2/ARPC5L/RHOB/DAPK3/SEMA3E/IQGAP1/WHAMM/ARAP1/NF2/MTPN/INPP5K/ARPC2/SPTBN1/MYO1C/SSH3/RHOG/ARF6/CDK10/DBNL/ARHGAP35/RND3/ADD1/DIXDC1/PRKCD/AVIL/GSN/CAPZA1/F2RL1/CAPZB/SMAD3/PICK1/TRIOBP/PPM1F/RHOBTB3/JAM3/PTGER4/CDK5R1	68
MF	GO:0001968	fibronectin binding	10/2754	27/20692	0.00166917	0.0164686	0.0126983	IGFBP5/IGFBP6/VEGFA/CTSK/CCN2/SDC4/CCDC80/LRRC15/LOXL3/IGFBP3	10
BP	GO:0006516	glycoprotein catabolic process	10/2754	27/20692	0.00166917	0.0164686	0.0126983	CST3/FBXO2/MAN1B1/FBXO44/OGA/EDEM1/EDEM2/ADAMTS9/CELA1/SGSH	10
BP	GO:0018126	protein hydroxylation	10/2754	27/20692	0.00166917	0.0164686	0.0126983	JMJD4/CRTAP/P4HB/P4HTM/P3H3/JMJD6/PLOD1/PLOD3/P4HA2/P3H1	10
BP	GO:0016573	histone acetylation	35/2754	159/20692	0.00167802	0.0165359	0.0127502	MUC1/DMAP1/PARK7/TAF7/TADA3/KAT2A/MAPK3/NAA60/APBB1/MCM3AP/KANSL3/BRD7/RUVBL2/MORF4L2/KMT2A/TADA1/MBD3/SET/TAF10/ING4/PIH1D1/KAT8/IWS1/MSL1/WDR5/DPF2/CTCF/MORF4L1/MECP2/PHF10/KANSL2/ING5/TADA2B/MEAF6/NOC2L	35
BP	GO:0050764	regulation of phagocytosis	24/2754	97/20692	0.00168584	0.0165927	0.0127941	SOD1/RACK1/LMAN2/CALR/LRP1/FPR2/C3/CAMK1D/FGR/ABR/DNM2/RAPGEF1/CCL2/GAS6/RAB31/MFGE8/TUB/DYSF/F2RL1/C4BPA/FCER1G/PTEN/ABCA7/CSK	24
BP	GO:0010092	specification of animal organ identity	12/2754	36/20692	0.0017087	0.0167974	0.0129519	FGF10/BMP2/FGFR1/SIX1/GLI3/WNT5A/SPRY1/FGFR2/PAX2/GDNF/FRS2/AXIN2	12
MF	GO:0003713	transcription coactivator activity	53/2754	267/20692	0.00171714	0.0168599	0.0130001	ID2/PARK7/MED24/TADA3/KAT2A/EDF1/HMGB2/FOXC1/MED16/PRRX1/ARID5B/TRIM28/NPM1/RERE/AIP/KMT2D/ZMIZ1/DDIT3/CALCOCO1/BRD7/TAF11/SOX4/CTBP2/XPC/TADA1/DYRK1B/JMJD6/PKN1/LMO2/UBE2L3/ACTN4/DDX17/USP21/NOTCH1/ING4/YAP1/ACTN1/ZMIZ2/FGF2/NIBAN2/PMF1/HTATIP2/NCOA4/TGFB1I1/MED21/FUS/TFAP2B/TADA2B/MTDH/BCL9L/RBM14/RFXANK/KDM1A	53
MF	GO:0035258	steroid hormone receptor binding	21/2754	81/20692	0.00171981	0.0168658	0.0130046	DDX5/PARK7/CALR/RERG/NCOR2/YWHAH/PKN1/STAT3/TAF10/ZBTB7A/NSD1/PHB2/TACC1/TGFB1I1/FUS/SMAD3/NR4A2/PARP1/FKBP4/FOXP1/KDM1A	21
BP	GO:0031333	negative regulation of protein-containing complex assembly	32/2754	142/20692	0.00173836	0.0170271	0.013129	CLU/TMSB10/RPL13A/TMSB4X/PARK7/PMEPA1/CAPG/HSPA5/MYADM/RAF1/ULK1/DDX3X/PFN1/CDC42/PRKCZ/HSF1/VPS35/MTPN/SPTBN1/VDAC2/SSH3/TBCD/ADD1/PRKCD/AVIL/GSN/CAPZA1/CAPZB/FKBP4/TRIOBP/JAM3/PTGER4	32
BP	GO:0030856	regulation of epithelial cell differentiation	37/2754	171/20692	0.00174231	0.0170452	0.013143	BTG1/BMP6/ERRFI1/VEGFA/TNFRSF1A/CAV1/CTSK/ZFP36L1/FOXC1/SOX9/SPRY2/ETV4/GSK3A/SERPINE1/ZEB1/SRSF6/SMO/SPRED3/NOTCH1/SPRY1/YAP1/SPRED2/FGF2/CDKN1B/VDR/ADD1/CCND1/PAX2/CD109/FOXJ2/RHEB/ATOH8/GDNF/PTCH1/HES1/KRT36/MAFG	37
BP	GO:0018205	peptidyl-lysine modification	75/2754	405/20692	0.00174524	0.0170533	0.0131492	EGR1/MUC1/SIRT7/DMAP1/PARK7/TAF7/TADA3/KAT2A/LMNA/RTF1/TTLL12/TRIM28/LOXL1/LOXL3/NUP85/KMT2D/ZMIZ1/MAPK3/NAA60/APBB1/STX1A/GLRX5/KMT5A/MCM3AP/WDR82/KANSL3/SUMO3/BRD7/P3H3/RELA/RUVBL2/LOXL2/SOX4/KMT5C/MORF4L2/USPL1/EEF1AKMT3/VCPKMT/BCOR/KMT2A/TADA1/JMJD6/MBD3/GNL3/SET/TOLLIP/SETD1B/ASH2L/TAF10/ING4/PIH1D1/PLOD1/SETD4/SETD7/KAT8/NSD1/PLOD3/IWS1/PIAS4/MSL1/WDR5/DPF2/NUP188/CTCF/MORF4L1/DMRTC2/MECP2/…	75
BP	GO:0009415	response to water	7/2754	15/20692	0.0017744	0.017214	0.0132731	CD9/LRP11/AKR1B1/SIPA1/PKD2/COL18A1/AVPR1A	7
BP	GO:0019081	viral translation	7/2754	15/20692	0.0017744	0.017214	0.0132731	PTBP1/EIF3G/EIF3D/EIF3B/EIF3L/EIF3A/SHFL	7
MF	GO:0035259	glucocorticoid receptor binding	7/2754	15/20692	0.0017744	0.017214	0.0132731	NCOR2/YWHAH/STAT3/TACC1/SMAD3/NR4A2/FKBP4	7
BP	GO:0072044	collecting duct development	7/2754	15/20692	0.0017744	0.017214	0.0132731	PKD1/NOTCH1/AKR1B1/DACT2/PAX2/TFAP2B/PTCH1	7
MF	GO:0098847	sequence-specific single stranded DNA binding	7/2754	15/20692	0.0017744	0.017214	0.0132731	HNRNPA1/RPA2/HSF1/RPA1/HNRNPA2B1/NABP2/TERF2	7
BP	GO:1905146	lysosomal protein catabolic process	7/2754	15/20692	0.0017744	0.017214	0.0132731	PSAP/LRP1/CCDC115/VPS35/LAMP2/LAPTM4B/LDLR	7
BP	GO:0071229	cellular response to acid chemical	20/2754	76/20692	0.0018038	0.0174734	0.0134732	VEGFA/COL6A1/BAIAP2/COL3A1/XBP1/LAMTOR4/RRAGA/LAMTOR3/ZEB1/COL5A2/SIX1/COL1A1/HSF1/CAPN2/SIPA1/PKD2/IPO5/LAMTOR1/MMP2/AVPR1A	20
BP	GO:1902275	regulation of chromatin organization	41/2754	195/20692	0.00181304	0.0174734	0.0134732	SKI/MUC1/VEGFA/PARK7/TAF7/TADA3/KAT2A/LMNA/RTF1/TRIM28/AKAP8/MPHOSPH8/CHTOP/MAPK3/BRD7/PAF1/RUVBL2/BCOR/KMT2A/HNRNPU/SET/SREBF1/PIH1D1/ZNHIT1/MIER1/ATF7IP/SETD7/NSD1/SART3/IWS1/WDR5/SPTY2D1/CTCF/DMRTC2/WDR70/MECP2/TADA2B/NOC2L/RNF40/KDM1A/JDP2	41
BP	GO:0000715	nucleotide-excision repair, DNA damage recognition	9/2754	23/20692	0.0018162	0.0174734	0.0134732	UBC/RPS27A/RBX1/COPS7A/GPS1/XPC/COPS6/UBA52/PARP1	9
BP	GO:0010155	regulation of proton transport	9/2754	23/20692	0.0018162	0.0174734	0.0134732	TMSB4X/PARK7/TACO1/PM20D1/ACTN4/PHB2/PPIF/CHP1/DRD3	9
BP	GO:0042026	protein refolding	9/2754	23/20692	0.0018162	0.0174734	0.0134732	HSPA8/HSP90AA1/B2M/HSPA5/FKBP1A/HSPD1/ST13/SNRNP70/DNAJA2	9
BP	GO:1901522	positive regulation of transcription from RNA polymerase II promoter involved in cellular response to chemical stimulus	9/2754	23/20692	0.0018162	0.0174734	0.0134732	VEGFA/XBP1/ATF4/NFE2L2/BMP2/RELA/HIF1A/CREB3/NOTCH1	9
BP	GO:1903798	regulation of production of miRNAs involved in gene silencing by miRNA	9/2754	23/20692	0.0018162	0.0174734	0.0134732	DDX5/RIPK1/ZC3H12A/MAP2K2/NCOR2/TGFB1/PPP3CA/STAT3/BCDIN3D	9
CC	GO:0030027	lamellipodium	42/2754	201/20692	0.00182036	0.0174927	0.013488	ACTB/RHOA/HAX1/BRK1/WASF2/CTNNA1/CTTN/CAPG/CFL1/INPPL1/PIEZO1/PABPC1/CIB1/CYFIP1/RAC1/DPYSL3/PDLIM4/STX4/DDX3X/APBB1/PPP1R9B/P4HB/SCRIB/FSCN1/PDPN/DNM2/DUSP22/CSPG4/NF2/ARPC2/FGD3/RAB13/DBNL/PKD2/TIAM2/DYSF/PLXND1/AVIL/NRBP1/GSN/NEDD9/MYO10	42
BP	GO:0001655	urogenital system development	63/2754	330/20692	0.00185384	0.0177933	0.0137198	ID2/EGR1/PSAP/DCN/SEC61A1/BMP6/VEGFA/CRLF1/LAMB2/CYP26B1/PKD1/TMED10/FOXC1/SULF2/TNC/SDC4/SOX9/ARID5B/PDGFRB/FGF10/EFNB2/IL6R/ZBTB16/ARL3/CXCR2/NUP85/BMP2/ACVR2B/PDGFA/ANXA1/KANK2/GCNT4/FGFR1/SOX4/SMO/SIX1/JMJD6/IQGAP1/GLI3/WNT5A/NOTCH1/SPRY1/AKR1B1/YAP1/NDUFS6/NFIA/DACT2/FGFR2/FGF2/CDKN1B/PKD2/NLE1/PAX2/RXRA/TFAP2B/PTEN/SMAD3/GDNF/FKBP4/PTCH1/HES1/FRS2/CYP4A11	63
BP	GO:0007039	protein catabolic process in the vacuole	8/2754	19/20692	0.00187734	0.0179765	0.013861	CD81/PSAP/LRP1/CCDC115/VPS35/LAMP2/LAPTM4B/LDLR	8
BP	GO:1902170	cellular response to reactive nitrogen species	8/2754	19/20692	0.00187734	0.0179765	0.013861	AQP1/FOXO1/MMP3/MAP3K5/CRK/DNM2/DPEP1/STAT6	8
BP	GO:0006475	internal protein amino acid acetylation	36/2754	166/20692	0.00191254	0.0182919	0.0141042	MUC1/DMAP1/PARK7/TAF7/TADA3/KAT2A/NAA10/MAPK3/NAA60/APBB1/MCM3AP/KANSL3/BRD7/RUVBL2/MORF4L2/KMT2A/TADA1/MBD3/SET/TAF10/ING4/PIH1D1/KAT8/IWS1/MSL1/WDR5/DPF2/CTCF/MORF4L1/MECP2/PHF10/KANSL2/ING5/TADA2B/MEAF6/NOC2L	36
BP	GO:0043414	macromolecule methylation	61/2754	318/20692	0.00192828	0.0184207	0.0142036	FOS/GNAS/SIRT7/SNRPB/DMAP1/LMNA/METTL14/RTF1/TTLL12/TRIM28/ICMT/BTG2/KMT2D/FBL/SNRPD3/GSK3A/MPHOSPH8/CHTOP/KMT5A/WDR82/PAF1/KMT5C/EEF1AKMT3/VCPKMT/BCOR/KMT2A/TRMT61A/MBD3/CMTR2/SETD1B/ASH2L/PCIF1/FTSJ3/PIH1D1/FAM98A/ATF7IP/SETD4/SETD7/NSD1/NIBAN2/IWS1/MIS18A/TRMT10B/WDR5/RNMT/CTCF/DMRTC2/TRMT1L/ETF1/MECP2/PICK1/TRMT44/NSUN4/PARP1/PCMT1/PRMT1/BCDIN3D/EEF1AKMT2/MGMT/KDM1A/METTL2B	61
MF	GO:0017137	Rab GTPase binding	37/2754	172/20692	0.00194093	0.0185198	0.01428	RAB29/TBC1D13/ANXA2/NDRG1/TBC1D9B/ATP6AP1/TBC1D10B/ULK1/TBC1D2B/RAB11FIP5/BICD2/RAC1/RUNDC1/RAB3IL1/GDI2/MICALL2/TBC1D20/TGFBRAP1/TBC1D17/VPS39/RPH3AL/SGSM2/RABGGTB/DENND4B/ADPRH/TBC1D1/MICAL1/ARHGAP1/TBC1D2/EHD1/RIN2/RIN3/DENND3/DENND2B/RHOBTB3/SMCR8/VPS41	37
BP	GO:0046824	positive regulation of nucleocytoplasmic transport	18/2754	66/20692	0.00194369	0.0185244	0.0142835	DMAP1/HSP90AB1/HDAC3/TRIM28/MAVS/BAG3/RBM22/ZC3H12A/FLNA/SMO/TGFB1/GLI3/TCF7L2/GAS6/IPO5/PRKCD/SMAD3/MAPK14	18
MF	GO:0030674	protein-macromolecule adaptor activity	49/2754	244/20692	0.00195132	0.0185753	0.0143228	RACK1/HSPA8/BCL3/COL8A2/SERINC1/CAV1/BAIAP2/PEF1/VAMP2/YKT6/MAVS/MAP1A/CIB1/MAPK8IP3/BICD2/DEDD2/AXIN1/ST13/STX4/STX16/VAMP3/TEX261/STX1A/BFAR/MAP2K2/CRK/SOCS2/SH2B1/FSCN1/SUN1/STX12/PDCD6/DAB2/IQGAP1/VTI1B/SNAP29/MYH9/GAS6/STX10/SHC1/CDYL/GAB2/GOSR1/FKBP4/TRIM5/SKP1/FRS2/HIP1/AP1M1	49
MF	GO:0003954	NADH dehydrogenase activity	14/2754	46/20692	0.00196018	0.0185943	0.0143374	NDUFA1/NDUFB4/NDUFS3/NDUFB8/NDUFB2/NDUFS2/NDUFA4/NDUFB9/NDUFB6/NDUFS6/NDUFB3/NDUFB5/NDUFA3/NDUFS4	14
MF	GO:0008137	NADH dehydrogenase (ubiquinone) activity	14/2754	46/20692	0.00196018	0.0185943	0.0143374	NDUFA1/NDUFB4/NDUFS3/NDUFB8/NDUFB2/NDUFS2/NDUFA4/NDUFB9/NDUFB6/NDUFS6/NDUFB3/NDUFB5/NDUFA3/NDUFS4	14
MF	GO:0050136	NADH dehydrogenase (quinone) activity	14/2754	46/20692	0.00196018	0.0185943	0.0143374	NDUFA1/NDUFB4/NDUFS3/NDUFB8/NDUFB2/NDUFS2/NDUFA4/NDUFB9/NDUFB6/NDUFS6/NDUFB3/NDUFB5/NDUFA3/NDUFS4	14
MF	GO:0016655	oxidoreductase activity, acting on NAD(P)H, quinone or similar compound as acceptor	17/2754	61/20692	0.00199054	0.0187948	0.014492	NDUFA1/NDUFB4/NDUFS3/NDUFB8/AKR1C2/NDUFB2/NDUFS2/NDUFA4/NDUFB9/NDUFB6/NDUFS6/NDUFB3/NDUFB5/NDUFA3/AKR1C4/CBR1/NDUFS4	17
BP	GO:1902041	regulation of extrinsic apoptotic signaling pathway via death domain receptors	17/2754	61/20692	0.00199054	0.0187948	0.014492	TIMP3/TMBIM1/PARK7/HMGB2/LGALS3/RIPK1/RAF1/FAS/ITPRIP/STX4/SERPINE1/DDX3X/PMAIP1/TRPS1/FGG/PEA15/PTEN	17
BP	GO:1903902	positive regulation of viral life cycle	17/2754	61/20692	0.00199054	0.0187948	0.014492	HSPA8/LGALS1/CD74/PPIB/VPS4A/PABPC1/PPIA/DDX3X/RAD23A/P4HB/PPIH/LARP1/TBC1D20/ADAR/NOTCH1/TRIM38/VAPB	17
BP	GO:0018210	peptidyl-threonine modification	29/2754	126/20692	0.00199058	0.0187948	0.014492	CHI3L1/CALM1/TGFBR2/SPRY2/ULK1/CEMIP/EIF4G1/AXIN1/GSK3A/CLK1/CALM2/AKT1/GALNT1/DYRK1B/PKN1/SPRED3/TGFB1/WNT5A/INPP5K/DYRK2/SPRED2/CDK10/TNKS1BP1/PRKCD/CAD/CSNK2A2/CAB39/CDK5R1/TTBK1	29
BP	GO:0002063	chondrocyte development	11/2754	32/20692	0.00199451	0.01881	0.0145038	COMP/ECM1/TGFBR2/SULF2/FGF18/SOX9/BPNT2/MEX3C/COL27A1/CHST11/AXIN2	11
BP	GO:0007565	female pregnancy	41/2754	196/20692	0.00200383	0.018876	0.0145546	TIMP1/IGFBP5/FOS/SOD1/RPL29/TPPP3/JUNB/VEGFA/BSG/CST3/HFE/PRDX3/GJA1/MAGED2/TGFBR2/ACOD1/CALR/C1QBP/STC2/TRIM28/IGFBP7/UBE2Q1/OVGP1/SLC2A1/CTSB/MAPK3/ITGA5/SYDE1/THBD/AKT1/HSF1/CAPN2/GNRH1/AKR1B1/COMT/VDR/CLDN4/CAD/RXRA/MMP2/FKBP4	41
MF	GO:0016765	transferase activity, transferring alkyl or aryl (other than methyl) groups	16/2754	56/20692	0.0020141	0.0189288	0.0145954	GSTP1/SRM/GSTM5/NUS1/DHDDS/PDSS2/GSTZ1/NANS/GGPS1/RABGGTB/MMAB/GSTO1/GSTM3/LANCL1/GSTK1/GSTM2	16
BP	GO:0044273	sulfur compound catabolic process	16/2754	56/20692	0.0020141	0.0189288	0.0145954	LUM/BGN/FMOD/DCN/OGN/CDO1/PCYOX1/PRELP/TXN2/OMD/CSPG4/DPEP1/HYAL1/GGT7/HEXA/IDS	16
BP	GO:1903313	positive regulation of mRNA metabolic process	21/2754	82/20692	0.00202705	0.0190285	0.0146722	ZFP36L2/HSPA8/CIRBP/ZFP36L1/YTHDF3/NCL/METTL14/PRDX6/TOB1/PABPC1/ZC3H12A/BTG2/RBM24/RBM3/PAF1/PUM1/SNRNP70/GTPBP1/HSF1/YTHDF2/ZC3H12D	21
BP	GO:0009132	nucleoside diphosphate metabolic process	34/2754	155/20692	0.00205964	0.0193121	0.0148909	GAPDH/TPI1/GUK1/ALDOA/PKM/LDHA/ENO1/PGK1/PGAM1/PFKP/ENO2/NUP85/AK8/SEC13/AK1/AK2/HIF1A/GPI/HK1/STAT3/PGM2L1/NUDT5/ZBTB7A/MLXIPL/HK2/FOXK1/ADPGK/NUP188/NME3/FOXK2/MPP1/GALK1/CMPK2/P2RX7	34
BP	GO:0006282	regulation of DNA repair	30/2754	132/20692	0.00207078	0.0193942	0.0149542	RPS3/SIRT7/PNKP/SPIDR/PRRX1/FGF10/TRIM28/DTX3L/RPA2/PPP4C/MRNIP/APBB1/KMT5C/UBQLN4/HSF1/XRCC1/TERF2/FOXM1/UBE2V2/POLH/FUS/WDR70/BABAM1/PARP1/PML/WRAP53/AXIN2/MGMT/SHLD2/KDM1A	30
BP	GO:0031570	DNA integrity checkpoint	35/2754	161/20692	0.00209916	0.0196147	0.0151242	MUC1/RPS27L/RGCC/GADD45A/CNOT11/CDK5RAP3/PIDD1/BTG2/RPA2/ETAA1/MRNIP/SOX4/TAOK2/XPC/ZNF385A/E2F4/DONSON/CRY1/CDKN1A/CDKN1B/PLAGL1/TNKS1BP1/FOXN3/RAD9A/CCND1/ARID3A/MUS81/PEA15/BABAM1/TAOK3/PML/MAPK14/PRMT1/MAP3K20/CNOT3	35
BP	GO:0061572	actin filament bundle organization	35/2754	161/20692	0.00209916	0.0196147	0.0151242	RHOA/S100A10/WASF2/ACTG1/RGCC/BAIAP2/HSP90B1/CCN2/ZYX/ITGB5/SDC4/RHOC/TNFAIP1/FLNA/RAC1/SORBS3/DPYSL3/SHROOM1/PFN1/SRF/FSCN1/CDC42/EZR/ACTN4/ARAP1/NF2/INPP5K/PLS3/ACTN1/ADD1/MICAL1/NEDD9/SMAD3/PPM1F/PTGER4	35
BP	GO:0030218	erythrocyte differentiation	28/2754	121/20692	0.00216531	0.0202096	0.0155829	ID2/RPS14/VEGFA/MAFB/ATP5IF1/B2M/ZFP36L1/RPS19/FAM210B/HMGB2/EPAS1/DNASE2/FOXO3/CDK5RAP3/P4HTM/SRF/HIF1A/ACIN1/KLF13/JMJD6/STAT3/ADAR/ZBTB7A/INHBA/ADD1/RBFOX2/MAPK14/PRMT1	28
BP	GO:0001701	in utero embryonic development	71/2754	383/20692	0.00221227	0.0206241	0.0159026	DAD1/JUNB/BRK1/VEGFA/ZFP36L1/SMIM14/KAT2A/PKD1/TGFBR2/CCN1/EPAS1/FOXC1/MGAT1/WDR74/PDGFRB/RTF1/TRIM28/PELO/RIC8A/ZMIZ1/MBNL1/RUNDC1/CHTOP/RTN4/ANKRD11/BMP2/PCDH12/PLCD1/SBDS/RRP7A/SRF/FGFR1/SMO/YBX1/HIF1A/BCOR/VASH1/AKT1/UNK/MBD3/HSF1/CAPN2/GLI3/INPP5K/NOTCH1/MYH9/YBX3/SF3B6/XAB2/FGFR2/PLOD3/PKD2/NLE1/TRAF6/ADD1/BPTF/MED21/WDR19/RXRA/CHST11/B9D1/SMAD3/NSRP1/PTCH1/PSMC3/HES1/TAB1/PRMT1/GNA13/MAFG/…	71
BP	GO:0006296	nucleotide-excision repair, DNA incision, 5'-to lesion	12/2754	37/20692	0.00222661	0.0207103	0.015969	UBC/RPS27A/RBX1/RPA2/ERCC3/POLD2/RPA1/CHD1L/ERCC1/UBA52/POLK/PARP1	12
BP	GO:1904358	positive regulation of telomere maintenance via telomere lengthening	12/2754	37/20692	0.00222661	0.0207103	0.015969	PNKP/HNRNPA1/CCT6A/DKC1/MAPK3/CCT3/CCT2/HMBOX1/MAP2K7/HNRNPA2B1/NAF1/PARN	12
BP	GO:0018146	keratan sulfate biosynthetic process	10/2754	28/20692	0.00229019	0.0212773	0.0164062	LUM/FMOD/OGN/ST3GAL1/B3GNT7/PRELP/ST3GAL4/OMD/B4GALT5/B3GNT2	10
BP	GO:0018209	peptidyl-serine modification	63/2754	333/20692	0.00231806	0.0215116	0.0165869	NDNF/BGN/HAX1/RACK1/HSP90AA1/DCN/VEGFA/PARK7/HSP90AB1/CAV1/MAPKAPK3/TXN/CSNK1D/PKD1/TGFBR2/GADD45A/SPRY2/RIPK1/RAF1/ULK1/NAA10/AKT2/ARAF/MAPKAPK2/MKNK2/EIF4G1/MAST2/AXIN1/GSK3A/CSNK1E/MAPK3/MST1/PKN3/CAMK1D/MAP2K2/PRKCZ/CLK1/AKT1/GALNT1/DYRK1B/PKN1/NEK6/TGFB1/WNT5A/INPP5K/GAS6/MLXIPL/DYRK2/NSD1/TNKS1BP1/CAMKV/MAPK9/PRKCD/CSNK1G2/PTEN/PARP1/PPM1F/STK32C/CSNK2A2/MAPK14/CAB39/CDK5R1/TTBK1	63
BP	GO:0006790	sulfur compound metabolic process	69/2754	371/20692	0.00232491	0.021526	0.0165979	LUM/NDNF/BGN/SOD1/FMOD/GSTP1/DCN/PARK7/OGN/ST3GAL1/CDO1/CHST3/B3GNT7/GSS/DGAT1/PCYOX1/PRELP/NFE2L2/GPX4/TXN2/GSTM5/MAT2B/DBI/BPNT2/MPC2/CIAO2B/CSGALNACT1/CIAO3/ST3GAL4/HAGH/GSTZ1/TECR/OMD/DLD/CSPG4/ISCU/GGCT/ACLY/DPEP1/COMT/ELOVL1/HYAL1/GGT7/HMGCL/ISCA1/NUBP2/B4GALT5/PAPSS2/B3GNT2/CHST15/GSTO1/GSTM3/NDST1/CHPF2/MICAL1/GSTK1/ABHD14B/SLC26A2/HEXA/IDS/CHST11/MVD/GSTM2/DLST/FAR1/LYRM4/MMUT/THEM4/CHST…	69
BP	GO:0032259	methylation	69/2754	371/20692	0.00232491	0.021526	0.0165979	FOS/GNAS/NNMT/SIRT7/SNRPB/DMAP1/LMNA/METTL14/MAT2B/RTF1/TTLL12/METTL23/TRIM28/ICMT/BTG2/KMT2D/FBL/SNRPD3/GSK3A/MPHOSPH8/CHTOP/KMT5A/WDR82/PAF1/KMT5C/SMYD4/EEF1AKMT3/VCPKMT/BCOR/KMT2A/TRMT61A/MBD3/CMTR2/GAMT/SETD1B/ASH2L/PCIF1/FTSJ3/PIH1D1/COMT/FAM98A/ATF7IP/SETD4/SETD7/NSD1/NIBAN2/IWS1/MIS18A/TRMT10B/GSTO1/WDR5/RNMT/CTCF/DMRTC2/TRMT1L/ETF1/MECP2/PICK1/TRMT44/NSUN4/PARP1/COQ5/PCMT1/PRMT1/BCDIN3D/E…	69
BP	GO:0006165	nucleoside diphosphate phosphorylation	30/2754	133/20692	0.00234025	0.0216434	0.0166884	GAPDH/TPI1/ALDOA/PKM/LDHA/ENO1/PGK1/PGAM1/PFKP/ENO2/NUP85/AK8/SEC13/AK1/HIF1A/GPI/HK1/STAT3/PGM2L1/ZBTB7A/MLXIPL/HK2/FOXK1/ADPGK/NUP188/NME3/FOXK2/GALK1/CMPK2/P2RX7	30
BP	GO:0071470	cellular response to osmotic stress	13/2754	42/20692	0.00237552	0.0219196	0.0169015	AQP1/ERRFI1/SERPINB6/ZFP36L1/TSPO/SLC2A1/DDX3X/AKR1B1/YBX3/PKD2/DYSF/RELB/CAB39	13
BP	GO:1902622	regulation of neutrophil migration	13/2754	42/20692	0.00237552	0.0219196	0.0169015	CD74/C1QBP/C5AR2/CXCR2/RAC1/CD99L2/THBS4/CAMK1D/RHOG/DYSF/C5AR1/MPP1/JAM3	13
BP	GO:0048145	regulation of fibroblast proliferation	21/2754	83/20692	0.00237952	0.0219315	0.0169106	FN1/S100A6/AQP1/GSTP1/SKI/JUN/FTH1/ANXA2/CD74/PDGFRB/FGF10/ZMIZ1/PDGFA/FOSL2/WNT5A/GAS6/CDKN1A/DDR2/PML/NDUFS4/B4GALT7	21
BP	GO:2001244	positive regulation of intrinsic apoptotic signaling pathway	17/2754	62/20692	0.00240817	0.0221704	0.0170948	SOD1/RACK1/RPS3/RPL11/PARK7/CAV1/FIS1/MCL1/RPS7/DDIT3/SFPQ/PMAIP1/NACC2/PIAS4/RAD9A/BCAP31/LCK	17
BP	GO:0009185	ribonucleoside diphosphate metabolic process	31/2754	139/20692	0.00241231	0.0221834	0.0171048	GAPDH/TPI1/GUK1/ALDOA/PKM/LDHA/ENO1/PGK1/PGAM1/PFKP/ENO2/NUP85/SEC13/AK1/AK2/HIF1A/GPI/HK1/STAT3/PGM2L1/NUDT5/ZBTB7A/MLXIPL/HK2/FOXK1/ADPGK/NUP188/FOXK2/MPP1/GALK1/P2RX7	31
BP	GO:1901796	regulation of signal transduction by p53 class mediator	38/2754	180/20692	0.00241597	0.022192	0.0171115	PPP1R13L/MUC1/RPL11/RPL5/DDX5/RPL23/TAF7/CD74/RPS7/CDK5RAP3/HDAC1/RPA2/PSMD10/PTTG1IP/NUAK1/KMT5A/BRD7/TAF11/CHD4/ZNF385A/PMAIP1/AKT1/MBD3/SPRED3/RPA1/TAF10/DYRK2/SPRED2/YJU2/RAD9A/ING5/PML/MEAF6/CSNK2A2/NOC2L/MAPK14/KDM1A/CDK5R1	38
BP	GO:0009260	ribonucleotide biosynthetic process	39/2754	186/20692	0.00242857	0.0222754	0.0171758	TMSB4X/GUK1/ALDOA/ATP5F1B/PKM/COX5B/ATP5MC2/VCP/ATP5PB/ATP5F1E/ENO1/PID1/IMPDH2/MPC2/ATP5MG/ATP5PO/ATP5PD/AK1/IMPDH1/AK2/ATP5MC1/GSTZ1/TECR/ADCY4/DLD/TGFB1/UCKL1/RFK/ATP5PF/STAT3/VPS9D1/PANK4/ACLY/ELOVL1/PAPSS2/SLC26A2/NME3/CAD/PARP1	39
BP	GO:0030641	regulation of cellular pH	23/2754	94/20692	0.00243054	0.0222754	0.0171758	ATP5F1B/ATP6V0E1/GRN/ROGDI/ATP6AP1/ATP6V1G1/MAPK3/ATP6AP2/CCDC115/ATP6V1B2/TMEM165/TMEM175/RAB7A/LACC1/ATP6V1E2/SLC4A2/CHP1/ATP6V0B/ATP6V0A1/SLC9A8/AVPR1A/MAFG/TM9SF4	23
BP	GO:0021782	glial cell development	28/2754	122/20692	0.00246048	0.0223981	0.0172704	CLU/ID2/SOD1/VIM/GSTP1/SKI/MXRA8/LAMB2/CD9/GRN/EIF2B4/NDRG1/AKT2/LRP1/FPR2/SOX4/SMO/AKT1/EIF2B5/B4GALT5/LDLR/EIF2B1/GSN/PTEN/PICK1/NCSTN/C5AR1/TTBK1	28
BP	GO:0038127	ERBB signaling pathway	32/2754	145/20692	0.00247466	0.0223981	0.0172704	HSP90AA1/ERRFI1/CAMLG/IFI6/SOX9/SPRY2/VPS25/EFEMP1/SHKBP1/RTN4/CDC42/MVP/REPS2/ARF4/AKT1/IQGAP1/TGFB1/DGKD/ARAP1/SPRY1/SH3KBP1/WDR54/SHC1/CDC37/RAB7A/SNX6/LGMN/GPRC5A/ERBB2/MVB12A/TGFA/HIP1	32
BP	GO:0031103	axon regeneration	15/2754	52/20692	0.00247897	0.0223981	0.0172704	JUN/LAMB2/CTNNA1/TSPO/GRN/TNC/KLF4/MAPK8IP3/LRP1/PTPRF/KREMEN1/LRIG2/APOD/PTEN/JAM3	15
CC	GO:0005583	fibrillar collagen trimer	6/2754	12/20692	0.00248806	0.0223981	0.0172704	LUM/COL3A1/COL5A2/COL1A1/COL5A1/COL27A1	6
BP	GO:0014745	negative regulation of muscle adaptation	6/2754	12/20692	0.00248806	0.0223981	0.0172704	IGFBP5/ERRFI1/LMNA/FOXO1/KLF4/SMAD3	6
CC	GO:0034709	methylosome	6/2754	12/20692	0.00248806	0.0223981	0.0172704	SNRPD2/SNRPB/SNRPE/SNRPD3/SNRPG/PRMT1	6
BP	GO:0042340	keratan sulfate catabolic process	6/2754	12/20692	0.00248806	0.0223981	0.0172704	LUM/FMOD/OGN/PRELP/OMD/HEXA	6
MF	GO:0043047	single-stranded telomeric DNA binding	6/2754	12/20692	0.00248806	0.0223981	0.0172704	HNRNPA1/RPA2/RPA1/HNRNPA2B1/NABP2/TERF2	6
MF	GO:0043295	glutathione binding	6/2754	12/20692	0.00248806	0.0223981	0.0172704	GSTP1/GSS/PTGES2/GSTM3/LANCL1/GSTM2	6
BP	GO:0060019	radial glial cell differentiation	6/2754	12/20692	0.00248806	0.0223981	0.0172704	RHOA/METTL14/FGF10/GLI3/STAT3/HES1	6
BP	GO:0070202	regulation of establishment of protein localization to chromosome	6/2754	12/20692	0.00248806	0.0223981	0.0172704	SPIDR/CCT6A/DKC1/CCT3/CCT2/WRAP53	6
BP	GO:0071679	commissural neuron axon guidance	6/2754	12/20692	0.00248806	0.0223981	0.0172704	VEGFA/SMO/ROBO3/GDNF/PTCH1/RYK	6
CC	GO:0098643	banded collagen fibril	6/2754	12/20692	0.00248806	0.0223981	0.0172704	LUM/COL3A1/COL5A2/COL1A1/COL5A1/COL27A1	6
BP	GO:1903441	protein localization to ciliary membrane	6/2754	12/20692	0.00248806	0.0223981	0.0172704	RAB29/BBIP1/ARL3/GGA1/TUB/WDR19	6
BP	GO:1904181	positive regulation of membrane depolarization	6/2754	12/20692	0.00248806	0.0223981	0.0172704	RACK1/DCN/TSPO/MLLT11/PARP1/P2RX7	6
BP	GO:1904816	positive regulation of protein localization to chromosome, telomeric region	6/2754	12/20692	0.00248806	0.0223981	0.0172704	CCT6A/DKC1/CCT3/CCT2/GNL3/WRAP53	6
BP	GO:0034763	negative regulation of transmembrane transport	29/2754	128/20692	0.0025557	0.0229815	0.0177202	ARL6IP5/OAZ1/CAV1/CALM1/YWHAQ/SLC6A9/PID1/AKT2/GSK3A/SELENOS/GNB5/CALM2/AKT1/OAZ2/ISCU/INPP5K/PKD2/KCNE1/GSTO1/PPIF/DYSF/PEA15/GPR35/PTEN/GSTM2/CACNB3/DRD3/CAB39/TCAF2	29
CC	GO:0022624	proteasome accessory complex	9/2754	24/20692	0.00256622	0.0229997	0.0177342	PSMD13/PSMD4/PSMD10/PSMC2/PSME1/PSMD2/PSME3/PSMC3/PSMD3	9
BP	GO:0036003	positive regulation of transcription from RNA polymerase II promoter in response to stress	9/2754	24/20692	0.00256622	0.0229997	0.0177342	MUC1/VEGFA/ATF4/NFE2L2/HSPA5/DDIT3/HIF1A/HSF1/NOTCH1	9
CC	GO:0044322	endoplasmic reticulum quality control compartment	9/2754	24/20692	0.00256622	0.0229997	0.0177342	CALR/MAN1B1/OS9/EDEM1/EDEM2/ERLEC1/DERL2/CANX/MARCHF6	9
BP	GO:1903900	regulation of viral life cycle	34/2754	157/20692	0.00257225	0.0230283	0.0177563	IFITM3/IFITM2/HSPA8/LGALS1/DDX5/CD74/PPIB/VPS4A/TRIM28/PABPC1/MAVS/PPIA/ZC3H12A/MPHOSPH8/DDX3X/RAD23A/P4HB/PPIH/LARP1/MX1/TBC1D20/ADAR/INPP5K/NOTCH1/ILF3/IFI27/APOBEC3C/TRIM38/VAPB/IFI16/GSN/PML/SHFL/TRIM5	34
BP	GO:0045444	fat cell differentiation	47/2754	235/20692	0.00258876	0.0231506	0.0178506	ZFP36L2/CEBPD/ID2/MAFB/ZFP36L1/XBP1/FABP4/SDF4/ARID5B/FGF10/FOXO1/KLF4/ZBTB16/ZC3H12A/AKT2/BNIP3/MEDAG/CMKLR1/DDIT3/RARRES2/BMP2/CTBP2/SIX1/ZNF385A/AKT1/HTR2C/HNRNPU/FBXO9/TGFB1/KLF5/TCF7L2/WNT5A/SREBF1/MEX3C/ZBTB7A/INSIG1/TGFB1I1/GRK5/CCND1/DYSF/TFAP2B/SMAD3/NR4A2/HES1/MAPK14/TMEM120B/JDP2	47
BP	GO:0046364	monosaccharide biosynthetic process	24/2754	100/20692	0.00260828	0.0232507	0.0179278	GAPDH/TPI1/ALDOA/SIRT7/KAT2A/ENO1/ATF4/PGK1/SLC39A14/FOXO1/PGAM1/ENO2/FAM3C/SELENOS/MST1/G6PC3/ARPP19/GPI/CLK2/AKR1B1/CRY1/MDH2/CHST15/WDR5	24
BP	GO:0031214	biomineral tissue development	35/2754	163/20692	0.00260855	0.0232507	0.0179278	ATRAID/COMP/MGP/ECM1/BMP6/FAM20C/LTBP3/SRGN/ASPN/ATF4/CCN1/SLC20A1/SOX9/ANKH/FOXO1/TXLNG/PKDCC/BMP2/ACVR2B/SBDS/FGR/HIF1A/COL1A1/BCOR/KLF10/OMD/TGFB1/NOTCH1/GAS6/FGFR2/DDR2/SMAD3/AXIN2/P2RX7/SBNO2	35
BP	GO:0110148	biomineralization	35/2754	163/20692	0.00260855	0.0232507	0.0179278	ATRAID/COMP/MGP/ECM1/BMP6/FAM20C/LTBP3/SRGN/ASPN/ATF4/CCN1/SLC20A1/SOX9/ANKH/FOXO1/TXLNG/PKDCC/BMP2/ACVR2B/SBDS/FGR/HIF1A/COL1A1/BCOR/KLF10/OMD/TGFB1/NOTCH1/GAS6/FGFR2/DDR2/SMAD3/AXIN2/P2RX7/SBNO2	35
BP	GO:0042339	keratan sulfate metabolic process	11/2754	33/20692	0.00263661	0.0234036	0.0180457	LUM/FMOD/OGN/ST3GAL1/B3GNT7/PRELP/ST3GAL4/OMD/B4GALT5/B3GNT2/HEXA	11
MF	GO:0051019	mitogen-activated protein kinase binding	11/2754	33/20692	0.00263661	0.0234036	0.0180457	DUSP1/DUSP6/MAPKAPK3/CDK5RAP3/MAPKAPK2/IQGAP1/DUSP7/DUSP8/MAPK14/TAB1/PRMT1	11
BP	GO:0090022	regulation of neutrophil chemotaxis	11/2754	33/20692	0.00263661	0.0234036	0.0180457	CD74/C1QBP/C5AR2/CXCR2/RAC1/THBS4/CAMK1D/DYSF/C5AR1/MPP1/JAM3	11
BP	GO:0051100	negative regulation of binding	36/2754	169/20692	0.00263723	0.0234036	0.0180457	CRTAC1/ACTB/TMSB4X/ID2/RACK1/NFKBIA/JUN/PARK7/CAV1/B2M/HFE/CPNE1/PTPRF/CSNK1E/MAPK3/DDIT3/SUMO3/MITD1/GPSM1/RUVBL2/ADNP/ADAM15/SMO/AKT1/DAB2/PPP3CA/PSME3IP1/CDKN1A/DVL1/IFI16/GTF2F1/PRKCD/RALB/ATP2A2/KDM1A/TTBK1	36
CC	GO:0031256	leading edge membrane	37/2754	175/20692	0.00265883	0.0235695	0.0181736	EEF1A1/RHOA/RPS3/SPRY4/ATF4/CFL1/SPRY2/PLEKHO1/PIEZO1/CIB1/AKT2/GABARAPL1/RAC1/ITGA5/THY1/ATP6AP2/PPP1R9B/EPS8L2/CDC42/PACSIN2/PDPN/FGR/EZR/DNM2/ARF4/SHISA6/CSPG4/NF2/PSD3/INPP5K/SPTBN1/MYO1C/PIP5K1C/PLXND1/PDE4A/ABCA7/THEM4	37
BP	GO:0045333	cellular respiration	39/2754	187/20692	0.00268281	0.0237562	0.0183176	IDH3G/COX6B1/PARK7/COX5B/COX6C/COX4I1/NDUFA1/NDUFB4/VCP/COX7C/NDUFS3/NDUFB8/UQCRC1/NDUFB2/UQCRH/BNIP3/NDUFS2/NDUFA4/SHMT2/HIF1A/COX7B/NDUFB9/DLD/NDUFB6/ISCU/MTFR1L/NDUFS6/MDH1B/NDUFB3/MDH2/NDUFB5/TRAP1/NDUFA3/UQCR11/SDHD/MECP2/DLST/NDUFS4/ACO1	39
BP	GO:0048284	organelle fusion	31/2754	140/20692	0.00271152	0.0239843	0.0184935	RAB34/FIS1/VAT1/ANXA2/ENO1/VAMP2/CALR/VPS4A/PID1/AKT2/ENO2/BNIP3/STX4/STX16/VAMP3/STX1A/ANXA1/STX12/TGFBRAP1/UVRAG/TMEM175/VTI1B/SNAP29/VPS39/STX10/RAB13/RAB7A/SEPTIN8/DYSF/GOSR1/VPS41	31
BP	GO:0010769	regulation of cell morphogenesis involved in differentiation	59/2754	310/20692	0.00271898	0.0240241	0.0185241	FN1/RHOA/S100A10/NTN1/NGEF/VEGFA/CTTN/BAIAP2/CFL1/CALR/C1QBP/PLXNB2/MYADM/CIB1/CYFIP1/SEMA3B/LRP1/SEMA4C/FLNA/RAC1/RTN4/SDC2/THY1/P4HB/CRK/SRF/CDC42/ADNP/PDPN/DNM2/YWHAH/SEMA3E/PAFAH1B1/ACTN4/PPP3CA/DPYSL2/WNT5A/ARPC2/SEMA4B/ANAPC2/IST1/OLFM1/CUL7/DBNL/PLXNB1/SIPA1L1/ARHGAP35/ARHGAP4/FGG/TIAM2/PLXND1/NEDD9/PTEN/TRIOBP/METRN/CAMK2B/LZTS3/RYK/CDK5R1	59
MF	GO:0060589	nucleoside-triphosphatase regulator activity	65/2754	348/20692	0.00274767	0.0242512	0.0186993	JUN/ERRFI1/ATP5IF1/TBC1D13/RGS16/TBC1D9B/DNAJC1/GPS1/ALS2CL/TBC1D10B/DNAJC19/BAG3/ARFGAP2/TBC1D2B/RASA3/ARFGAP1/RIC8A/ARHGAP39/RUNDC1/DNAJC24/RANBP1/THY1/NPRL2/TAGAP/EIF5/ASAP2/SYDE1/GNB5/STARD13/PFN1/GPSM1/ABR/GDI2/SIPA1L2/IQGAP1/TBC1D20/TBC1D17/ARAP1/VPS9D1/ATP1B1/AGAP3/RAP1GAP2/SGSM2/DNAJA1/SIPA1/BAG1/PLXNB1/TBCD/IPO5/SIPA1L1/ARHGAP35/ADPRH/TBC1D1/ARHGAP4/TIAM2/ARHGAP1/TBC1D2/RIN2/RIN3/ARL2/AR…	65
CC	GO:0005839	proteasome core complex	8/2754	20/20692	0.00276706	0.0243429	0.01877	PSMB4/PSMB3/PSMA4/PSMA3/PSMA5/PSMB6/PSMA7/PSMF1	8
MF	GO:0031418	L-ascorbic acid binding	8/2754	20/20692	0.00276706	0.0243429	0.01877	P4HTM/P3H3/PLOD1/PLOD3/ALKBH3/P4HA2/OGFOD3/P3H1	8
MF	GO:1990381	ubiquitin-specific protease binding	8/2754	20/20692	0.00276706	0.0243429	0.01877	PARK7/VCP/SELENOS/RAD23A/DERL2/SART3/MARCHF6/PTEN	8
BP	GO:0048144	fibroblast proliferation	21/2754	84/20692	0.0027823	0.0244249	0.0188332	FN1/S100A6/AQP1/GSTP1/SKI/JUN/FTH1/ANXA2/CD74/PDGFRB/FGF10/ZMIZ1/PDGFA/FOSL2/WNT5A/GAS6/CDKN1A/DDR2/PML/NDUFS4/B4GALT7	21
BP	GO:0050766	positive regulation of phagocytosis	18/2754	68/20692	0.00278489	0.0244249	0.0188332	SOD1/LMAN2/CALR/LRP1/FPR2/C3/CAMK1D/ABR/DNM2/RAPGEF1/CCL2/GAS6/RAB31/MFGE8/TUB/F2RL1/FCER1G/ABCA7	18
BP	GO:0048675	axon extension	28/2754	123/20692	0.0027893	0.0244249	0.0188332	FN1/HSP90AA1/NTN1/VEGFA/LAMB2/HSP90AB1/CTTN/ULK1/CYFIP1/SEMA3B/LRP1/SEMA4C/RTN4/SRF/ADNP/DNM2/SEMA3E/PAFAH1B1/DPYSL2/WNT5A/SEMA4B/ANAPC2/OLFM1/DBNL/DVL1/ARHGAP4/RYK/CDK5R1	28
BP	GO:1904375	regulation of protein localization to cell periphery	28/2754	123/20692	0.0027893	0.0244249	0.0188332	ACTB/RACK1/TMBIM1/ZDHHC8/LGALS3/VPS4A/PID1/CIB1/LRRC15/LRP1/STX4/PKDCC/PPP1R9B/RER1/PRKCZ/EZR/CNPY4/AKT1/DAB2/TGFB1/VTI1B/SPTBN1/RHOG/ARF6/TMEM59/STAC2/ZDHHC5/CSK	28
BP	GO:0070863	positive regulation of protein exit from endoplasmic reticulum	7/2754	16/20692	0.00279443	0.0244249	0.0188332	CD81/TMEM30B/SEC16A/EDEM1/EDEM2/BCAP31/TM9SF4	7
BP	GO:1900121	negative regulation of receptor binding	7/2754	16/20692	0.00279443	0.0244249	0.0188332	CRTAC1/B2M/HFE/PTPRF/RUVBL2/ADAM15/ATP2A2	7
CC	GO:0000421	autophagosome membrane	12/2754	38/20692	0.0028658	0.0249747	0.0192572	GABARAPL2/STING1/MAP1LC3B/ULK1/GABARAPL1/ATP6AP2/RPN2/UVRAG/SNAP29/LAMP2/MAP1LC3A/RAB7A	12
BP	GO:1905898	positive regulation of response to endoplasmic reticulum stress	12/2754	38/20692	0.0028658	0.0249747	0.0192572	CAV1/PTPN1/XBP1/NFE2L2/DDIT3/TMEM259/PMAIP1/EDEM1/EDEM2/UBQLN2/BCAP31/RNFT1	12
MF	GO:0030246	carbohydrate binding	52/2754	267/20692	0.00286656	0.0249747	0.0192572	CHI3L1/CHI3L2/PRG4/LGALS1/ALDOA/CDIPT/BSG/GALNT5/LMAN2/DGCR2/COLEC12/PKD1/FBXO2/CALR/LGALS3/GALNT18/MLEC/GALNT15/MAN2A2/PFKP/MAN2C1/GAA/MRC2/SLC2A3/UAP1/OS9/MAN2B2/P4HTM/P3H3/LOXL2/PPP1R3C/CLEC12A/GALNT1/SLC2A5/GPI/HK1/CLEC2L/PLOD1/HK2/GALNT10/PLOD3/CD93/CANX/ALKBH3/CLEC4E/LY75/P4HA2/GALNT12/OGFOD3/P3H1/GALK1/GUSB	52
BP	GO:0018393	internal peptidyl-lysine acetylation	35/2754	164/20692	0.00290079	0.0252459	0.0194662	MUC1/DMAP1/PARK7/TAF7/TADA3/KAT2A/MAPK3/NAA60/APBB1/MCM3AP/KANSL3/BRD7/RUVBL2/MORF4L2/KMT2A/TADA1/MBD3/SET/TAF10/ING4/PIH1D1/KAT8/IWS1/MSL1/WDR5/DPF2/CTCF/MORF4L1/MECP2/PHF10/KANSL2/ING5/TADA2B/MEAF6/NOC2L	35
BP	GO:0050852	T cell receptor signaling pathway	42/2754	206/20692	0.00294022	0.0255617	0.0197097	CD81/PSMB4/RPS3/PSMB3/RAB29/PSMA4/LGALS3/EIF2B4/ZC3H12A/PSMA3/ICOSLG/PSMD13/PSMD4/PSMA5/PSMD10/THY1/KCNN4/ELF1/PSMC2/PSMB6/RELA/EZR/DUSP22/PSMA7/PSME1/PSMD2/EIF2B5/TAB2/NFKBIZ/TRAF6/BTN3A1/EIF2B1/PSME3/PSMC3/CD276/CUL1/SKP1/CACNB3/PSMF1/LCK/CSK/PSMD3	42
BP	GO:0007249	I-kappaB kinase/NF-kappaB signaling	55/2754	286/20692	0.00294369	0.0255644	0.0197118	S100A4/RHOA/GSTP1/NFKBIA/HSPB1/BCL3/LGALS1/UBC/RPS27A/ECM1/TNFRSF1A/CPNE1/GJA1/CD74/SLC20A1/S100B/RIPK1/RHOC/MAVS/HDAC1/PIDD1/ZC3H12A/FLNA/PPM1B/S100A13/FKBP1A/MYD88/TSPAN6/NDFIP1/TRIM52/RELA/SHISA5/AKT1/CARD19/NEK6/WNT5A/UBA52/IRF3/TRAF3IP2/MIER1/USP10/TRIM38/TAB2/TMED4/ZFAND6/TRAF6/F2RL1/RELB/SLC44A2/TLE1/PPP5C/TFG/TRIM5/TAB1/MTDH	55
BP	GO:0009615	response to virus	65/2754	349/20692	0.00294742	0.0255695	0.0197158	IFITM3/HTRA1/CLU/IFITM2/ARF1/HSPB1/BCL3/TPT1/STING1/ENO1/ACOD1/CFL1/SELENOK/IFI6/C1QBP/DDX41/MAVS/DTX3L/SLFN11/ABCF3/ZC3H12A/IVNS1ABP/AUP1/BNIP3L/FLNA/PPM1B/BNIP3/DDX3X/TSPAN6/TRIM52/MLKL/RELA/PUM1/FGR/PMAIP1/NPC2/ABCE1/MX1/ZCCHC3/DDX17/ADAR/ILF3/HYAL1/IRF3/TRAF3IP2/ZNF175/IFI27/PRF1/APOBEC3C/IFIT3/TRIM38/PHB2/HNRNPUL1/IFI16/GTF2F1/NCBP3/F2RL1/PML/SHFL/TRIM5/MAPK14/SEC14L1/CLPB/TRIM56/POLR3A	65
BP	GO:0043462	regulation of ATPase activity	20/2754	79/20692	0.00296136	0.025663	0.0197878	GABARAPL2/ATP5IF1/DYNLL1/FGF10/DNAJC1/TPM2/DNAJC19/CHTOP/DNAJC24/PFN1/SNRNP70/VCPKMT/HNRNPU/ATP1B1/VMA21/DNAJA1/CNN3/PPIF/DNAJA2/TNNT3	20
BP	GO:1903749	positive regulation of establishment of protein localization to mitochondrion	16/2754	58/20692	0.00298446	0.0258356	0.0199209	TOMM7/YWHAQ/PDCD5/UBL5/LEPROT/SREBF2/GSK3A/PMAIP1/YWHAH/MICALL2/UBE2L3/YWHAB/BAP1/USP36/UBE2D3/CSNK2A2	16
BP	GO:0030521	androgen receptor signaling pathway	13/2754	43/20692	0.00299644	0.0258708	0.0199481	RHOA/DDX5/PARK7/PMEPA1/HDAC1/ZMIZ1/NCOR2/DAB2/DDX17/ZBTB7A/FKBP4/SAFB2/FOXP1	13
BP	GO:0046688	response to copper ion	13/2754	43/20692	0.00299644	0.0258708	0.0199481	MT2A/AQP1/SOD1/SOD3/PARK7/MT1E/NFE2L2/MT1X/S100A13/LOXL2/HSF1/BACE1/MAP1LC3A	13
MF	GO:0016922	nuclear receptor binding	24/2754	101/20692	0.00299809	0.0258708	0.0199481	DDX5/PARK7/TADA3/CALR/RERG/NCOR2/YWHAH/PKN1/STAT3/TAF10/ZBTB7A/NSD1/PHB2/VDR/TACC1/TGFB1I1/FUS/RXRA/SMAD3/NR4A2/PARP1/FKBP4/FOXP1/KDM1A	24
BP	GO:0006029	proteoglycan metabolic process	22/2754	90/20692	0.00302227	0.0260519	0.0200877	NDNF/BGN/DCN/CHST3/SULF2/BPNT2/CSGALNACT1/EXTL2/BMP2/CSPG4/TCF7L2/B3GAT3/HYAL1/CHST15/NDST1/CHPF2/HEXA/IDS/CHST11/SGSH/B4GALT7/CHST14	22
BP	GO:0008333	endosome to lysosome transport	15/2754	53/20692	0.00303923	0.0261678	0.0201771	VCP/UBXN6/M6PR/HMGXB4/DTX3L/RHOB/TGFBRAP1/VPS39/SNX27/AKTIP/RAB7A/CHMP5/MVB12A/DENND3/VPS41	15
BP	GO:0007569	cell aging	27/2754	118/20692	0.00304217	0.0261678	0.0201771	ID2/SOD1/ECRG4/B2M/PRELP/CALR/LMNA/NPM1/ZMIZ1/RSL1D1/SERPINE1/NUAK1/MARCHF5/SRF/YBX1/VASH1/NEK6/ERCC1/ULK3/TERF2/CDKN1A/FOXM1/PRKCD/MNT/PTEN/PML/MAPK14	27
BP	GO:0031952	regulation of protein autophosphorylation	14/2754	48/20692	0.00304828	0.0261927	0.0201963	JUN/ERRFI1/VEGFA/CAV1/CALM1/DDX3X/PDGFA/MVP/TAOK2/GFRA2/CALM2/IQGAP1/TNKS1BP1/CHP1	14
BP	GO:0046777	protein autophosphorylation	47/2754	237/20692	0.00307827	0.0263311	0.020303	JUN/ERRFI1/VEGFA/CAV1/CALM1/MAPKAPK3/PDGFRB/RIPK1/TRIM28/ULK1/TNK1/MAPKAPK2/MKNK2/MAPK3/DDX3X/THY1/PDGFA/MAP2K2/FGFR1/MVP/TAOK2/FGR/CLK1/GFRA2/CALM2/AKT1/DYRK1B/DAPK3/IQGAP1/NEK6/ULK3/CLK2/FGFR2/HTATIP2/TNKS1BP1/DDR2/GRK5/ERBB2/CSNK1G2/CAD/CLK3/CHP1/TAOK3/CAMK2B/CDK12/LCK/CSK	47
BP	GO:0001958	endochondral ossification	10/2754	29/20692	0.00308385	0.0263311	0.020303	GNAS/BMP6/FOXC1/INPPL1/FGF18/NAB1/BPNT2/CSGALNACT1/COL1A1/NAB2	10
BP	GO:0006294	nucleotide-excision repair, preincision complex assembly	10/2754	29/20692	0.00308385	0.0263311	0.020303	UBC/RPS27A/RBX1/RPA2/ERCC3/XPC/RPA1/CHD1L/UBA52/PARP1	10
BP	GO:0036075	replacement ossification	10/2754	29/20692	0.00308385	0.0263311	0.020303	GNAS/BMP6/FOXC1/INPPL1/FGF18/NAB1/BPNT2/CSGALNACT1/COL1A1/NAB2	10
BP	GO:0061099	negative regulation of protein tyrosine kinase activity	10/2754	29/20692	0.00308385	0.0263311	0.020303	RACK1/ERRFI1/CAV1/VPS25/THY1/MVP/DUSP22/SNX6/GPRC5A/CEP43	10
BP	GO:0150117	positive regulation of cell-substrate junction organization	10/2754	29/20692	0.00308385	0.0263311	0.020303	S100A10/VEGFA/SDC4/RAC1/THY1/MAPRE2/IQGAP1/ARF6/SMAD3/PPM1F	10
BP	GO:0048199	vesicle targeting, to, from or within Golgi	19/2754	74/20692	0.00313812	0.0267382	0.0206169	TRAPPC2L/SERPINA1/PEF1/CSNK1D/TMED10/ARFGAP2/TRAPPC3/SEC16A/SEC13/RAB1A/CNIH1/PDCD6/TBC1D20/TRAPPC5/SEC31A/GOSR1/PPP6R1/TGFA/TFG	19
BP	GO:0051881	regulation of mitochondrial membrane potential	19/2754	74/20692	0.00313812	0.0267382	0.0206169	ARL6IP5/SOD1/RACK1/DCN/PARK7/ATP5IF1/PRDX3/VCP/TSPO/IFI6/PID1/AKT2/BNIP3L/BNIP3/PMAIP1/AKT1/MLLT11/PARP1/P2RX7	19
BP	GO:0031123	RNA 3'-end processing	33/2754	153/20692	0.00315141	0.0267958	0.0206613	SRSF2/RPS21/CPSF7/EXOSC8/SRSF7/ZFP36L1/RNPS1/SRSF1/CSTF1/PABPC1/DKC1/TENT4A/PABPC1L/CPSF1/FBL/CHTOP/SARNP/SRSF6/SRSF5/PAF1/SRSF11/HSF1/SRRM1/DDX39A/SLBP/SRSF9/SSU72/INTS1/DHX38/POLR2D/ZC3H11A/PARN/RNF40	33
BP	GO:0046031	ADP metabolic process	28/2754	124/20692	0.00315477	0.0267958	0.0206613	GAPDH/TPI1/ALDOA/PKM/LDHA/ENO1/PGK1/PGAM1/PFKP/ENO2/NUP85/SEC13/AK1/AK2/HIF1A/GPI/HK1/STAT3/PGM2L1/ZBTB7A/MLXIPL/HK2/FOXK1/ADPGK/NUP188/FOXK2/GALK1/P2RX7	28
BP	GO:0051101	regulation of DNA binding	28/2754	124/20692	0.00315477	0.0267958	0.0206613	TMSB4X/ID2/NFKBIA/SKI/BCL3/JUN/PARK7/CPNE1/TXN/EDF1/HMGB2/FOXC1/TRIM28/KLF4/DDIT3/SUMO3/SMO/TGFB1/TAF10/ZBTB7A/NSD1/NIBAN2/IFI16/TRAF6/MAU2/PARP1/HES1/KDM1A	28
BP	GO:0090174	organelle membrane fusion	25/2754	107/20692	0.00316613	0.0268641	0.020714	RAB34/ANXA2/VAMP2/CALR/VPS4A/AKT2/STX4/STX16/VAMP3/STX1A/ANXA1/STX12/TGFBRAP1/UVRAG/TMEM175/VTI1B/SNAP29/VPS39/STX10/RAB13/RAB7A/SEPTIN8/DYSF/GOSR1/VPS41	25
BP	GO:1902107	positive regulation of leukocyte differentiation	34/2754	159/20692	0.00319069	0.0270443	0.0208529	FOS/RHOA/ID2/HAX1/JUN/GNAS/VSIR/ZFP36L1/CD74/XBP1/CSF1/TGFBR2/TRIB1/ATP6AP1/RIPK1/AXL/ZBTB16/NKAP/ZMIZ1/HLX/ANXA1/SOX4/PRKCZ/ACIN1/KLF10/TGFB1/GLI3/GAS6/SART1/IL1RL2/ZBTB46/NFKBIZ/TRAF6/AP3D1	34
BP	GO:0045089	positive regulation of innate immune response	43/2754	213/20692	0.00320248	0.0271159	0.0209081	PSMB4/LAG3/MUC1/PSMB3/STING1/RPS19/PSMA4/HMGB2/RAF1/MAVS/PSMA3/FPR2/PSMD13/PSMD4/PSMA5/PSMD10/PSMC2/PSMB6/RELA/SFPQ/ZCCHC3/PSMA7/PSME1/WNT5A/PSMD2/IRF3/MUC4/TAB2/IFI16/TRAF6/PRKCD/FCER1G/RELB/CLEC4E/PSME3/PSMC3/TRIM5/CUL1/SKP1/TAB1/RBM14/PSMF1/PSMD3	43
BP	GO:0016482	cytosolic transport	35/2754	165/20692	0.00322063	0.0272411	0.0210047	ARFRP1/RAB29/YKT6/TBC1D10B/MSN/RAB14/RAB6B/MAPK3/STX16/VAMP3/MAP2K2/KLHL20/EZR/DAB2/WDR91/VPS35/VPS26B/TBC1D17/VTI1B/GGA1/ARL1/STX10/SGSM2/TMEM87B/AKTIP/RAB7A/SNX6/RAB6D/GAK/GOSR1/VPS29/RHOBTB3/KIF1C/SNX8/SLC66A2	35
CC	GO:0019898	extrinsic component of membrane	58/2754	306/20692	0.0032243	0.0272438	0.0210068	S100A6/RHOA/S100A10/GNAS/ERRFI1/CTNNA1/UBXN6/GNAI2/ANXA2/SERPINE2/COQ4/ULK1/ZC3H12A/TNK1/EHD2/GNG5/GNG12/FKBP1A/GNG11/NUCB1/ANXA1/GNB5/CCDC115/MITD1/SOCS2/SCRIB/SNX33/DLG4/PACSIN2/ZFYVE1/FGR/EZR/GFRA2/COQ8B/ATG2A/WDR91/CYTH1/IQGAP1/PPP3CA/GRAMD1A/ESYT2/PLEKHA4/ANXA13/MFGE8/STAC2/DOC2A/RAB7A/ASPSCR1/ATP2A2/COQ5/PML/VAC14/RACGAP1/TAMM41/RNF40/HIP1/GNA13/LCK	58
CC	GO:0031253	cell projection membrane	64/2754	344/20692	0.0032389	0.0272701	0.021027	EEF1A1/RHOA/AQP1/MXRA8/RPS3/CA9/HSP90AB1/CYBRD1/MFSD10/SEPTIN2/SPRY4/ATF4/PKD1/CFL1/SPRY2/TXNDC15/PLEKHO1/PIEZO1/CIB1/MSN/SLC6A19/AKT2/GABARAPL1/RAC1/RAB35/ITGA5/THY1/ATP6AP2/PPP1R9B/EPS8L2/FSCN1/PACSIN2/SMO/PDPN/FGR/EZR/DNM2/ARF4/SHISA6/CSPG4/NF2/PSD3/INPP5K/SNAP29/ARPC2/SPTBN1/DPEP1/DHRS3/MYO1C/ARF6/PKD2/PIP5K1C/EVC/IQCE/PLXND1/SLC26A2/EHD1/PTCH1/PDE4A/CLTB/ABCA7/GNA13/MYO10/THEM4	64
BP	GO:0002690	positive regulation of leukocyte chemotaxis	23/2754	96/20692	0.0032402	0.0272701	0.021027	VEGFA/CD74/CSF1/CALR/C1QBP/IL6R/CXCR2/FPR2/RAC1/CMKLR1/THBS4/MAPK3/RARRES2/SERPINE1/CAMK1D/CREB3/WNT5A/GAS6/LGMN/DYSF/F2RL1/C5AR1/MAPK14	23
CC	GO:0097525	spliceosomal snRNP complex	23/2754	96/20692	0.0032402	0.0272701	0.021027	SNRPD2/HTATSF1/SNRPB/SNRPE/PRPF31/ZMAT2/SNRPD3/SF3B1/LSM4/SNRPB2/LUC7L2/SNRPG/PPIH/SNRNP70/SNRPA1/TXNL4A/SF3B2/SF3B6/LUC7L3/SART1/SART3/LUC7L/SNRPC	23
BP	GO:0006970	response to osmotic stress	21/2754	85/20692	0.00324084	0.0272701	0.021027	AQP1/ERRFI1/HSP90AB1/SERPINB6/ZFP36L1/TSPO/TSC22D3/ICOSLG/SLC2A1/DDX3X/MAP2K7/PKN1/AKR1B1/YBX3/NOLC1/PKD2/DYSF/RELB/NFAT5/LRRC8A/CAB39	21
BP	GO:0007015	actin filament organization	78/2754	434/20692	0.00327893	0.0275621	0.0212522	TMSB10/RHOA/TMSB4X/HAX1/S100A10/ARF1/ALDOA/BRK1/WASF2/ACTG1/RGCC/CTTN/BAIAP2/TPM4/HSP90B1/CCN2/CAPG/CFL1/ZYX/INPPL1/ITGB5/SDC4/TPM2/MYADM/RHOC/TNFAIP1/CYFIP1/FLNA/RAC1/SORBS3/DSTN/DPYSL3/SHROOM1/ARFIP2/PPP1R9B/PFN1/SRF/FSCN1/CDC42/EZR/ARPC5L/RHOB/MICALL2/WHAMM/ACTN4/ARAP1/NF2/MTPN/INPP5K/ARPC2/PLS3/SPTBN1/MYO1C/ACTN1/SSH3/RHOG/ARF6/SH3KBP1/DBNL/ARHGAP35/RND3/CAP1/ADD1/PRKCD/MICAL1/AVIL/GSN/CAPZA1…	78
MF	GO:0019210	kinase inhibitor activity	18/2754	69/20692	0.00330779	0.0277758	0.021417	RACK1/HSPB1/TRIB1/SPRY2/CIB1/NPM1/ITPRIP/CDKN1A/SPRED2/PRKAR1A/CDKN1B/PKIG/DUS2/CHP1/WARS1/TAOK3/SMCR8/CEP43	18
BP	GO:0007009	plasma membrane organization	26/2754	113/20692	0.00331535	0.0278106	0.0214438	CLU/SOD1/PSAP/CAV1/BAIAP2/NDRG1/AKT2/EHD2/STX4/SNX33/PACSIN2/DNM2/AKT1/WHAMM/SPTBN1/MYH9/COL5A1/SYPL2/PRKCD/DYSF/GSN/PTEN/ATP2A2/ABCA7/PLEKHM2/P2RX7	26
BP	GO:0009135	purine nucleoside diphosphate metabolic process	30/2754	136/20692	0.00333584	0.0279248	0.0215318	GAPDH/TPI1/GUK1/ALDOA/PKM/LDHA/ENO1/PGK1/PGAM1/PFKP/ENO2/NUP85/SEC13/AK1/AK2/HIF1A/GPI/HK1/STAT3/PGM2L1/ZBTB7A/MLXIPL/HK2/FOXK1/ADPGK/NUP188/FOXK2/MPP1/GALK1/P2RX7	30
BP	GO:0009179	purine ribonucleoside diphosphate metabolic process	30/2754	136/20692	0.00333584	0.0279248	0.0215318	GAPDH/TPI1/GUK1/ALDOA/PKM/LDHA/ENO1/PGK1/PGAM1/PFKP/ENO2/NUP85/SEC13/AK1/AK2/HIF1A/GPI/HK1/STAT3/PGM2L1/ZBTB7A/MLXIPL/HK2/FOXK1/ADPGK/NUP188/FOXK2/MPP1/GALK1/P2RX7	30
BP	GO:0044262	cellular carbohydrate metabolic process	56/2754	294/20692	0.00336362	0.0281283	0.0216888	TPI1/SIRT7/CALM1/B3GNT7/KAT2A/HRH1/GYG2/FOXO1/PGAM1/BPNT2/GAA/AKT2/SLC2A1/GNE/CSGALNACT1/GSK3A/FAM3C/PCDH12/SELENOS/MST1/PYGB/PPP1R3C/POMK/TREH/ARPP19/PMAIP1/AKT1/HK1/CLK2/IL6ST/STAT3/PGM2L1/INPP5K/ENOSF1/AKR1B1/RPE/HK2/CRY1/NAGK/GYG1/DYRK2/B4GALT5/B3GNT2/FOXK1/WDR5/NDST1/DYSF/STK40/PPP1CC/PTEN/IGFBP3/FOXK2/MECP2/GNPTG/GALK1/GUSB	56
BP	GO:0007224	smoothened signaling pathway	31/2754	142/20692	0.00340594	0.0284529	0.0219391	FKBP8/GAS1/RAB34/CTNNA1/SEPTIN2/VCP/SERPINE2/TGFBR2/PRRX1/TXNDC15/FGF10/ARL3/CDON/IFT46/SMO/IFT172/GLI3/CIBAR1/ULK3/DYRK2/FGFR2/GORAB/NDST1/EVC/TULP3/WDR19/B9D1/PTCH1/BOC/HES1/DZIP1L	31
BP	GO:0006891	intra-Golgi vesicle-mediated transport	11/2754	34/20692	0.00343556	0.0285857	0.0220415	GABARAPL2/COPE/TRAPPC3/RAB6B/COPB2/COPA/VTI1B/RAB6D/GOSR1/COPZ1/COPZ2	11
BP	GO:0032212	positive regulation of telomere maintenance via telomerase	11/2754	34/20692	0.00343556	0.0285857	0.0220415	PNKP/HNRNPA1/CCT6A/DKC1/MAPK3/CCT3/CCT2/HMBOX1/MAP2K7/NAF1/PARN	11
BP	GO:0043516	regulation of DNA damage response, signal transduction by p53 class mediator	11/2754	34/20692	0.00343556	0.0285857	0.0220415	DDX5/CD74/PSMD10/PTTG1IP/KMT5A/ZNF385A/PMAIP1/SPRED3/SPRED2/YJU2/KDM1A	11
CC	GO:0030532	small nuclear ribonucleoprotein complex	24/2754	102/20692	0.00343592	0.0285857	0.0220415	SNRPD2/HTATSF1/SNRPB/SNRPE/PRPF31/ZMAT2/SNRPD3/SF3B1/LSM4/SNRPB2/LUC7L2/SNRPG/PPIH/SNRNP70/SNRPA1/TXNL4A/SF3B2/SF3B6/LUC7L3/SART1/SART3/LSM10/LUC7L/SNRPC	24
BP	GO:0031397	negative regulation of protein ubiquitination	20/2754	80/20692	0.00346412	0.0287909	0.0221996	RPS3/RPL11/SIRT7/RPL5/CAMLG/PARK7/RPL23/CAV1/TSPO/UBXN1/RPS7/VPS28/DTX3L/IVNS1ABP/SOX4/AKT1/DNAJA1/CRY1/DYSF/CHP1	20
BP	GO:0006094	gluconeogenesis	22/2754	91/20692	0.00349494	0.0289876	0.0223514	GAPDH/TPI1/ALDOA/SIRT7/KAT2A/ENO1/ATF4/PGK1/SLC39A14/FOXO1/PGAM1/ENO2/FAM3C/SELENOS/MST1/G6PC3/ARPP19/GPI/CLK2/CRY1/MDH2/WDR5	22
BP	GO:0042475	odontogenesis of dentin-containing tooth	22/2754	91/20692	0.00349494	0.0289876	0.0223514	HTRA1/BSG/FAM20C/CTNNA1/CSF1/ROGDI/NFIC/FOXC1/TNC/FGF10/FOXO1/HDAC1/SERPINE1/ANKRD11/BMP2/ACVR2B/TNFRSF11B/SMO/PERP/GLI3/NF2/TRAF6	22
BP	GO:0070920	regulation of production of small RNA involved in gene silencing by RNA	9/2754	25/20692	0.00354182	0.0293166	0.022605	DDX5/RIPK1/ZC3H12A/MAP2K2/NCOR2/TGFB1/PPP3CA/STAT3/BCDIN3D	9
BP	GO:2001026	regulation of endothelial cell chemotaxis	9/2754	25/20692	0.00354182	0.0293166	0.022605	TMSB4X/HSPB1/VEGFA/FGF18/SMOC2/FGFR1/NOTCH1/FGF2/LGMN	9
BP	GO:0007093	mitotic cell cycle checkpoint	35/2754	166/20692	0.00357012	0.0295207	0.0227624	DUSP1/MUC1/RPS27L/RGCC/VPS4A/GADD45A/CNOT11/CDK5RAP3/PIDD1/BTG2/RPA2/MRNIP/SOX4/TAOK2/XPC/ZNF385A/E2F4/TGFB1/NABP2/DONSON/CDKN1A/CDKN1B/PLAGL1/TNKS1BP1/FOXN3/RAD9A/CCND1/ARID3A/MUS81/TAOK3/PML/PRMT1/PRCC/MAP3K20/CNOT3	35
BP	GO:0018394	peptidyl-lysine acetylation	36/2754	172/20692	0.00358631	0.0296244	0.0228424	MUC1/DMAP1/PARK7/TAF7/TADA3/KAT2A/MAPK3/NAA60/APBB1/MCM3AP/KANSL3/BRD7/RUVBL2/SOX4/MORF4L2/KMT2A/TADA1/MBD3/SET/TAF10/ING4/PIH1D1/KAT8/IWS1/MSL1/WDR5/DPF2/CTCF/MORF4L1/MECP2/PHF10/KANSL2/ING5/TADA2B/MEAF6/NOC2L	36
BP	GO:0051402	neuron apoptotic process	48/2754	245/20692	0.003593	0.0296323	0.0228484	NDNF/RHOA/GAPDH/SOD1/JUN/PARK7/CRLF1/HSP90AB1/FIS1/GRN/ATF4/MCL1/HSPA5/FOXO3/RETREG1/AXL/FAS/BTG2/AKT2/LRP1/BNIP3/HSPD1/GSK3A/DDIT3/DIABLO/CDC42/DNAJC5/ADNP/SIX1/HIF1A/FAM162A/SET/BACE1/CCL2/AKT1S1/SNX6/NRBP2/LGMN/LANCL1/TFAP2B/MECP2/GDNF/NR4A2/PARP1/NCSTN/C5AR1/NLRP1/CDK5R1	48
MF	GO:0016667	oxidoreductase activity, acting on a sulfur group of donors	16/2754	59/20692	0.00359821	0.0296323	0.0228484	PRDX3/PCYOX1/TXN/PGK1/GLRX/TXN2/CCS/STAB1/PDIA3/GLRX5/P4HB/QSOX1/DLD/PTGES2/GSTO1/GSTK1	16
BP	GO:0048008	platelet-derived growth factor receptor signaling pathway	16/2754	59/20692	0.00359821	0.0296323	0.0228484	VEGFA/TXNIP/PTPN1/ARID5B/PDGFRB/LRP1/PDGFA/PDGFRL/LRIG2/IQGAP1/CSPG4/RAPGEF1/APOD/PTEN/PLAT/HIP1	16
BP	GO:0050768	negative regulation of neurogenesis	56/2754	295/20692	0.00362586	0.0298298	0.0230007	RHOA/ID2/VIM/SKI/LGALS1/NTN1/NGEF/CTNNA1/B2M/RAB29/TSPO/DAAM2/COL3A1/CTDSP1/CALR/MYLIP/FOXO3/SOX9/EFNB2/CIB1/PMP22/SEMA3B/LRP1/SEMA4C/DPYSL3/GSK3A/RTN4/THY1/KREMEN1/TMEM98/SPOCK1/YWHAH/LRIG2/SEMA3E/GNRH1/GLI3/PAFAH1B1/PPP3CA/STAT3/WNT5A/NOTCH1/SEMA4B/RAP1GAP2/ARF6/ARHGAP4/LDLR/DIXDC1/RNF10/PTEN/GAK/TNN/FKBP4/HES1/RYK/DRD3/CDK5R1	56
BP	GO:0033683	nucleotide-excision repair, DNA incision	12/2754	39/20692	0.00364597	0.0299649	0.0231049	UBC/RPS27A/RBX1/RPA2/ERCC3/POLD2/RPA1/CHD1L/ERCC1/UBA52/POLK/PARP1	12
BP	GO:0031100	animal organ regeneration	19/2754	75/20692	0.00368865	0.0301934	0.0232811	RPL10/GSTP1/NNMT/PKM/HFE/TGFBR2/SULF2/FPGS/AXL/SRSF5/GLI3/NOTCH1/GAS6/CDKN1A/CCND1/CAD/PTCH1/C5AR1/CSNK2A2	19
BP	GO:0033143	regulation of intracellular steroid hormone receptor signaling pathway	19/2754	75/20692	0.00368865	0.0301934	0.0232811	RHOA/DDX5/PARK7/UFSP2/CALR/HDAC1/KMT2D/AXIN1/KANK2/NCOR2/DAB2/YAP1/ZBTB7A/CRY1/PHB2/PARP1/SAFB2/PPP5C/FOXP1	19
BP	GO:0035019	somatic stem cell population maintenance	19/2754	75/20692	0.00368865	0.0301934	0.0232811	ZFP36L2/SKI/POLR2C/SOX9/FGF10/RAF1/KLF4/SOX4/ELF5/KLF10/STAT3/YAP1/FGF2/PAX2/POLR2D/POLR2A/FOXP1/HES1/BCL9L	19
BP	GO:0048844	artery morphogenesis	19/2754	75/20692	0.00368865	0.0301934	0.0232811	COMP/VEGFA/COL3A1/FOXC1/PRRX1/PDGFRB/EFNB2/LRP1/ZMIZ1/SRF/SOX4/SIX1/NOTCH1/ADAMTS9/PKD2/LDLR/TFAP2B/HES1/NPRL3	19
BP	GO:0006749	glutathione metabolic process	15/2754	54/20692	0.00369956	0.0302522	0.0233264	SOD1/GSTP1/PARK7/GSS/NFE2L2/GPX4/GSTM5/HAGH/GSTZ1/GGCT/DPEP1/GGT7/GSTM3/GSTK1/GSTM2	15
BP	GO:0030516	regulation of axon extension	23/2754	97/20692	0.00372331	0.0303547	0.0234055	FN1/NTN1/VEGFA/CTTN/CYFIP1/SEMA3B/LRP1/SEMA4C/RTN4/SRF/ADNP/DNM2/SEMA3E/PAFAH1B1/DPYSL2/WNT5A/SEMA4B/ANAPC2/OLFM1/DBNL/ARHGAP4/RYK/CDK5R1	23
BP	GO:1901184	regulation of ERBB signaling pathway	23/2754	97/20692	0.00372331	0.0303547	0.0234055	ERRFI1/IFI6/SPRY2/VPS25/SHKBP1/RTN4/CDC42/MVP/AKT1/DGKD/ARAP1/SPRY1/SH3KBP1/WDR54/SHC1/RAB7A/SNX6/LGMN/GPRC5A/ERBB2/MVB12A/TGFA/HIP1	23
BP	GO:1901655	cellular response to ketone	23/2754	97/20692	0.00372331	0.0303547	0.0234055	AQP1/ERRFI1/PARK7/KLF9/ACOD1/TNC/FOXO3/CBX3/AKR1C2/FOXO1/KLF4/MSN/GOLPH3/AKAP8/ADAM15/LARP1/FDX1/AKT1/AKR1B1/AHR/NCOA4/DCPS/PTGER4	23
MF	GO:0140296	general transcription initiation factor binding	13/2754	44/20692	0.00374339	0.0304878	0.0235081	TAF7/EDF1/FBL/PSMC2/TAF11/RUVBL2/HNRNPU/ERCC1/HNRNPF/AHR/GTF2F1/TCF4/BDP1	13
BP	GO:0009791	post-embryonic development	21/2754	86/20692	0.00376094	0.0305823	0.0235809	PPP1R13L/GNAS/VEGFA/C12orf57/INPPL1/ARID5B/KLF4/BPNT2/SELENOP/EFEMP1/ACVR2B/ERCC1/HMGN1/FGFR2/ALDH5A1/CELA1/CHST11/MECP2/NR4A2/ACO1/MMUT	21
BP	GO:0030004	cellular monovalent inorganic cation homeostasis	26/2754	114/20692	0.00376252	0.0305823	0.0235809	ATP5F1B/ATP6V0E1/GRN/ROGDI/ATP6AP1/ATP6V1G1/KCNJ2/MAPK3/ATP6AP2/CCDC115/ATP6V1B2/TMEM165/TMEM175/ATP1B1/RAB7A/LACC1/ATP6V1E2/SLC4A2/TFAP2B/CHP1/ATP6V0B/ATP6V0A1/SLC9A8/AVPR1A/MAFG/TM9SF4	26
BP	GO:0016579	protein deubiquitination	54/2754	283/20692	0.0037806	0.0306985	0.0236705	PSMB4/ACTB/RHOA/NFKBIA/UBC/RPS27A/PARK7/PSMB3/VCP/TADA3/USP19/UBXN1/NEDD8/PSMA4/KAT2A/RIPK1/ZC3H12A/PSMA3/PSMD13/PSMD4/PSMA5/PSMD10/ABRAXAS2/RAD23A/PSMC2/PSMB6/SHMT2/HIF1A/PSMA7/PSME1/OTUD5/BAP1/TAF10/USP21/UBA52/USP47/MBD6/PSMD2/USP10/SART3/FOXK1/USP36/TRAF6/PTEN/SMAD3/FOXK2/BABAM1/PSME3/TADA2B/PSMC3/JOSD2/TAB1/PSMF1/PSMD3	54
BP	GO:0048608	reproductive structure development	79/2754	443/20692	0.00381985	0.0309862	0.0238924	HTRA1/SOD1/TPPP3/JUNB/PSAP/DCN/BMP6/VEGFA/BSG/CST3/CTNNA1/HSP90AB1/PRDX3/ZFP36L1/GJA1/SERPINE2/PKD1/HMGB2/CCN1/EPAS1/FOXC1/HSPA5/TNC/FOXO3/SOX9/ARID5B/EIF2B4/PDGFRB/FGF10/STC2/TRIM28/ITGB8/DNAJC19/MEA1/AXL/FLNA/CTSB/CSDE1/TCF7/MAPK3/PCDH12/ANXA1/PLCD1/ADAM15/HIF1A/VASH1/AKT1/SF1/HSF1/TBC1D20/ERCC1/GNRH1/GLI3/WNT5A/NOTCH1/YBX3/EIF2B5/RAB13/CUL7/FGFR2/CDKN1B/PKD2/INHBA/VDR/NCOA4/CCND1/BPTF/WDR19/RX…	79
BP	GO:0006901	vesicle coating	18/2754	70/20692	0.00390958	0.0316824	0.0244292	TRAPPC2L/SERPINA1/PEF1/CSNK1D/TMED10/ARFGAP2/TRAPPC3/SEC16A/SEC13/RAB1A/CNIH1/PDCD6/TBC1D20/TRAPPC5/SEC31A/PPP6R1/TGFA/TFG	18
BP	GO:0008630	intrinsic apoptotic signaling pathway in response to DNA damage	24/2754	103/20692	0.00392627	0.0317648	0.0244928	CLU/BCL3/MUC1/RPS3/TPT1/TNFRSF1A/RPS27L/ACKR3/CD74/MCL1/MLH1/DDIAS/SHISA5/ZNF385A/USP47/NACC2/CDKN1A/DYRK2/TMEM109/PIAS4/IFI16/RAD9A/PML/KDM1A	24
BP	GO:0002683	negative regulation of immune system process	82/2754	463/20692	0.00392757	0.0317648	0.0244928	HTRA1/DUSP1/PSMB4/ID2/NFKBIA/LAG3/SERPING1/NBL1/VSIR/MAFB/HFE/ZFP36L1/GRN/CD74/COL3A1/TWSG1/RPS19/NFE2L2/TSC22D3/YTHDF3/ACOD1/LGALS3/TRIB1/SDC4/SOX9/TNFRSF14/C1QBP/TTLL12/H4C3/C5AR2/CIB1/AXL/ZBTB16/CXCR2/ZC3H12A/LOXL3/ZPBP2/PPM1B/N4BP2L2/THY1/HLX/TSPAN6/ELF1/SELENOS/NDFIP1/ANXA1/CRK/SCRIB/PAF1/FGR/ABR/EZR/AKT1/DUSP22/KLF13/PKN1/GNRH1/TGFB1/GLI3/CCL2/ADAR/NOTCH1/YTHDF2/APOD/PRKAR1A/PGLYRP2/TRIM38/…	82
CC	GO:0005697	telomerase holoenzyme complex	8/2754	21/20692	0.00395402	0.031899	0.0245962	SNRPB/SNRPE/DKC1/SNRPD3/HNRNPU/WRAP53/HNRNPC/SMG6	8
CC	GO:0030904	retromer complex	8/2754	21/20692	0.00395402	0.031899	0.0245962	ENTR1/VPS35/VPS26B/SNX27/RAB7A/SNX6/VPS29/SNX8	8
MF	GO:0019887	protein kinase regulator activity	38/2754	185/20692	0.00395594	0.031899	0.0245962	RACK1/HSPB1/RPLP1/RGCC/HSP90AB1/CALM1/TRIB1/SPRY2/CCNI/CIB1/CCNL2/NPM1/ITPRIP/ETAA1/DDX3X/MAP2K2/CALM2/IQGAP1/CCNC/CCND2/STRADA/GAS6/CDKN1A/SPRED2/PRKAR1A/CDKN1B/CDC37/PKIG/CCND1/GPRC5A/DUS2/GPRC5C/CHP1/TAOK3/SMCR8/CAB39/CEP43/CDK5R1	38
BP	GO:0009152	purine ribonucleotide biosynthetic process	36/2754	173/20692	0.0039614	0.0319113	0.0246057	TMSB4X/GUK1/ALDOA/ATP5F1B/PKM/COX5B/ATP5MC2/VCP/ATP5PB/ATP5F1E/ENO1/PID1/IMPDH2/MPC2/ATP5MG/ATP5PO/ATP5PD/AK1/IMPDH1/AK2/ATP5MC1/GSTZ1/TECR/ADCY4/DLD/TGFB1/ATP5PF/STAT3/VPS9D1/PANK4/ACLY/ELOVL1/PAPSS2/SLC26A2/NME3/PARP1	36
BP	GO:0051051	negative regulation of transport	85/2754	483/20692	0.00401961	0.0323392	0.0249357	ARL6IP5/RACK1/OAZ1/SLC35F6/PARK7/TNFRSF1A/SRGN/RGCC/CAV1/CALM1/YWHAQ/GJA1/GNAI2/CD74/TXN/SERPINE2/ATF4/SLC6A9/LGALS3/PID1/ERP29/BAG3/CYFIP1/AKT2/RAB11FIP5/LRSAM1/MRLN/RAC1/SREBF2/ANKRD13A/GSK3A/PKDCC/VAMP3/MAOB/OS9/SELENOS/NDFIP1/ANXA1/GNB5/SNX33/DLG4/PACSIN2/ABR/CALM2/AKT1/OAZ2/VPS35/PPP3CA/ISCU/ATP5PF/INPP5K/SREBF1/NOTCH1/COMT/APOD/ERLEC1/ARF6/CRY1/DERL2/WDR54/PKD2/KCNE1/RAB7A/INHBA/INSIG1/PKIG…	85
BP	GO:0031058	positive regulation of histone modification	22/2754	92/20692	0.00402792	0.0323392	0.0249357	MUC1/VEGFA/KAT2A/LMNA/RTF1/AKAP8/CHTOP/MAPK3/BRD7/PAF1/RUVBL2/KMT2A/SREBF1/PIH1D1/SART3/WDR5/DMRTC2/MECP2/TADA2B/RNF40/KDM1A/JDP2	22
BP	GO:1903321	negative regulation of protein modification by small protein conjugation or removal	22/2754	92/20692	0.00402792	0.0323392	0.0249357	RPS3/RPL11/SIRT7/RPL5/CAMLG/PARK7/RPL23/CAV1/TSPO/UBXN1/RPS7/VPS28/COPS9/DTX3L/IVNS1ABP/RELA/SOX4/AKT1/DNAJA1/CRY1/DYSF/CHP1	22
BP	GO:0032970	regulation of actin filament-based process	73/2754	405/20692	0.00403045	0.0323392	0.0249357	TMSB10/RHOA/TMSB4X/HAX1/S100A10/ARF1/BRK1/WASF2/ACTG1/RGCC/CTTN/CAV1/BAIAP2/CCN2/CAPG/CFL1/SDC4/PDGFRB/MYADM/RHOC/KCNJ2/CYFIP1/LRP1/FLNA/RAC1/SORBS3/DSTN/ARFIP2/PDGFA/CRK/PFN1/FSCN1/CDC42/TAOK2/PDPN/ARPC5L/RHOB/DAPK3/SEMA3E/IQGAP1/WHAMM/ARAP1/NF2/MTPN/INPP5K/ARPC2/SPTBN1/MYH9/MYO1C/SSH3/RHOG/ARF6/CDK10/DBNL/ARHGAP35/RND3/ADD1/DIXDC1/PRKCD/AVIL/GSN/CAPZA1/F2RL1/CAPZB/SMAD3/PICK1/ATP2A2/TRIOBP/PPM1…	73
BP	GO:0019216	regulation of lipid metabolic process	77/2754	431/20692	0.00405385	0.0323534	0.0249466	CD81/ID2/SOD1/RACK1/ARF1/EGR1/PSAP/GOLM1/BMP6/TNFRSF1A/ORMDL3/CAV1/TSPO/ANGPTL4/CD74/EDF1/CCN1/HDAC3/SOX9/PDGFRB/DKK3/DNAJC19/KLF4/IGFBP7/NR1D2/AKT2/FPR2/SREBF2/C3/RARRES2/PLIN5/BMP2/PDGFA/ANXA1/SOCS2/H6PD/CDC42/ACADM/FGR/GSTZ1/NCOR2/AKT1/ACADVL/NPC2/SF1/CAPN2/IDI1/WDR91/HTR2C/TGFB1/SCAP/SREBF1/LPCAT1/GGPS1/APOD/MLXIPL/FGF2/PHB2/CD19/LAMTOR1/INSIG1/VDR/LDLR/PRKCD/TIAM2/MID1IP1/AVIL/RXRA/SLC27A1/M…	77
BP	GO:0003401	axis elongation	10/2754	30/20692	0.00408184	0.0323534	0.0249466	TNC/SOX9/SPRY2/FGF10/TRIM28/SIX1/WNT5A/SPRY1/YAP1/FGFR2	10
BP	GO:0010800	positive regulation of peptidyl-threonine phosphorylation	10/2754	30/20692	0.00408184	0.0323534	0.0249466	CHI3L1/CALM1/CEMIP/AXIN1/GSK3A/CALM2/TGFB1/WNT5A/TNKS1BP1/CAB39	10
MF	GO:0030332	cyclin binding	10/2754	30/20692	0.00408184	0.0323534	0.0249466	RACK1/HDAC3/CDK5RAP3/RBM4/CDKN1A/CDKN1B/PROCA1/GAK/PTCH1/CDK12	10
BP	GO:0070168	negative regulation of biomineral tissue development	10/2754	30/20692	0.00408184	0.0323534	0.0249466	ECM1/LTBP3/SRGN/ASPN/SOX9/HIF1A/BCOR/TGFB1/NOTCH1/GAS6	10
BP	GO:0110150	negative regulation of biomineralization	10/2754	30/20692	0.00408184	0.0323534	0.0249466	ECM1/LTBP3/SRGN/ASPN/SOX9/HIF1A/BCOR/TGFB1/NOTCH1/GAS6	10
CC	GO:0005687	U4 snRNP	6/2754	13/20692	0.00410337	0.0323534	0.0249466	SNRPD2/SNRPB/SNRPE/PRPF31/SNRPD3/SNRPG	6
MF	GO:0031386	protein tag	6/2754	13/20692	0.00410337	0.0323534	0.0249466	UBC/RPS27A/NEDD8/UBL5/SUMO3/UBA52	6
BP	GO:0031953	negative regulation of protein autophosphorylation	6/2754	13/20692	0.00410337	0.0323534	0.0249466	JUN/ERRFI1/CAV1/MVP/GFRA2/CHP1	6
BP	GO:0046348	amino sugar catabolic process	6/2754	13/20692	0.00410337	0.0323534	0.0249466	CHI3L1/CHI3L2/MGAT1/OVGP1/NAGK/GNPDA1	6
BP	GO:0046349	amino sugar biosynthetic process	6/2754	13/20692	0.00410337	0.0323534	0.0249466	GFPT2/GNE/UAP1/NAGK/GNPDA1/UAP1L1	6
BP	GO:0048715	negative regulation of oligodendrocyte differentiation	6/2754	13/20692	0.00410337	0.0323534	0.0249466	ID2/DAAM2/TMEM98/NOTCH1/HES1/DRD3	6
BP	GO:0051451	myoblast migration	6/2754	13/20692	0.00410337	0.0323534	0.0249466	PLEKHO1/THBS4/ANXA1/SMO/SIX1/NET1	6
BP	GO:0099640	axo-dendritic protein transport	6/2754	13/20692	0.00410337	0.0323534	0.0249466	HSPB1/MAP1A/MAPK8IP3/SFPQ/HNRNPU/TERF2	6
BP	GO:0150105	protein localization to cell-cell junction	6/2754	13/20692	0.00410337	0.0323534	0.0249466	ACTB/ACTG1/FLNA/SCRIB/ACTN4/MAPK9	6
MF	GO:1900750	oligopeptide binding	6/2754	13/20692	0.00410337	0.0323534	0.0249466	GSTP1/GSS/PTGES2/GSTM3/LANCL1/GSTM2	6
BP	GO:1902947	regulation of tau-protein kinase activity	6/2754	13/20692	0.00410337	0.0323534	0.0249466	CLU/EGR1/HSP90AA1/HSP90AB1/NAB2/C5AR1	6
MF	GO:0044325	ion channel binding	29/2754	132/20692	0.00410395	0.0323534	0.0249466	ID2/S100A10/HSP90AB1/CAV1/CALM1/TSPO/YWHAQ/PRKCSH/PKD1/SH3GL1/CIB1/FHL1/FLNA/FKBP1A/STX1A/PPP1R9B/CALM2/YWHAH/NPTN/ACTN4/TCAF1/PIRT/ACTN1/USP10/PKD2/KCNE1/VDAC1/ATP2A2/TCAF2	29
MF	GO:0004860	protein kinase inhibitor activity	17/2754	65/20692	0.00412032	0.0323882	0.0249734	RACK1/HSPB1/TRIB1/SPRY2/CIB1/NPM1/ITPRIP/CDKN1A/SPRED2/PRKAR1A/CDKN1B/PKIG/DUS2/CHP1/TAOK3/SMCR8/CEP43	17
BP	GO:0010257	NADH dehydrogenase complex assembly	17/2754	65/20692	0.00412032	0.0323882	0.0249734	NDUFA1/NDUFB4/NDUFS3/NDUFB8/NDUFB2/NDUFS2/TIMM21/NDUFB9/NDUFB6/ACAD9/DMAC2/NDUFS6/NDUFB3/NDUFB5/NDUFA3/COA1/NDUFS4	17
BP	GO:0032981	mitochondrial respiratory chain complex I assembly	17/2754	65/20692	0.00412032	0.0323882	0.0249734	NDUFA1/NDUFB4/NDUFS3/NDUFB8/NDUFB2/NDUFS2/TIMM21/NDUFB9/NDUFB6/ACAD9/DMAC2/NDUFS6/NDUFB3/NDUFB5/NDUFA3/COA1/NDUFS4	17
BP	GO:0043491	protein kinase B signaling	53/2754	278/20692	0.0041635	0.0326959	0.0252107	CHI3L1/IGFBP5/HAX1/RACK1/RRAS/HSP90AA1/RCN3/CAVIN3/PARK7/HSP90AB1/CPNE1/ZFP36L1/TXN/FGF18/SOX9/SPRY2/C1QBP/PDGFRB/FGF10/AKR1C2/KLF4/CIB1/AXL/RAC1/DDIT3/RTN4/RPS6KB2/PDGFA/FGFR1/AKT1/PDCD6/TGFB1/RAPGEF1/CCL2/TCF7L2/INPP5K/GAS6/RHOG/FGFR2/FGF2/CD19/PAX2/ERBB2/PTEN/TGFA/FRS2/MTDH/HIP1/GRM2/SETX/DRD3/LCK/THEM4	53
BP	GO:0016254	preassembly of GPI anchor in ER membrane	7/2754	17/20692	0.00420964	0.0328992	0.0253674	PIGM/PIGG/PIGL/PIGH/PIGC/PIGX/PIGB	7
BP	GO:0060644	mammary gland epithelial cell differentiation	7/2754	17/20692	0.00420964	0.0328992	0.0253674	ID2/AKT2/SMO/ELF5/HIF1A/AKT1/PTCH1	7
BP	GO:0071360	cellular response to exogenous dsRNA	7/2754	17/20692	0.00420964	0.0328992	0.0253674	CAV1/STING1/COLEC12/MAVS/ZCCHC3/IRF3/RALB	7
BP	GO:0071850	mitotic cell cycle arrest	7/2754	17/20692	0.00420964	0.0328992	0.0253674	DUSP1/RGCC/GADD45A/DDIAS/E4F1/CDKN1A/CDKN1B	7
BP	GO:1903209	positive regulation of oxidative stress-induced cell death	7/2754	17/20692	0.00420964	0.0328992	0.0253674	SOD1/PARK7/MCL1/FOXO3/RIPK1/MMP3/SFPQ	7
BP	GO:0002573	myeloid leukocyte differentiation	42/2754	210/20692	0.00422235	0.0329668	0.0254196	CD81/FOS/ID2/HAX1/JUNB/JUN/GNAS/VEGFA/MAFB/FAM20C/ZFP36L1/ANXA2/CD74/CSF1/TGFBR2/TRIB1/ATP6AP1/RIPK1/NKAP/NDFIP1/CDC42/ACIN1/KLF10/DHRS7B/TGFB1/PAFAH1B1/MYH9/ZBTB46/INHBA/IFI16/TRAF6/CD109/F2RL1/FCER1G/RELB/GAB2/TOB2/PARP1/FOXP1/MAPK14/OSCAR/SBNO2	42
BP	GO:0006405	RNA export from nucleus	31/2754	144/20692	0.0042459	0.0331188	0.0255368	RPS15/SRSF2/SRSF7/HNRNPA1/RNPS1/SRSF1/NPM1/NUP85/CPSF1/SEC13/FYTTD1/CHTOP/SARNP/NXF1/MCM3AP/SRSF6/SRSF5/SRSF11/ABCE1/HNRNPA2B1/SRRM1/DDX39A/SLBP/SRSF9/IWS1/DHX38/ALKBH5/NUP188/POLR2D/ZC3H11A/SMG6	31
BP	GO:0006096	glycolytic process	26/2754	115/20692	0.00425938	0.0331921	0.0255933	GAPDH/TPI1/ALDOA/PKM/LDHA/ENO1/PGK1/PGAM1/PFKP/ENO2/NUP85/SEC13/HIF1A/GPI/HK1/STAT3/PGM2L1/ZBTB7A/MLXIPL/HK2/FOXK1/ADPGK/NUP188/FOXK2/GALK1/P2RX7	26
BP	GO:0030865	cortical cytoskeleton organization	16/2754	60/20692	0.00431198	0.033544	0.0258646	RHOA/CAVIN3/CALR/VPS4A/RHOC/EHD2/RAC1/EZR/RHOB/PAFAH1B1/RHOG/ARF6/RAB13/RND3/RHOBTB3/RACGAP1	16
MF	GO:0003725	double-stranded RNA binding	19/2754	76/20692	0.00431693	0.033544	0.0258646	VIM/EIF4H/HSP90AB1/MSN/LRRFIP1/HSPD1/MBNL1/DGCR8/TUBA1B/DDX3X/EIF4B/DHX30/HNRNPU/ADAR/ILF3/ACTN1/DUS2/AGO4/MTDH	19
CC	GO:0017053	transcription repressor complex	19/2754	76/20692	0.00431693	0.033544	0.0258646	SKI/JUN/HDGF/HDAC3/HDAC1/ZBTB16/RCOR1/N4BP2L2/TBX15/CHD4/CTBP2/NCOR2/MBD3/GLI3/YWHAB/MIER1/ZBTB7A/CCND1/RELB	19
BP	GO:0001890	placenta development	33/2754	156/20692	0.00433049	0.0336172	0.0259211	HTRA1/SOD1/TPPP3/JUNB/DCN/BSG/HSP90AB1/PRDX3/ZFP36L1/GJA1/PKD1/CCN1/EPAS1/STC2/TRIM28/ITGB8/CTSB/MAPK3/PCDH12/PLCD1/HIF1A/VASH1/AKT1/HSF1/CUL7/FGFR2/CDKN1B/PKD2/VDR/BPTF/RXRA/HES1/MAPK14	33
BP	GO:0009060	aerobic respiration	21/2754	87/20692	0.00434877	0.0336947	0.0259808	IDH3G/COX6B1/COX5B/COX6C/COX4I1/VCP/COX7C/UQCRC1/UQCRH/BNIP3/NDUFA4/SHMT2/HIF1A/COX7B/DLD/MTFR1L/MDH1B/MDH2/SDHD/DLST/ACO1	21
BP	GO:0032436	positive regulation of proteasomal ubiquitin-dependent protein catabolic process	21/2754	87/20692	0.00434877	0.0336947	0.0259808	CLU/RACK1/RBX1/CAV1/VCP/NFE2L2/CSNK1D/ZER1/TRIB1/GSK3A/CSNK1E/PSMD10/RAD23A/AKT1/DAB2/DVL1/UBQLN2/MAPK9/BCAP31/NUB1/RNF144A	21
BP	GO:0031398	positive regulation of protein ubiquitination	27/2754	121/20692	0.0043919	0.0339964	0.0262134	RPS2/RBX1/CAV1/PEF1/HDAC3/HSPA5/CDK5RAP3/FKBP1A/AXIN1/DCUN1D3/GSK3A/PSMD10/DDX3X/RAB1A/PTTG1IP/NDFIP1/PDCD6/UBE2L3/CRY1/TRAF6/MAPK9/PTEN/DCUN1D2/SKP1/RASSF5/RNF40/KDM1A	27
BP	GO:0006369	termination of RNA polymerase II transcription	11/2754	35/20692	0.00441712	0.0341265	0.0263138	SNRPB/CPSF7/SNRPE/CSTF1/CPSF1/SNRPD3/SNRPG/SLBP/SSU72/LSM10/SETX	11
BP	GO:0060338	regulation of type I interferon-mediated signaling pathway	11/2754	35/20692	0.00441712	0.0341265	0.0263138	HSP90AB1/PTPN1/YTHDF3/TTLL12/MAVS/ABCE1/WNT5A/ADAR/YTHDF2/IRF3/CDC37	11
BP	GO:0008347	glial cell migration	15/2754	55/20692	0.0044727	0.0344994	0.0266013	CD9/TSPO/CSF1/LRP1/ZMIZ1/RTN4/MBOAT7/SCRIB/SUN1/CSPG4/GLI3/PAFAH1B1/CCL2/MATN2/CDK5R1	15
BP	GO:0006892	post-Golgi vesicle-mediated transport	24/2754	104/20692	0.00447388	0.0344994	0.0266013	RACK1/ARFRP1/RAB34/VAMP2/GOLPH3/ARL3/SEC16A/RAB14/STX4/PKDCC/VAMP3/STEAP2/KLHL20/DNM2/GGA2/VTI1B/GGA1/SPTBN1/RAB31/OSBPL5/AP3D1/ARFGEF2/GAK/CSK	24
BP	GO:0000086	G2/M transition of mitotic cell cycle	49/2754	254/20692	0.00450206	0.0346295	0.0267016	PSMB4/HSP90AA1/RBX1/FBXL3/PSMB3/MIIP/PSMA4/CSNK1D/DYNLL1/VPS4A/PPP2R1A/CDK5RAP3/PSMA3/FHL1/PSMD13/PSMD4/PSMA5/TUBA4A/CSNK1E/PSMD10/MRNIP/PSMC2/PSMB6/TAOK2/ARPP19/DNM2/PSMA7/PSME1/PAFAH1B1/DONSON/USP47/PSMD2/CDKN1A/FOXM1/FOXN3/CCND1/ODF2/MECP2/TAOK3/PSME3/PSMC3/KDM8/CUL1/SKP1/PCNT/PSMF1/CEP43/PSMD3/AVEN	49
BP	GO:0001704	formation of primary germ layer	28/2754	127/20692	0.00450354	0.0346295	0.0267016	DUSP1/FN1/COL6A1/GJA1/CHRD/TWSG1/FOXC1/ITGB5/RTF1/KLF4/ITGA5/COL5A2/SRF/PAF1/FGFR1/ELF5/NF2/WNT5A/COL5A1/PRKAR1A/ITGB4/FGFR2/INHBA/PAX2/SMAD3/ATOH8/MMP2/COL12A1	28
MF	GO:0015078	proton transmembrane transporter activity	28/2754	127/20692	0.00450354	0.0346295	0.0267016	COX6B1/ATP5F1B/ATP6V0E1/NDUFA4L2/COX5B/COX6C/COX4I1/ATP5MC2/COX7C/ATP5PB/ATP5F1E/ATP6V1G1/ATP5MG/ATP5PO/NDUFA4/ATP5PD/ATP5MC1/ATP6V1B2/COX7A2/COX7B/SLC25A3/ATP5PF/CLCN4/ATP6V1E2/ATP2A2/ATP6V0B/ATP6V0A1/SLC9A8	28
BP	GO:0043543	protein acylation	48/2754	248/20692	0.00458402	0.0351486	0.0271019	GOLGA7B/MUC1/DMAP1/PARK7/TAF7/TADA3/KAT2A/ZDHHC8/SELENOK/FOXO1/NAA10/GLUL/PPM1B/MAPK3/NAA60/DDX3X/APBB1/MCM3AP/KANSL3/BRD7/RUVBL2/SOX4/MORF4L2/KMT2A/TADA1/MBD3/DLD/SET/TAF10/ING4/PIH1D1/KAT8/IWS1/CDYL/MSL1/WDR5/DPF2/CTCF/MORF4L1/MECP2/PHF10/KANSL2/ING5/DLST/TADA2B/ZDHHC5/MEAF6/NOC2L	48
BP	GO:0044839	cell cycle G2/M phase transition	52/2754	273/20692	0.00458557	0.0351486	0.0271019	PSMB4/HSP90AA1/RBX1/FBXL3/PSMB3/MIIP/PSMA4/CSNK1D/DYNLL1/VPS4A/PPP2R1A/CDK5RAP3/NPM1/PSMA3/FHL1/PSMD13/AKAP8/PSMD4/PSMA5/TUBA4A/CSNK1E/PSMD10/MRNIP/PSMC2/PSMB6/TAOK2/ARPP19/DNM2/PSMA7/PSME1/PAFAH1B1/DONSON/USP47/PSMD2/CDKN1A/FOXM1/FOXN3/CCND1/ODF2/MECP2/BABAM1/TAOK3/PSME3/PSMC3/KDM8/CUL1/SKP1/PCNT/PSMF1/CEP43/PSMD3/AVEN	52
BP	GO:0006623	protein targeting to vacuole	12/2754	40/20692	0.00458836	0.0351486	0.0271019	CLU/HSPA8/M6PR/VPS4A/MON1A/VTI1B/LAMP2/RAB7A/AP3D1/NCOA4/ZFYVE16/VPS41	12
BP	GO:0019068	virion assembly	12/2754	40/20692	0.00458836	0.0351486	0.0271019	UBC/RPS27A/VPS4A/VPS28/PPIA/LRSAM1/CHMP1A/RAB1A/TBC1D20/UBA52/CHMP5/MVB12A	12
CC	GO:0045171	intercellular bridge	18/2754	71/20692	0.00459895	0.0351634	0.0271133	PPP1R13L/SEPTIN2/GSTM5/AAMP/NCAPH2/EHD2/RAB35/QSOX1/NGRN/PKNOX2/PCIF1/TRIM45/GSTM3/MICAL1/GSTM2/DUSP11/RFXANK/SETX	18
BP	GO:0045739	positive regulation of DNA repair	18/2754	71/20692	0.00459895	0.0351634	0.0271133	RPS3/PNKP/SPIDR/PRRX1/FGF10/TRIM28/DTX3L/MRNIP/APBB1/KMT5C/XRCC1/FOXM1/FUS/BABAM1/PARP1/WRAP53/MGMT/SHLD2	18
BP	GO:0072001	renal system development	55/2754	292/20692	0.0046262	0.0353324	0.0272436	ID2/EGR1/DCN/SEC61A1/BMP6/VEGFA/CRLF1/LAMB2/CYP26B1/PKD1/TMED10/FOXC1/SULF2/SDC4/SOX9/ARID5B/PDGFRB/FGF10/EFNB2/IL6R/ZBTB16/ARL3/CXCR2/NUP85/BMP2/ACVR2B/PDGFA/KANK2/GCNT4/FGFR1/SOX4/SMO/SIX1/JMJD6/IQGAP1/GLI3/WNT5A/NOTCH1/SPRY1/AKR1B1/YAP1/NDUFS6/NFIA/DACT2/FGFR2/FGF2/PKD2/NLE1/PAX2/TFAP2B/SMAD3/GDNF/PTCH1/HES1/CYP4A11	55
MF	GO:0004712	protein serine/threonine/tyrosine kinase activity	13/2754	45/20692	0.00463411	0.0353324	0.0272436	MAPKAPK3/MAPK3/ACVR2B/MAP2K2/MAP2K7/CLK1/AKT1/DYRK1B/CLK2/DYRK2/MAPK9/CLK3/MAPK14	13
MF	GO:0048156	tau protein binding	13/2754	45/20692	0.00463411	0.0353324	0.0272436	CLU/ACTB/HSP90AA1/HSP90AB1/S100B/MAP1A/GSK3A/APBB1/TAOK2/LGMN/FKBP4/PPP5C/TTBK1	13
CC	GO:1990204	oxidoreductase complex	25/2754	110/20692	0.00465498	0.0354582	0.0273406	NDUFA1/NDUFB4/NDUFS3/KAT2A/NDUFB8/UQCRC1/NDUFB2/UQCRH/NDUFS2/GMPR2/NDUFA4/P4HB/NOXA1/NDUFB9/DLD/MRPS36/NDUFB6/DMAC2/NDUFS6/NDUFB3/NDUFB5/NDUFA3/SDHD/DLST/NDUFS4	25
BP	GO:0000188	inactivation of MAPK activity	9/2754	26/20692	0.00478598	0.0363197	0.0280049	DUSP1/CAV1/DUSP6/PPP2R1A/GPS1/SPRED3/SPRED2/DUSP7/DUSP8	9
MF	GO:0015252	proton channel activity	9/2754	26/20692	0.00478598	0.0363197	0.0280049	ATP5F1B/ATP5MC2/ATP5PB/ATP5F1E/ATP5MG/ATP5PO/ATP5PD/ATP5MC1/ATP5PF	9
BP	GO:0070911	global genome nucleotide-excision repair	9/2754	26/20692	0.00478598	0.0363197	0.0280049	UBC/RPS27A/RBX1/ERCC3/XPC/CHD1L/ERCC1/UBA52/PARP1	9
BP	GO:1901071	glucosamine-containing compound metabolic process	9/2754	26/20692	0.00478598	0.0363197	0.0280049	CHI3L1/CHI3L2/CHST3/OVGP1/GNE/EXTL2/OGA/NAGK/GNPDA1	9
BP	GO:0006757	ATP generation from ADP	26/2754	116/20692	0.00481008	0.0364686	0.0281196	GAPDH/TPI1/ALDOA/PKM/LDHA/ENO1/PGK1/PGAM1/PFKP/ENO2/NUP85/SEC13/HIF1A/GPI/HK1/STAT3/PGM2L1/ZBTB7A/MLXIPL/HK2/FOXK1/ADPGK/NUP188/FOXK2/GALK1/P2RX7	26
BP	GO:0038095	Fc-epsilon receptor signaling pathway	35/2754	169/20692	0.00481849	0.0364982	0.0281425	PSMB4/FOS/JUN/PSMB3/CALM1/PSMA4/NFATC2/PSMA3/RAC1/PSMD13/PSMD4/PSMA5/MAPK3/PSMD10/PSMC2/PSMB6/RELA/MAP2K7/PSMA7/PSME1/PPP3CA/PSMD2/SHC1/TAB2/TRAF6/MAPK9/FCER1G/GAB2/PSME3/PSMC3/CUL1/SKP1/TAB1/PSMF1/PSMD3	35
CC	GO:0031234	extrinsic component of cytoplasmic side of plasma membrane	23/2754	99/20692	0.00487146	0.0367585	0.0283432	S100A6/RHOA/GNAS/ERRFI1/GNAI2/TNK1/GNG5/GNG12/GNG11/GNB5/DLG4/FGR/CYTH1/IQGAP1/GRAMD1A/ESYT2/PLEKHA4/STAC2/ATP2A2/RACGAP1/HIP1/GNA13/LCK	23
BP	GO:0034340	response to type I interferon	23/2754	99/20692	0.00487146	0.0367585	0.0283432	IFITM3/IFITM2/EGR1/HSP90AB1/PTPN1/YTHDF3/IFI6/TTLL12/MAVS/MYD88/SHMT2/ABCE1/MX1/WNT5A/ADAR/YTHDF2/IRF3/IFI27/IFIT3/TYK2/CDC37/SHFL/TRIM56	23
BP	GO:0048207	vesicle targeting, rough ER to cis-Golgi	17/2754	66/20692	0.00487548	0.0367585	0.0283432	TRAPPC2L/SERPINA1/PEF1/CSNK1D/TMED10/TRAPPC3/SEC16A/SEC13/RAB1A/CNIH1/PDCD6/TBC1D20/TRAPPC5/SEC31A/PPP6R1/TGFA/TFG	17
BP	GO:0048208	COPII vesicle coating	17/2754	66/20692	0.00487548	0.0367585	0.0283432	TRAPPC2L/SERPINA1/PEF1/CSNK1D/TMED10/TRAPPC3/SEC16A/SEC13/RAB1A/CNIH1/PDCD6/TBC1D20/TRAPPC5/SEC31A/PPP6R1/TGFA/TFG	17
BP	GO:0150116	regulation of cell-substrate junction organization	17/2754	66/20692	0.00487548	0.0367585	0.0283432	RHOA/S100A10/VEGFA/ACTG1/SDC4/LRP1/RAC1/THY1/MAPRE2/DUSP22/DAPK3/IQGAP1/APOD/ARF6/PTEN/SMAD3/PPM1F	17
CC	GO:0000932	P-body	21/2754	88/20692	0.00501082	0.0377439	0.029103	HAX1/NBDY/ZFP36L1/PSMA4/BTBD2/ZC3H12A/LSM4/PSMC2/PUM1/YTHDF2/SAMD4B/APOBEC3C/ZC3H12D/POLR2D/PSMC3/AGO4/SHFL/TRIM5/DCPS/DCP2/CNOT3	21
BP	GO:1903201	regulation of oxidative stress-induced cell death	19/2754	77/20692	0.00503098	0.0378606	0.029193	SOD1/RACK1/HSPB1/PSAP/PARK7/TXN/ATF4/NFE2L2/MCL1/FOXO3/RIPK1/MMP3/P4HB/SFPQ/HIF1A/AKT1/TRAP1/LANCL1/PARP1	19
BP	GO:0072089	stem cell proliferation	28/2754	128/20692	0.00504894	0.0379605	0.0292701	VEGFA/LTBP3/CTNNA1/ZFP36L1/GJA1/HMGB2/PLXNB2/NKAP/EML1/N4BP2L2/FGFR1/SMO/HIF1A/SOX5/HNRNPU/GLI3/PAFAH1B1/NF2/WNT5A/NOTCH1/YTHDF2/YAP1/FGFR2/FGF2/SART3/RACGAP1/FRS2/KDM1A	28
BP	GO:1902414	protein localization to cell junction	24/2754	105/20692	0.00508375	0.0381869	0.0294446	ACTB/HSPB1/ACTG1/BAIAP2/CLSTN1/MAP1A/MAPK8IP3/FLNA/LAMTOR3/SCRIB/SYNJ2BP/DLG4/PRKCZ/NLGN2/SHISA6/VPS35/NPTN/ACTN4/BSN/WNT5A/TERF2/DVL1/MAPK9/JAM3	24
BP	GO:0046683	response to organophosphorus	29/2754	134/20692	0.00513612	0.038483	0.0296729	DUSP1/IGFBP5/FOS/AQP1/SOD1/LDHA/BSG/CDO1/ZFP36L1/HSP90B1/SPARC/HSPA5/HSPD1/RELA/THBD/EZR/COL1A1/FDX1/ALDH3A1/RAPGEF1/INPP5K/SREBF1/PKD2/KCNE1/AHR/PTEN/NDUFS4/P2RX7/KDM1A	29
CC	GO:0101003	ficolin-1-rich granule membrane	16/2754	61/20692	0.00513738	0.038483	0.0296729	RHOA/SERPINB6/DYNLL1/LGALS3/CD58/GAA/FPR2/RAC1/ATP6AP2/SLC2A3/LAMP2/PKP1/CD93/LAMTOR1/FCER1G/ATP6V0A1	16
BP	GO:1903078	positive regulation of protein localization to plasma membrane	16/2754	61/20692	0.00513738	0.038483	0.0296729	RACK1/ZDHHC8/LGALS3/CIB1/LRP1/STX4/PPP1R9B/RER1/EZR/CNPY4/AKT1/SPTBN1/RHOG/ARF6/STAC2/ZDHHC5	16
BP	GO:0032872	regulation of stress-activated MAPK cascade	46/2754	237/20692	0.00514321	0.0384911	0.0296792	DUSP1/ARL6IP5/GSTP1/RPS3/VEGFA/PTPN1/CCN2/FZD8/HDAC3/GADD45A/RIPK1/FOXO1/MAPK8IP3/FAS/ZC3H12A/SASH1/SEMA4C/AXIN1/MAPK3/BMP2/MAP3K5/MAP2K2/MLKL/CDC42/TAOK2/MAP2K7/EZR/AKT1/DUSP22/PKN1/PAFAH1B1/RAPGEF1/WNT5A/MAP3K6/IGBP1/DNAJA1/DVL3/DBNL/PRDX1/FOXM1/TRAF6/ZNF622/F2RL1/TAOK3/PRMT1/MAP3K20	46
BP	GO:0046390	ribose phosphate biosynthetic process	39/2754	194/20692	0.00518984	0.0387686	0.0298932	TMSB4X/GUK1/ALDOA/ATP5F1B/PKM/COX5B/ATP5MC2/VCP/ATP5PB/ATP5F1E/ENO1/PID1/IMPDH2/MPC2/ATP5MG/ATP5PO/ATP5PD/AK1/IMPDH1/AK2/ATP5MC1/GSTZ1/TECR/ADCY4/DLD/TGFB1/UCKL1/RFK/ATP5PF/STAT3/VPS9D1/PANK4/ACLY/ELOVL1/PAPSS2/SLC26A2/NME3/CAD/PARP1	39
BP	GO:0046578	regulation of Ras protein signal transduction	39/2754	194/20692	0.00518984	0.0387686	0.0298932	TIMP2/RABL3/COL3A1/SPRY4/CSF1/SPRY2/PDGFRB/FGF10/RAF1/TNFAIP1/TNK1/RASA3/RAC1/ARFGAP1/LRRD1/EPS8L2/STARD13/CRK/KANK2/NET1/MAPRE2/DNM2/CYTH1/LZTR1/RAPGEF1/PSD3/NOTCH1/SPRY1/F2RL2/ARF6/SHC1/FOXM1/DENND4B/ARHGAP35/LPAR4/ARFGEF2/F2RL1/GPR35/DENND3	39
BP	GO:0010256	endomembrane system organization	82/2754	468/20692	0.00522822	0.0389992	0.0300709	CLU/SOD1/PSAP/SEC61A1/SRGN/CAV1/LMAN2/RAB29/BAIAP2/SERPINE2/TMEM43/CSNK1D/SURF4/GOLGB1/TMED10/LMNA/VPS4A/VPS28/NDRG1/PPP2R1A/ALS2CL/ATL3/GOLPH3/VPS25/AKT2/SEC16A/ZPBP2/EHD2/CHMP1A/ANKLE2/STX4/MAPK3/BLOC1S2/STX16/RTN4/RAB1A/MAP2K2/CDC42/SNX33/SUN1/GOLGA8A/PACSIN2/ZNF385A/DNM2/AKT1/TBC1D20/WHAMM/NEK6/PAFAH1B1/ATP8B2/SPTBN1/MYH9/ESYT2/COL5A1/LAPTM4B/ARL1/TRAPPC12/AKTIP/SEC31A/IST1/CUL7/SYPL2/VAPB/RA…	82
BP	GO:0032271	regulation of protein polymerization	45/2754	231/20692	0.00523031	0.0389992	0.0300709	TMSB10/RHOA/TMSB4X/HAX1/ARF1/HSP90AA1/TPPP3/RPS3/BRK1/WASF2/CTTN/BAIAP2/CAPG/MYADM/CYFIP1/RAC1/ARFIP2/PFN1/ARPC5L/WHAMM/MTPN/ARPC2/SPTBN1/VDAC2/MYO1C/PSRC1/SSH3/ARF6/DBNL/CDKN1B/TBCD/ADD1/PRKCD/AVIL/GSN/CAPZA1/CAPZB/MECP2/PICK1/FKBP4/TRIOBP/ARL2/CAMSAP1/CDK5R1/TTBK1	45
BP	GO:0006163	purine nucleotide metabolic process	78/2754	442/20692	0.00528323	0.0393577	0.0303473	RHOA/TMSB4X/GAPDH/TPI1/GUK1/ALDOA/NT5E/ATP5F1B/PKM/COX5B/LDHA/ATP5MC2/VCP/ATP5PB/DGAT1/ATP5F1E/ENO1/PGK1/PDE7B/PID1/DBI/IMPDH2/PGAM1/PFKP/BPNT2/MPC2/ENO2/NUP85/HINT1/ATP5MG/AK8/SEC13/ATP5PO/GMPR2/ATP5PD/AK1/IMPDH1/AK2/ATP5MC1/GSTZ1/TECR/HIF1A/ADCY4/GTPBP1/DLD/TGFB1/GPI/HK1/ATP5PF/STAT3/PGM2L1/VPS9D1/PANK4/ACLY/ELOVL1/HMGCL/ZBTB7A/MLXIPL/HK2/PAPSS2/ITPA/LACC1/FOXK1/ADPGK/NUP188/ABHD14B/SLC26A2/NME…	78
BP	GO:0045778	positive regulation of ossification	22/2754	94/20692	0.00529807	0.039432	0.0304047	CEBPD/ATRAID/GNAS/BMP6/FAM20C/CCN1/ATP6AP1/IL6R/ZBTB16/PKDCC/BMP2/ACVR2B/PDLIM7/ZHX3/TGFB1/GLI3/IL6ST/WNT5A/DDR2/SMAD3/TOB2/P2RX7	22
BP	GO:0045665	negative regulation of neuron differentiation	44/2754	225/20692	0.00531461	0.0394372	0.0304087	RHOA/ID2/VIM/LGALS1/NTN1/NGEF/B2M/RAB29/CTDSP1/CALR/MYLIP/FOXO3/SOX9/EFNB2/CIB1/PMP22/SEMA3B/LRP1/SEMA4C/DPYSL3/GSK3A/RTN4/THY1/KREMEN1/SPOCK1/YWHAH/LRIG2/SEMA3E/GLI3/PAFAH1B1/PPP3CA/WNT5A/NOTCH1/SEMA4B/RAP1GAP2/ARF6/ARHGAP4/DIXDC1/PTEN/GAK/FKBP4/HES1/RYK/CDK5R1	44
BP	GO:0045737	positive regulation of cyclin-dependent protein serine/threonine kinase activity	10/2754	31/20692	0.0053182	0.0394372	0.0304087	RGCC/PKD1/PSMD10/AKT1/CCND2/PSRC1/CDKN1B/PKD2/CCND1/CDK5R1	10
MF	GO:0051059	NF-kappaB binding	10/2754	31/20692	0.0053182	0.0394372	0.0304087	NFKBIA/CPNE1/HDAC3/CDK5RAP3/HDAC1/NPM1/AKAP8/RELA/COMMD7/MTDH	10
BP	GO:1905476	negative regulation of protein localization to membrane	10/2754	31/20692	0.0053182	0.0394372	0.0304087	TMBIM1/PID1/LRRC15/PKDCC/DAB2/TGFB1/INPP5K/TMEM59/KCNE1/CSK	10
BP	GO:0031529	ruffle organization	15/2754	56/20692	0.00537219	0.039765	0.0306614	CAV1/INPPL1/PDGFRB/DEF8/CYFIP1/RAC1/ARFIP2/EPS8L2/PFN1/CSPG4/INPP5K/FAM98A/RHOG/ARF6/DBNL	15
BP	GO:0060688	regulation of morphogenesis of a branching structure	15/2754	56/20692	0.00537219	0.039765	0.0306614	VEGFA/NTN4/SOX9/FGF10/RTN4/PDGFA/FGFR1/SMO/SIX1/WNT5A/FGFR2/PHB2/PAX2/RXRA/GDNF	15
BP	GO:0048708	astrocyte differentiation	20/2754	83/20692	0.00541569	0.0400505	0.0308815	ID2/VIM/LAMB2/GRN/SERPINE2/S100B/SOX9/LRP1/FPR2/MAPK3/BMP2/SMO/IL6ST/STAT3/NOTCH1/EIF2B5/LDLR/C5AR1/HES1/TTBK1	20
BP	GO:0000717	nucleotide-excision repair, DNA duplex unwinding	8/2754	22/20692	0.00549794	0.0404377	0.0311801	UBC/RPS27A/RBX1/ERCC3/XPC/CHD1L/UBA52/PARP1	8
BP	GO:0006622	protein targeting to lysosome	8/2754	22/20692	0.00549794	0.0404377	0.0311801	CLU/HSPA8/M6PR/VPS4A/LAMP2/RAB7A/NCOA4/ZFYVE16	8
BP	GO:0010499	proteasomal ubiquitin-independent protein catabolic process	8/2754	22/20692	0.00549794	0.0404377	0.0311801	PSMB4/PSMB3/PSMA4/NFE2L2/PSMA3/PSMA5/PSMB6/PSMA7	8
MF	GO:0015035	protein disulfide oxidoreductase activity	8/2754	22/20692	0.00549794	0.0404377	0.0311801	TXN/GLRX/TXN2/CCS/STAB1/GLRX5/PTGES2/GSTK1	8
MF	GO:0030021	extracellular matrix structural constituent conferring compression resistance	8/2754	22/20692	0.00549794	0.0404377	0.0311801	LUM/PRG4/BGN/FMOD/DCN/OGN/PRELP/ASPN	8
BP	GO:0070987	error-free translesion synthesis	8/2754	22/20692	0.00549794	0.0404377	0.0311801	UBC/RPS27A/VCP/RPA2/RPA1/UBA52/POLDIP2/POLH	8
BP	GO:0046890	regulation of lipid biosynthetic process	41/2754	207/20692	0.00554521	0.040717	0.0313955	SOD1/RACK1/EGR1/BMP6/TNFRSF1A/ORMDL3/TSPO/CD74/CCN1/DKK3/IGFBP7/FPR2/SREBF2/C3/PLIN5/BMP2/PDGFA/ANXA1/H6PD/AKT1/ACADVL/SF1/CAPN2/IDI1/HTR2C/SCAP/SREBF1/LPCAT1/GGPS1/MLXIPL/INSIG1/VDR/LDLR/PRKCD/MID1IP1/AVIL/SLC27A1/MVD/MBTPS1/NFYB/AVPR1A	41
BP	GO:0007173	epidermal growth factor receptor signaling pathway	27/2754	123/20692	0.00554594	0.040717	0.0313955	ERRFI1/CAMLG/IFI6/SOX9/SPRY2/VPS25/EFEMP1/SHKBP1/CDC42/MVP/REPS2/ARF4/AKT1/IQGAP1/TGFB1/DGKD/ARAP1/SPRY1/SH3KBP1/WDR54/SHC1/RAB7A/SNX6/GPRC5A/MVB12A/TGFA/HIP1	27
BP	GO:0035272	exocrine system development	14/2754	51/20692	0.00556306	0.0408058	0.031464	CST3/NTN4/TWSG1/XBP1/FOXC1/SOX9/FGF10/PDGFA/CDC42/FGFR1/TGFB1/FGFR2/PLXND1/CELA1	14
BP	GO:0010632	regulation of epithelial cell migration	56/2754	301/20692	0.00559962	0.040883	0.0315234	RHOA/TMSB4X/RRAS/HSPB1/JUN/DCN/ATP5F1B/VEGFA/RGCC/GRN/NFE2L2/TGFBR2/CALR/SPARC/GADD45A/FGF18/SOX9/FGF10/KLF4/AAMP/PLPP3/CIB1/NUS1/ZC3H12A/GLUL/SASH1/RTN4/ANXA1/STARD13/SMOC2/SRPX2/PFN1/SYNJ2BP/FGFR1/HIF1A/MAPRE2/RHOB/VASH1/AKT1/PDCD6/TGFB1/GPI/WNT5A/NOTCH1/HYAL1/ADAMTS9/ARF6/FGF2/HDAC5/LGMN/RIN2/PTEN/ATOH8/MECP2/PPM1F/FOXP1	56
BP	GO:0001893	maternal placenta development	11/2754	36/20692	0.00560882	0.040883	0.0315234	TPPP3/JUNB/BSG/PRDX3/GJA1/STC2/CTSB/MAPK3/AKT1/VDR/RXRA	11
MF	GO:0005484	SNAP receptor activity	11/2754	36/20692	0.00560882	0.040883	0.0315234	VAMP2/YKT6/STX4/STX16/VAMP3/STX1A/STX12/VTI1B/SNAP29/STX10/GOSR1	11
BP	GO:0033572	transferrin transport	11/2754	36/20692	0.00560882	0.040883	0.0315234	ATP6V0E1/HFE/ATP6AP1/ATP6V1G1/RAB11B/ATP6V1B2/DNM2/ATP6V1E2/ARHGAP1/ATP6V0B/ATP6V0A1	11
MF	GO:0042162	telomeric DNA binding	11/2754	36/20692	0.00560882	0.040883	0.0315234	HNRNPA1/NCL/RPA2/PIF1/HMBOX1/TELO2/RPA1/HNRNPA2B1/NABP2/TERF2/SMG6	11
MF	GO:0043394	proteoglycan binding	11/2754	36/20692	0.00560882	0.040883	0.0315234	FN1/COMP/CTSK/CHRD/TNC/LRP1/CTSB/PTPRF/AGRN/COL5A1/CFH	11
BP	GO:2000781	positive regulation of double-strand break repair	11/2754	36/20692	0.00560882	0.040883	0.0315234	PNKP/SPIDR/DTX3L/MRNIP/KMT5C/FOXM1/FUS/PARP1/WRAP53/MGMT/SHLD2	11
MF	GO:0016706	2-oxoglutarate-dependent dioxygenase activity	13/2754	46/20692	0.00568747	0.041382	0.0319082	JMJD4/P4HB/P4HTM/P3H3/JMJD6/KDM4B/PLOD1/PLOD3/ALKBH5/ALKBH3/P4HA2/KDM8/P3H1	13
CC	GO:1902562	H4 histone acetyltransferase complex	13/2754	46/20692	0.00568747	0.041382	0.0319082	ACTB/DMAP1/TADA3/KAT2A/KANSL3/RUVBL2/MORF4L2/KAT8/MSL1/WDR5/MORF4L1/KANSL2/MEAF6	13
MF	GO:0015036	disulfide oxidoreductase activity	12/2754	41/20692	0.00571563	0.0414754	0.0319802	TXN/PGK1/GLRX/TXN2/CCS/STAB1/PDIA3/GLRX5/P4HB/PTGES2/GSTO1/GSTK1	12
BP	GO:0021532	neural tube patterning	12/2754	41/20692	0.00571563	0.0414754	0.0319802	FKBP8/ATP6AP2/SSBP3/SMO/GLI3/GORAB/TULP3/WDR19/TMEM107/PTCH1/HES1/DZIP1L	12
MF	GO:0030020	extracellular matrix structural constituent conferring tensile strength	12/2754	41/20692	0.00571563	0.0414754	0.0319802	COL6A2/COL8A2/COL6A1/COL15A1/COL3A1/COL6A3/COL5A2/COL1A1/COL5A1/COL27A1/COL18A1/COL12A1	12
BP	GO:0007369	gastrulation	38/2754	189/20692	0.00572829	0.0414959	0.0319961	DUSP1/FN1/RACK1/ARFRP1/COL6A1/GJA1/CHRD/TWSG1/TGFBR2/FOXC1/ITGB5/RTF1/MYADM/KLF4/RIC8A/ITGA5/ACVR2B/COL5A2/SRF/PAF1/FGFR1/ELF5/DLD/NF2/ZBTB17/WNT5A/COL5A1/PRKAR1A/ITGB4/FGFR2/INHBA/DVL1/PAX2/SMAD3/ATOH8/MMP2/COL12A1/FRS2	38
BP	GO:0006414	translational elongation	29/2754	135/20692	0.00572869	0.0414959	0.0319961	EEF1A1/RACK1/MRPL21/RPLP1/RPLP2/EEF2/TUFM/MRPS21/TRNAU1AP/MRPL32/EEF1B2/MRPL37/MRPS18C/ERAL1/MRPS10/DNAJC24/MRPL33/MRPS33/DPH7/GTPBP1/MRPS36/MRPL57/DPH1/MRPS31/MRPL50/MRPL58/MRPL52/SHFL/MRPL2	29
CC	GO:0030863	cortical cytoskeleton	24/2754	106/20692	0.00576113	0.0416938	0.0321486	EEF1A1/ACTB/CTTN/HFE/CFL1/MYADM/FLNA/SLC2A1/DSTN/SHROOM1/PPP1R9B/DLG4/EZR/CAPN2/ACTN4/BSN/NF2/SPTBN1/MYH9/DBNL/CAP1/GSN/CALD1/MPP1	24
BP	GO:0051384	response to glucocorticoid	31/2754	147/20692	0.00582956	0.0420211	0.0324011	DUSP1/ZFP36L2/FOS/RHOA/AQP1/GSTP1/BMP6/ERRFI1/CDO1/ZFP36L1/KLF9/FIBIN/SPARC/S100B/FOXO3/CBX3/FOXO1/IGFBP7/HSPD1/MAOB/ANXA1/ALDH3A1/GPR83/HNRNPU/ABCA3/UBE2L3/CDKN1A/CCND1/CAD/AVPR1A/PDCD7	31
BP	GO:0072332	intrinsic apoptotic signaling pathway by p53 class mediator	19/2754	78/20692	0.00583924	0.0420211	0.0324011	BCL3/MUC1/RPL11/DDX5/RPS27L/CD74/RPS7/HINT1/PTTG1IP/SHISA5/ZNF385A/PMAIP1/PERP/CDKN1A/DYRK2/TMEM109/IFI16/PML/KDM1A	19
MF	GO:0001094	TFIID-class transcription factor complex binding	5/2754	10/20692	0.00586053	0.0420211	0.0324011	EDF1/FBL/RUVBL2/ERCC1/AHR	5
BP	GO:0034975	protein folding in endoplasmic reticulum	5/2754	10/20692	0.00586053	0.0420211	0.0324011	HSP90B1/CALR/HSPA5/PDIA3/CANX	5
CC	GO:0044754	autolysosome	5/2754	10/20692	0.00586053	0.0420211	0.0324011	FTL/FTH1/LAMP2/MAP1LC3A/NCOA4	5
BP	GO:0051342	regulation of cyclic-nucleotide phosphodiesterase activity	5/2754	10/20692	0.00586053	0.0420211	0.0324011	RACK1/CALM1/SLC39A14/AIP/CALM2	5
BP	GO:1901203	positive regulation of extracellular matrix assembly	5/2754	10/20692	0.00586053	0.0420211	0.0324011	RGCC/SOX9/TGFB1/SMAD3/EMILIN1	5
BP	GO:1904851	positive regulation of establishment of protein localization to telomere	5/2754	10/20692	0.00586053	0.0420211	0.0324011	CCT6A/DKC1/CCT3/CCT2/WRAP53	5
BP	GO:2000048	negative regulation of cell-cell adhesion mediated by cadherin	5/2754	10/20692	0.00586053	0.0420211	0.0324011	BMP6/VEGFA/RGCC/NOTCH1/PPM1F	5
BP	GO:2000786	positive regulation of autophagosome assembly	5/2754	10/20692	0.00586053	0.0420211	0.0324011	ULK1/LRSAM1/PIP4K2A/PIP4K2B/RALB	5
BP	GO:0007163	establishment or maintenance of cell polarity	43/2754	220/20692	0.00586329	0.0420211	0.0324011	ACTB/RHOA/AQP1/RACK1/HSP90AA1/CTNNA1/HSP90AB1/GJA1/CYP26B1/PKD1/CFL1/LMNA/SPRY2/FGF10/RHOC/MSN/GOLPH3/RAC1/DST/CRK/SCRIB/FSCN1/CDC42/SYNJ2BP/PRKCZ/ARF4/RHOB/CYTH1/PAFAH1B1/WNT5A/MYH9/SPRY1/RHOG/SNX27/ARF6/ARHGAP35/RND3/CAP1/GSN/RHOBTB3/HES1/PARD6G/JAM3	43
BP	GO:1901214	regulation of neuron death	59/2754	321/20692	0.00594752	0.0425872	0.0328375	CLU/FOS/NDNF/RHOA/SOD1/RACK1/EGR1/JUN/PARK7/CRLF1/HSP90AB1/FIS1/RAB29/GRN/CSF1/ATF4/MCL1/FOXO3/RETREG1/EFNB2/NENF/AXL/BTG2/LRP1/HSPD1/EIF4G1/GSK3A/DDIT3/TMEM259/MAP3K5/PM20D1/CDC42/DNAJC5/ADNP/SIX1/HIF1A/AKT1/HSF1/CAPN2/VPS35/SET/BACE1/CCL2/STAT3/WNT5A/AKT1S1/SNX6/NRBP2/LGMN/LANCL1/TFAP2B/MECP2/GDNF/NR4A2/CHP1/PARP1/C5AR1/PPP5C/CDK5R1	59
BP	GO:0001822	kidney development	53/2754	283/20692	0.00602425	0.0430986	0.0332318	ID2/EGR1/DCN/SEC61A1/BMP6/VEGFA/CRLF1/LAMB2/CYP26B1/PKD1/TMED10/FOXC1/SULF2/SDC4/SOX9/ARID5B/PDGFRB/FGF10/EFNB2/IL6R/ZBTB16/ARL3/CXCR2/NUP85/BMP2/ACVR2B/PDGFA/KANK2/GCNT4/FGFR1/SOX4/SMO/SIX1/JMJD6/IQGAP1/GLI3/NOTCH1/SPRY1/AKR1B1/YAP1/NDUFS6/DACT2/FGFR2/FGF2/PKD2/NLE1/PAX2/TFAP2B/SMAD3/GDNF/PTCH1/HES1/CYP4A11	53
BP	GO:0006903	vesicle targeting	22/2754	95/20692	0.00604764	0.0431898	0.0333022	TRAPPC2L/SERPINA1/PEF1/CSNK1D/TMED10/YKT6/ARFGAP2/TRAPPC3/SEC16A/SEC13/RAB1A/SCRIB/CNIH1/PDCD6/TBC1D20/SNAP29/TRAPPC5/SEC31A/GOSR1/PPP6R1/TGFA/TFG	22
BP	GO:0051668	localization within membrane	22/2754	95/20692	0.00604764	0.0431898	0.0333022	CD81/FLNA/RAC1/SEC13/THY1/RAB1A/RER1/SCRIB/SYNJ2BP/DLG4/AGRN/SHISA6/TBC1D20/SCAP/ATP1B1/SEC31A/MESD/INSIG1/DVL1/GSN/WDR19/PICK1	22
BP	GO:0006825	copper ion transport	7/2754	18/20692	0.00610618	0.043417	0.0334774	ATOX1/MMGT1/STEAP2/CP/SCO1/FKBP4/SLC31A1	7
CC	GO:0031143	pseudopodium	7/2754	18/20692	0.00610618	0.043417	0.0334774	RAF1/MSN/MAPK3/CAPN2/ACTN4/ACTN1/F2RL1	7
BP	GO:0046885	regulation of hormone biosynthetic process	7/2754	18/20692	0.00610618	0.043417	0.0334774	EGR1/BMP6/DKK3/STC2/BMP2/H6PD/HIF1A	7
MF	GO:0055106	ubiquitin-protein transferase regulator activity	7/2754	18/20692	0.00610618	0.043417	0.0334774	RPL11/RPL5/RPL23/RPS7/TRIB1/AUP1/UBE2L3	7
MF	GO:0070064	proline-rich region binding	7/2754	18/20692	0.00610618	0.043417	0.0334774	RABAC1/BAIAP2/APBB1/PFN1/YAP1/CCND1/CSK	7
BP	GO:0051607	defense response to virus	49/2754	258/20692	0.00612973	0.0435463	0.033577	IFITM3/HTRA1/IFITM2/STING1/ACOD1/SELENOK/IFI6/C1QBP/DDX41/MAVS/DTX3L/SLFN11/ABCF3/ZC3H12A/BNIP3L/FLNA/PPM1B/BNIP3/TSPAN6/TRIM52/MLKL/RELA/PUM1/PMAIP1/ABCE1/MX1/ZCCHC3/DDX17/ADAR/ILF3/IRF3/TRAF3IP2/ZNF175/IFI27/PRF1/APOBEC3C/IFIT3/TRIM38/PHB2/IFI16/NCBP3/F2RL1/PML/SHFL/TRIM5/SEC14L1/CLPB/TRIM56/POLR3A	49
BP	GO:0009266	response to temperature stimulus	45/2754	233/20692	0.00614519	0.0436179	0.0336323	FOS/SOD1/NFKBIA/HSPA8/HSP90AA1/CIRBP/HSP90AB1/VCP/EIF2B4/IER5/FOXO1/BAG3/IGFBP7/LRP11/RPA2/NUP85/MAPKAPK2/HSPD1/SEC13/MAPK3/MAP2K7/AKT1/PDCD6/ACADVL/UCP2/HSF1/RPA1/HSPB8/PIRT/AKT1S1/EIF2B5/DNAJA1/CDKN1A/BAG1/TGFB1I1/EIF2B1/NUP188/SLC27A1/ATP2A2/FKBP4/POLR2D/DNAJA2/CAMK2B/CLPB/MMP24	45
BP	GO:0043122	regulation of I-kappaB kinase/NF-kappaB signaling	48/2754	252/20692	0.00626137	0.0444038	0.0342382	S100A4/RHOA/GSTP1/HSPB1/LGALS1/ECM1/TNFRSF1A/CPNE1/GJA1/CD74/SLC20A1/S100B/RIPK1/RHOC/MAVS/HDAC1/PIDD1/ZC3H12A/FLNA/PPM1B/S100A13/FKBP1A/MYD88/TSPAN6/NDFIP1/TRIM52/RELA/SHISA5/AKT1/CARD19/NEK6/WNT5A/IRF3/TRAF3IP2/MIER1/USP10/TRIM38/TAB2/TMED4/ZFAND6/TRAF6/F2RL1/SLC44A2/TLE1/PPP5C/TFG/TRIM5/MTDH	48
BP	GO:0072401	signal transduction involved in DNA integrity checkpoint	18/2754	73/20692	0.00627766	0.0444416	0.0342674	MUC1/RGCC/GADD45A/CNOT11/PIDD1/BTG2/SOX4/ZNF385A/E2F4/CDKN1A/CDKN1B/PLAGL1/TNKS1BP1/ARID3A/BABAM1/PML/PRMT1/CNOT3	18
BP	GO:0072422	signal transduction involved in DNA damage checkpoint	18/2754	73/20692	0.00627766	0.0444416	0.0342674	MUC1/RGCC/GADD45A/CNOT11/PIDD1/BTG2/SOX4/ZNF385A/E2F4/CDKN1A/CDKN1B/PLAGL1/TNKS1BP1/ARID3A/BABAM1/PML/PRMT1/CNOT3	18
BP	GO:0045639	positive regulation of myeloid cell differentiation	23/2754	101/20692	0.00629921	0.0445166	0.0343253	FOS/ID2/HAX1/JUN/GNAS/ZFP36L1/CD74/FAM210B/CSF1/HMGB2/FOXO3/TRIB1/ATP6AP1/RIPK1/HIF1A/ACIN1/KLF10/TGFB1/STAT3/INHBA/TRAF6/MAPK14/PRMT1	23
BP	GO:1990542	mitochondrial transmembrane transport	23/2754	101/20692	0.00629921	0.0445166	0.0343253	ATP5F1B/COX5B/ATP5MC2/TOMM7/ATP5PB/ATP5F1E/DNAJC19/TIMM44/MPC2/SLC25A29/ATP5MG/HSPD1/ATP5PO/SLC25A37/TIMM21/ATP5PD/ATP5MC1/UCP2/ATP5PF/MID1IP1/MCUR1/TIMM17B/SFXN4	23
BP	GO:0003416	endochondral bone growth	9/2754	27/20692	0.00634438	0.0446946	0.0344625	COMP/ECM1/TGFBR2/SOX9/THBS3/FGFR2/DDR2/EVC/COL27A1	9
BP	GO:0070199	establishment of protein localization to chromosome	9/2754	27/20692	0.00634438	0.0446946	0.0344625	SPIDR/CCT6A/DKC1/CCT3/CCT2/RUVBL2/NABP2/PIH1D1/WRAP53	9
BP	GO:0030207	chondroitin sulfate catabolic process	6/2754	14/20692	0.00637944	0.0446946	0.0344625	BGN/DCN/CSPG4/HYAL1/HEXA/IDS	6
CC	GO:0033643	host cell part	6/2754	14/20692	0.00637944	0.0446946	0.0344625	AQP1/RAB29/AXL/SCO1/PI4KA/SHFL	6
BP	GO:0035791	platelet-derived growth factor receptor-beta signaling pathway	6/2754	14/20692	0.00637944	0.0446946	0.0344625	PTPN1/PDGFRB/LRP1/PDGFA/PDGFRL/HIP1	6
BP	GO:0036295	cellular response to increased oxygen levels	6/2754	14/20692	0.00637944	0.0446946	0.0344625	CAV1/ATP6AP1/ATP6V1G1/FOXO1/FAS/CCDC115	6
BP	GO:1903799	negative regulation of production of miRNAs involved in gene silencing by miRNA	6/2754	14/20692	0.00637944	0.0446946	0.0344625	ZC3H12A/NCOR2/TGFB1/PPP3CA/STAT3/BCDIN3D	6
BP	GO:1904152	regulation of retrograde protein transport, ER to cytosol	6/2754	14/20692	0.00637944	0.0446946	0.0344625	OS9/EDEM1/EDEM2/ERLEC1/DERL2/BCAP31	6
BP	GO:1904814	regulation of protein localization to chromosome, telomeric region	6/2754	14/20692	0.00637944	0.0446946	0.0344625	CCT6A/DKC1/CCT3/CCT2/GNL3/WRAP53	6
BP	GO:1990173	protein localization to nucleoplasm	6/2754	14/20692	0.00637944	0.0446946	0.0344625	CCT6A/DKC1/CCT3/CCT2/TBRG1/WRAP53	6
BP	GO:0022407	regulation of cell-cell adhesion	77/2754	439/20692	0.00646899	0.0452829	0.0349161	CD81/RHOA/LAG3/LGALS1/RPS3/VSIR/BMP6/VEGFA/VCAM1/RGCC/CAV1/HFE/CD9/CD74/TWSG1/SERPINE2/XBP1/TGFBR2/FXYD5/SELENOK/LGALS3/SDC4/TNFRSF14/PIEZO1/EFNB2/MYADM/KLF4/PLPP3/ZBTB16/ZC3H12A/NKAP/LOXL3/ICOSLG/RAC1/HSPD1/ZMIZ1/THY1/BMP2/HLX/NDFIP1/ANXA1/MAP3K8/SCRIB/RELA/CDC42/SOX4/PRKCZ/PDPN/AKT1/DUSP22/GNRH1/TGFB1/GLI3/NF2/CCL2/IL6ST/WNT5A/NOTCH1/YTHDF2/SART1/IL1RL2/PRKAR1A/NFKBIZ/TRAF6/AP3D1/FGG/PRKCD/ERBB…	77
BP	GO:0070302	regulation of stress-activated protein kinase signaling cascade	46/2754	240/20692	0.00652251	0.0456183	0.0351747	DUSP1/ARL6IP5/GSTP1/RPS3/VEGFA/PTPN1/CCN2/FZD8/HDAC3/GADD45A/RIPK1/FOXO1/MAPK8IP3/FAS/ZC3H12A/SASH1/SEMA4C/AXIN1/MAPK3/BMP2/MAP3K5/MAP2K2/MLKL/CDC42/TAOK2/MAP2K7/EZR/AKT1/DUSP22/PKN1/PAFAH1B1/RAPGEF1/WNT5A/MAP3K6/IGBP1/DNAJA1/DVL3/DBNL/PRDX1/FOXM1/TRAF6/ZNF622/F2RL1/TAOK3/PRMT1/MAP3K20	46
MF	GO:0003727	single-stranded RNA binding	21/2754	90/20692	0.00658534	0.046018	0.0354829	EIF4H/PTBP1/HNRNPA1/RPS7/CBX6/PABPC1/PABPC1L/DDX3X/EIF4B/ANXA1/JMJD6/HNRNPU/ILF3/HNRNPDL/RBMS1/HNRNPF/POLR2D/AGO4/SNRPC/HNRNPC/MSI2	21
BP	GO:0060425	lung morphogenesis	14/2754	52/20692	0.00669931	0.0466508	0.0359708	TGFBR2/TNC/SOX9/SPRY2/FGF10/MAPK3/SRSF6/SRF/CDC42/SPRY1/YAP1/FGFR2/PLOD3/STK40	14
BP	GO:0072666	establishment of protein localization to vacuole	14/2754	52/20692	0.00669931	0.0466508	0.0359708	CLU/HSPA8/M6PR/VPS4A/VPS28/VPS25/MON1A/VTI1B/LAMP2/RAB7A/AP3D1/NCOA4/ZFYVE16/VPS41	14
BP	GO:2001238	positive regulation of extrinsic apoptotic signaling pathway	14/2754	52/20692	0.00669931	0.0466508	0.0359708	TIMP3/CTNNA1/CAV1/PPP2R1A/RIPK1/DEDD2/PDIA3/PMAIP1/DAPK3/TRPS1/INHBA/PEA15/PTEN/PML	14
BP	GO:0018105	peptidyl-serine phosphorylation	57/2754	310/20692	0.00671015	0.0466508	0.0359708	HAX1/RACK1/HSP90AA1/VEGFA/PARK7/HSP90AB1/CAV1/MAPKAPK3/TXN/CSNK1D/PKD1/TGFBR2/GADD45A/SPRY2/RIPK1/RAF1/ULK1/AKT2/ARAF/MAPKAPK2/MKNK2/EIF4G1/MAST2/AXIN1/GSK3A/CSNK1E/MAPK3/MST1/PKN3/CAMK1D/MAP2K2/PRKCZ/CLK1/AKT1/DYRK1B/PKN1/NEK6/TGFB1/WNT5A/INPP5K/GAS6/MLXIPL/DYRK2/NSD1/TNKS1BP1/CAMKV/MAPK9/PRKCD/CSNK1G2/PTEN/PPM1F/STK32C/CSNK2A2/MAPK14/CAB39/CDK5R1/TTBK1	57
BP	GO:0002753	cytoplasmic pattern recognition receptor signaling pathway	17/2754	68/20692	0.00672506	0.0466508	0.0359708	NFKBIA/UBC/RPS27A/C1QBP/TSPAN6/RELA/PUM1/ZCCHC3/UBA52/IRF3/TAB2/PHB2/LACC1/TRAF6/TAB1/SEC14L1/CLPB	17
BP	GO:0071479	cellular response to ionizing radiation	17/2754	68/20692	0.00672506	0.0466508	0.0359708	EGR1/SPIDR/HSPA5/GADD45A/NET1/DNM2/RHOB/HSF1/YAP1/CDKN1A/TMEM109/TNKS1BP1/IFI16/RAD9A/MAPK14/MAP3K20/KDM1A	17
BP	GO:0072665	protein localization to vacuole	17/2754	68/20692	0.00672506	0.0466508	0.0359708	CLU/CD81/HSPA8/M6PR/LAMTOR4/VPS4A/VPS28/VPS25/RTN4/MON1A/VTI1B/LAMP2/RAB7A/AP3D1/NCOA4/ZFYVE16/VPS41	17
BP	GO:0030098	lymphocyte differentiation	66/2754	368/20692	0.00673851	0.0466508	0.0359708	ZFP36L2/RHOA/ID2/SOD1/EGR1/BCL3/LAG3/PSAP/LGALS1/VSIR/RABL3/MAFB/KLF6/VCAM1/B2M/ZFP36L1/CYP26B1/CD74/XBP1/KAT2A/FZD8/TGFBR2/NFATC2/NCAPH2/AXL/ZBTB16/ZC3H12A/NKAP/LOXL3/ZMIZ1/TCF7/LMBR1L/C17orf99/HLX/TMEM98/ZEB1/NDFIP1/ANXA1/KDELR1/SRF/SOX4/PRKCZ/JMJD6/GLI3/IRF2BP2/STAT3/GAS6/ZBTB7A/SART1/IL1RL2/PGLYRP2/CD19/NFKBIZ/INHBA/STAT6/HDAC5/AP3D1/ERBB2/FCER1G/RELB/CLEC4E/LY9/LRRC8A/FOXP1/LCK/PTGER4	66
MF	GO:0033218	amide binding	68/2754	381/20692	0.0067499	0.0466508	0.0359708	CLU/GSTP1/NFKBIA/PSAP/ITM2B/SEC61A1/SRP14/CST3/HSP90AB1/SLC40A1/GSS/FKBP2/CD74/GLTP/PPIB/FBXO2/CLSTN1/CALR/FKBP10/DBI/PPIA/FKBP3/PPIC/CEMIP/LRP1/FPR2/APBB3/FKBP1A/HSPD1/RPS6KB2/APBB1/C2CD2L/KDELR1/ACBD4/RELA/ADNP/ANPEP/PPIH/ACADVL/DLD/CLN8/ACAD9/PPP3CA/BACE1/KDELR3/KDELR2/PLTP/LAPTM4B/HMGCL/CLTA/NMUR2/NOLC1/PTGES2/PHB2/IPO5/INHBA/PPIG/TPP1/LDLR/PPIF/GSTM3/LANCL1/RXRA/FKBP4/GSTM2/CD1A/CLTB/AVPR1A	68
BP	GO:0007492	endoderm development	19/2754	79/20692	0.00675057	0.0466508	0.0359708	DUSP1/FN1/COL6A1/ZFP36L1/ITGB5/RTF1/HDAC1/PELO/ITGA5/SSBP3/COL5A2/PAF1/NOTCH1/COL5A1/INHBA/BPTF/SMAD3/MMP2/COL12A1	19
BP	GO:0043407	negative regulation of MAP kinase activity	19/2754	79/20692	0.00675057	0.0466508	0.0359708	DUSP1/GSTP1/CAV1/PTPN1/DUSP6/SMPD1/SPRY4/SPRY2/PPP2R1A/GPS1/CDK5RAP3/SPRED3/INPP5K/SPRY1/DNAJA1/SPRED2/DUSP7/DUSP8/PRKCD	19
BP	GO:0070373	negative regulation of ERK1 and ERK2 cascade	19/2754	79/20692	0.00675057	0.0466508	0.0359708	DUSP1/TIMP3/GSTP1/ERRFI1/PTPN1/DUSP6/SPRY4/SPRY2/KLF4/SYNJ2BP/EZR/SPRED3/RAPGEF1/SPRY1/SPRED2/PTEN/EIF3A/EMILIN1/CSK	19
BP	GO:0071260	cellular response to mechanical stimulus	19/2754	79/20692	0.00675057	0.0466508	0.0359708	AQP1/BMP6/TNFRSF1A/GJA1/GADD45A/SOX9/PIEZO1/BAG3/KCNJ2/FAS/RAC1/SLC2A1/BNIP3/MAPK3/MYD88/COL1A1/AKT1/MTPN/PTGER4	19
BP	GO:0035767	endothelial cell chemotaxis	10/2754	32/20692	0.00682896	0.0471123	0.0363267	TMSB4X/HSPB1/VEGFA/FGF18/SMOC2/FGFR1/NOTCH1/RAB13/FGF2/LGMN	10
BP	GO:0060603	mammary gland duct morphogenesis	10/2754	32/20692	0.00682896	0.0471123	0.0363267	NTN1/CSF1/FGF10/SCRIB/WNT5A/FGFR2/PHB2/VDR/PTCH1/PML	10
BP	GO:0030574	collagen catabolic process	13/2754	47/20692	0.00692341	0.0477233	0.0367978	CTSD/VSIR/CST3/CTSK/COL15A1/ADAMTS2/MRC2/CTSB/MMP3/ADAM15/PHYKPL/MMP2/MMP24	13
CC	GO:0005685	U1 snRNP	11/2754	37/20692	0.00703975	0.048443	0.0373528	SNRPD2/SNRPB/SNRPE/SNRPD3/SNRPB2/LUC7L2/SNRPG/SNRNP70/LUC7L3/LUC7L/SNRPC	11
MF	GO:0048487	beta-tubulin binding	11/2754	37/20692	0.00703975	0.048443	0.0373528	GABARAPL2/PDCD5/UXT/GABARAPL1/TBCA/ADNP/VAPB/TBCD/ARL8B/RACGAP1/CDK5R1	11
BP	GO:0000723	telomere maintenance	33/2754	161/20692	0.00711829	0.0488593	0.0376737	HSP90AA1/HSP90AB1/PNKP/HNRNPA1/H4C3/CCT6A/DKC1/RPA2/MAPK3/CCT3/CCT2/PIF1/HMBOX1/MAP2K7/POLD2/TELO2/RPA1/HNRNPU/HNRNPA2B1/ERCC1/GNL3/NABP2/XRCC1/TERF2/TNKS1BP1/NAF1/PARP1/PML/WRAP53/PARN/HNRNPC/SMG6/DCP2	33
BP	GO:0010970	transport along microtubule	33/2754	161/20692	0.00711829	0.0488593	0.0376737	SOD1/HSPA8/HSPB1/DYNLRB1/RHOT2/DYNLL1/UXT/MAP1A/BAG3/MAPK8IP3/ARL3/BICD2/TMEM201/BLOC1S2/RAB1A/DST/IFT46/CDC42/SUN1/SFPQ/PRKCZ/HIF1A/IFT172/HNRNPU/PAFAH1B1/TERF2/TUB/AP3D1/MREG/ACTR10/WDR19/ARL8B/KIF1C	33
CC	GO:0031901	early endosome membrane	33/2754	161/20692	0.00711829	0.0488593	0.0376737	PMEPA1/CAV1/B2M/UBXN6/PLD3/SLC39A14/SLC1A1/SH3GL1/DTX3L/RAB11FIP5/MMGT1/RAB14/PDLIM4/ANXA1/MARCHF8/TMEM165/STX12/WDR91/GGA2/VTI1B/GGA1/RAB5C/CLCN4/SNX27/ARF6/RAB31/SNX6/ZFYVE16/EHD1/PML/VAC14/ABCA7/SNX8	33
BP	GO:2000060	positive regulation of ubiquitin-dependent protein catabolic process	23/2754	102/20692	0.00713283	0.0489153	0.0377169	CLU/RACK1/RBX1/CAV1/VCP/NFE2L2/CSNK1D/ZER1/TRIB1/AXIN1/GSK3A/CSNK1E/PSMD10/RAD23A/AKT1/DAB2/DVL1/UBQLN2/MAPK9/BCAP31/PTEN/NUB1/RNF144A	23
BP	GO:0014074	response to purine-containing compound	31/2754	149/20692	0.00713851	0.0489153	0.0377169	DUSP1/IGFBP5/FOS/AQP1/SOD1/LDHA/BSG/CDO1/ZFP36L1/HSP90B1/SPARC/HSPA5/HSPD1/RELA/THBD/EZR/COL1A1/FDX1/ALDH3A1/RAPGEF1/INPP5K/SREBF1/PKD2/KCNE1/AHR/CAD/PTEN/GSTM2/NDUFS4/P2RX7/KDM1A	31
BP	GO:0034502	protein localization to chromosome	20/2754	85/20692	0.00716103	0.048987	0.0377722	SPIDR/CCT6A/DKC1/RPA2/MRNIP/CCT3/CCT2/RUVBL2/CHAMP1/RPA1/GNL3/NABP2/CENPT/TERF2/PIH1D1/TRAPPC12/TPP1/CTCF/MAU2/WRAP53	20
BP	GO:0110110	positive regulation of animal organ morphogenesis	20/2754	85/20692	0.00716103	0.048987	0.0377722	VEGFA/XBP1/CSF1/TGFBR2/SOX9/FGF10/BMP2/SRSF6/CDC42/FGFR1/SMO/SIX1/WNT5A/NOTCH1/SPRY1/FGFR2/VDR/PAX2/GDNF/FRS2	20
MF	GO:0019003	GDP binding	18/2754	74/20692	0.00728679	0.0497635	0.0383709	RHOA/ARF1/RRAS/RAB29/ARL3/RAB11B/RAB14/RERG/RAB35/RHOB/RAB5C/RAB31/RAB7A/RALB/ARL8B/RIT1/RHEB/ARL2	18
BP	GO:0072395	signal transduction involved in cell cycle checkpoint	18/2754	74/20692	0.00728679	0.0497635	0.0383709	MUC1/RGCC/GADD45A/CNOT11/PIDD1/BTG2/SOX4/ZNF385A/E2F4/CDKN1A/CDKN1B/PLAGL1/TNKS1BP1/ARID3A/BABAM1/PML/PRMT1/CNOT3	18
BP	GO:0007229	integrin-mediated signaling pathway	24/2754	108/20692	0.00734056	0.0500464	0.0385891	TIMP1/FN1/CD63/CTNNA1/COL3A1/CCN2/ZYX/ITGB5/ITGB8/PLPP3/ITGA10/LOXL3/FLNA/ITGA5/THY1/DST/CDC42/ADAM15/FGR/MYH9/ITGA11/ITGB4/NEDD9/FCER1G	24
BP	GO:0071887	leukocyte apoptotic process	24/2754	108/20692	0.00734056	0.0500464	0.0385891	CD74/TSC22D3/LGALS3/RIPK1/AXL/FAS/CXCR2/LMBR1L/SELENOS/ANXA1/KDELR1/HIF1A/AKT1/PKN1/GLI3/WNT5A/GAS6/IRF3/TRAF3IP2/FCER1G/PTEN/FOXP1/NOC2L/P2RX7	24
BP	GO:0006297	nucleotide-excision repair, DNA gap filling	8/2754	23/20692	0.00746153	0.050574	0.0389958	UBC/RPS27A/RPA2/POLD2/RPA1/XRCC1/UBA52/POLK	8
BP	GO:0006907	pinocytosis	8/2754	23/20692	0.00746153	0.050574	0.0389958	CAV1/MAPKAPK3/AXL/MAPKAPK2/CDC42/SNX33/DNM2/ACTN4	8
BP	GO:0009226	nucleotide-sugar biosynthetic process	8/2754	23/20692	0.00746153	0.050574	0.0389958	GFPT2/UAP1/GMDS/NANS/UXS1/NAGK/GNPDA1/UAP1L1	8
MF	GO:0017134	fibroblast growth factor binding	8/2754	23/20692	0.00746153	0.050574	0.0389958	RPS2/RPS19/S100A13/FGFRL1/FGFR1/GLG1/FGFR2/API5	8
BP	GO:0051457	maintenance of protein location in nucleus	8/2754	23/20692	0.00746153	0.050574	0.0389958	BCL3/PARK7/TXN/SUN1/HNRNPU/ARL2/PML/SKP1	8
BP	GO:0070935	3'-UTR-mediated mRNA stabilization	8/2754	23/20692	0.00746153	0.050574	0.0389958	TENT4A/MAPKAPK2/RBM24/MYD88/YBX3/MAPK14/HNRNPC/RBM10	8
BP	GO:1903077	negative regulation of protein localization to plasma membrane	8/2754	23/20692	0.00746153	0.050574	0.0389958	TMBIM1/PID1/LRRC15/PKDCC/DAB2/TGFB1/TMEM59/CSK	8
BP	GO:0043200	response to amino acid	25/2754	114/20692	0.00750903	0.0508343	0.0391966	RHOA/GSTP1/COL6A1/CDO1/GSS/BAIAP2/COL3A1/CCN2/XBP1/CFL1/LAMTOR4/RRAGA/LAMTOR3/ZEB1/PPP1R9B/COL5A2/RELA/SIX1/COL1A1/HSF1/CAPN2/CDKN1B/IPO5/LAMTOR1/MMP2	25
BP	GO:0001656	metanephros development	21/2754	91/20692	0.00751245	0.0508343	0.0391966	ID2/EGR1/LAMB2/PKD1/SOX9/PDGFRB/FGF10/CXCR2/PDGFA/SMO/SIX1/GLI3/SPRY1/AKR1B1/YAP1/PKD2/PAX2/TFAP2B/GDNF/PTCH1/HES1	21
BP	GO:0060537	muscle tissue development	72/2754	409/20692	0.00756275	0.051132	0.0394261	IGFBP5/MYL6/FOS/RHOA/ID2/EGR1/SKI/PPP1R13L/DCN/DDX5/VEGFA/EEF2/CAV1/GJA1/CYP26B1/USP19/COL3A1/KAT2A/TGFBR2/CALR/FOXC1/LMNA/S100B/IGSF8/SOX9/PDGFRB/RIPK1/EFNB2/BTG2/NR1D2/FKBP1A/RBM24/GSK3A/BMP2/HLX/MEF2A/GTF3C5/CDON/SRF/CDC42/FGFR1/SMO/SIX1/ALPK3/HNRNPU/TGFB1/PPP3CA/KLF5/DDX17/MTPN/WNT5A/NOTCH1/SGCD/YAP1/YBX3/ADAMTS9/CSRP1/SGCB/PRKAR1A/FGFR2/FGF2/NIBAN2/PKD2/LUC7L/RXRA/PTEN/SMAD3/PTCH1/FRS2/MAPK1…	72
BP	GO:0006644	phospholipid metabolic process	79/2754	455/20692	0.00757927	0.0512011	0.0394794	CD81/ARF1/PLA2G2A/PLBD1/SERINC1/CDIPT/CPNE1/SMPD1/PLPP5/INPPL1/GPX4/PRDX6/PDGFRB/MTMR11/DNAJC19/DBI/KLF4/PLPP3/NUS1/BPNT2/DHDDS/ABHD8/FPR2/RAB14/MBOAT7/PIGM/DPAGT1/LCAT/PLBD2/PDGFA/PLCD1/SOCS2/CDC42/ABHD4/FGR/PGAP3/CAPN2/IDI1/WDR91/HTR2C/CLN8/PI4KB/TGFB1/PIP4K2A/DGKD/PAFAH1B1/PIGG/GPAA1/PIGL/INPP5K/PLEKHA4/PIGH/LPCAT1/GGPS1/PI4KA/PIP4K2B/FGF2/PHB2/CD19/PIGC/PIP5K1C/OSBPL5/LDLR/SERINC2/PRKCD/PROCA…	79
BP	GO:0002763	positive regulation of myeloid leukocyte differentiation	15/2754	58/20692	0.00760809	0.0513104	0.0395637	FOS/ID2/HAX1/JUN/GNAS/ZFP36L1/CD74/CSF1/TRIB1/ATP6AP1/RIPK1/ACIN1/KLF10/TGFB1/TRAF6	15
CC	GO:0035577	azurophil granule membrane	15/2754	58/20692	0.00760809	0.0513104	0.0395637	CD63/PSAP/CPNE1/SURF4/GAA/MAGT1/BRI3/DNAJC5/SNAP29/RAB5C/LPCAT1/LAMP2/CKAP4/LAMTOR1/NCSTN	15
BP	GO:0060560	developmental growth involved in morphogenesis	45/2754	236/20692	0.00776883	0.0523438	0.0403605	FN1/HSP90AA1/NTN1/VEGFA/LAMB2/HSP90AB1/CTTN/CPNE1/CSF1/TGFBR2/TNC/SOX9/SPRY2/FGF10/TRIM28/ULK1/CYFIP1/SEMA3B/LRP1/SEMA4C/RTN4/SRF/ADNP/PRKCZ/SIX1/DNM2/SEMA3E/IQGAP1/PAFAH1B1/DPYSL2/WNT5A/NOTCH1/SPRY1/SEMA4B/YAP1/ANAPC2/IST1/OLFM1/FGFR2/DBNL/DVL1/ARHGAP4/TNN/RYK/CDK5R1	45
CC	GO:0016528	sarcoplasm	19/2754	80/20692	0.00777422	0.0523438	0.0403605	HAX1/HSP90B1/CALR/CALU/PLEC/MRLN/FKBP1A/MANF/THBS4/SPOCK1/CMYA5/SGCD/HK2/TMEM109/JPH3/GSN/ATP2A2/GSTM2/CAMK2B	19
BP	GO:0006476	protein deacetylation	22/2754	97/20692	0.00780891	0.0525339	0.040507	SKI/SIRT7/VEGFA/TADA3/HDAC3/HDAC1/FLNA/RCOR1/AKAP8/SFPQ/MORF4L2/SPRED3/SREBF1/ZNHIT1/MIER1/SPRED2/FRY/HDAC5/MORF4L1/ELK4/RBM14/JDP2	22
CC	GO:0031461	cullin-RING ubiquitin ligase complex	33/2754	162/20692	0.00782541	0.0525927	0.0405524	ELOB/RBX1/FBXL3/DCAF7/PEF1/FBXW5/FBXO2/ZER1/FBXO44/TNFAIP1/CDC16/ANAPC16/DCAF5/KCTD2/RNF7/KLHL20/PDCD6/LZTR1/FBXO9/DCAF15/DCAF12/ANAPC5/DMAC2/USP47/ANAPC2/CUL7/CDKN1B/TRPC4AP/ANAPC13/KLHL9/CUL1/SKP1/ANAPC1	33
BP	GO:0042692	muscle cell differentiation	69/2754	390/20692	0.00783061	0.0525927	0.0405524	IGFBP5/CD81/ID2/COMP/SKI/PTBP1/VEGFA/ACTG1/CTNNA1/CD9/CYP26B1/PLD3/XBP1/KAT2A/CALR/LMNA/NFATC2/SOX9/PLEKHO1/PDGFRB/FGF10/EFNB2/SEMA4C/EHD2/RBM24/GSK3A/BMP2/MEF2A/ZEB1/CDON/SRF/CDC42/CEACAM5/MORF4L2/SMO/SIX1/RBM4/YBX1/AKT1/DYRK1B/ALPK3/CAPN2/HNRNPU/TGFB1/PPP3CA/KLF5/MTPN/NOTCH1/MYH9/SGCD/CSRP1/SGCB/PRKAR1A/FGFR2/NIBAN2/SYPL2/HDAC5/DYSF/RXRA/EHD1/MECP2/ATP2A2/TNNT3/BOC/HES1/FRS2/MAPK14/AVPR1A/KDM1A	69
BP	GO:0010212	response to ionizing radiation	30/2754	144/20692	0.00787917	0.0528751	0.0407702	EGR1/BRAT1/SPIDR/HSPA5/GADD45A/DCUN1D3/MRNIP/ANXA1/THBD/NET1/DNM2/RHOB/HSF1/ERCC1/NABP2/CLK2/YAP1/CDKN1A/TMEM109/TNKS1BP1/IFI16/RAD9A/CCND1/BABAM1/PARP1/PML/MAPK14/MAP3K20/KDM1A/POLG	30
BP	GO:0021700	developmental maturation	53/2754	287/20692	0.00798266	0.0535254	0.0412716	RHOA/ID2/CD63/VEGFA/FAM20C/NTN4/XBP1/FAM210B/CLSTN1/EPAS1/FOXO3/PPP2R1A/AXL/RERE/PABPC1L/CATSPER2/C3/ANKS1A/MTCH1/DDIT3/BMP2/THBS3/PFN1/FGFR1/DLG4/AGRN/HIF1A/DLD/WNT5A/YTHDF2/AKR1B1/ZBTB7A/ANAPC2/NFIA/CDKN1A/B4GALT5/PLXNB1/TRPC4AP/AP3D1/BFSP1/FGG/PAX2/PTEN/MECP2/PICK1/NR4A2/MMP2/REC8/HES1/CAMK2B/AP1M1/KDM1A/CDK5R1	53
BP	GO:0006885	regulation of pH	23/2754	103/20692	0.00805472	0.0539195	0.0415755	ATP5F1B/ATP6V0E1/GRN/ROGDI/ATP6AP1/ATP6V1G1/MAPK3/ATP6AP2/CCDC115/ATP6V1B2/TMEM165/TMEM175/RAB7A/LACC1/ATP6V1E2/SLC4A2/CHP1/ATP6V0B/ATP6V0A1/SLC9A8/AVPR1A/MAFG/TM9SF4	23
BP	GO:0048709	oligodendrocyte differentiation	23/2754	103/20692	0.00805472	0.0539195	0.0415755	CLU/ID2/GSTP1/CD9/DAAM2/SOX9/EIF2B4/HDAC1/BNIP3/TMEM98/GLI3/NOTCH1/EIF2B5/B4GALT5/EIF2B1/GSN/ERBB2/PTEN/RHEB/NCSTN/HES1/DRD3/CSK	23
BP	GO:0043624	cellular protein complex disassembly	43/2754	224/20692	0.00809115	0.0541187	0.0417291	HSPA8/MRPL21/JMJD4/CAPG/MRPS21/CFL1/VPS4A/SH3GL1/MRPL32/MRPL37/MAP1A/CIB1/MRPS18C/ERAL1/MRPS10/DSTN/MRPL33/PPP1R9B/MRPS33/APEH/ABCE1/MRPS36/MRPL57/MTPN/SPTBN1/MRPS31/MRPL50/MRPL58/MRPL52/ADD1/MICAL1/MID1IP1/AVIL/GSN/CAPZA1/F2RL1/CAPZB/ETF1/GAK/TRIOBP/SHFL/CAMSAP1/MRPL2	43
BP	GO:0051258	protein polymerization	55/2754	300/20692	0.00810117	0.0541412	0.0417464	TMSB10/RHOA/TMSB4X/HAX1/ARF1/HSP90AA1/TPPP3/RPS3/BRK1/WASF2/CTTN/BAIAP2/CAPG/CSNK1D/GPX4/TUBGCP2/MYADM/CYFIP1/RAC1/ARFIP2/PFN1/ARPC5L/DNM2/MX1/MICALL2/WHAMM/TUBGCP6/MTPN/ARPC2/SPTBN1/VDAC2/MYO1C/PSRC1/SSH3/ARF6/DBNL/CDKN1B/TBCD/FGG/ADD1/PRKCD/MID1IP1/AVIL/GSN/CAPZA1/CAPZB/MECP2/PICK1/FKBP4/TRIOBP/ARL2/CAMSAP1/MIEF2/CDK5R1/TTBK1	55
BP	GO:0006112	energy reserve metabolic process	20/2754	86/20692	0.00819136	0.0546989	0.0421764	GNAS/CALM1/GYG2/PID1/GFPT2/GAA/AKT2/GSK3A/PCDH12/SELENOS/PYGB/PPP1R3C/AKT1/IL6ST/PGM2L1/INPP5K/GYG1/DYRK2/STK40/PPP1CC	20
MF	GO:0016651	oxidoreductase activity, acting on NAD(P)H	24/2754	109/20692	0.00825424	0.0549182	0.0423456	NDUFA1/NDUFB4/PRDX3/NDUFS3/TXN/NDUFB8/PGK1/CYB5R3/AKR1C2/NDUFB2/NDUFS2/GMPR2/NDUFA4/NDUFB9/DLD/NDUFB6/NDUFS6/NDUFB3/NDUFB5/NDUFA3/AKR1C4/MICAL1/CBR1/NDUFS4	24
MF	GO:0004129	cytochrome-c oxidase activity	9/2754	28/20692	0.00826479	0.0549182	0.0423456	COX6B1/NDUFA4L2/COX5B/COX6C/COX4I1/COX7C/NDUFA4/COX7A2/COX7B	9
MF	GO:0015002	heme-copper terminal oxidase activity	9/2754	28/20692	0.00826479	0.0549182	0.0423456	COX6B1/NDUFA4L2/COX5B/COX6C/COX4I1/COX7C/NDUFA4/COX7A2/COX7B	9
MF	GO:0016676	oxidoreductase activity, acting on a heme group of donors, oxygen as acceptor	9/2754	28/20692	0.00826479	0.0549182	0.0423456	COX6B1/NDUFA4L2/COX5B/COX6C/COX4I1/COX7C/NDUFA4/COX7A2/COX7B	9
MF	GO:0043015	gamma-tubulin binding	9/2754	28/20692	0.00826479	0.0549182	0.0423456	TUBGCP2/NDRG1/RAB11FIP5/BLOC1S2/DDX3X/TUBGCP6/B9D2/DIXDC1/RACGAP1	9
MF	GO:0050681	androgen receptor binding	9/2754	28/20692	0.00826479	0.0549182	0.0423456	DDX5/PARK7/CALR/PKN1/ZBTB7A/NSD1/TGFB1I1/FOXP1/KDM1A	9
BP	GO:0010631	epithelial cell migration	65/2754	365/20692	0.00833689	0.055352	0.0426801	RHOA/TMSB4X/RRAS/HSPB1/JUN/DCN/ATP5F1B/VEGFA/RGCC/GRN/NFE2L2/TGFBR2/CALR/SPARC/GADD45A/FGF18/SOX9/FGF10/EFNB2/KLF4/AAMP/PLPP3/CIB1/NUS1/ZC3H12A/GLUL/SASH1/RTN4/ANXA1/PKN3/STARD13/SMOC2/SRPX2/PFN1/KANK2/SRF/LOXL2/SYNJ2BP/FGFR1/HIF1A/MAPRE2/RHOB/VASH1/AKT1/PDCD6/PKN1/TGFB1/GPI/WNT5A/NOTCH1/MYH9/HYAL1/ADAMTS9/ARF6/RAB13/FGF2/HDAC5/LGMN/PLXND1/RIN2/PTEN/ATOH8/MECP2/PPM1F/FOXP1	65
BP	GO:0090382	phagosome maturation	13/2754	48/20692	0.00836274	0.0554783	0.0427774	ATP6V0E1/RAB34/ATP6V1G1/RAB14/ATP6V1B2/TMEM175/RAB31/RAB7A/ATP6V1E2/MREG/ATP6V0B/ATP6V0A1/P2RX7	13
BP	GO:0002066	columnar/cuboidal epithelial cell development	16/2754	64/20692	0.00840899	0.0557396	0.0429789	SOD1/BMP6/GSK3A/LHFPL5/SCRIB/FGFR1/SMO/HIF1A/PAFAH1B1/KLF5/IL6ST/WNT5A/YAP1/CDKN1A/RHEB/TRIOBP	16
MF	GO:0004722	protein serine/threonine phosphatase activity	18/2754	75/20692	0.00842305	0.0557497	0.0429867	DUSP1/CTDSP1/CTDSP2/PPP2R1A/PPM1B/PPP4C/PPTC7/PPP1R3C/PPM1K/PPP3CA/SSU72/ILKAP/PPP1CC/PTEN/PPM1F/PPP5C/TAB1/LCK	18
BP	GO:0045088	regulation of innate immune response	56/2754	307/20692	0.00842425	0.0557497	0.0429867	PSMB4/LAG3/SERPING1/MUC1/PSMB3/HSP90AB1/PTPN1/GRN/STING1/RPS19/PSMA4/YTHDF3/ACOD1/HMGB2/TTLL12/RAF1/MAVS/PSMA3/FPR2/PSMD13/PSMD4/PSMA5/PSMD10/PSMC2/PSMB6/CRK/RELA/SFPQ/FGR/ABCE1/ZCCHC3/PSMA7/PSME1/WNT5A/ADAR/YTHDF2/PSMD2/IRF3/MUC4/TAB2/CDC37/IFI16/TRAF6/PRKCD/FCER1G/RELB/CLEC4E/PSME3/PSMC3/TRIM5/CUL1/SKP1/TAB1/RBM14/PSMF1/PSMD3	56
BP	GO:1901653	cellular response to peptide	70/2754	398/20692	0.00852618	0.0563783	0.0434714	VIM/GSTP1/ATP6V0E1/PKM/ERRFI1/RPL23/VCAM1/CAV1/FIS1/PTPN1/ZFP36L1/GJA1/GNAI2/BAIAP2/XBP1/NFE2L2/VAMP2/SLC39A14/FOXO3/PID1/ATP6AP1/ATP6V1G1/FOXO1/KLF4/LEPROT/CYFIP1/AGTRAP/AKT2/LRP1/FPR2/GSK3A/RARRES2/SELENOS/PPP1R9B/CRK/SRSF5/ATP6V1B2/SOCS2/RELA/PRKCZ/ADCY4/KLF10/AKT1/HSF1/BACE1/KLF5/STAT3/INPP5K/SREBF1/AKR1B1/MYO1C/RAB31/RAB15/RAB13/PRKAR1A/SHC1/CHMP5/INSIG1/ATP6V1E2/STAT6/SNX6/HDAC5/PRKCD/LGMN/…	70
MF	GO:0051015	actin filament binding	40/2754	206/20692	0.00855539	0.0565254	0.0435848	EEF2/CTNNA1/CTTN/TPM4/CAPG/CFL1/TPM2/CYFIP1/FLNA/DSTN/TMEM201/TAGLN/SHROOM1/PPP1R9B/FSCN1/EZR/ARPC5L/MICALL2/IQGAP1/PKNOX2/ACTN4/ARPC2/PLS3/MYH9/MYO1C/ACTN1/NEXN/DBNL/FRG1/ADD1/MICAL1/AVIL/GSN/CAPZA1/CAPZB/PICK1/TRIOBP/HIP1/MYO10/CDK5R1	40
BP	GO:0031349	positive regulation of defense response	68/2754	385/20692	0.00856319	0.056531	0.0435891	CD81/PSMB4/NFKBIA/PLA2G2A/LAG3/MUC1/PARK7/TNFRSF1A/PSMB3/GRN/GJA1/STING1/RPS19/PSMA4/FABP4/HMGB2/RIPK1/RAF1/MAVS/PSMA3/LRSAM1/FPR2/PSMD13/C3/HSPD1/PSMD4/PSMA5/MAPK3/MYD88/PSMD10/SERPINE1/IL16/PSMC2/PSMB6/RELA/SFPQ/PUM1/ZCCHC3/PSMA7/PSME1/IL6ST/STAT3/WNT5A/PSMD2/OSMR/IRF3/MUC4/TAB2/NFKBIZ/IFI16/TRAF6/LDLR/PRKCD/F2RL1/FCER1G/RELB/CLEC4E/PSME3/PSMC3/TRIM5/CUL1/SKP1/TAB1/RBM14/PSMF1/PTGER4/PSMD3/TTBK1	68
BP	GO:0032930	positive regulation of superoxide anion generation	7/2754	19/20692	0.00857301	0.0565498	0.0436036	SOD1/GSTP1/GNAI2/FPR2/TGFB1/PRKCD/F2RL1	7
MF	GO:0031072	heat shock protein binding	27/2754	127/20692	0.00861651	0.0566851	0.0437079	HSPA8/RPS3/HSP90AB1/LMAN2/USP19/HSPA5/METTL23/BAG3/ST13/DNAJB12/EEF1AKMT3/HIF1A/BCOR/HSF1/TELO2/SACS/DNAJA1/BAG1/CDKN1B/CDC37/AHR/GMEB1/FICD/FKBP4/MVD/DNAJA2/PPP5C	27
BP	GO:0032008	positive regulation of TOR signaling	12/2754	43/20692	0.00862144	0.0566851	0.0437079	LAMTOR4/HDAC3/RRAGA/GOLPH3/SEC13/LAMTOR3/TELO2/PIH1D1/GAS6/LAMTOR1/RHEB/SMCR8	12
BP	GO:0061462	protein localization to lysosome	12/2754	43/20692	0.00862144	0.0566851	0.0437079	CLU/CD81/HSPA8/M6PR/LAMTOR4/VPS4A/RTN4/LAMP2/RAB7A/AP3D1/NCOA4/ZFYVE16	12
BP	GO:0090317	negative regulation of intracellular protein transport	12/2754	43/20692	0.00862144	0.0566851	0.0437079	PARK7/TXN/BAG3/OS9/INPP5K/APOD/ERLEC1/DERL2/KCNE1/INSIG1/PKIG/CHP1	12
BP	GO:0010039	response to iron ion	10/2754	33/20692	0.00865173	0.0567006	0.0437199	BMP6/B2M/CYBRD1/HFE/SLC40A1/APBB1/HIF1A/MAP1LC3A/CCND1/ACO1	10
MF	GO:0035198	miRNA binding	10/2754	33/20692	0.00865173	0.0567006	0.0437199	HNRNPA1/ZC3H12A/SOX4/PUM1/RBM4/YBX1/HNRNPA2B1/ZC3H7A/AGO4/RBM10	10
BP	GO:0044319	wound healing, spreading of cells	10/2754	33/20692	0.00865173	0.0567006	0.0437199	RHOA/CD151/CCN1/RHOC/FLNA/ITGA5/PDPN/COL5A1/ARHGAP35/PTEN	10
BP	GO:0090505	epiboly involved in wound healing	10/2754	33/20692	0.00865173	0.0567006	0.0437199	RHOA/CD151/CCN1/RHOC/FLNA/ITGA5/PDPN/COL5A1/ARHGAP35/PTEN	10
BP	GO:0016052	carbohydrate catabolic process	39/2754	200/20692	0.00870182	0.0569829	0.0439376	GAPDH/TPI1/ALDOA/PKM/LDHA/CALM1/ENO1/PGK1/PGAM1/PFKP/MAN2C1/GAA/ENO2/NUP85/GALT/SEC13/GSK3A/MAN2B2/PYGB/TREH/HIF1A/GPI/HK1/STAT3/PGM2L1/NUDT5/ENOSF1/RPE/ZBTB7A/MLXIPL/HK2/FOXK1/ADPGK/NUP188/FUT2/FOXK2/GALK1/GUSB/P2RX7	39
BP	GO:0042769	DNA damage response, detection of DNA damage	11/2754	38/20692	0.00874025	0.0571424	0.0440605	UBC/RPS3/RPS27A/RBX1/PNKP/RPA2/SOX4/POLD2/RPA1/UBA52/PARP1	11
BP	GO:0045880	positive regulation of smoothened signaling pathway	11/2754	38/20692	0.00874025	0.0571424	0.0440605	RAB34/CTNNA1/PRRX1/TXNDC15/SMO/IFT172/CIBAR1/ULK3/GORAB/NDST1/EVC	11
CC	GO:0031984	organelle subcompartment	69/2754	392/20692	0.00879692	0.0574666	0.0443105	ARF1/ARFRP1/TGFBI/ST3GAL1/RAB34/TGOLN2/CHST3/RAB29/M6PR/GRN/CD74/VAMP2/GOLGB1/SULF2/TMEM230/PLPP3/ATL3/GOLPH3/BPNT2/RAC1/CSGALNACT1/FKBP1A/RAB14/STX4/STX16/RTN4/NUCB1/VAMP3/REEP5/ARFIP2/C2CD2L/ASAP2/ST3GAL4/TMEM165/GOLGA8A/KLHL20/ZFYVE1/DNM2/GALNT1/GGA2/ARAP1/BACE1/ATP8B2/UXS1/INPP5K/GOLIM4/DNMBP/ARL1/STX10/CLTA/RAB31/TMEM59/RAB13/B4GALT5/PLOD3/CHPF2/ARFGEF2/FUT2/BCAP31/PICK1/GOSR1/MARCHF9/RHOBTB…	69
BP	GO:0031663	lipopolysaccharide-mediated signaling pathway	15/2754	59/20692	0.00897509	0.0585364	0.0451354	NFKBIA/BMP6/ACOD1/TRIB1/SASH1/MAPK3/AKT1/TGFB1/CCL2/IRF3/TRAF6/SIGIRR/TRIM5/MAPK14/MTDH	15
BP	GO:1901799	negative regulation of proteasomal protein catabolic process	15/2754	59/20692	0.00897509	0.0585364	0.0451354	GABARAPL2/RPL11/CAMLG/PARK7/HSP90AB1/HFE/USP19/UBXN1/MAP1A/OS9/PSME3IP1/SCO1/ERLEC1/DERL2/PSMF1	15
BP	GO:0010594	regulation of endothelial cell migration	45/2754	238/20692	0.0090398	0.0589111	0.0454243	RHOA/TMSB4X/RRAS/HSPB1/DCN/ATP5F1B/VEGFA/RGCC/GRN/NFE2L2/CALR/SPARC/GADD45A/FGF18/KLF4/AAMP/PLPP3/CIB1/NUS1/ZC3H12A/GLUL/SASH1/ANXA1/STARD13/SMOC2/SRPX2/SYNJ2BP/FGFR1/HIF1A/RHOB/VASH1/AKT1/PDCD6/TGFB1/GPI/WNT5A/NOTCH1/ADAMTS9/FGF2/HDAC5/LGMN/RIN2/ATOH8/MECP2/FOXP1	45
MF	GO:0008144	drug binding	23/2754	104/20692	0.0090715	0.0590702	0.045547	MT2A/GSTP1/HSP90AB1/FKBP2/PPIB/HMGB2/FKBP10/PPIA/FKBP3/PPIC/FKBP1A/ATP5PO/FSCN1/PPIH/SMO/HTR2C/PPP3CA/DCAF15/ATP1B1/PPIG/PPIF/FKBP4/DRD3	23
BP	GO:0044282	small molecule catabolic process	78/2754	452/20692	0.00919892	0.059852	0.0461498	GAPDH/TPI1/ALDOA/NT5E/PKM/PARK7/ECHS1/CDO1/LYVE1/CYP26B1/PCYOX1/ENO1/PGK1/MGAT1/TXN2/CYP27A1/DDAH1/CRAT/PGAM1/PFKP/BPNT2/CEMIP/GLUL/AKT2/ENO2/GALT/GSK3A/BDH2/PLIN5/HAGH/PHYKPL/ACADM/SHMT2/PPM1K/GSTZ1/AKT1/ACADVL/ILVBL/DLD/TGFB1/GPI/HK1/SNX17/ECH1/FAAH/PGM2L1/INPP5K/NUDT5/ENOSF1/RPE/HYAL1/HMGCL/HK2/APOBEC3C/NAGK/ALDH5A1/FGF2/ALDH1L1/FOXK1/GLUD1/ALDH3B2/OAT/ADPGK/IVD/FUT2/HEXA/QDPR/PTEN/FOXK2/ACADS…	78
BP	GO:0006368	transcription elongation from RNA polymerase II promoter	20/2754	87/20692	0.0093384	0.0607108	0.046812	ELOB/BTBD18/POLR2C/RTF1/ERCC3/MLLT1/PAF1/HNRNPU/ELOF1/EAPP/NELFB/ELOA/IWS1/TCEA1/GTF2F1/NELFCD/POLR2D/POLR2A/CDK12/ELOC	20
BP	GO:0006354	DNA-templated transcription, elongation	25/2754	116/20692	0.00940118	0.0608001	0.0468808	ELOB/BTBD18/HTATSF1/POLR2C/RTF1/TCEA2/ERCC3/TEFM/MLLT1/PAF1/HNRNPU/TAF1C/ELOF1/EAPP/HMGN1/NELFB/ELOA/IWS1/TCEA1/GTF2F1/NELFCD/POLR2D/POLR2A/CDK12/ELOC	25
CC	GO:0009898	cytoplasmic side of plasma membrane	33/2754	164/20692	0.00941483	0.0608001	0.0468808	S100A6/RHOA/GNAS/ERRFI1/GNAI2/TNK1/RASA3/GNG5/GNG12/GNG11/C2CD2L/PPP1R9B/DIABLO/GNB5/MAP2K2/DLG4/FGR/EZR/CYTH1/IQGAP1/PPP3CA/GRAMD1A/ESYT2/PLEKHA4/STAC2/ASPSCR1/TRAF6/PTEN/ATP2A2/RACGAP1/HIP1/GNA13/LCK	33
CC	GO:0070820	tertiary granule	33/2754	164/20692	0.00941483	0.0608001	0.0468808	RHOA/TIMP2/CTSD/ALDOA/CSTB/CST3/FTH1/SERPINB6/B2M/DYNLL1/LGALS3/CD58/CYFIP1/GAA/FPR2/RAC1/RAB14/LAMTOR3/ATP6AP2/SLC2A3/GSDMD/CLEC12A/QSOX1/TMEM63A/LAMP2/PKP1/DBNL/CD93/LAMTOR1/ARMC8/FCER1G/ATP6V0A1/OSCAR	33
BP	GO:0044706	multi-multicellular organism process	43/2754	226/20692	0.00944686	0.0608001	0.0468808	TIMP1/IGFBP5/FOS/SOD1/RPL29/TPPP3/JUNB/VEGFA/BSG/CST3/HFE/PRDX3/GJA1/MAGED2/SERPINE2/TGFBR2/ACOD1/CALR/C1QBP/STC2/TRIM28/IGFBP7/UBE2Q1/OVGP1/SLC2A1/CTSB/MAPK3/ITGA5/SYDE1/THBD/AKT1/HSF1/CAPN2/GNRH1/AKR1B1/COMT/VDR/CLDN4/CAD/RXRA/MMP2/FKBP4/AVPR1A	43
CC	GO:0000153	cytoplasmic ubiquitin ligase complex	6/2754	15/20692	0.00944947	0.0608001	0.0468808	ELOB/RBX1/AUP1/OS9/DERL2/MARCHF6	6
MF	GO:0004559	alpha-mannosidase activity	6/2754	15/20692	0.00944947	0.0608001	0.0468808	MAN1B1/MAN2A2/MAN2C1/MAN2B2/EDEM1/EDEM2	6
MF	GO:0015929	hexosaminidase activity	6/2754	15/20692	0.00944947	0.0608001	0.0468808	CEMIP/HEXD/OGA/HYAL1/NAGLU/HEXA	6
MF	GO:0042809	vitamin D receptor binding	6/2754	15/20692	0.00944947	0.0608001	0.0468808	TAF7/MED24/MED16/TAF11/RXRA/TOB2	6
BP	GO:0048569	post-embryonic animal organ development	6/2754	15/20692	0.00944947	0.0608001	0.0468808	VEGFA/LDHA/KLF4/EFEMP1/ERCC1/HMGN1	6
BP	GO:0050651	dermatan sulfate proteoglycan biosynthetic process	6/2754	15/20692	0.00944947	0.0608001	0.0468808	BGN/DCN/CSGALNACT1/CSPG4/B3GAT3/CHST14	6
BP	GO:0050862	positive regulation of T cell receptor signaling pathway	6/2754	15/20692	0.00944947	0.0608001	0.0468808	CD81/RPS3/RAB29/KCNN4/RELA/LCK	6
BP	GO:0090110	COPII-coated vesicle cargo loading	6/2754	15/20692	0.00944947	0.0608001	0.0468808	SEC13/RAB1A/TBC1D20/SCAP/SEC31A/INSIG1	6
BP	GO:1904874	positive regulation of telomerase RNA localization to Cajal body	6/2754	15/20692	0.00944947	0.0608001	0.0468808	CCT6A/DKC1/CCT3/CCT2/RUVBL2/NAF1	6
BP	GO:0051438	regulation of ubiquitin-protein transferase activity	14/2754	54/20692	0.00952295	0.0608935	0.0469529	RPS2/RPL11/RPL5/PARK7/RPL23/RPS7/DTX3L/AXIN1/DCUN1D3/RAB1A/UBE2L3/PTEN/DCUN1D2/SKP1	14
BP	GO:0001731	formation of translation preinitiation complex	5/2754	11/20692	0.00957648	0.0608935	0.0469529	RPL13A/EIF4H/EIF5/EIF4B/EIF2S3	5
MF	GO:0003995	acyl-CoA dehydrogenase activity	5/2754	11/20692	0.00957648	0.0608935	0.0469529	ACADM/ACADVL/ACAD9/IVD/ACADSB	5
MF	GO:0005527	macrolide binding	5/2754	11/20692	0.00957648	0.0608935	0.0469529	FKBP2/FKBP10/FKBP3/FKBP1A/FKBP4	5
BP	GO:0006048	UDP-N-acetylglucosamine biosynthetic process	5/2754	11/20692	0.00957648	0.0608935	0.0469529	GFPT2/UAP1/NAGK/GNPDA1/UAP1L1	5
BP	GO:0006054	N-acetylneuraminate metabolic process	5/2754	11/20692	0.00957648	0.0608935	0.0469529	ST3GAL1/CMAS/GNE/NAGK/GNPDA1	5
BP	GO:0033483	gas homeostasis	5/2754	11/20692	0.00957648	0.0608935	0.0469529	GSTP1/CAV1/CIAO3/ADNP/HIF1A	5
MF	GO:0043522	leucine zipper domain binding	5/2754	11/20692	0.00957648	0.0608935	0.0469529	ATF4/DDIT3/DAPK3/PMF1/NRL	5
BP	GO:0045657	positive regulation of monocyte differentiation	5/2754	11/20692	0.00957648	0.0608935	0.0469529	JUN/ZFP36L1/CD74/CSF1/ACIN1	5
BP	GO:0060315	negative regulation of ryanodine-sensitive calcium-release channel activity	5/2754	11/20692	0.00957648	0.0608935	0.0469529	CALM1/CALM2/PKD2/GSTO1/GSTM2	5
BP	GO:0070106	interleukin-27-mediated signaling pathway	5/2754	11/20692	0.00957648	0.0608935	0.0469529	CRLF1/IL6ST/STAT3/TYK2/CANX	5
BP	GO:0070203	regulation of establishment of protein localization to telomere	5/2754	11/20692	0.00957648	0.0608935	0.0469529	CCT6A/DKC1/CCT3/CCT2/WRAP53	5
BP	GO:0072173	metanephric tubule morphogenesis	5/2754	11/20692	0.00957648	0.0608935	0.0469529	PKD1/SOX9/CXCR2/PAX2/HES1	5
BP	GO:1904350	regulation of protein catabolic process in the vacuole	5/2754	11/20692	0.00957648	0.0608935	0.0469529	CD81/LRP1/VPS35/LAPTM4B/LDLR	5
BP	GO:1905383	protein localization to presynapse	5/2754	11/20692	0.00957648	0.0608935	0.0469529	HSPB1/MAP1A/MAPK8IP3/TERF2/DVL1	5
BP	GO:0009308	amine metabolic process	29/2754	140/20692	0.00961139	0.0609722	0.0470136	SAT1/PSMB4/OAZ1/PARK7/VCAM1/PSMB3/SRM/PSMA4/PSMA3/PSMD13/PSMD4/PSMA5/PSMD10/MAOB/PSMC2/PSMB6/OAZ2/VPS35/PSMA7/PSME1/COMT/PSMD2/MECP2/NR4A2/PSME3/PSMC3/AOC3/PSMF1/PSMD3	29
BP	GO:0009411	response to UV	29/2754	140/20692	0.00961139	0.0609722	0.0470136	SCARA3/AQP1/BCL3/CIRBP/ATF4/SDF4/COPS9/NPM1/DCUN1D3/ERCC3/RELA/RUVBL2/XPC/MAP2K7/AKT1/ERCC1/TP53I13/USP47/HYAL1/HMGN1/CDKN1A/SDE2/CCND1/POLH/POLK/PARP1/PML/NOC2L/KDM1A	29
CC	GO:0045335	phagocytic vesicle	29/2754	140/20692	0.00961139	0.0609722	0.0470136	VIM/ATP6V0E1/ACTG1/RAB34/B2M/ZYX/CALR/ITGB5/RAB11FIP5/RAB11B/RAB14/STX4/PDIA3/VAMP3/CDC42/DNM2/STX12/VPS26B/UVRAG/RAPGEF1/LAMP2/MYO1C/ANXA11/RAB31/RAB7A/GSN/ZDHHC5/ATP6V0B/ATP6V0A1	29
CC	GO:0031248	protein acetyltransferase complex	21/2754	93/20692	0.0096853	0.0613453	0.0473012	ACTB/DMAP1/TAF7/NAA38/TADA3/KAT2A/NAA10/KANSL3/RUVBL2/MORF4L2/TADA1/TAF10/ING4/KAT8/MSL1/WDR5/MORF4L1/KANSL2/ING5/TADA2B/MEAF6	21
CC	GO:1902493	acetyltransferase complex	21/2754	93/20692	0.0096853	0.0613453	0.0473012	ACTB/DMAP1/TAF7/NAA38/TADA3/KAT2A/NAA10/KANSL3/RUVBL2/MORF4L2/TADA1/TAF10/ING4/KAT8/MSL1/WDR5/MORF4L1/KANSL2/ING5/TADA2B/MEAF6	21
BP	GO:0051346	negative regulation of hydrolase activity	81/2754	473/20692	0.0097596	0.0617677	0.0476269	TIMP1/TIMP3/AQP1/GAPDH/TIMP2/SERPING1/SERPINA1/PEBP1/ECM1/VEGFA/PARK7/CSTB/CST3/ATP5IF1/SERPINB6/PRDX3/GNAI2/ANGPTL4/ANXA2/SERPINE2/UBXN1/APLP2/LGALS3/IFI6/SLC39A14/SPRY2/NEIL1/GPS1/RAF1/COL6A3/KLF4/AIP/LRP1/ITIH6/PTPA/C3/FKBP1A/SERPINE1/DDX3X/PLIN5/PPP1R9B/ANXA1/GPSM1/SPOCK1/PRKCZ/ZFYVE1/ARPP19/VCPKMT/AKT1/ABCE1/IQGAP1/SET/ANOS1/TERF2/PCIF1/PIH1D1/DPEP1/GAS6/USP47/SPRY1/IGBP1/PRDX5/IPO5/SPINK13/…	81
BP	GO:0048645	animal organ formation	16/2754	65/20692	0.00980938	0.0620344	0.0478326	TGFBR2/FGF10/MAPK3/BMP2/FGFR1/SIX1/GLI3/WNT5A/NOTCH1/SPRY1/FGFR2/PAX2/GDNF/HES1/FRS2/AXIN2	16
BP	GO:0001759	organ induction	8/2754	24/20692	0.00990918	0.0624709	0.0481692	FGF10/BMP2/FGFR1/SIX1/WNT5A/SPRY1/GDNF/FRS2	8
MF	GO:0004709	MAP kinase kinase kinase activity	8/2754	24/20692	0.00990918	0.0624709	0.0481692	RIPK1/RAF1/MAP3K5/MLKL/MAP3K8/TAOK2/MAP3K6/MAP3K20	8
BP	GO:0048745	smooth muscle tissue development	8/2754	24/20692	0.00990918	0.0624709	0.0481692	COL3A1/SOX9/PDGFRB/SRF/SMO/SIX1/PKD2/PTCH1	8
BP	GO:0051882	mitochondrial depolarization	8/2754	24/20692	0.00990918	0.0624709	0.0481692	RACK1/DCN/ATP5IF1/TSPO/IFI6/MLLT11/PARP1/P2RX7	8
BP	GO:0090132	epithelium migration	65/2754	368/20692	0.00996438	0.0627384	0.0483754	RHOA/TMSB4X/RRAS/HSPB1/JUN/DCN/ATP5F1B/VEGFA/RGCC/GRN/NFE2L2/TGFBR2/CALR/SPARC/GADD45A/FGF18/SOX9/FGF10/EFNB2/KLF4/AAMP/PLPP3/CIB1/NUS1/ZC3H12A/GLUL/SASH1/RTN4/ANXA1/PKN3/STARD13/SMOC2/SRPX2/PFN1/KANK2/SRF/LOXL2/SYNJ2BP/FGFR1/HIF1A/MAPRE2/RHOB/VASH1/AKT1/PDCD6/PKN1/TGFB1/GPI/WNT5A/NOTCH1/MYH9/HYAL1/ADAMTS9/ARF6/RAB13/FGF2/HDAC5/LGMN/PLXND1/RIN2/PTEN/ATOH8/MECP2/PPM1F/FOXP1	65
BP	GO:0010717	regulation of epithelial to mesenchymal transition	22/2754	99/20692	0.00996705	0.0627384	0.0483754	RGCC/TGFBR2/FOXC1/SPRY2/BMP2/LOXL2/PDPN/COL1A1/MCRIP1/DAB2/SPRED3/TGFB1/TCF7L2/NOTCH1/SPRY1/SPRED2/OLFM1/TGFB1I1/PTEN/SMAD3/AXIN2/BCL9L	22
BP	GO:0007595	lactation	13/2754	49/20692	0.010027	0.0630182	0.0485912	VEGFA/CAV1/CDO1/XBP1/SLC29A1/SOCS2/HIF1A/NCOR2/HK2/VDR/CCND1/CAD/USF2	13
BP	GO:1990090	cellular response to nerve growth factor stimulus	13/2754	49/20692	0.010027	0.0630182	0.0485912	EEF2/KAT2A/HSPA5/FOXO3/CIB1/RAB35/CRK/AKT1/RAPGEF1/DYNC1LI2/ARF6/EHD1/PTEN	13
BP	GO:0048259	regulation of receptor-mediated endocytosis	23/2754	105/20692	0.01019	0.063993	0.0493428	CLU/CD63/ARF1/VEGFA/B2M/HFE/ANXA2/EFNB2/RAC1/C3/ANKRD13A/SERPINE1/SCRIB/DLG4/DNM2/DAB2/DGKD/ARF6/WDR54/UBQLN2/PICK1/HIP1/DRD3	23
BP	GO:0110053	regulation of actin filament organization	51/2754	278/20692	0.0103322	0.0648358	0.0499927	TMSB10/RHOA/TMSB4X/HAX1/S100A10/ARF1/BRK1/WASF2/ACTG1/RGCC/CTTN/BAIAP2/CCN2/CAPG/CFL1/SDC4/MYADM/RHOC/CYFIP1/FLNA/RAC1/SORBS3/DSTN/ARFIP2/PFN1/CDC42/ARPC5L/WHAMM/ARAP1/NF2/MTPN/INPP5K/ARPC2/SPTBN1/MYO1C/SSH3/ARF6/DBNL/ARHGAP35/ADD1/PRKCD/AVIL/GSN/CAPZA1/F2RL1/CAPZB/SMAD3/PICK1/TRIOBP/PPM1F/PTGER4	51
BP	GO:0061387	regulation of extent of cell growth	24/2754	111/20692	0.0103602	0.0649614	0.0500895	FN1/NTN1/VEGFA/CTTN/CYFIP1/SEMA3B/LRP1/SEMA4C/RTN4/SRF/ADNP/DNM2/SEMA3E/PAFAH1B1/DPYSL2/WNT5A/SEMA4B/ANAPC2/IST1/OLFM1/DBNL/ARHGAP4/RYK/CDK5R1	24
BP	GO:0055067	monovalent inorganic cation homeostasis	32/2754	159/20692	0.0104064	0.0652005	0.0502739	ATP5F1B/ATP6V0E1/GRN/GNAI2/ROGDI/ATP6AP1/ATP6V1G1/KCNJ2/MAPK3/ATP6AP2/CCDC115/ATP6V1B2/TMEM165/TMEM175/ATP1B1/COMT/SLC12A7/RAB7A/LACC1/ATP6V1E2/SLC4A2/TFAP2B/CHP1/SLC12A9/ATP6V0B/ATP6V0A1/SLC9A8/AVPR1A/DRD3/MAFG/CYP4A11/TM9SF4	32
BP	GO:0043087	regulation of GTPase activity	82/2754	481/20692	0.0104596	0.0654357	0.0504552	SOD1/S100A10/RACK1/JUN/NGEF/ERRFI1/TBC1D13/RGS16/SPRY2/TBC1D9B/PLXNB2/GPS1/ALS2CL/TBC1D10B/ARFGAP2/TBC1D2B/AKT2/RASA3/ARFGAP1/RIC8A/ARHGAP39/RUNDC1/RANBP1/THY1/NPRL2/TAGAP/EIF5/ASAP2/SYDE1/GNB5/STARD13/ZC3H15/CRK/GPSM1/SCRIB/AGRN/ABR/GDI2/NET1/MAPRE2/SIPA1L2/IQGAP1/TBC1D20/TBC1D17/PAFAH1B1/ARAP1/RAPGEF1/CCL2/WNT5A/VPS9D1/SPRY1/AGAP3/RAP1GAP2/SGSM2/RHOG/FGD3/SIPA1/DVL3/PLXNB1/TBCD/IPO5/SIPA1L1/ARH…	82
BP	GO:0014902	myotube differentiation	25/2754	117/20692	0.0104833	0.0654357	0.0504552	CD81/SKI/CD9/CYP26B1/PLD3/XBP1/NFATC2/PLEKHO1/EHD2/RBM24/CDON/CEACAM5/SMO/SIX1/DYRK1B/CAPN2/PPP3CA/KLF5/NOTCH1/MYH9/NIBAN2/HDAC5/EHD1/MAPK14/AVPR1A	25
BP	GO:0001678	cellular glucose homeostasis	31/2754	153/20692	0.0104918	0.0654357	0.0504552	RACK1/LGALS1/FIS1/XBP1/SLC29A1/SLC39A14/FOXO3/RAF1/FOXO1/MPC2/RAB11FIP5/LRP1/HMGN3/RAB11B/RAC1/STX4/C2CD2L/SRF/SOX4/HIF1A/PPP3CA/HK1/PIH1D1/GAS6/MLXIPL/HK2/CCDC186/FOXK1/PAX2/FOXK2/POLG	31
BP	GO:0001836	release of cytochrome c from mitochondria	15/2754	60/20692	0.0105295	0.0654357	0.0504552	CLU/JUN/FIS1/PDCD5/HRK/IFI6/LMNA/BNIP3/PSMD10/PMAIP1/AKT1/FAM162A/GGCT/MLLT11/PPIF	15
MF	GO:0005507	copper ion binding	15/2754	60/20692	0.0105295	0.0654357	0.0504552	SOD1/SOD3/PARK7/CCS/LOXL1/ATOX1/LOXL3/S100A13/RNF7/LOXL2/ADNP/CP/SCO1/LACC1/AOC3	15
BP	GO:0061951	establishment of protein localization to plasma membrane	15/2754	60/20692	0.0105295	0.0654357	0.0504552	RACK1/ARFRP1/RAB34/VAMP2/GOLPH3/SEC16A/PKDCC/VAMP3/SCRIB/VPS35/GGA2/GGA1/SPTBN1/RAB31/CSK	15
BP	GO:0071806	protein transmembrane transport	15/2754	60/20692	0.0105295	0.0654357	0.0504552	CLU/HSPA8/SEC61A1/TOMM7/MCL1/HSPA5/DNAJC19/TIMM44/AKT2/HSPD1/TIMM21/SEC61G/SEC61B/TOMM70/TIMM17B	15
BP	GO:0051592	response to calcium ion	30/2754	147/20692	0.0105577	0.0654357	0.0504552	DUSP1/FOS/JUNB/JUN/TXNIP/CAV1/CPNE1/CALM1/PEF1/SPARC/HSPA5/MEF2A/CALM2/PDCD6/IQGAP1/PPP3CA/WNT5A/DPEP1/ANXA11/SEC31A/PKD2/SYT12/PPIF/FGG/ADD1/CCND1/LGMN/FUS/NCSTN/P2RX7	30
BP	GO:0042471	ear morphogenesis	26/2754	123/20692	0.0105644	0.0654357	0.0504552	SOD1/NTN1/MAFB/RPL38/PRRX1/SOX9/SPRY2/FGF10/TSHZ1/MAPK3/LHFPL5/ZEB1/SCRIB/FGFR1/SIX1/ABR/FZD6/WNT5A/NAGLU/FGFR2/INSIG1/DVL1/PAX2/WDR19/TRIOBP/LRIG1	26
MF	GO:0005520	insulin-like growth factor binding	9/2754	29/20692	0.0105962	0.0654357	0.0504552	HTRA1/IGFBP5/IGFBP6/CCN2/CCN1/IGFBP7/ITGB4/IGFBP3/CRIM1	9
BP	GO:0006517	protein deglycosylation	9/2754	29/20692	0.0105962	0.0654357	0.0504552	PARK7/MAN1B1/MAN2A2/OS9/OGA/EDEM1/EDEM2/DERL2/MARCHF6	9
MF	GO:0016675	oxidoreductase activity, acting on a heme group of donors	9/2754	29/20692	0.0105962	0.0654357	0.0504552	COX6B1/NDUFA4L2/COX5B/COX6C/COX4I1/COX7C/NDUFA4/COX7A2/COX7B	9
CC	GO:0044295	axonal growth cone	9/2754	29/20692	0.0105962	0.0654357	0.0504552	HSP90AA1/HSP90AB1/CYFIP1/LRP1/TAOK2/OLFM1/FKBP4/PTCH1/BOC	9
BP	GO:0001889	liver development	29/2754	141/20692	0.0106013	0.0654357	0.0504552	RPL10/JUN/PKM/HFE/XBP1/PRKCSH/PKD1/SULF2/SOX9/ARID5B/FPGS/CDK5RAP3/HLX/ANXA1/SRSF5/RELA/GLI3/TAF10/NOTCH1/HMGCL/ARF6/PKD2/CCND1/CAD/QDPR/SMAD3/PTCH1/CSNK2A2/HES1	29
BP	GO:0032355	response to estradiol	29/2754	141/20692	0.0106013	0.0654357	0.0504552	DUSP1/GSTP1/EEF2/TXNIP/CST3/GJA1/CCN2/FAM210B/CALR/GPX4/PDGFRB/FGF10/MBD4/PPP1R9B/ANXA1/SOCS2/RUVBL2/COL1A1/NCOR2/MBD3/HSF1/TGFB1/STAT3/GGT7/CDKN1B/CCND1/PTEN/PTCH1/HTR5A	29
MF	GO:0051117	ATPase binding	20/2754	88/20692	0.0106112	0.0654357	0.0504552	GABARAPL2/ATP5IF1/CAV1/UBXN1/ATP6V1G1/ATOX1/RAC1/FBL/SELENOS/RUVBL2/EZR/VCPKMT/PPP3CA/PIH1D1/ATP1B1/PKD2/RALB/NCSTN/ATP6V0A1/LCK	20
[truncated: 860 more rows]

## Sheet: OA_SZ
ONTOLOGY	ID	Description	GeneRatio	BgRatio	p-value	adjusted P	qvalue	geneID	Count
BP	GO:0043484	regulation of RNA splicing	16/685	156/20692	6.28584e-05	0.355087	0.355087	ESRP2/MBNL3/KHDRBS2/C9orf78/AHNAK2/DAZAP1/RBM12B/RBM15/DDX17/HNRNPK/RBM12/PUF60/SON/RBM8A/FAM172A/PCBP4	16
[truncated: 244 more rows]

## Sheet: OA_MZ
ONTOLOGY	ID	Description	GeneRatio	BgRatio	p-value	adjusted P	qvalue	geneID	Count
[truncated: 532 more rows]

[truncated: 13 more sheets: OA_DZ, Control_AS, Controll_SZ, Control_MZ, Control_DZ, NWB_AS, NWB_SZ, NWB_MZ, NWB_DZ, WB_AS, WB_SZ, WB_MZ, WB_DZ]
