# Supplementary material for: Unveiling inflammatory and prehypertrophic cell populations as key contributors to knee cartilage degeneration in osteoarthritis using multi-omics data integration
Source: Ann Rheum Dis. 2024 Feb 7;83(7):926–44. doi: 10.1136/ard-2023-224420 (PMC11187367; doi:10.1136/ard-2023-224420)
Supplement: Supplementary data [file ard-2023-224420supp002.zip › Supplementary Table 8-Pseudobulk based population-specific DE genes for 8 shared cell populations between OA and Control groups..xlsx]

## Sheet: ProC
Adjusted P indicates BH adjusted p-values.
CellFrac indicates the percentage of cells within a pseudobulk sample that express the gene
SampleFrac indicate the percentage of pseudobulk samples that express the gene
Gene	log2FoldChange	p-value	adjusted P	CellFrac	SampleFrac
COL1A2	6.60855	3.53638e-06	0.000551836	0.163743	1
S100A4	4.82642	1.28377e-09	1.25919e-06	0.478271	1
COL3A1	4.62485	7.54289e-06	0.00101548	0.457402	1
ASPN	4.59665	2.38359e-05	0.00207161	0.37725	1
OGN	4.50027	1.86298e-07	5.81418e-05	0.678477	1
TNC	4.44531	2.26105e-08	1.19418e-05	0.166036	1
THBS2	4.17556	2.84255e-06	0.000464689	0.104919	1
SULF1	4.07467	5.31021e-07	0.000127698	0.0915033	1
HTRA1	4.0255	5.39624e-08	2.47004e-05	0.688109	1
VSIG10L2	3.90586	2.04995e-06	0.000370394	0.0512556	1
TPPP3	3.79157	5.09331e-06	0.00073781	0.0630662	0.947368
CRLF1	3.59435	2.18465e-05	0.00199997	0.120284	1
COL2A1	3.57189	0.00197438	0.0484146	0.700722	1
SHC4	3.55508	0.000400425	0.0161725	0.0673088	0.947368
BAALC	3.53703	0.000197	0.00973095	0.127394	1
IGFBP4	3.41912	1.26915e-05	0.00152877	0.0905859	1
DIO2	3.38956	2.12541e-06	0.000374181	0.0956312	1
LINC01140	3.32756	0.00033208	0.0141619	0.08749	1
SCX	3.30516	2.26445e-10	3.12778e-07	0.143676	1
CFI	3.27704	2.08092e-05	0.00199997	0.0583649	1
IGFBP7	3.18514	5.13461e-06	0.00073781	0.512327	1
FAP	3.18114	1.1864e-06	0.000253885	0.162711	1
SBSPON	3.15816	9.91259e-05	0.006023	0.0748767	1
COL15A1	3.15702	9.51666e-08	3.63008e-05	0.161564	1
ADAMTS6	3.15286	6.27768e-08	2.69391e-05	0.212132	1
VCAN	3.09644	0.000779585	0.0271972	0.129114	1
LOXL3	3.08725	2.90286e-05	0.00243317	0.0687994	1
RAMP3	3.02227	9.38463e-05	0.00575311	0.086114	1
COL5A2	2.94938	1.73332e-06	0.000347645	0.397087	1
HTRA3	2.93423	2.31165e-05	0.00203485	0.0870313	1
COL5A1	2.9217	2.23366e-05	0.00201793	0.183695	1
THBS3	2.85169	4.11753e-08	2.01936e-05	0.0659328	0.947368
ODF3B	2.84389	4.40902e-05	0.00340192	0.0601995	0.947368
CTHRC1	2.84275	0.0003964	0.0161046	0.320605	1
SMOC2	2.84075	2.53881e-06	0.000435787	0.631923	1
FN1	2.72351	2.09958e-05	0.00199997	0.991629	1
FXYD2	2.71612	5.02626e-07	0.000127698	0.119482	1
SPARC	2.64326	0.000815029	0.027427	0.719298	1
MXRA5	2.63797	0.000858331	0.0277986	0.0566449	1
SEMA3D	2.57304	0.000318632	0.0137593	0.173031	1
ANK3	2.57286	0.000771513	0.0271972	0.202614	1
PDGFC	2.47504	5.90264e-05	0.00417809	0.124298	1
TSPAN2	2.44279	0.000187369	0.00939032	0.242059	1
COL6A3	2.39862	1.86032e-05	0.00187837	0.280014	1
MRC2	2.35589	0.00016616	0.00851382	0.213737	0.947368
PPIC	2.32788	1.12245e-05	0.0013762	0.464511	1
FSTL3	2.32345	0.00190114	0.0476395	0.0513703	1
COMP	2.22095	0.000164478	0.00851382	0.957344	1
SEMA3C	2.18878	0.000830271	0.027673	0.0642128	0.947368
RARB	2.11822	2.10203e-05	0.00199997	0.0659328	1
CHST6	2.11399	0.000346876	0.0147016	0.08405	1
IFITM10	2.10328	1.26953e-08	7.71541e-06	0.139204	1
FGF1	2.10049	0.0011583	0.0340639	0.324963	1
COL6A1	2.08687	6.09554e-07	0.000139507	0.593854	1
AQP3	2.08132	6.11419e-05	0.00427892	0.132324	1
GLI3	2.05049	0.00047294	0.01845	0.176471	1
SMOC1	2.046	4.02867e-05	0.00321638	0.195734	1
AEBP1	2.00686	8.79583e-05	0.00554056	0.564155	1
CRIP1	1.98574	0.000108679	0.00648861	0.463479	1
SHOX2	1.9525	7.10365e-05	0.00468977	0.0589382	0.947368
PART1	1.95033	0.00107072	0.0325291	0.0947139	1
CCDC80	1.91774	2.90591e-05	0.00243317	0.512785	1
SEPTIN6	1.77637	0.000226981	0.010975	0.0896686	0.947368
LDLRAD4	1.77043	4.12425e-05	0.00325484	0.21775	1
LUM	1.75932	1.55704e-05	0.00169395	0.959179	1
AK1	1.72943	0.000261496	0.0121019	0.567825	1
PXDN	1.69286	0.00201549	0.0487267	0.0723541	1
FILIP1	1.67384	0.000121958	0.00715694	0.0542369	0.947368
KDELR3	1.65562	0.00184024	0.0464524	0.196766	1
GPX8	1.64661	0.000157982	0.00843411	0.149753	1
CDON	1.64491	0.000375846	0.0154524	0.202385	1
OSTC	1.63826	0.000237044	0.0112244	0.640982	1
ENPP2	1.63739	0.00148997	0.0399614	0.0753354	1
STMP1	1.62127	3.76421e-05	0.00304059	0.388832	1
ENG	1.61687	0.000151789	0.00833745	0.0993005	1
TGFBR1	1.60537	0.000636818	0.0233818	0.280816	1
PLSCR3	1.57287	0.00035033	0.0147568	0.0504529	0.947368
DSG2	1.55112	0.000270207	0.0122056	0.116042	1
C11orf24	1.54727	0.000364472	0.0151526	0.11134	1
TXNDC5	1.54512	7.31146e-05	0.00469163	0.244123	1
SLC16A10	1.50639	0.00157893	0.0416959	0.0655888	1
KCNQ5	1.49067	0.000793351	0.0271972	0.0709781	1
FSTL1	1.48743	7.33548e-08	2.96267e-05	0.299736	1
PID1	1.43884	0.000857024	0.0277986	0.218668	1
GNG11	1.43402	0.000391451	0.0159982	0.20399	1
FBN1	1.41525	0.000546274	0.0207222	0.127279	1
RCN2	1.40653	0.00026449	0.0121066	0.586401	1
ECM2	1.37308	0.00179703	0.0456977	0.221305	1
PKN3	1.34107	0.000452286	0.0178471	0.0591675	1
CMC4	1.33935	0.00118325	0.0344406	0.134962	1
AC058791.1	1.33853	0.000285379	0.0127235	0.0759087	1
PODNL1	1.32489	0.000165607	0.00851382	0.237014	1
TPD52	1.30745	0.00036006	0.0150742	0.203876	1
MGP	1.30612	0.00102923	0.0315477	0.994496	1
RFTN2	1.28234	0.000195701	0.00973095	0.114551	1
SNX7	1.2606	0.00160585	0.0422442	0.13049	1
TAGLN2	1.2371	0.00023175	0.01105	0.498796	1
PLOD2	1.23119	0.000128364	0.00734459	0.649008	1
ANKH	1.22856	0.00196764	0.0484146	0.651531	1
OGDH	1.22047	0.00155319	0.041495	0.116844	1
SGCB	1.18259	7.05195e-05	0.00468977	0.202844	1
IER3IP1	1.1771	0.000624782	0.0230632	0.526201	1
COL11A1	1.15494	0.0020106	0.0487267	0.490311	1
FKBP9	1.14639	0.000159895	0.00844492	0.210182	1
PLOD1	1.1437	0.00196775	0.0484146	0.124298	1
LRP12	1.1433	0.00115645	0.0340639	0.0912739	1
TMEM45A	1.13806	0.000936788	0.0296766	0.304896	1
PDGFRL	1.10237	0.00054224	0.0206834	0.20938	1
MPZL1	1.0427	0.000310635	0.0135849	0.198601	1
UBAC2	1.0346	0.00145384	0.0394548	0.137599	1
PSMD9	1.02397	0.00120144	0.0348064	0.289646	1
OCIAD2	1.01022	0.00125737	0.0359712	0.110308	1
SIPA1L2	1.00749	0.000105145	0.00633268	0.130031	1
CCND2	1.00309	0.00131463	0.0368916	0.259145	1
MCL1	-1.00711	0.00127814	0.036212	0.325192	1
PNO1	-1.00861	0.000207521	0.0101052	0.119482	1
HSPA9	-1.01012	8.08614e-05	0.00514069	0.367045	1
C12orf65	-1.02153	0.000158462	0.00843411	0.0894393	1
PEA15	-1.02896	2.16423e-05	0.00199997	0.235753	1
TCP1	-1.0319	1.9715e-06	0.000370394	0.274395	1
AHSA1	-1.03658	0.00200564	0.0487267	0.250086	1
NOLC1	-1.04364	1.57898e-05	0.00169395	0.0848527	1
GYG1	-1.04787	0.00106618	0.0325291	0.0907006	1
NIP7	-1.04918	0.00143635	0.039335	0.0634102	1
NXF1	-1.05169	0.000287562	0.0127381	0.0890953	1
IER5	-1.07051	0.000847103	0.0277986	0.389405	1
SQSTM1	-1.07911	1.09915e-14	7.54678e-11	0.857356	1
FNBP1	-1.07948	0.00102051	0.0314208	0.0603142	1
BOC	-1.08078	0.00139286	0.0385619	0.112143	1
HEXIM1	-1.09248	0.00177956	0.0456977	0.222108	1
HLA-E	-1.09615	3.44705e-05	0.00281756	0.44238	1
WTAP	-1.11327	7.35694e-06	0.00101025	0.610595	1
FYB1	-1.12094	0.000662662	0.0241213	0.0674235	1
SDE2	-1.14211	0.000141469	0.00789697	0.0613462	1
TOB1	-1.14376	0.000753809	0.0268169	0.255361	1
MIS12	-1.15457	0.000606664	0.0225154	0.0638688	1
NOP53	-1.18155	5.25734e-05	0.00388139	0.569545	1
HSPE1	-1.19134	0.000551643	0.0208109	0.578947	1
GPRC5B	-1.1956	0.00168493	0.0439875	0.0534342	1
PCF11	-1.19985	3.18656e-09	2.43099e-06	0.167985	1
TIPARP	-1.20096	0.000268648	0.0122056	0.166151	1
HLA-F	-1.20979	2.85877e-05	0.00243317	0.0983832	1
HSP90AA1	-1.22136	1.23126e-07	4.44938e-05	0.71001	1
STIP1	-1.22616	0.000969977	0.0303766	0.148263	1
CHORDC1	-1.23196	6.49952e-05	0.00443959	0.172343	1
TM4SF1	-1.23414	4.70898e-05	0.00351433	0.79234	1
NFKBIZ	-1.24415	0.000571919	0.0213413	0.452471	1
LINC00324	-1.28178	0.00147605	0.0397434	0.08577	1
KLHL15	-1.28419	0.000114502	0.00677731	0.0532049	1
CACYBP	-1.29094	4.4027e-07	0.000120916	0.221534	1
MYLIP	-1.29896	0.000125281	0.00726149	0.114436	1
PPP1R15B	-1.30096	0.000157596	0.00843411	0.12705	1
PLIN2	-1.31096	0.000153222	0.0083494	0.08577	1
HIST1H4C	-1.3211	1.72966e-07	5.65516e-05	0.342851	1
TTC32	-1.32973	5.51794e-05	0.00398802	0.08405	1
HLA-B	-1.33132	4.21782e-06	0.000643545	0.442151	1
NDRG2	-1.34839	0.000166126	0.00851382	0.173489	1
HSPD1	-1.35259	9.11018e-05	0.00568641	0.580323	1
TUBA4A	-1.35277	0.000793775	0.0271972	0.0777434	1
DNAJA1	-1.39134	4.58958e-05	0.0034742	0.591905	1
MEG3	-1.39259	1.44603e-05	0.00165474	0.271987	1
IRS2	-1.41551	5.49687e-05	0.00398802	0.160761	1
ZFP36L2	-1.43495	0.000125855	0.00726149	0.256737	1
AL355075.4	-1.45187	4.91998e-07	0.000127698	0.121431	1
TSPYL2	-1.45511	1.34846e-08	7.71541e-06	0.267286	1
GPRC5A	-1.46586	4.6046e-05	0.0034742	0.527348	1
CITED2	-1.46692	1.49596e-05	0.00166388	0.134388	1
PITX1	-1.47444	6.39317e-06	0.000895827	0.104117	1
LRIF1	-1.49589	2.04829e-06	0.000370394	0.122234	1
DDIT4	-1.54428	0.000366346	0.0151526	0.245614	1
AVPI1	-1.63755	8.04776e-06	0.00102326	0.0762527	1
TRAF1	-1.65467	0.00138285	0.0384399	0.0536636	0.894737
TRIB1	-1.65906	0.00116093	0.0340639	0.195849	1
FBXO30	-1.67176	0.000201948	0.00990411	0.0958606	1
FBXO32	-1.68409	0.000282511	0.0126779	0.11845	1
H2AFX	-1.70211	6.1896e-09	4.24978e-06	0.156977	1
RMRP	-1.73922	4.40971e-05	0.00340192	0.0686848	1
TXNIP	-1.87762	0.00114653	0.0340639	0.24011	1
SNHG19	-1.89406	7.96078e-06	0.00102326	0.0731567	1
BAG3	-1.9219	1.74788e-05	0.00181832	0.168673	1
APOL3	-1.96784	7.23067e-05	0.00469163	0.0525169	1
SLPI	-1.97326	9.61214e-06	0.00119995	0.154913	1
SCUBE1	-1.98761	2.84225e-06	0.000464689	0.110996	1
DNAJB1	-2.0662	7.79172e-06	0.00102326	0.33792	1
CCDC71L	-2.09514	0.00090173	0.029067	0.148951	1
GPX3	-2.20341	1.77215e-06	0.000347645	0.572526	1
GLUL	-2.36496	1.90083e-09	1.63139e-06	0.268891	1
HIST2H2AA4	-2.46533	5.39359e-07	0.000127698	0.185071	1
HSPH1	-2.53052	2.23529e-07	6.67284e-05	0.264878	1
DIRAS3	-2.5474	3.24767e-10	3.71642e-07	0.0502236	1
AKAP12	-2.66968	2.27773e-10	3.12778e-07	0.0519436	1
C11orf96	-2.71076	7.08103e-12	1.62061e-08	0.829492	1
HSPA1B	-2.73779	2.94533e-06	0.000470294	0.318427	1
PDK4	-2.7521	1.35196e-07	4.64128e-05	0.0639835	0.947368
HSPA1A	-2.9563	3.96453e-07	0.000113419	0.513244	1
TAGLN	-3.04836	6.53072e-05	0.00443959	0.142988	1
HMGA1	-3.34129	1.16257e-06	0.000253885	0.347323	0.947368
HSPA6	-3.53005	0.00131641	0.0368916	0.0573329	0.894737
APOD	-4.24229	1.57146e-13	5.39483e-10	0.546612	1
FST	-4.66802	1.32904e-05	0.00157331	0.085082	0.842105
CCL20	-5.41247	0.000809153	0.0273677	0.0677675	0.684211

## Sheet: EC
Adjusted P indicates BH adjusted p-values.
CellFrac indicates the percentage of cells within a pseudobulk sample that express the gene
SampleFrac indicate the percentage of pseudobulk samples that express the gene
Gene	log2FoldChange	p-value	adjusted P	CellFrac	SampleFrac
ASPN	5.90462	2.20602e-05	0.0018683	0.369412	1
MMP23B	5.89908	0.000635435	0.0189734	0.0701171	0.947368
COL3A1	5.62149	1.11848e-06	0.000200379	0.663451	1
COL1A2	5.59574	0.000815185	0.022602	0.27488	1
PENK	5.58823	0.00111036	0.0265235	0.0882783	0.894737
TGFBI	5.56686	0.00032558	0.0117108	0.0608036	1
SULF1	4.66753	7.24818e-07	0.000143668	0.230974	1
BAALC	4.26967	6.34636e-05	0.00394151	0.134047	1
COL15A1	4.21076	3.38512e-07	8.29889e-05	0.175559	1
COL2A1	3.9435	8.37683e-05	0.00455734	0.88744	1
DIO2	3.88679	0.0015688	0.0333674	0.119678	1
OGN	3.84456	4.17315e-05	0.00287424	0.703167	1
DNER	3.63427	7.7156e-05	0.00445133	0.18454	1
TNNT3	3.62791	0.00171141	0.0347353	0.192988	1
USH1C	3.46483	1.75375e-05	0.0015862	0.0539516	0.947368
LOXL2	3.40224	0.000336592	0.0119683	0.0997871	1
LOXL3	3.39437	7.8506e-06	0.000870202	0.194186	1
P2RY6	3.39215	1.97256e-14	6.12547e-11	0.0576104	0.947368
ADAMTS2	3.27102	0.00020682	0.00850798	0.069984	1
CFI	3.23653	2.19267e-05	0.0018683	0.0655269	1
MXRA5	3.1984	0.000178287	0.00772524	0.147885	1
GPM6A	3.17497	8.95049e-06	0.000947531	0.139902	1
COL5A2	3.11855	1.10266e-06	0.000200379	0.644226	1
THBS2	3.09418	0.000107501	0.00547257	0.141897	1
INSC	3.07715	0.001084	0.0262299	0.0710484	1
CA9	3.00334	1.60249e-05	0.00149288	0.152142	1
IGFBP4	2.91979	0.000940907	0.024081	0.0544838	1
COL5A1	2.89837	1.97105e-06	0.000323069	0.363092	1
VSIG10L2	2.86438	0.000446236	0.0149001	0.0614689	1
LINC01140	2.75051	1.04958e-07	3.26384e-05	0.179683	1
SBSPON	2.69282	1.10104e-06	0.000200379	0.255322	1
ANOS1	2.64626	0.00101753	0.0254725	0.245277	1
RAMP3	2.63762	8.90071e-08	2.96139e-05	0.275013	1
ADAMTS6	2.58895	1.51728e-07	4.28334e-05	0.323909	1
CILP2	2.53517	8.01264e-05	0.00448619	0.641565	1
WIF1	2.53338	8.28943e-05	0.00455734	0.376397	1
NLGN4X	2.52683	8.64153e-06	0.000936099	0.0706493	1
CLEC3A	2.48331	6.60586e-05	0.00403986	0.911522	1
SPARC	2.44426	0.00089969	0.0236566	0.95483	1
CRISPLD2	2.44158	0.00103596	0.0254725	0.217004	1
GABRA4	2.42124	5.52746e-06	0.000669961	0.169372	1
PPIC	2.42019	8.38811e-05	0.00455734	0.697645	1
SPON1	2.41637	0.00151999	0.0324777	0.0543507	1
SPOCK1	2.40997	7.53479e-06	0.000845713	0.163185	1
FIBIN	2.35056	8.04201e-05	0.00448619	0.670769	1
SHC4	2.28809	0.000419828	0.0141196	0.160657	1
NFATC2	2.28063	4.66569e-06	0.000613941	0.124933	1
CNMD	2.24438	0.000722358	0.0209975	0.681679	1
IGFBP7	2.2048	0.00059456	0.0181603	0.731107	1
SMOC2	2.2024	1.23056e-06	0.000212295	0.859899	1
THBS3	2.14304	0.000987158	0.0249901	0.114223	1
FNDC1	2.14102	7.9398e-06	0.000870202	0.0562799	1
SIPA1L2	2.13702	0.00026489	0.0102395	0.0672565	1
INHBA	2.1122	0.000205607	0.00850798	0.313065	1
GNG2	2.11069	1.74231e-05	0.0015862	0.0501597	1
MATN3	2.08973	1.89567e-05	0.00169808	0.536589	1
FN1	2.04153	0.000291726	0.0108709	0.997938	1
H19	2.03205	0.000619767	0.0186853	0.445516	1
S100A4	2.00444	0.00216925	0.0402826	0.531599	1
FGF1	1.98437	0.00162793	0.033763	0.380455	1
FLT1	1.98258	0.00249238	0.0440589	0.10165	1
TSPAN2	1.91773	2.4505e-05	0.00200253	0.373803	1
PREX2	1.88945	0.000904161	0.0236566	0.0516232	1
ATRNL1	1.88618	4.71506e-06	0.000613941	0.065793	0.947368
AEBP1	1.84724	0.00122694	0.0282611	0.676424	1
HAS2	1.81754	0.000148667	0.00687644	0.198909	1
TYMP	1.80574	0.00047714	0.0156515	0.0829564	1
ADGRG2	1.80416	9.55713e-06	0.00100038	0.284859	1
DOK1	1.80021	0.00024502	0.00972181	0.211283	1
COL6A3	1.77926	2.93286e-06	0.00043369	0.408528	1
COMP	1.7663	0.000278215	0.0104933	0.993148	1
RALGPS1	1.7561	0.000347879	0.012242	0.0964609	1
IFITM10	1.75429	4.64002e-05	0.00313235	0.357105	1
LHFPL6	1.71605	5.0313e-05	0.00326285	0.360764	1
NRP1	1.71543	0.00029353	0.0108945	0.158329	1
SAMD11	1.71241	0.000190866	0.00811976	0.147286	1
HTRA1	1.69627	1.60138e-05	0.00149288	0.821714	1
CILP	1.69125	0.00147844	0.0318442	0.902342	1
AC107021.2	1.66958	0.00055713	0.0174902	0.0592735	1
ECM2	1.66666	5.85153e-07	0.000120866	0.531666	1
DSEL	1.66453	0.000108338	0.00548519	0.233502	1
RCAN1	1.61168	0.00138554	0.0305188	0.217469	1
PDGFC	1.57829	2.22698e-05	0.00186906	0.207225	1
SMOC1	1.55227	0.00283141	0.0487027	0.271022	1
RARB	1.54863	1.9815e-05	0.00174147	0.0876796	1
SEMA3D	1.5433	3.86294e-05	0.00269358	0.335285	1
CRIP1	1.53882	0.00128959	0.0294456	0.64396	1
LDLRAD4	1.47016	7.21047e-08	2.58357e-05	0.364156	1
TCAF2	1.46595	0.000332685	0.0118747	0.0582757	1
COL11A1	1.46061	0.00054259	0.0173109	0.892629	1
PLA2G2A	1.45704	0.00235445	0.0425905	0.970463	1
ANGPTL6	1.44704	0.00160806	0.0335889	0.0606706	1
CDK6	1.43074	0.000872381	0.0236253	0.11542	1
COL6A1	1.38487	0.000887048	0.0236566	0.691525	1
SOCS2	1.38281	0.000150261	0.00687644	0.155934	1
CYP1B1	1.36814	0.00134045	0.0300445	0.362759	1
ENTPD7	1.35954	0.000906547	0.0236566	0.0686535	1
PLSCR3	1.35467	0.00106932	0.0259422	0.0902076	1
CDR1	1.34998	0.000507161	0.0163485	0.399947	1
FSTL1	1.34545	0.000767859	0.0218091	0.468534	1
FMOD	1.34005	0.000286305	0.0107117	0.991618	1
CHST10	1.33906	0.000166482	0.00735048	0.165913	1
PLOD2	1.33173	2.38699e-06	0.000376902	0.850253	1
STK38L	1.31499	2.33115e-10	2.1717e-07	0.543308	1
LRP12	1.3072	2.29007e-05	0.00190485	0.119611	1
STMP1	1.3056	0.000153185	0.00692044	0.654936	1
STEAP3	1.29176	0.000144456	0.00679674	0.265301	1
HMBS	1.29164	0.000880798	0.0236479	0.108302	1
MYO10	1.28822	0.000253836	0.00989429	0.157065	1
NEK6	1.28444	0.000143051	0.00677911	0.0689196	1
CSGALNACT2	1.28384	0.00118144	0.0275695	0.323244	1
SHOX2	1.27828	0.000483261	0.0157967	0.116285	1
CCPG1	1.25931	0.000729415	0.0210511	0.83901	1
FRK	1.24966	2.66495e-05	0.00214023	0.0629324	1
GLI3	1.24881	0.00210229	0.039462	0.428685	1
CHST11	1.23513	0.000503689	0.0162929	0.0809606	1
TGFBR1	1.23489	0.00166366	0.0342133	0.344532	1
KCNQ5	1.23089	0.000912313	0.0236782	0.116751	1
FBN1	1.22857	0.000500179	0.0162358	0.363092	1
MIF	1.22259	0.000266821	0.0102715	0.980043	1
PXDN	1.21246	0.000413759	0.0139659	0.114356	1
C11orf24	1.20125	0.00160163	0.0335785	0.169106	1
MSANTD3	1.18194	0.000807492	0.022602	0.106307	1
MPZL1	1.17904	4.31859e-09	2.87371e-06	0.3279	1
WDR77	1.16981	0.00130619	0.0296791	0.0538185	1
FNIP2	1.16329	0.00160395	0.0335785	0.247206	1
HSPG2	1.16139	7.52845e-05	0.0044024	0.408928	1
ENPP2	1.14149	0.000805012	0.022602	0.114489	1
ZDHHC20	1.14047	0.000139424	0.00666089	0.169439	1
CHST6	1.13747	9.70658e-05	0.00510884	0.255255	1
HIF1A	1.1325	0.0020007	0.0384299	0.650013	1
PRKG1	1.12896	0.00116633	0.027369	0.261974	1
AC106791.1	1.12373	0.00296807	0.0496018	0.128127	1
TRPS1	1.12116	5.70194e-06	0.000681016	0.639702	1
ABCC1	1.11882	0.000938172	0.0240772	0.0745742	1
ALDH1L2	1.1183	0.00057032	0.0177989	0.0560138	1
ANGPTL5	1.11673	0.00263274	0.04593	0.354643	1
P4HA2	1.10605	0.000665913	0.019818	0.460484	1
TRAK2	1.09678	4.19597e-05	0.00287424	0.0994545	1
PLEKHA1	1.09674	0.000118465	0.00583924	0.450838	1
RCN2	1.08616	0.000683918	0.0201423	0.772086	1
TPD52	1.0772	0.000226187	0.00916493	0.412054	1
PDGFRL	1.06756	0.00179022	0.0359095	0.389968	1
PHTF2	1.06698	0.00162102	0.0337478	0.342203	1
GNG7	1.06662	5.1777e-06	0.00066076	0.0653273	1
FILIP1	1.05195	4.88455e-05	0.00320454	0.0892097	1
PXYLP1	1.02584	0.00134484	0.0300445	0.352249	1
MDP1	1.02582	0.00285065	0.0488392	0.353646	1
MBOAT1	1.02376	0.00268061	0.0465905	0.221594	1
LHFPL2	1.02156	0.0026499	0.0461428	0.0961948	1
TMEM45A	1.01671	6.04319e-06	0.000712638	0.553819	1
MAGED1	1.00574	0.00181059	0.0360416	0.48104	1
SLC7A8	-1.02196	3.16174e-06	0.00046023	0.069984	1
UBE2S	-1.02348	0.000241358	0.00969176	0.324109	1
FBXO48	-1.03188	8.00684e-05	0.00448619	0.0707158	1
ZNF703	-1.03946	8.55383e-08	2.95139e-05	0.179484	1
CRACR2B	-1.0414	0.00032003	0.0116008	0.178153	1
EPHX1	-1.04975	0.000248933	0.00978506	0.150679	1
SYNGR2	-1.05148	1.09796e-05	0.00113651	0.106573	1
EFHD1	-1.057	0.0026132	0.0456746	0.228579	1
RORC	-1.06614	2.31996e-05	0.00191263	0.0969266	1
SDR42E2	-1.06916	0.000887346	0.0236566	0.114622	1
TFPI	-1.09257	0.00294308	0.0494905	0.136841	1
ARRDC2	-1.09551	5.44061e-06	0.000669961	0.0911389	1
HSD17B14	-1.09697	3.41014e-05	0.00254151	0.075306	1
TTC32	-1.11259	2.01968e-05	0.00175844	0.200971	1
STON2	-1.11697	0.00207423	0.0392267	0.0650612	1
UBXN11	-1.11927	4.74493e-06	0.000613941	0.065926	1
CDC42EP4	-1.12105	3.28009e-05	0.00248052	0.132584	1
GPER1	-1.13436	5.32874e-07	0.000118197	0.0512906	1
TUBA4A	-1.13563	8.92296e-05	0.00477737	0.114023	1
MYLIP	-1.13639	0.000276985	0.0104894	0.242283	1
TWIST2	-1.14411	0.000210551	0.00860306	0.0822911	1
SLC38A3	-1.14909	0.000168556	0.00740692	0.159792	1
SNAI1	-1.15746	0.000153491	0.00692044	0.341405	1
KRT18	-1.16159	0.000577988	0.0178888	0.113558	1
SPEF2	-1.16564	1.34433e-05	0.00134664	0.113292	1
TSPYL2	-1.17445	5.48687e-06	0.000669961	0.456759	1
PALD1	-1.20146	0.00133547	0.0300445	0.068454	1
BTG2	-1.20179	4.79013e-05	0.00316488	0.350785	1
LRIF1	-1.2034	3.66589e-07	8.53787e-05	0.241618	1
LNCNEF	-1.21356	0.00244597	0.0436162	0.0869478	1
AKAP1	-1.22172	0.00183994	0.0362211	0.106307	1
ASB13	-1.22602	0.00183977	0.0362211	0.0755056	1
AR	-1.23464	5.74874e-07	0.000120866	0.112493	1
HIST1H2BN	-1.23587	1.3193e-05	0.00133593	0.0970596	1
KLF15	-1.2387	0.00222477	0.0408396	0.103579	1
FKBP2	-1.24162	0.000596507	0.0181603	0.204031	1
RASD1	-1.24381	0.00255533	0.0450008	0.433143	1
NET1	-1.24774	3.4442e-05	0.00254652	0.424827	1
AVPI1	-1.24843	0.000522694	0.0167334	0.108834	1
PCDH10	-1.24864	0.000766345	0.0218091	0.0615354	1
JUN	-1.24881	0.00111958	0.0266082	0.639502	1
AC005165.1	-1.25126	0.00197198	0.0379566	0.283129	1
DIRAS3	-1.25214	3.54817e-06	0.00050731	0.0713145	1
PNPLA2	-1.25924	3.30168e-05	0.00248052	0.25153	1
IRF1	-1.25995	0.00138573	0.0305188	0.102515	1
TMEM8B	-1.27267	1.19613e-07	3.59456e-05	0.150679	1
DCXR-DT	-1.28922	6.83754e-06	0.000776811	0.0510245	1
HLA-F	-1.31295	2.28675e-09	1.77528e-06	0.164848	1
HLA-B	-1.31548	2.7635e-05	0.0022004	0.732038	1
LINC00324	-1.33574	0.00101882	0.0254725	0.14396	1
FOXA2	-1.33605	0.000194719	0.00820816	0.0746408	1
CBR3	-1.33632	1.45043e-05	0.00142233	0.074042	1
CYP3A5	-1.3523	1.42966e-08	7.39929e-06	0.0647951	1
SYNE2	-1.35402	2.9691e-07	7.47572e-05	0.0677887	1
CITED2	-1.36284	2.44034e-06	0.000378904	0.317789	1
IFI30	-1.3719	1.96165e-08	9.6183e-06	0.0605375	1
CMTM8	-1.3738	0.000631257	0.0189112	0.0506253	1
AC006994.2	-1.37579	2.53545e-06	0.000387217	0.0657265	1
TOB1	-1.39103	4.70299e-05	0.00315202	0.473191	1
AFDN	-1.39519	2.96065e-11	3.44767e-08	0.232171	1
CD83	-1.45023	0.000206096	0.00850798	0.0715141	1
SNHG19	-1.46571	2.08667e-05	0.00179995	0.167908	1
AP001160.1	-1.47107	1.37445e-05	0.00136217	0.156533	1
HSPH1	-1.48453	4.73869e-05	0.00315326	0.336881	1
PITX1	-1.50281	6.95083e-15	3.2377e-11	0.233302	1
GYG1	-1.50309	3.44949e-13	6.4271e-10	0.166445	1
SCUBE1	-1.51246	0.000198969	0.00834955	0.412586	1
GPX3	-1.5587	0.00237044	0.0427965	0.883316	1
CDCA7L	-1.57819	5.96803e-07	0.000120866	0.0524215	1
SREBF2-AS1	-1.67219	1.76047e-09	1.49095e-06	0.0737094	1
DNAJB1	-1.67363	0.00120991	0.0280053	0.483901	1
ALDH1L1	-1.73475	1.34946e-07	3.9286e-05	0.0614689	1
TXNIP	-1.74044	7.74061e-05	0.00445133	0.661389	1
ACADL	-1.76606	0.00219073	0.0404937	0.0570117	0.947368
HIST1H4C	-1.88959	3.73527e-08	1.51295e-05	0.475253	1
HMOX1	-2.0304	3.35073e-08	1.41888e-05	0.101783	1
HSPA1A	-2.0949	0.000245237	0.00972181	0.662653	1
SLC14A2	-2.19472	0.000179564	0.00774451	0.0741751	1
HSPA1B	-2.25857	8.00273e-05	0.00448619	0.467137	1
DDIT4	-2.26602	1.83152e-10	1.89583e-07	0.444718	1
HIST2H2AA4	-2.44093	2.69584e-09	1.93188e-06	0.0637972	1
PDK4	-2.51495	4.86098e-15	3.2377e-11	0.099388	1
AGR2	-2.70647	0.000163779	0.00726553	0.0880788	1
MYOC	-2.743	1.89801e-12	2.52599e-09	0.0784327	1
AC080038.1	-2.94881	3.77111e-06	0.000524354	0.0571448	1
APOD	-4.41229	4.00847e-14	9.33573e-11	0.751597	1
RN7SL2	-28.2694	0.00118671	0.0275695	0.0507584	0.0526316
C2orf40	-30	3.09007e-05	0.00239446	0.0545503	0.0526316
MT-RNR2	-30	0.000123516	0.0059931	0.0535524	0.0526316
MT-RNR1	-30	0.000399415	0.0136298	0.0527541	0.0526316

## Sheet: RegC
Adjusted P indicates BH adjusted p-values.
CellFrac indicates the percentage of cells within a pseudobulk sample that express the gene
SampleFrac indicate the percentage of pseudobulk samples that express the gene
Gene	log2FoldChange	p-value	adjusted P	CellFrac	SampleFrac
COL1A2	5.41549	0.000267305	0.0112756	0.37142	1
ASPN	4.85827	2.88631e-06	0.000451309	0.527469	1
COL1A1	4.14812	0.00014513	0.00745846	0.12837	1
S100A4	4.09469	2.73762e-07	7.4514e-05	0.484359	1
COL3A1	4.02353	5.96779e-06	0.000657606	0.675473	1
THBS2	3.9682	2.24796e-05	0.00181541	0.153708	1
TNC	3.91929	1.95521e-06	0.00035046	0.366076	1
IGFBP4	3.63795	0.000105667	0.00601972	0.109216	1
CFI	3.62957	9.36405e-10	9.83091e-07	0.153407	1
ZEB2	3.60823	0.000443622	0.0151636	0.0679676	1
VSIG10L2	3.44823	0.000211527	0.00953687	0.0506755	1
BAALC	3.24102	0.00253481	0.0456576	0.0574602	1
SBSPON	3.19781	8.55837e-05	0.00509058	0.097148	1
NTNG2	3.0859	2.0412e-08	1.36371e-05	0.0598619	0.947368
CNMD	3.07467	0.00053653	0.0169945	0.094266	1
HTRA1	3.01281	2.45639e-07	7.18717e-05	0.760552	1
SPON1	2.95648	2.6766e-05	0.00207056	0.0893425	1
CILP	2.89547	0.0017196	0.0355673	0.539958	1
DIO2	2.89199	6.5211e-06	0.000670018	0.272891	1
MXRA5	2.88769	0.00118586	0.0280221	0.144341	1
ADAMTS6	2.87661	0.000357389	0.013359	0.168658	1
OGN	2.87368	0.0004601	0.0155119	0.747343	1
SHC4	2.77926	0.00022307	0.00993542	0.0591414	1
LNX1	2.6854	4.35053e-06	0.000550462	0.0698889	1
SULF1	2.55452	2.02818e-06	0.000354883	0.141399	1
SMOC2	2.53377	2.74339e-06	0.000446664	0.580366	1
ODF3B	2.50004	9.15577e-08	4.02403e-05	0.110537	1
ANOS1	2.4416	1.49983e-05	0.00134418	0.129991	1
COL5A2	2.40419	3.13127e-06	0.000460234	0.407745	1
CRIP1	2.21586	5.71811e-05	0.00392733	0.496007	1
GPM6A	2.1906	0.00149214	0.0326362	0.116121	1
COL12A1	2.13348	0.000191714	0.00897394	0.464185	1
SCX	2.12766	0.00124096	0.0289518	0.0941459	1
COL6A3	2.04551	1.44536e-05	0.00131135	0.284719	1
OMD	2.0161	0.000259835	0.0112325	0.391234	1
THBS3	1.99201	6.02569e-05	0.00402571	0.0768538	1
FNDC1	1.92427	0.00015409	0.00780971	0.0734914	1
GABRA4	1.91884	0.000240363	0.0105144	0.097208	1
GLI3	1.87976	0.000107273	0.00606422	0.436085	1
A2M	1.78028	0.000346688	0.0131331	0.370219	1
TMSB4X	1.74457	0.000376397	0.013732	0.455179	1
COL5A1	1.73109	0.000484149	0.0159527	0.213449	1
FNIP2	1.72496	0.000599366	0.0179785	0.166437	1
LHFPL2	1.67867	3.8943e-06	0.000523551	0.0755929	1
LINC01140	1.63745	0.000718502	0.0204132	0.0802162	1
PPIC	1.62995	5.86819e-05	0.00396328	0.343681	1
AL354740.1	1.60277	2.48247e-05	0.00194081	0.0740318	1
AEBP1	1.58119	0.000128309	0.00683291	0.772441	1
HMBS	1.57222	0.00209008	0.0406	0.067127	1
PDGFRL	1.56882	5.55433e-06	0.000637793	0.30027	1
ECM2	1.56845	5.27889e-06	0.000615786	0.359892	1
CCDC80	1.55415	0.000251119	0.01092	0.744401	1
VCAM1	1.55131	0.00251686	0.0456576	0.41429	1
SSC5D	1.52916	0.00208967	0.0406	0.0596818	1
TCAF2	1.52179	0.000424495	0.0147152	0.0549985	1
LTBP2	1.52167	0.000694775	0.0198673	0.436806	1
RANBP3L	1.50544	0.000189103	0.00890844	0.0818373	1
EVI2A	1.50508	0.000838338	0.0222839	0.0968478	1
PODNL1	1.49887	1.8186e-06	0.000334122	0.267127	1
SEPTIN6	1.45972	0.00119055	0.0280429	0.106274	0.947368
TRPS1	1.43474	6.53341e-09	4.8014e-06	0.530291	1
ABRACL	1.4235	0.000393093	0.0140044	0.0816572	1
COL6A1	1.38757	0.000626032	0.0184767	0.493846	1
KDELR3	1.34874	5.66935e-06	0.000640985	0.178805	1
GNG11	1.3472	0.000394463	0.0140044	0.240528	1
CCPG1	1.3396	0.00033465	0.0130745	0.706334	1
DSEL	1.30986	3.3338e-05	0.00245001	0.186551	1
RAPH1	1.2962	2.09315e-06	0.000357733	0.154908	1
LUM	1.29269	0.00203667	0.0403437	0.983609	1
SLC9A9	1.28711	1.97061e-05	0.00164568	0.0889222	1
SKIL	1.2633	0.000197299	0.00912473	0.2864	1
C2	1.26245	0.00194889	0.0389216	0.0918643	1
PDK1	1.2613	0.00125598	0.0291174	0.184449	1
RBP1	1.25491	0.00249014	0.0456269	0.0617832	1
PXYLP1	1.25165	0.000846826	0.0223058	0.181807	1
PLEKHA1	1.25014	7.66201e-06	0.000750775	0.295947	1
KCNQ5	1.24363	0.000424297	0.0147152	0.0695287	1
SGCB	1.23244	0.000310187	0.0122557	0.168238	1
ZDHHC20	1.23196	0.000172787	0.0085798	0.104413	1
PDE4D	1.20628	0.00038071	0.013732	0.199099	1
PLOD2	1.20524	0.000381531	0.013732	0.620534	1
WWTR1	1.18387	3.11894e-06	0.000460234	0.526629	1
SIPA1L2	1.17464	0.000268331	0.0112756	0.108976	1
MYO10	1.1715	0.000113817	0.00633665	0.196698	1
TNIK	1.15991	4.5315e-07	0.000100915	0.0740919	1
COLGALT2	1.15458	0.000477674	0.0158843	0.255959	1
LRP12	1.15423	0.000184357	0.00879765	0.0769138	1
AFAP1	1.13709	0.0014871	0.032623	0.0507355	1
IKZF2	1.12635	0.00228916	0.0428067	0.0602222	1
LRRN4CL	1.10725	0.000868094	0.0226228	0.078535	1
C1GALT1C1	1.10129	0.00113033	0.0272355	0.105734	1
WIPF1	1.10101	0.00213291	0.0410072	0.132273	1
GOLGA8A	1.08194	3.30471e-05	0.00245001	0.167817	1
DLC1	1.07943	0.000635644	0.0186367	0.158151	1
KIFC3	1.07719	6.81296e-05	0.00439197	0.0611828	1
RARB	1.07516	0.00222968	0.0424505	0.0909036	1
FXYD2	1.07191	0.000183691	0.00879765	0.0573401	1
PDIA5	1.06469	7.64292e-05	0.00480067	0.0530171	1
ZBTB18	1.06458	2.95016e-06	0.000451682	0.0748124	1
GPR155	1.05357	0.00126619	0.0291699	0.0781747	1
MAGED1	1.04921	0.00164954	0.0347349	0.169078	1
PDK3	1.03831	0.000608896	0.0181212	0.223116	1
ZNF704	1.03524	0.00207344	0.0405259	0.19988	1
BMP1	1.03142	0.000457405	0.0155119	0.0555389	1
COL11A1	1.02495	0.00109644	0.0266812	0.539598	1
SAMD4A	1.02343	0.000100426	0.00576586	0.27121	1
CHST6	1.01182	0.000297608	0.0120835	0.0993696	1
RUNX1	1.00844	0.000125695	0.00679216	0.406485	1
TASP1	1.00815	3.86329e-07	9.1585e-05	0.0758931	1
MSANTD3	1.00587	0.000262811	0.0112756	0.0704893	1
GARS-DT	1.00488	0.000839931	0.0222839	0.122426	1
GALNT1	1.00302	0.00153189	0.0333072	0.183909	1
ZNF771	-1.00075	1.09397e-06	0.000211568	0.0649655	1
PITX1	-1.01378	0.000270845	0.0112756	0.124707	1
BACE2	-1.01774	8.58936e-05	0.00509058	0.055719	1
PLIN2	-1.02898	0.000143939	0.00744934	0.104233	1
ZFP36L2	-1.03234	0.000556413	0.0172535	0.451636	1
RPL38	-1.04627	0.000436207	0.0150502	0.920144	1
PNPLA2	-1.04702	0.000168661	0.00843188	0.153948	1
POLR1E	-1.04739	6.56433e-06	0.000670018	0.0634044	1
DNAJC3-DT	-1.05852	0.000543525	0.0170699	0.0606424	1
ZFAND5	-1.0891	4.0431e-08	2.47606e-05	0.397418	1
RORC	-1.09202	0.00192005	0.0385532	0.0595617	1
PLPBP	-1.09616	1.79821e-07	6.00682e-05	0.131012	1
RRAGD	-1.10331	8.5834e-11	1.26159e-07	0.0509757	1
JUN	-1.11457	0.00114183	0.0273333	0.506334	1
AC100793.2	-1.11748	0.00041671	0.0145829	0.0519964	1
EIF4EBP1	-1.13455	0.00130468	0.0296219	0.0839988	1
TOB1	-1.1415	6.09363e-05	0.00403442	0.251096	1
HOXA11	-1.14233	6.32899e-06	0.000670018	0.0611828	1
TTC32	-1.16644	8.79481e-05	0.00512961	0.109877	1
AC087239.1	-1.17044	8.13242e-05	0.00498794	0.051396	1
TSPYL2	-1.18462	3.47356e-07	8.50905e-05	0.240949	1
RPL37A	-1.19787	2.54274e-07	7.18717e-05	0.973281	1
AFDN	-1.20253	1.14281e-06	0.000215347	0.160432	1
ALDOA	-1.21173	0.00225218	0.0425363	0.0811168	1
SDC4	-1.23852	0.00137431	0.030791	0.209367	1
APOL3	-1.23867	1.85167e-05	0.00156413	0.0586611	1
KRT18	-1.24883	0.000592609	0.0179133	0.0745722	1
PHC2	-1.25157	0.00191333	0.0385235	0.192435	1
RHOB	-1.26062	0.000200557	0.00921185	0.363795	1
ADRB2	-1.28857	4.46965e-05	0.00318907	0.0625038	1
SLC3A2	-1.28985	0.00106677	0.0261324	0.229961	1
DIRAS3	-1.34279	6.41484e-06	0.000670018	0.062804	1
SDR42E2	-1.34398	1.23085e-05	0.00113069	0.0558991	1
HIST1H1C	-1.40468	0.000369775	0.0136557	0.284779	1
HERC5	-1.41051	1.56667e-07	5.75671e-05	0.0590213	1
TMEM8B	-1.43862	2.77011e-05	0.00212058	0.0531372	1
HLA-F-AS1	-1.45671	5.19739e-05	0.00363768	0.074272	1
MEG3	-1.51713	1.05355e-05	0.00100406	0.240528	1
BEX2	-1.58763	1.61159e-05	0.00139336	0.144341	1
IFITM1	-1.6221	9.30855e-08	4.02403e-05	0.316902	1
HIST1H4C	-1.64023	7.0134e-08	3.68154e-05	0.418853	1
FTH1	-1.70073	0.00106437	0.0261324	0.98619	1
CDK5RAP2	-1.73166	3.10828e-07	7.8768e-05	0.124347	1
PDK4	-1.75994	7.42554e-06	0.000737436	0.0844191	1
APOD	-1.82225	0.00159169	0.0338121	0.611048	1
CKS2	-1.8619	3.82186e-11	7.02171e-08	0.0800961	1
BTG2	-1.89749	1.22544e-07	5.0032e-05	0.403002	1
CTTNBP2	-1.91282	0.000745632	0.0208352	0.103933	1
SNHG19	-1.93293	1.0839e-10	1.3276e-07	0.138217	1
TXNIP	-1.93473	4.65097e-13	1.709e-09	0.689943	1
RBP4	-1.93796	2.1683e-05	0.00179043	0.283759	1
GLUL	-2.02427	1.69662e-07	5.93737e-05	0.266406	1
GPX3	-2.1115	2.489e-06	0.00041572	0.766617	1
LINC01783	-2.18974	0.00136743	0.0307316	0.061363	1
SNHG25	-2.24163	0.00062054	0.0183885	0.12807	1
BX284668.2	-2.2511	0.00053881	0.0169945	0.065746	1
HMOX1	-2.45236	2.22609e-05	0.00181541	0.0990693	1
DDIT4	-2.69869	1.15247e-09	1.05868e-06	0.274272	1
CCDC71L	-2.80457	0.000176616	0.00861744	0.15707	1
OVGP1	-3.02052	3.29898e-06	0.000466235	0.0504953	1
HSD11B1	-3.11947	4.5278e-07	0.000100915	0.0745722	1
G0S2	-3.20765	0.000271572	0.0112756	0.160552	1
SLPI	-3.30568	3.9895e-06	0.000523551	0.257941	1
PDZK1IP1	-3.46672	0.000587985	0.0178558	0.050015	0.894737
LCN2	-6.1248	1.29471e-16	9.51485e-13	0.188952	1
SAA1	-6.54761	1.02294e-11	2.50585e-08	0.19988	1
SAA2	-7.03381	5.99532e-06	0.000657606	0.0942059	0.736842

## Sheet: RepC
Adjusted P indicates BH adjusted p-values.
CellFrac indicates the percentage of cells within a pseudobulk sample that express the gene
SampleFrac indicate the percentage of pseudobulk samples that express the gene
Gene	log2FoldChange	p-value	adjusted P	CellFrac	SampleFrac
MMP23B	7.01969	2.35711e-05	0.00130286	0.0908926	0.842105
THY1	6.91578	1.67853e-06	0.000183374	0.102697	0.894737
GFRA2	6.16317	1.43037e-12	3.32061e-09	0.0980659	0.894737
COL1A2	5.74555	2.93833e-05	0.00153288	0.389176	1
COL3A1	5.6822	5.86039e-07	8.50306e-05	0.855716	1
TGFBI	5.38863	1.27852e-05	0.000879432	0.177881	1
ASPN	4.83245	4.29578e-07	6.8777e-05	0.763552	1
TNC	4.61077	1.3179e-05	0.000893289	0.396168	0.947368
C10orf105	4.16308	1.6129e-06	0.000178302	0.10651	1
P4HA3	4.145	8.36395e-06	0.000639717	0.0655589	1
DNER	3.91731	8.7712e-05	0.00323212	0.253791	1
IGFBP4	3.88675	2.68667e-06	0.000260955	0.184055	1
SULF1	3.77885	1.4143e-05	0.000938083	0.243712	1
DIO2	3.73275	0.000128413	0.00433616	0.269954	1
S100A4	3.63482	1.31073e-07	2.70475e-05	0.709616	1
CA9	3.56435	1.83756e-06	0.000193904	0.187869	1
COL15A1	3.4246	4.41046e-11	4.09555e-08	0.394806	1
USH1C	3.33658	5.04985e-05	0.00214123	0.0621084	0.894737
OGN	3.33581	1.00876e-05	0.000731825	0.945791	1
AMTN	3.3295	0.00201172	0.0312388	0.130755	1
COL2A1	3.27949	0.000319211	0.00865717	0.941342	1
P2RY6	3.26484	3.02868e-11	3.51554e-08	0.0977935	0.947368
SEMA3C	3.24089	0.000449425	0.0110994	0.0552075	1
THBS2	3.23765	9.5559e-05	0.0034261	0.202579	1
ADAM12	3.20683	5.22043e-07	7.83941e-05	0.0572959	0.947368
LOXL3	3.16087	1.79155e-10	1.27972e-07	0.314719	1
VSIG10L2	3.1172	1.69395e-07	3.29226e-05	0.139562	1
BAALC	3.09071	0.000126988	0.00430369	0.336421	1
PTGES	3.08965	1.76178e-05	0.00106927	0.120948	1
ADAMTS2	3.05867	2.18053e-06	0.00022251	0.0711886	1
COL5A1	3.04678	1.06558e-07	2.27012e-05	0.575683	1
ACKR2	3.03488	9.79108e-09	3.49692e-06	0.063652	1
ODF3B	3.00659	4.81359e-05	0.00207895	0.109053	1
CLIC3	2.98252	0.000201426	0.005995	0.114955	1
LOXL2	2.98191	0.000255629	0.00725923	0.160901	1
HTRA1	2.93711	2.19632e-10	1.45679e-07	0.923091	1
ADAMTS6	2.93332	8.09198e-11	6.26185e-08	0.521021	1
TYMP	2.89735	4.77366e-05	0.00207895	0.141288	1
GALNT16	2.89488	4.23836e-05	0.00192928	0.16308	1
SPON1	2.88107	0.00181384	0.0288414	0.0542087	0.947368
SBSPON	2.80775	1.26825e-06	0.000150987	0.410152	1
YJEFN3	2.79377	1.73725e-07	3.29226e-05	0.0767275	1
SHC4	2.79331	5.81274e-08	1.49936e-05	0.164442	1
TNFRSF18	2.78202	2.69779e-06	0.000260955	0.0699174	0.947368
TNNT3	2.7764	0.00260844	0.0370366	0.2695	1
CFI	2.773	0.000162622	0.0051017	0.122128	1
TNFRSF12A	2.76441	4.06907e-07	6.76334e-05	0.157813	1
FAP	2.76375	0.00380756	0.0465836	0.320803	1
SPARC	2.72435	0.000461513	0.0113077	0.951149	1
CLEC3A	2.68087	0.0032968	0.0423432	0.875965	1
COL5A2	2.67915	1.65688e-05	0.00103958	0.774176	1
VCAN	2.65956	0.00229809	0.0341441	0.19595	1
SILC1	2.6472	4.13457e-11	4.09555e-08	0.108871	1
COL6A3	2.63301	2.42935e-10	1.50393e-07	0.52211	1
RCAN1	2.60222	3.3457e-05	0.00163927	0.390992	1
ANGPTL4	2.56619	1.19628e-05	0.00083524	0.223282	1
LINC01140	2.54366	1.11051e-06	0.000141262	0.231091	1
THBS3	2.53936	2.90933e-10	1.6885e-07	0.207664	1
FNDC1	2.53413	2.4682e-08	7.63992e-06	0.15173	1
GDF5	2.50659	2.82271e-05	0.00148089	0.0836284	1
SIPA1L2	2.37771	8.84465e-10	4.56286e-07	0.189322	1
FN1	2.3308	3.55328e-05	0.00171853	0.999546	1
ANOS1	2.32467	2.33394e-05	0.00129778	0.395351	1
EVI2A	2.31739	2.13336e-05	0.00123046	0.16871	1
LNX1	2.30522	0.00125991	0.0230762	0.093889	1
IGFBP7	2.30287	0.000829201	0.0173814	0.837919	1
TSPAN2	2.29762	9.44915e-07	0.00012535	0.535095	1
AOC2	2.2809	1.95744e-05	0.00115775	0.0666485	1
PPIC	2.26496	3.84755e-05	0.00180446	0.750295	1
CILP2	2.19223	0.000617225	0.0139794	0.869064	1
MXRA5	2.15364	6.73391e-05	0.00264962	0.277672	1
FNIP2	2.11544	1.71382e-07	3.29226e-05	0.296286	1
ATRNL1	2.0735	1.5314e-06	0.000171332	0.0758195	0.947368
MYO1B	2.0427	4.2709e-05	0.00193462	0.100427	1
MEDAG	1.99818	4.98366e-05	0.00212286	0.0937074	1
GPM6A	1.99371	5.32142e-06	0.000449224	0.176609	1
CNMD	1.98958	0.00209266	0.0319612	0.508036	1
SCX	1.96547	0.000253135	0.00721047	0.247616	1
FXYD2	1.95576	2.02106e-08	6.47157e-06	0.154817	1
OBI1	1.9511	1.25484e-06	0.000150987	0.0648325	0.947368
AEBP1	1.94657	0.000408133	0.0102378	0.794788	1
PDGFC	1.94629	4.83581e-05	0.00207895	0.158449	1
SMOC1	1.91236	0.000136021	0.00446321	0.42359	1
ENTPD7	1.9085	1.71966e-05	0.00105753	0.0945247	1
SERPINE2	1.90264	1.22441e-06	0.000149603	0.55489	1
DOK1	1.89991	4.39758e-05	0.00195387	0.311359	1
SSC5D	1.89116	7.55865e-05	0.0029004	0.135658	1
CILP	1.87848	0.00141662	0.0249143	0.968129	1
FILIP1	1.84154	3.24471e-06	0.000310623	0.115772	1
FAM106A	1.83218	1.86553e-05	0.00111434	0.0647417	0.947368
C2	1.8274	0.000363946	0.0094202	0.0826296	1
AC107021.2	1.80932	0.000265964	0.00745532	0.0638337	1
LHFPL2	1.79504	5.77683e-05	0.00238416	0.139562	1
COMP	1.74698	0.00032812	0.00878076	0.999364	1
SMOC2	1.74304	1.23274e-05	0.000854274	0.951693	1
SEMA3D	1.73973	5.81715e-05	0.00239018	0.391265	1
PLSCR3	1.73456	3.64023e-05	0.00174243	0.106692	1
UBASH3B	1.73002	0.000409028	0.0102378	0.117498	1
SLC16A10	1.71036	0.00050947	0.0120074	0.142377	1
PART1	1.70874	0.00229773	0.0341441	0.345319	1
COL18A1	1.69959	0.00299396	0.039717	0.0585671	1
LTBP2	1.68981	5.60348e-05	0.00235366	0.510124	1
MTFP1	1.67726	1.98371e-05	0.00116392	0.0562971	1
P3H2	1.65413	0.00109027	0.0208608	0.0884409	1
SCO2	1.65048	0.000711969	0.0154111	0.0869881	0.947368
LRP12	1.62641	5.39721e-07	7.95532e-05	0.164351	1
SRPX2	1.62203	0.00130148	0.0235464	0.563425	1
CRIP1	1.60899	0.0015153	0.0261544	0.776628	1
AFF3	1.60734	0.000105429	0.003751	0.217379	1
INHBA	1.60501	0.00139853	0.0246896	0.49151	1
NINJ2	1.57241	0.00134687	0.0240077	0.0951603	1
CCDC80	1.56901	2.76493e-05	0.00145882	0.82902	1
PDE4D	1.56671	0.000154666	0.00491859	0.284664	1
GLI3	1.56145	0.000928772	0.0189309	0.570598	1
BAALC-AS1	1.55274	0.000492829	0.0117344	0.0740943	1
FGF1	1.55086	0.000490723	0.0117344	0.37029	1
SRCAP	1.54983	4.3054e-06	0.000377169	0.0588396	1
AL139317.5	1.5494	3.106e-05	0.00155905	0.0559339	1
RAI14	1.54635	0.000181925	0.00552078	0.104967	1
COL6A1	1.53387	1.75401e-05	0.00106927	0.762372	1
FIBIN	1.53252	0.000358315	0.00932021	0.838282	1
HAS2	1.52907	0.00059153	0.0135294	0.195133	1
FSTL1	1.52796	2.22625e-06	0.000224706	0.587034	1
C11orf24	1.52373	1.03334e-06	0.00013515	0.193771	1
GNG7	1.52159	1.46005e-08	4.84214e-06	0.0861709	1
CRISPLD2	1.51841	0.0031737	0.041219	0.228094	1
AC009107.2	1.51137	0.000671795	0.0147477	0.0796332	1
TLCD3A	1.50894	0.00210527	0.0320484	0.0989739	0.947368
H19	1.50135	0.000863268	0.0178537	0.695269	1
RARB	1.49727	3.06887e-05	0.00155849	0.146009	1
SHOX2	1.48812	8.7427e-05	0.00323212	0.118678	1
ABRACL	1.48722	0.000670371	0.0147477	0.0957959	1
BMP1	1.47824	5.23416e-07	7.83941e-05	0.0688277	1
AL136169.1	1.46842	0.00392404	0.0477301	0.0597476	0.947368
CHST10	1.46538	0.000491186	0.0117344	0.17552	1
STEAP1	1.45715	0.000123599	0.00423522	0.254517	1
FGF11	1.45624	0.000145313	0.00468533	0.0514846	1
RALGPS1	1.45398	0.000558232	0.0128629	0.171525	1
HULC	1.44263	0.001659	0.0273353	0.0862617	0.947368
PDE7A	1.44007	0.00281057	0.0383688	0.06229	1
STMP1	1.43908	0.000353709	0.00925678	0.713339	1
LDLRAD4	1.43575	1.51816e-06	0.000171332	0.397984	1
PXYLP1	1.42741	6.03628e-05	0.00245846	0.418142	1
TRPS1	1.42146	4.85074e-12	9.0088e-09	0.696359	1
PLOD2	1.40037	1.46137e-06	0.000167534	0.86861	1
CDR1	1.39833	0.000112541	0.0039436	0.365568	1
HMBS	1.3949	0.000475548	0.01156	0.10642	1
TAGLN2	1.38306	0.000394277	0.0100025	0.530827	1
SEPTIN8	1.38226	0.0028733	0.0387813	0.127032	0.947368
GABRA4	1.38017	0.000273049	0.00755621	0.24117	1
PLEKHA1	1.36975	4.76836e-06	0.000409991	0.499773	1
LOX	1.36843	0.00170603	0.0276662	0.42241	1
EFEMP1	1.36038	0.00112921	0.0212264	0.476709	1
UCHL3	1.35919	0.000126755	0.00430369	0.182784	1
LCLAT1	1.35901	0.000241262	0.00695764	0.0588396	1
PXDN	1.35522	1.70157e-05	0.00105753	0.232907	1
FRK	1.35125	0.000142853	0.00464278	0.0601108	1
CCPG1	1.34671	0.000110228	0.00389192	0.884228	1
PID1	1.34093	4.55953e-06	0.000395699	0.533097	1
CYP27C1	1.34087	3.94446e-05	0.0018223	0.146645	1
PDIA5	1.33593	7.49855e-07	0.000107125	0.154454	1
SLC16A7	1.32961	0.000280407	0.00770373	0.45183	1
LHFPL6	1.31048	0.00311465	0.0408512	0.457005	1
MYO10	1.30294	0.00203068	0.0313759	0.205394	1
CHST6	1.29366	2.10381e-06	0.000217067	0.292291	1
NAV1	1.29285	4.65473e-05	0.00204852	0.206846	1
CDON	1.28576	0.00027341	0.00755621	0.483883	1
COTL1	1.28406	0.00357324	0.0444192	0.132117	1
MIF	1.27955	0.000625074	0.0140734	0.989104	1
CDK6	1.2787	0.00109221	0.0208608	0.153455	1
ECM2	1.27841	3.98675e-06	0.000359427	0.63189	1
DSEL	1.26981	3.08243e-05	0.00155849	0.311904	1
STK38L	1.26227	3.4369e-08	9.97344e-06	0.535186	1
WDFY1	1.25471	2.25665e-06	0.000225326	0.151185	1
IGSF3	1.24568	0.00301038	0.0398779	0.0661945	1
COL11A1	1.24238	0.00109403	0.0208608	0.896577	1
TXNDC5	1.23491	0.00279564	0.0382896	0.402706	1
ITIH5	1.2326	0.00309974	0.0407708	0.333061	1
RCC2	1.22922	0.000539397	0.0125535	0.0557523	1
FBN1	1.21395	0.000183051	0.00553684	0.355217	1
AC058791.1	1.21137	0.00095118	0.0191598	0.111868	1
IFITM10	1.20224	1.0872e-05	0.000776592	0.455916	1
FOCAD	1.19754	0.000224037	0.00658357	0.0550259	1
STEAP3	1.19384	0.000711675	0.0154111	0.326705	1
ALDH1L2	1.18885	0.000918349	0.0187837	0.0580223	1
FMOD	1.18673	0.00351637	0.0439475	0.99882	1
TGFBR1	1.1799	0.000131834	0.00439424	0.407609	1
P4HA2	1.1769	0.000323721	0.00871327	0.498774	1
ZDHHC20	1.16031	7.15861e-05	0.00278138	0.182966	1
AL354740.1	1.15959	0.00415677	0.0495388	0.0781803	1
MOB1B	1.15817	0.000354253	0.00925678	0.0944339	1
TCAF2	1.15545	0.00239899	0.035082	0.0703714	1
S100A10	1.1553	0.00349774	0.0438332	0.980024	1
TPD52	1.15507	1.5658e-05	0.000995889	0.429492	1
MBOAT1	1.15254	4.34962e-05	0.00195123	0.275856	1
MTHFD1L	1.15164	0.000625924	0.0140734	0.120131	1
CD276	1.14806	6.62653e-05	0.00261847	0.122582	1
HNRNPA1P48	1.14656	0.000129737	0.00436499	0.0883501	1
SKIL	1.14558	3.83055e-06	0.000348731	0.546354	1
RIMKLA	1.14557	0.000168319	0.00522746	0.0640153	1
NEK6	1.1417	0.00172079	0.02779	0.0681921	1
AK1	1.13188	0.00259694	0.0369299	0.708435	1
ABITRAM	1.12776	0.0039484	0.0477406	0.0769091	0.947368
SAMD4A	1.12613	3.75976e-06	0.000345674	0.466358	1
FZD1	1.11541	0.00161851	0.0270802	0.102152	1
PDGFRL	1.11258	0.000644175	0.0142764	0.486879	1
SH3KBP1	1.09973	0.00372029	0.04591	0.101062	1
GARS-DT	1.09467	8.15433e-06	0.000631009	0.157087	1
ANGPTL1	1.07433	0.00273738	0.0377564	0.0891673	1
PVR	1.0708	0.00236824	0.0348519	0.0527558	1
GALNT7	1.07057	0.000167359	0.00521508	0.118224	1
MATR3.1	1.06605	0.00274768	0.0378	0.0861709	1
UGGT1	1.05493	9.20446e-06	0.000678354	0.116317	1
LUM	1.04722	0.00218556	0.0330323	0.99891	1
SELENOH	1.04673	0.000346981	0.00912766	0.625261	1
TMEM45A	1.04554	1.99717e-06	0.000208379	0.631163	1
AC078883.1	1.04314	0.0020273	0.0313759	0.0588396	1
CNOT8	1.0411	0.00416113	0.0495388	0.201852	1
ADD3	1.04056	0.00168954	0.0276184	0.105966	1
DCBLD2	1.03848	2.32502e-05	0.00129778	0.125488	1
BBS9	1.03822	2.58715e-05	0.00138071	0.0897122	1
MSANTD3	1.0382	0.00204013	0.0314173	0.142922	1
SPECC1	1.03781	0.00013387	0.00443969	0.37029	1
CENPP	1.03521	0.00099788	0.0198843	0.070553	1
PALMD	1.03256	0.00143864	0.0251586	0.480341	1
UGP2	1.02959	0.00255692	0.036543	0.851267	1
ARL5A	1.02715	0.000104042	0.00371591	0.392082	1
TRPM4	1.01648	0.00165828	0.0273353	0.113502	1
KIAA2013	1.01161	0.000171155	0.00528478	0.156996	1
SOCS2	1.01143	0.00325566	0.041989	0.199128	1
ATR	1.00304	0.000266548	0.00745532	0.131027	1
ANGPTL6	1.00259	0.00148629	0.0257495	0.0839916	1
NTHL1	-1.00729	0.000179568	0.00552078	0.207482	1
SCARA3	-1.01116	0.000247011	0.00710136	0.65795	1
KCNT2	-1.01223	5.33612e-05	0.00225233	0.119132	1
FGFBP3	-1.01596	5.6269e-05	0.00235366	0.0547535	1
TMEM97	-1.016	4.83389e-05	0.00207895	0.0533914	1
MPZL2	-1.02126	0.00129523	0.0235464	0.0858077	1
MYLIP	-1.02585	0.00246469	0.0356848	0.188595	1
AKAP1	-1.02667	0.00102201	0.0201924	0.0684645	1
STK39	-1.02729	0.00106078	0.0207091	0.117588	1
FGGY	-1.02802	2.98837e-05	0.00155028	0.131935	1
LRIG1	-1.02844	2.62202e-05	0.00139132	0.128848	1
NET1	-1.03596	0.00168954	0.0276184	0.385272	1
FBXO48	-1.04093	8.43831e-06	0.000639717	0.0658313	1
DYNC1I1	-1.04153	0.000497482	0.0117847	0.266776	1
PCYT2	-1.04262	0.000345209	0.00910685	0.0941614	1
SPACA6	-1.05389	0.00264692	0.0372979	0.0527558	1
DDB2	-1.05437	8.57342e-07	0.000118825	0.0641061	1
PIR	-1.05915	0.0039321	0.0477301	0.0766367	1
TSGA10	-1.0608	4.39148e-05	0.00195387	0.0661037	1
ISYNA1	-1.0608	0.000999995	0.0198843	0.0707346	1
HSPH1	-1.06099	0.00213424	0.0323832	0.272133	1
IER5	-1.06369	0.00186406	0.0292915	0.4847	1
AC007541.1	-1.0689	0.00261836	0.0370641	0.0818124	1
HOXC-AS1	-1.07251	0.00203925	0.0314173	0.0830836	1
LGI4	-1.07688	0.00284388	0.038605	0.169799	1
SNAI1	-1.0952	0.00157591	0.0266556	0.282938	1
ILF3-DT	-1.09662	3.48506e-07	5.99301e-05	0.280941	1
TSC22D4	-1.10128	5.78935e-06	0.000475838	0.154635	1
NFKBIZ	-1.11188	0.00097778	0.0195262	0.490602	1
AC005837.1	-1.11202	0.000848586	0.0176286	0.0944339	1
CBR3	-1.11561	7.43624e-06	0.000590196	0.072823	1
ASB13	-1.11629	0.00136178	0.0241788	0.0645601	1
TIPARP	-1.11924	7.80319e-05	0.00295219	0.368201	1
HOXA11	-1.11983	0.00250574	0.0359634	0.126487	1
NDRG2	-1.12036	3.1716e-05	0.00158341	0.51866	1
KBTBD11	-1.12433	3.44416e-05	0.00167447	0.0574775	1
PRKAG2-AS1	-1.12469	2.00546e-05	0.00116392	0.0868065	1
FBXO32	-1.1267	0.000283698	0.00777115	0.0921638	1
UBXN11	-1.12786	4.31494e-05	0.00194507	0.0523018	1
SORL1	-1.12993	0.000949675	0.0191598	0.0798148	1
UBE2L6	-1.1323	7.73549e-06	0.000608744	0.0571143	1
HLA-E	-1.13661	6.87647e-08	1.68039e-05	0.608281	1
SDR42E2	-1.13701	0.000194943	0.0058395	0.10197	1
IRF1	-1.16321	0.00331778	0.0425537	0.102697	1
MBNL1-AS1	-1.1637	8.03277e-06	0.000626826	0.112594	1
KRT18	-1.16982	0.000512456	0.0120473	0.0986107	1
AL135925.1	-1.17129	0.000478684	0.0116059	0.142105	1
TOB1	-1.17863	0.000118533	0.00412069	0.389086	1
PITX1	-1.21049	2.33222e-09	9.4161e-07	0.213566	1
PLPP3	-1.22351	0.00172003	0.02779	0.114229	1
AC100793.2	-1.23603	3.94286e-05	0.0018223	0.0616544	1
HLA-B	-1.23906	1.70836e-05	0.00105753	0.741669	1
CYP3A5	-1.24241	3.25351e-08	9.74583e-06	0.0770907	1
ADAMTSL2	-1.24578	0.00156489	0.0265852	0.234359	1
HDHD3	-1.24788	4.89979e-05	0.00209675	0.0642877	1
CFH	-1.25589	0.00106824	0.0207091	0.989285	1
MDK	-1.26461	0.000264635	0.00744667	0.116045	1
GYG1	-1.2686	1.07565e-07	2.27012e-05	0.170072	1
CDC42EP4	-1.27344	1.07226e-07	2.27012e-05	0.109053	1
GPR27	-1.28404	5.2121e-07	7.83941e-05	0.0605648	1
KLHL23	-1.28453	6.01959e-11	5.08163e-08	0.0704622	1
AC084816.1	-1.29708	0.000705734	0.0153476	0.125216	1
SLC9A3R2	-1.31775	0.000154574	0.00491859	0.408336	1
AFDN	-1.31976	1.17226e-09	5.70513e-07	0.228911	1
CITED2	-1.32407	4.08104e-07	6.76334e-05	0.230183	1
SCNN1A	-1.34408	0.00130241	0.0235464	0.112957	1
TSPYL2	-1.34711	7.96076e-07	0.000112005	0.342232	1
HIST2H2BE	-1.35282	3.78422e-05	0.00179287	0.0687369	1
PIM3	-1.35647	0.00189065	0.0296064	0.370199	1
ZNF703	-1.36189	9.41726e-07	0.00012535	0.179334	1
GALNT15	-1.37155	0.00317843	0.0412219	0.607646	1
CDK2AP2	-1.37782	8.47353e-06	0.000639717	0.283302	1
CEBPD	-1.39589	0.0031683	0.041219	0.687188	1
LINC00324	-1.40527	0.000433042	0.0107233	0.110506	1
HIST1H2BN	-1.41176	9.81232e-06	0.000717458	0.0646509	1
PTHLH	-1.41318	0.000131396	0.00439424	0.0888041	1
GPRC5B	-1.42114	0.000218307	0.00645605	0.0936166	1
AC087239.1	-1.42822	4.15152e-07	6.76334e-05	0.0579315	1
SLC7A8	-1.42937	1.30518e-05	0.000891171	0.0767275	1
FBLN1	-1.44404	0.000142993	0.00464278	0.101153	1
PNPLA2	-1.46171	3.07442e-07	5.38661e-05	0.229819	1
MYOZ3	-1.46883	0.00261411	0.0370605	0.069645	1
CRACR2B	-1.4761	5.38799e-06	0.000450747	0.14719	1
TUBA4A	-1.47779	1.83742e-11	2.43747e-08	0.0856261	1
BOC	-1.48404	8.51813e-12	1.31832e-08	0.372378	1
GLUL	-1.52436	3.60417e-06	0.000334683	0.248434	1
TTC32	-1.5248	3.7567e-08	1.04751e-05	0.176609	1
BEX2	-1.52895	0.0010043	0.0199273	0.213293	1
G0S2	-1.52904	0.00186423	0.0292915	0.116953	1
AP001160.1	-1.5472	1.1293e-05	0.000794443	0.148007	1
TMEM8B	-1.56543	1.64833e-07	3.29226e-05	0.0987015	1
SNHG19	-1.58785	1.48257e-05	0.000969517	0.163716	1
HSD17B14	-1.61606	7.8208e-05	0.00295219	0.0605648	1
NFKBIA	-1.62168	0.00219024	0.0330323	0.630528	1
AC006994.2	-1.62563	3.02959e-05	0.00155849	0.0551167	0.947368
JUN	-1.62974	3.89738e-05	0.00181865	0.54926	1
MEG3	-1.64447	3.92794e-09	1.45899e-06	0.32389	1
TLE2	-1.6533	1.3796e-05	0.000928328	0.0597476	1
APOL3	-1.65442	5.61771e-10	3.06859e-07	0.0500318	1
DNAJB1	-1.7084	0.00231128	0.0342306	0.428675	1
KLF15	-1.72181	2.46816e-06	0.000243823	0.0967039	1
SCUBE1	-1.76681	0.00014751	0.00472876	0.220558	1
SLC38A3	-1.7775	2.93645e-07	5.24382e-05	0.0950695	1
HIST1H4C	-1.80756	1.92124e-09	8.10937e-07	0.475711	1
ALDH1L1	-1.8125	0.000418185	0.0104389	0.0685553	0.947368
DEPP1	-1.94497	0.00326053	0.0419933	0.20158	1
TXNIP	-1.95107	6.86689e-08	1.68039e-05	0.686098	1
BTG2	-1.95524	2.94617e-14	1.36791e-10	0.352674	1
PRG4	-2.05229	0.000702047	0.0153033	0.270044	1
HSPA1A	-2.0555	0.000326848	0.00877201	0.57305	1
IGFBP6	-2.06599	6.80103e-06	0.000544434	0.512667	1
PDK4	-2.08434	8.90933e-08	2.06428e-05	0.126941	1
HSPA1B	-2.12641	0.000639182	0.0142337	0.394171	1
GPX3	-2.13563	9.11432e-08	2.06428e-05	0.910651	1
AC005165.1	-2.14139	0.000229995	0.0066951	0.15518	1
SNCA	-2.1656	0.000250054	0.00716564	0.0592936	1
LINC01783	-2.28318	0.000423801	0.0105507	0.0505766	1
HIST2H2AA4	-2.32189	1.2902e-09	5.70513e-07	0.0563879	1
RBP4	-2.44109	1.27098e-08	4.37123e-06	0.427404	1
BX284668.2	-2.61738	1.53015e-05	0.000979928	0.0521202	1
FST	-2.67334	0.000338205	0.00899877	0.0563879	1
DDIT4	-2.79473	1.14425e-12	3.32061e-09	0.361845	1
SLPI	-3.01186	2.42225e-05	0.00133095	0.135022	1
HSPA6	-3.07946	3.77627e-05	0.00179287	0.0715518	1
APOD	-3.56661	8.13359e-08	1.93663e-05	0.690638	1
LCN2	-5.44078	3.27705e-09	1.26794e-06	0.117134	0.947368
SAA1	-5.87322	2.2199e-07	4.1228e-05	0.0754563	0.947368

## Sheet: HomC
Adjusted P indicates BH adjusted p-values.
CellFrac indicates the percentage of cells within a pseudobulk sample that express the gene
SampleFrac indicate the percentage of pseudobulk samples that express the gene
Gene	log2FoldChange	p-value	adjusted P	CellFrac	SampleFrac
THY1	6.82278	0.000310447	0.00987284	0.0737528	0.894737
COL1A2	6.3217	0.000148363	0.0058115	0.334921	1
COL3A1	5.38573	5.32876e-06	0.00052936	0.674455	1
TPPP3	5.17542	2.31783e-05	0.00154032	0.0537478	1
ASPN	5.12085	9.63781e-07	0.000136573	0.540186	1
TNC	5.05823	3.89742e-06	0.000417284	0.278416	1
COL1A1	5.03041	0.000834364	0.0199008	0.119428	1
IGFBP4	4.29967	4.24648e-05	0.00237902	0.134971	1
TGFBI	4.14133	0.00238998	0.0392331	0.167461	1
ZEB2	3.95214	0.00229147	0.0384679	0.0582101	1
S100A4	3.68187	4.09683e-06	0.000419968	0.569867	1
AMTN	3.63146	0.000112157	0.00486822	0.0625219	1
GALNT16	3.55263	0.000374155	0.0110256	0.0625721	1
THBS2	3.48802	0.00118318	0.0250025	0.182301	1
COL15A1	3.48469	3.30748e-10	3.43057e-07	0.202306	1
OGN	3.48466	1.16746e-05	0.000937473	0.773277	1
BAALC	3.26338	0.00151081	0.0291548	0.148107	1
SULF1	3.26164	9.79509e-08	2.30209e-05	0.164603	1
CFI	3.23033	3.74269e-05	0.00219906	0.105891	1
DIO2	3.17568	7.57075e-05	0.00367133	0.18912	1
TNNT3	3.13885	0.00133515	0.0267473	0.154776	1
COL2A1	3.13465	0.00327483	0.0481775	0.730208	1
ADAMTS6	3.04489	8.88121e-10	7.77994e-07	0.278817	1
LOXL3	3.03969	1.52957e-08	6.40822e-06	0.147155	1
ODF3B	2.98955	1.0728e-06	0.000147678	0.089446	1
SBSPON	2.96874	1.38685e-06	0.000185607	0.227225	1
VSIG10L2	2.95043	0.000212786	0.00767943	0.0843821	1
COL5A2	2.91325	8.47784e-06	0.000710369	0.571371	1
P2RY6	2.8893	4.18278e-07	7.46205e-05	0.0566057	0.947368
HTRA1	2.79559	1.46596e-09	1.16767e-06	0.834896	1
GPM6A	2.77849	4.41412e-08	1.41781e-05	0.130358	1
SPON1	2.75893	1.65864e-07	3.63241e-05	0.0674354	1
COL5A1	2.67878	3.64338e-05	0.00216466	0.361193	1
LNX1	2.67532	0.000206384	0.00753301	0.0745049	1
SILC1	2.67218	1.79813e-09	1.23762e-06	0.0563048	1
MXRA5	2.57344	0.00259169	0.0415534	0.191326	1
LINC01140	2.56263	8.26871e-06	0.000706353	0.152118	1
CRIP1	2.54362	1.9156e-05	0.00134735	0.642066	1
LOXL2	2.49687	0.00124847	0.0258469	0.0802206	1
SCX	2.46632	0.000972554	0.022199	0.205064	1
IGFBP7	2.39112	5.76173e-05	0.0030674	0.577538	1
GDF5	2.38346	3.46787e-06	0.000375465	0.0510905	1
FNDC1	2.33323	6.32639e-06	0.000586164	0.0903986	1
COL6A3	2.31571	7.64944e-05	0.00367133	0.380246	1
PART1	2.24618	0.000101419	0.00456668	0.227526	1
ANOS1	2.22944	0.00292966	0.0451683	0.208072	1
PPIC	2.1916	6.32542e-05	0.00324564	0.563349	1
SHC4	2.15829	1.2409e-05	0.000980105	0.119228	1
TYMP	2.15249	0.00193401	0.0344211	0.129657	1
TSPAN2	2.09847	5.74946e-05	0.0030674	0.346703	1
RAMP3	2.04104	0.00177828	0.0325659	0.16375	1
TMSB4X	1.9881	0.00308168	0.0461103	0.600602	1
THBS3	1.9842	4.25916e-07	7.46205e-05	0.116871	1
FN1	1.95875	0.00138515	0.027295	0.987867	1
GABRA4	1.92409	0.000152663	0.00593171	0.172976	1
SMOC2	1.88773	0.000145182	0.00575709	0.74555	1
FIBIN	1.87519	0.00022082	0.00790639	0.646378	1
ECM2	1.82147	2.4082e-08	8.00186e-06	0.505139	1
ANGPTL1	1.81655	0.00137893	0.027295	0.0682377	1
FGF1	1.77976	3.00663e-05	0.00188705	0.271697	1
GLI3	1.77163	1.96703e-05	0.0013735	0.493658	1
LTBP2	1.71144	0.0011389	0.0244965	0.369416	1
UBASH3B	1.70756	0.00127383	0.0260116	0.0548508	1
SEMA3D	1.67493	0.000582028	0.0155789	0.264377	1
IFITM10	1.66662	0.000109756	0.00480732	0.287791	1
AC107021.2	1.64252	0.000725478	0.017971	0.0602657	1
RARB	1.61966	2.57195e-06	0.000309792	0.115417	1
SIPA1L2	1.59856	1.33943e-08	5.86669e-06	0.132264	1
HMBS	1.58697	3.02557e-05	0.00188705	0.0957633	1
H19	1.58452	0.00305429	0.0459145	0.472199	1
GNG7	1.57718	9.48486e-12	1.8231e-08	0.0601153	1
AEBP1	1.57174	0.00276647	0.0432756	0.741439	1
BFSP1	1.55757	5.69577e-06	0.000554388	0.0537979	1
COMP	1.53732	0.00272386	0.0429981	0.972324	1
EVI2A	1.53691	0.0031413	0.0468569	0.132665	1
TCAF2	1.52037	5.51456e-05	0.0029853	0.0641765	1
LHFPL6	1.51053	0.000310053	0.00987284	0.339584	1
LUM	1.50991	0.000176239	0.00660793	0.984307	1
ABRACL	1.47046	0.00242384	0.0396538	0.0997242	1
RALGPS1	1.46339	0.00107475	0.0236842	0.0953622	1
CCDC80	1.44064	1.07871e-05	0.000873483	0.792078	1
COL6A1	1.4233	0.00194071	0.0344211	0.635798	1
LRP12	1.42097	1.16632e-07	2.67587e-05	0.117573	1
NINJ2	1.41817	0.00088808	0.0208731	0.0585109	1
RCAN1	1.41794	0.00250338	0.0404063	0.368864	1
SHOX2	1.39831	0.000150583	0.00587458	0.110353	1
FNIP2	1.3801	0.000136928	0.00552064	0.253547	1
CCPG1	1.36505	0.000109125	0.00480732	0.75623	1
PDGFRL	1.35951	0.000321862	0.0101025	0.388619	1
LDLRAD4	1.3528	1.88393e-07	4.03413e-05	0.292204	1
PDLIM3	1.35003	0.000479207	0.0132864	0.169265	1
CRISPLD2	1.33705	0.00153244	0.0294156	0.212635	1
DOK1	1.33194	0.00320634	0.0475327	0.161945	1
MBOAT1	1.33054	0.000306487	0.00984436	0.191025	1
C11orf24	1.32752	4.32498e-05	0.00239514	0.144848	1
PXDN	1.32102	0.000162622	0.00621835	0.1455	1
PDK1	1.31719	0.000404329	0.0117353	0.23284	1
STMP1	1.30577	1.6538e-05	0.00121649	0.586212	1
FILIP1	1.27926	6.51611e-06	0.000597993	0.0831286	1
TNFSF10	1.26937	0.000464967	0.0130245	0.0883429	1
S100A10	1.26093	0.000696776	0.0174496	0.953472	1
CDR1	1.25621	0.000759931	0.0184916	0.346202	1
RBP1	1.2553	0.000607903	0.0159612	0.0550514	1
EFEMP1	1.24956	0.000751368	0.0183761	0.344548	1
PLOD2	1.24439	7.12665e-07	0.000114454	0.784257	1
TRPS1	1.24348	5.94782e-06	0.000556677	0.606117	1
ANGPTL5	1.22718	0.000729943	0.0180071	0.308799	1
KCNQ5	1.2219	0.000694707	0.0174496	0.0912509	1
GNG11	1.22015	0.000199119	0.0073514	0.38902	1
WDFY1	1.20303	5.7646e-06	0.000555477	0.124342	1
CDON	1.18907	0.00195262	0.0344606	0.322687	1
COL11A1	1.18786	0.000697768	0.0174496	0.734269	1
MSANTD3	1.17612	1.41429e-05	0.00108159	0.117323	1
TMEM45A	1.17339	7.06228e-08	1.94435e-05	0.53096	1
PDE4D	1.17209	0.00116017	0.0246787	0.213738	1
SOCS2	1.15523	0.000364891	0.0110105	0.156681	1
SGCB	1.15164	0.000122645	0.00516073	0.281374	1
PDE7A	1.14067	0.000117145	0.00501695	0.0522437	1
ZNF704	1.12814	0.000616815	0.0160461	0.291101	1
TGFBR1	1.11498	1.37322e-05	0.00107222	0.295412	1
FSTL1	1.11118	0.00220319	0.0376417	0.451492	1
P4HA2	1.106	0.00187386	0.0338137	0.400953	1
PDK3	1.10351	1.97486e-06	0.000250391	0.30173	1
FBN1	1.09805	0.000290687	0.00949513	0.296014	1
CHST6	1.08873	0.000171931	0.00647161	0.193382	1
MAP3K12	1.08505	0.000224845	0.00796481	0.156781	1
ENG	1.07543	0.000261259	0.00874128	0.149962	1
SLC16A7	1.07342	0.00290923	0.0449974	0.371973	1
BMP1	1.07202	0.000619462	0.0160461	0.0662321	1
OSTC	1.0593	0.000109701	0.00480732	0.678566	1
ARL5A	1.05076	0.000283724	0.00933094	0.3273	1
DNAAF4	1.0467	0.00123314	0.0257197	0.0642266	1
PLEKHA1	1.04392	3.35903e-05	0.00204858	0.44347	1
HIF1A	1.03749	0.000348679	0.0106595	0.668137	1
PID1	1.0337	0.00110738	0.0242515	0.368062	1
AMOTL2	1.02529	0.0010604	0.0235982	0.137328	1
COX16	1.01981	0.00242823	0.0396584	0.521985	1
RORA	1.0149	0.000106282	0.0047634	0.394134	1
VKORC1	1.00692	0.00181348	0.0329091	0.824768	1
RCN2	1.00675	0.00127643	0.0260116	0.68729	1
DPYSL2	1.00032	0.00235079	0.039123	0.449085	1
ZNF830	-1.00036	6.18833e-11	8.51869e-08	0.191276	1
AL163051.1	-1.00567	0.000423954	0.0121947	0.0517423	1
HIST1H2BN	-1.01074	7.38456e-06	0.000669009	0.131863	1
AR	-1.01905	0.000484948	0.0133513	0.13452	1
GPAT3	-1.03605	4.13511e-05	0.00234388	0.0546503	1
PCF11	-1.03617	1.37977e-05	0.00107222	0.463926	1
TOB1	-1.04182	0.000202003	0.0074294	0.58536	1
UBE2S	-1.04208	0.000575004	0.0154338	0.508498	1
GCC1	-1.04462	4.33774e-07	7.464e-05	0.053096	1
AC087623.2	-1.04474	4.15128e-07	7.46205e-05	0.0548007	1
ABHD3	-1.04984	0.000890291	0.0208731	0.0851843	1
HSP90AB1	-1.05818	0.0003343	0.0103579	0.990925	1
AP004609.3	-1.06135	0.000120605	0.00511555	0.0614189	1
UBXN11	-1.06485	0.00125533	0.0258469	0.0676861	1
USPL1	-1.07692	2.51143e-05	0.00164627	0.195688	1
AC091729.3	-1.07928	0.000119175	0.00508127	0.085084	1
SYNE2	-1.08069	0.00133497	0.0267473	0.0797192	1
POLR1E	-1.08331	1.77034e-08	6.73725e-06	0.112108	1
CDKN2B	-1.095	0.00281773	0.0437844	0.182251	1
HSP90AA1	-1.09987	0.00178012	0.0325659	0.980446	1
HIST1H2BJ	-1.10013	0.000974488	0.022199	0.106894	1
SORL1	-1.10583	0.00298304	0.0455483	0.0795688	1
CBR3	-1.10954	5.95037e-06	0.000556677	0.125194	1
BOC	-1.11126	3.23969e-09	2.08118e-06	0.420456	1
IER5	-1.11143	0.00297161	0.0454514	0.761193	1
PNPLA2	-1.11437	0.000843785	0.0200758	0.259915	1
RTL5	-1.13656	5.30151e-05	0.00289327	0.0685886	1
SLC7A8	-1.1471	0.000113639	0.00491042	0.0969165	1
TCP1	-1.15219	1.77969e-08	6.73725e-06	0.54164	1
HIST2H2BE	-1.15271	0.000128775	0.00534608	0.18922	1
RCAN2	-1.16158	0.0022463	0.038041	0.120983	1
AP001160.1	-1.16473	0.000210328	0.00761926	0.227175	1
BTG2	-1.16525	4.13345e-07	7.46205e-05	0.529055	1
AC132192.2	-1.17829	0.00262453	0.0420099	0.0696917	1
RAB3IL1	-1.18037	0.00126849	0.0260066	0.0721484	1
AL354920.1	-1.18207	0.000131332	0.00538516	0.0763099	1
HLA-B	-1.18609	4.06724e-06	0.000419968	0.744949	1
PITX1	-1.1877	1.20038e-08	5.70431e-06	0.241113	1
PNP	-1.1936	2.00205e-05	0.0013783	0.294209	1
ATAD2	-1.20789	6.58029e-08	1.86493e-05	0.066182	1
KRT18	-1.21533	0.00217217	0.0372437	0.156781	1
ERO1B	-1.22425	2.8236e-05	0.00179895	0.287039	1
AFDN	-1.22907	7.61807e-08	2.0391e-05	0.271998	1
NKRF	-1.23674	2.21363e-06	0.000273468	0.0871396	1
GPRC5B	-1.24258	0.00268164	0.0425705	0.133768	1
KDM7A-DT	-1.24605	0.00119332	0.0251066	0.1271	1
TUBA4A	-1.2489	9.61771e-05	0.00437152	0.213788	1
FBXO48	-1.25003	5.31453e-05	0.00289327	0.14906	1
PTCH1	-1.26067	0.000141043	0.00566289	0.0983705	1
KLF15	-1.27002	0.00238027	0.0392074	0.0964653	1
TSPYL2	-1.27464	5.79564e-08	1.74521e-05	0.550865	1
GPR27	-1.27657	0.000132155	0.00539595	0.0653297	1
AC012306.2	-1.27764	2.10809e-06	0.000263812	0.0722487	1
ZNF701	-1.27878	2.8377e-05	0.00179895	0.0898972	1
CACYBP	-1.28679	0.000121041	0.00511555	0.555578	1
MEG8	-1.29145	7.61206e-05	0.00367133	0.130008	1
FAM161A	-1.29905	8.88071e-07	0.000130463	0.103284	1
WDCP	-1.30084	0.000371156	0.0110105	0.0586112	1
ZNF597	-1.33337	0.000145172	0.00575709	0.0540988	1
DDIT4	-1.33871	0.00111801	0.0243187	0.563299	1
AC048341.2	-1.34119	0.0017462	0.0322964	0.0655803	1
TMEM8B	-1.34274	2.27585e-08	7.83219e-06	0.125194	1
PALD1	-1.34641	0.000895314	0.0209399	0.0651291	1
GLUL	-1.35886	7.32876e-07	0.00011577	0.384708	1
HIST1H4C	-1.36462	5.54923e-06	0.000545637	0.584959	1
ITPKC	-1.36647	0.000621433	0.016054	0.0642266	1
LINC01783	-1.38432	0.00136854	0.027295	0.0581599	1
TNFAIP3	-1.41397	2.01761e-05	0.00137884	0.0548508	1
HSPD1	-1.44037	3.13164e-05	0.00193439	0.804813	1
HIPK1-AS1	-1.4408	1.55974e-06	0.000205886	0.0510404	1
SREBF2-AS1	-1.44794	2.47895e-05	0.0016361	0.11988	1
FBXO32	-1.4517	8.93582e-07	0.000130463	0.181248	1
LRIF1	-1.45517	1.12824e-06	0.000153123	0.339484	1
HERC5	-1.47332	7.38575e-09	4.44807e-06	0.0854851	1
AC006994.2	-1.47723	7.18086e-14	2.30649e-10	0.110153	1
DIRAS3	-1.48503	2.56829e-06	0.000309792	0.0834294	1
BX284668.2	-1.48672	0.00032303	0.0101062	0.0711457	1
ADRB2	-1.48742	6.88229e-07	0.000112403	0.286989	1
MEG3	-1.50859	8.81745e-07	0.000130463	0.4183	1
SLC38A3	-1.52034	0.00237711	0.0392074	0.111256	1
PCDH10	-1.54251	8.28331e-06	0.000706353	0.0731512	1
TMOD1	-1.54644	0.000625628	0.0161191	0.0540988	1
HSD17B14	-1.57283	6.18617e-05	0.00322216	0.0923038	1
S100A14	-1.57738	0.000349563	0.0106595	0.0702432	1
HSPH1	-1.6045	0.00184116	0.033286	0.622712	1
AL121603.2	-1.61398	7.6431e-06	0.000669009	0.050188	1
ARC	-1.61634	1.41163e-05	0.00108159	0.0587115	1
AL139089.1	-1.62798	0.00033635	0.0103881	0.0525946	1
SNHG19	-1.63814	1.2247e-07	2.74447e-05	0.220005	1
TXNIP	-1.70463	4.13557e-07	7.46205e-05	0.735573	1
CCDC71L	-1.71983	0.00263377	0.0420878	0.171121	1
GPX3	-1.78577	0.000207844	0.00755768	0.840913	1
SCUBE1	-1.8213	7.70652e-06	0.000669009	0.25816	1
TLE2	-1.84123	8.07337e-08	2.10257e-05	0.065079	1
SLITRK4	-1.91339	2.66737e-05	0.00172502	0.0540988	1
PDK4	-1.94834	4.22151e-07	7.46205e-05	0.180948	1
POU2F2	-1.99911	0.000593993	0.0157245	0.0562046	0.947368
ALDH1L1	-2.02867	0.000170183	0.00643092	0.0665831	1
PIEZO2	-2.07235	0.000272918	0.00903726	0.0884432	1
CD83	-2.12987	0.0019427	0.0344211	0.0883931	1
CKS2	-2.15124	2.50198e-10	3.01364e-07	0.34896	1
AKAP12	-2.18224	1.73832e-12	4.18762e-09	0.0692905	1
Z82244.2	-2.29748	2.24999e-08	7.83219e-06	0.0601655	1
RBP4	-2.32928	1.92181e-06	0.000246914	0.467837	1
HIST2H2AA4	-2.36377	8.25003e-09	4.67631e-06	0.145249	1
PEG10	-2.38045	1.43569e-05	0.00108931	0.0737027	1
HSPA1L	-2.39505	1.13518e-11	1.8231e-08	0.0800702	1
AC080038.1	-2.41852	2.22768e-05	0.00150111	0.0905991	1
HSD11B1	-2.58014	3.56016e-10	3.43057e-07	0.0582602	1
SLPI	-2.60871	3.28245e-07	6.57742e-05	0.245926	1
FST	-3.2479	1.18971e-08	5.70431e-06	0.131863	1
APOD	-3.51278	1.57531e-09	1.16767e-06	0.689797	1
SAA1	-5.87514	9.58313e-08	2.30209e-05	0.131913	0.947368
LCN2	-6.2195	6.17272e-17	5.94803e-13	0.165104	1
PLA2G16	-27.0803	0.0031922	0.047396	0.0776134	0.0526316
C8orf59	-27.1709	0.0030073	0.0457176	0.0864377	0.0526316
AES	-27.3534	0.00249365	0.0403167	0.0889947	0.0526316
C9orf3	-27.547	0.00233181	0.0388743	0.0872399	0.0526316
MTATP6P1	-27.5562	0.00231679	0.0388019	0.0875909	0.0526316
SEPT7	-27.7345	0.00199245	0.0349713	0.0938581	0.0526316
RN7SL2	-28.5597	0.00115318	0.0246787	0.0919027	0.0526316
C2orf40	-30	4.21521e-05	0.00237531	0.102432	0.0526316
MT-RNR2	-30	7.15188e-05	0.00355235	0.102131	0.0526316
MT-RNR1	-30	0.000228943	0.00802217	0.10168	0.0526316

## Sheet: preHTC
Adjusted P indicates BH adjusted p-values.
CellFrac indicates the percentage of cells within a pseudobulk sample that express the gene
SampleFrac indicate the percentage of pseudobulk samples that express the gene
Gene	log2FoldChange	p-value	adjusted P	CellFrac	SampleFrac
POSTN	10.4443	3.985e-07	6.52238e-05	0.0917449	0.842105
THY1	7.0627	1.94862e-08	5.76214e-06	0.188455	0.894737
AQP1	6.89123	6.25692e-05	0.00295848	0.136473	0.947368
COL1A2	5.56379	3.46342e-06	0.000368464	0.582745	1
THBS2	5.43987	4.47644e-06	0.000437919	0.198037	1
CELF2	5.21931	3.6648e-07	6.1159e-05	0.0560556	0.894737
COL3A1	5.08603	2.48818e-06	0.000275025	0.881023	1
CRLF1	4.68928	0.000439087	0.0122126	0.270036	1
GFRA2	4.5743	1.48581e-08	5.05829e-06	0.125999	0.894737
ASPN	4.34793	5.6954e-07	8.33716e-05	0.788075	1
TNC	4.27786	3.26612e-16	2.34527e-12	0.720033	1
IGFBP4	4.27641	3.88074e-13	6.60579e-10	0.326286	1
S100A4	4.18555	2.53731e-09	1.07975e-06	0.825704	1
SLC8A1	4.1647	2.31558e-09	1.03726e-06	0.0836372	0.947368
ADAMTS2	4.04493	0.000184172	0.00666342	0.0597021	0.947368
TPPP3	4.00036	1.87207e-05	0.00131679	0.211421	1
MMP23B	3.99663	4.36941e-05	0.00226757	0.0895337	0.947368
CFI	3.91691	4.44061e-10	3.43582e-07	0.18252	1
FILIP1L	3.88035	0.00232563	0.0382113	0.0696718	0.947368
HTRA1	3.83227	2.05409e-12	2.91373e-09	0.922453	1
STARD4-AS1	3.8026	0.00291167	0.0435522	0.0524866	1
COL1A1	3.72265	0.000521985	0.0138137	0.215455	1
SOX11	3.43825	0.00322926	0.0472238	0.0754131	0.894737
P2RY6	3.31471	2.71416e-05	0.00160911	0.0567538	0.947368
TGFBI	3.24478	0.000863469	0.0194933	0.482504	1
COL18A1	3.24447	1.2128e-09	6.07183e-07	0.0854217	1
SEMA3C	3.15877	0.00113446	0.0238994	0.124564	1
DIO2	3.13072	1.06315e-06	0.000140107	0.34929	1
COL5A1	3.07578	4.38821e-06	0.00043598	0.492746	1
TNNT3	3.03682	0.00112988	0.0238706	0.120723	1
P4HA3	2.98811	8.31277e-10	5.43615e-07	0.189503	1
SBSPON	2.96032	3.54904e-06	0.000372912	0.218869	1
OGN	2.94675	2.70005e-05	0.00160911	0.926022	1
CRIP1	2.84733	3.11025e-05	0.0017766	0.822639	1
IGFBP7	2.81315	9.18352e-05	0.00392768	0.622042	1
SCX	2.8126	7.15579e-10	5.07525e-07	0.234851	1
CLIC3	2.78973	0.000818942	0.0187871	0.090038	1
FBLN5	2.78874	2.08852e-06	0.000240208	0.0563659	1
LOXL3	2.75149	1.61741e-08	5.11299e-06	0.151486	1
MXRA5	2.73746	4.15825e-06	0.00042132	0.355497	1
COL5A2	2.73577	4.52289e-05	0.00230773	0.672705	1
C10orf105	2.69072	0.00029153	0.00898991	0.144658	1
FNDC1	2.68223	1.07565e-07	2.51465e-05	0.135736	1
TMSB4X	2.64273	0.0002064	0.00725896	0.722515	1
LNX1	2.59598	0.000479867	0.0130305	0.131973	1
ADAM12	2.59332	0.00241431	0.039065	0.054659	0.947368
CCN4	2.54628	0.00165413	0.031078	0.0799907	0.947368
THBS3	2.52223	8.94208e-10	5.43615e-07	0.310575	1
ACKR2	2.50117	0.00285394	0.0431059	0.0526806	1
SPARC	2.43695	0.000679259	0.0166126	0.841182	1
BFSP1	2.41295	5.85035e-08	1.50886e-05	0.0684692	1
TSPAN2	2.37124	3.29431e-07	5.72202e-05	0.439871	1
SILC1	2.34588	4.40539e-06	0.00043598	0.156878	1
SPON1	2.25463	8.13168e-05	0.00358594	0.150322	1
PPIC	2.24303	1.71735e-06	0.000203005	0.546978	1
ECM1	2.22308	0.00158795	0.0303622	0.212158	1
NREP	2.18437	0.00175054	0.0323186	0.12371	1
OMD	2.12758	0.00023499	0.0079365	0.488207	1
VSIG10L2	2.11263	0.000218011	0.00749584	0.154124	1
ODF3B	2.06168	1.59135e-05	0.00116217	0.173326	1
ADAMTS6	2.06004	4.23048e-05	0.00223637	0.540073	1
MUC12	2.05872	0.000364067	0.0105394	0.0504694	1
TIMP3	2.05125	1.70626e-06	0.000203005	0.492435	1
GNG7	2.04865	1.08794e-09	5.78718e-07	0.070758	1
GDF5	2.0288	0.00346217	0.0492752	0.0760338	1
FNIP2	1.99731	2.67704e-07	4.95311e-05	0.330165	1
EVI2A	1.99368	6.84189e-06	0.000626144	0.206494	1
ANOS1	1.96644	0.000879181	0.0197955	0.381915	1
IFITM10	1.96004	3.41474e-05	0.00189953	0.154318	1
PPP1R14C	1.94527	0.000288654	0.00895688	0.0938397	1
KCNE4	1.91648	0.000184769	0.00666342	0.0546202	1
COL6A3	1.91547	0.000207484	0.00726708	0.67771	1
RANBP3L	1.91494	2.63091e-05	0.00159941	0.068702	1
SLC16A10	1.89407	6.60779e-05	0.00309005	0.278571	1
KCNA1	1.85931	0.000113286	0.00455089	0.055784	1
COL15A1	1.82856	1.62203e-08	5.11299e-06	0.529017	1
FZD1	1.82819	0.000118585	0.00469432	0.122857	1
GLI3	1.82627	2.11043e-05	0.00143961	0.581736	1
PART1	1.8234	6.76879e-05	0.00313093	0.360462	1
AC107021.2	1.80996	9.47185e-05	0.00398124	0.0536116	1
RAB31	1.80813	0.000457542	0.0125705	0.161533	1
KIAA0408	1.79844	0.000623835	0.0157483	0.0618745	1
CCDC80	1.77891	8.67905e-06	0.000731361	0.791295	1
LTBP2	1.77434	1.96337e-08	5.76214e-06	0.496897	1
ITGA11	1.76425	0.00116933	0.0242736	0.238692	1
COL6A1	1.74263	0.000126569	0.00496419	0.803127	1
FAM102B	1.73573	0.000437106	0.0122126	0.0744821	1
TMEM100	1.72762	4.62361e-06	0.000447176	0.149856	1
ZNF365	1.69595	0.000358191	0.0104046	0.0783614	1
RAB23	1.69128	0.000268395	0.00856817	0.061409	1
RCAN1	1.66455	0.00159106	0.0303622	0.464505	1
FILIP1	1.66187	1.26049e-05	0.000984224	0.0873613	1
CACHD1	1.65283	9.50833e-05	0.00398124	0.11634	1
CRNDE	1.64505	0.000261539	0.00853057	0.206067	1
FAP	1.63871	0.00196793	0.0348214	0.491698	1
LHFPL2	1.61878	1.80317e-07	3.93506e-05	0.147102	1
LINC02802	1.60202	0.00212145	0.0361663	0.067771	0.947368
PDLIM3	1.577	6.06977e-05	0.00290223	0.266623	1
ARL4A	1.56405	0.00207847	0.0357884	0.0735899	1
SSC5D	1.54429	0.00048485	0.0130736	0.222593	1
FSTL1	1.52816	7.99373e-06	0.00069933	0.5495	1
TAGLN2	1.52787	4.52815e-05	0.00230773	0.639576	1
LUM	1.50274	0.000121689	0.00479487	0.995384	1
CGREF1	1.49562	0.00105891	0.0228618	0.105051	1
ICA1	1.48779	0.000457861	0.0125705	0.0552021	0.947368
PTPRK	1.47806	0.000573131	0.0148717	0.0969043	1
PXDN	1.47575	1.61869e-05	0.00116751	0.212778	1
ECM2	1.47231	3.23345e-05	0.00182251	0.49519	1
PXYLP1	1.46893	2.12409e-05	0.00143961	0.357398	1
RARB	1.46811	2.32191e-05	0.0014971	0.113896	1
C15orf65	1.46491	0.000463527	0.0126851	0.065327	1
GNG11	1.45974	3.83678e-05	0.00209326	0.345993	1
ENTPD7	1.45434	1.96231e-05	0.00136895	0.0944992	1
RAI14	1.44639	0.00218664	0.0368524	0.136434	1
PDGFC	1.44566	0.00233282	0.0382555	0.136783	1
PROCR	1.44394	0.00171279	0.0318984	0.340639	1
S100A10	1.43912	0.000942173	0.0208824	0.959345	1
EFHD2	1.41889	9.83246e-06	0.000820432	0.0811933	1
IGSF3	1.41149	6.0517e-05	0.00290223	0.093219	1
KDELR3	1.41005	1.29044e-05	0.000989451	0.356738	1
TGFB3	1.40398	0.000348236	0.0102201	0.096594	1
LRP12	1.38593	5.42907e-07	8.18014e-05	0.159206	1
DOK1	1.38417	0.00217422	0.0367158	0.129529	1
CHST6	1.37361	1.20701e-05	0.000962824	0.209985	1
RFX2	1.37137	0.00330942	0.0479022	0.0538056	1
PODNL1	1.36641	1.65859e-05	0.00118624	0.328652	1
ADD3	1.36188	0.00345246	0.0492193	0.111568	1
GAS1RR	1.36068	0.000174134	0.0064158	0.0674994	1
SH3KBP1	1.3583	0.00220271	0.0369768	0.149158	1
FXYD2	1.35714	0.000117044	0.00466287	0.0986112	1
TXNDC5	1.34554	0.000276278	0.00864485	0.337769	1
C2	1.34229	0.000336252	0.0100064	0.141826	1
EFEMP1	1.34029	0.00223475	0.0373452	0.462875	1
STMP1	1.32872	0.000132219	0.00513843	0.536349	1
HHIPL1	1.3207	0.000652166	0.0161354	0.112421	1
RASAL2	1.32035	0.00080596	0.0187121	0.0695554	1
TRPS1	1.31953	1.00263e-09	5.68892e-07	0.702072	1
FAM107B	1.31683	0.00202584	0.0353937	0.323958	1
CAPS	1.31579	0.000770916	0.018125	0.378928	1
LCLAT1	1.30812	7.57373e-06	0.000678527	0.0648615	1
PLOD2	1.29856	9.92976e-07	0.000134146	0.731205	1
LINC01140	1.29766	0.00147344	0.0289064	0.108775	1
TMEM19	1.29393	2.87194e-05	0.00168573	0.0842967	1
ABRACL	1.28282	0.000271381	0.00857108	0.148421	1
CASC15	1.27739	0.000408322	0.0115841	0.095663	1
MBOAT1	1.27153	0.000338126	0.0100271	0.209403	1
UPK3BL1	1.26988	0.00287304	0.0432787	0.183063	1
C11orf24	1.26579	1.58599e-05	0.00116217	0.139732	1
CYB5A	1.2636	7.30662e-05	0.00331223	0.183994	1
TICAM2	1.25787	0.000822868	0.0188264	0.0631546	1
PDE4D	1.25556	1.89283e-07	4.01544e-05	0.399488	1
CCPG1	1.24656	0.00173758	0.032149	0.813911	1
TGFBR1	1.2456	5.59016e-05	0.00278233	0.309023	1
WIPF1	1.24363	0.00210881	0.0360403	0.2378	1
SNTB1	1.22828	0.00243682	0.0393034	0.0520987	1
MYO10	1.22354	0.00026028	0.00853057	0.270153	1
PLEKHA1	1.21528	3.73761e-06	0.000387937	0.433626	1
AGPAT4	1.21262	4.32982e-05	0.0022608	0.255373	1
SULF1	1.18945	0.000705093	0.0170001	0.338389	1
PDGFRL	1.18165	0.00127966	0.0258086	0.413919	1
ZDHHC20	1.17955	0.0013499	0.0269063	0.19346	1
CRLS1	1.17636	0.000102369	0.00422943	0.159943	1
BAG2	1.17486	0.00224771	0.0373452	0.0967104	1
P4HA2	1.17454	0.00194563	0.0345705	0.283498	1
C1GALT1C1	1.17411	0.000438632	0.0122126	0.163783	1
OSTC	1.14786	0.00198425	0.0350372	0.55784	1
FBN1	1.1441	0.000629119	0.0157483	0.323881	1
SHOX2	1.14372	0.000637555	0.0159127	0.11184	1
CMC4	1.14043	0.000989249	0.0215884	0.169641	1
EDEM2	1.11961	0.0016489	0.031078	0.108115	1
LPAR4	1.11827	0.000178468	0.00649121	0.0553185	1
KIFC3	1.11654	1.13212e-05	0.000917664	0.136007	1
C3orf14	1.11606	0.00112448	0.0238665	0.085926	1
FXYD6	1.10049	0.000185691	0.00666841	0.537978	1
PRADC1	1.09785	0.00203383	0.0353987	0.0835984	1
DSEL	1.09086	0.00021563	0.00749074	0.273567	1
SGCB	1.08733	0.000271906	0.00857108	0.281946	1
MPP7	1.08621	2.59943e-05	0.00159164	0.0703313	1
PCSK5	1.08601	0.00120724	0.0248016	0.0517108	1
GALNT1	1.08518	1.41384e-05	0.00107439	0.27698	1
SLC9A9	1.08244	0.000627646	0.0157483	0.105516	1
TUBA1A	1.06926	0.00237019	0.038711	0.349678	1
ZMAT3	1.06765	0.00347327	0.0493506	0.115719	1
ANGPTL1	1.05779	0.00231184	0.0380582	0.16293	1
DPYSL2	1.05527	0.000199199	0.0070348	0.566762	1
CD276	1.05349	0.00178889	0.0328556	0.146714	1
P3H1	1.04506	0.00023092	0.00783617	0.135852	1
LMNA	1.04505	0.000528547	0.0139271	0.69024	1
SGCD	1.03953	0.00244145	0.0393034	0.258554	1
WDFY1	1.0368	0.000297645	0.00914534	0.177787	1
STK38L	1.02903	0.000488455	0.0131143	0.315463	1
MYO6	1.00744	0.000113358	0.00455089	0.148382	1
BMP1	1.00399	1.54369e-05	0.00116172	0.116068	1
FNBP1	-1.00184	1.84164e-05	0.00130618	0.0782838	1
FGGY	-1.00398	8.75112e-07	0.00012013	0.0814648	1
SWAP70	-1.01089	1.58426e-07	3.54833e-05	0.193227	1
BCR	-1.01237	0.00334008	0.0481871	0.0606719	1
FADS3	-1.01981	4.11207e-07	6.60336e-05	0.0955078	1
AFDN	-1.02086	3.16311e-06	0.000340775	0.21755	1
ARRDC2	-1.04805	0.000381413	0.01093	0.08162	1
MAT2A	-1.06285	1.15612e-06	0.000148933	0.19086	1
HMGB2	-1.06628	2.32646e-06	0.000264007	0.258127	1
APOL6	-1.06732	3.02817e-05	0.0017414	0.0780898	1
FYB1	-1.07217	0.000863336	0.0194933	0.0579564	1
CDK5RAP2	-1.07511	0.00021842	0.00749584	0.118783	1
PLIN2	-1.07788	5.77949e-07	8.33716e-05	0.112034	1
DLGAP1-AS1	-1.08045	0.000225916	0.00772196	0.073202	1
TIPARP	-1.08277	0.000424426	0.0119237	0.263442	1
ILF3-DT	-1.08945	4.33028e-07	6.825e-05	0.156878	1
SMS	-1.09557	2.10496e-08	5.97177e-06	0.142137	1
HLA-B	-1.10992	2.29501e-05	0.00149105	0.64268	1
HLA-E	-1.11293	6.47532e-08	1.62093e-05	0.563543	1
TBC1D2B	-1.11393	8.11947e-08	1.97442e-05	0.0867406	1
CEBPB	-1.11507	0.000475396	0.0129682	0.49294	1
PTCH1	-1.11554	0.000777864	0.018238	0.0600124	1
TOB1	-1.12935	3.36899e-07	5.73469e-05	0.275661	1
CDC42EP4	-1.14671	1.30377e-06	0.000163183	0.0797967	1
KRT18	-1.15705	0.00303549	0.0450874	0.0801847	1
TNFRSF10D	-1.17665	5.74117e-05	0.00282446	0.109085	1
DYNC1I1	-1.18049	0.00285651	0.0431059	0.0977966	1
KLHL23	-1.18124	3.32878e-05	0.0018639	0.053534	1
AKAP1	-1.18263	3.06672e-07	5.43769e-05	0.0681589	1
ZNF703	-1.19765	1.0932e-07	2.51465e-05	0.104391	1
BOC	-1.21651	0.000591565	0.0150871	0.280704	1
SDR42E2	-1.22489	8.05244e-06	0.00069933	0.051284	1
BATF	-1.22668	0.00153953	0.0299154	0.0642408	1
AC108134.2	-1.22944	0.000256966	0.00850988	0.0912406	1
DNAJC3-DT	-1.23755	1.59763e-05	0.00116217	0.0553573	1
AC124068.2	-1.2485	0.000377421	0.0108521	0.0509349	1
ZFP36L2	-1.25822	2.02373e-05	0.00140032	0.48681	1
SLC7A8	-1.2625	0.000289407	0.00895688	0.0773916	1
HOXA11	-1.27568	7.11518e-07	0.000100929	0.0633874	1
MEG8	-1.27687	0.000253619	0.00843184	0.0749088	1
HLA-F-AS1	-1.28191	2.22659e-05	0.00146903	0.0611762	1
SDC4	-1.29363	0.000154088	0.00585465	0.290403	1
MDK	-1.29458	6.33889e-05	0.00298068	0.129141	1
ARL4D	-1.31376	0.00135664	0.0269147	0.0853441	1
HIST1H1A	-1.32728	0.00125253	0.0254877	0.111529	1
PHC2	-1.36208	0.000913432	0.0203514	0.175033	1
TUBA4A	-1.3645	6.58247e-06	0.00060895	0.057103	1
CPE	-1.3911	0.000266316	0.00855325	0.386609	1
TMEM8B	-1.39903	2.66598e-07	4.95311e-05	0.0647451	1
AP001160.1	-1.40893	0.000582856	0.0150324	0.0780123	1
RAB3IL1	-1.41514	2.15648e-05	0.00144518	0.0583055	1
GADD45A	-1.42707	6.82086e-05	0.00313796	0.237179	1
HIST1H1C	-1.43228	8.1311e-05	0.00358594	0.225076	1
APOL3	-1.44185	7.9316e-06	0.00069933	0.0686632	1
TTC32	-1.46222	4.48629e-05	0.00230773	0.0917837	1
HIST1H4C	-1.48249	2.51358e-07	4.86206e-05	0.389673	1
LINC00324	-1.52071	3.51421e-05	0.00194217	0.0849174	1
TSPYL2	-1.63553	5.51116e-16	2.34527e-12	0.214175	1
TGM2	-1.63822	0.00325787	0.0475492	0.179223	1
SNHG19	-1.66696	5.96359e-09	2.30709e-06	0.109706	1
IFITM1	-1.7435	4.01454e-11	4.27097e-08	0.220498	1
FBLN1	-1.77417	0.000686221	0.0167348	0.0900768	1
BEX2	-1.78255	0.000642703	0.0159943	0.106564	1
UPP1	-1.81936	0.0030795	0.0455182	0.118318	1
GPX3	-1.89426	2.9077e-05	0.00169503	0.784235	1
PDK4	-1.89618	3.99396e-06	0.000409549	0.12018	1
GLRX	-1.90886	0.00158617	0.0303622	0.303825	1
DIRAS3	-1.91909	2.08942e-07	4.23405e-05	0.0503918	1
PTHLH	-1.92163	0.000231098	0.00783617	0.0704477	1
AKAP12	-1.9815	0.00208565	0.0357884	0.0549694	1
RBP4	-1.99249	5.59882e-06	0.00053541	0.235045	1
SNHG25	-1.99378	0.00272809	0.042063	0.0896889	1
MEG3	-2.02454	5.85514e-11	5.53701e-08	0.253937	1
TXNIP	-2.14736	7.07836e-14	1.5061e-10	0.63302	1
RASD1	-2.16522	2.39197e-05	0.00151501	0.181667	1
C11orf96	-2.18181	0.000262603	0.00853057	0.249942	1
BTG2	-2.18578	1.03488e-14	2.93596e-11	0.332726	1
NAMPT	-2.19922	0.000979666	0.0214343	0.312747	1
KDM7A-DT	-2.25388	3.96697e-08	1.08913e-05	0.0669951	1
HMOX1	-2.27396	4.11583e-05	0.00218936	0.0794476	1
GLUL	-2.31188	5.67231e-09	2.2989e-06	0.269881	1
STEAP4	-2.615	0.000646968	0.0160535	0.16708	1
DDIT4	-2.70711	2.98674e-07	5.40854e-05	0.223989	1
CCDC71L	-2.70928	2.44146e-05	0.00152789	0.0961673	1
APOD	-2.78005	2.20219e-05	0.00146429	0.442393	1
STC2	-2.9633	7.16151e-09	2.65007e-06	0.0918225	1
G0S2	-3.33411	0.000314915	0.0095044	0.121344	1
SLPI	-4.05473	1.93436e-07	4.01544e-05	0.0925208	1
MMP3	-4.21085	4.29399e-05	0.00225594	0.334937	1
LCN2	-4.41225	0.000108711	0.00446975	0.102452	1
SAA1	-7.5189	2.79805e-11	3.40203e-08	0.124952	1

## Sheet: HTC
Adjusted P indicates BH adjusted p-values.
CellFrac indicates the percentage of cells within a pseudobulk sample that express the gene
SampleFrac indicate the percentage of pseudobulk samples that express the gene
Gene	log2FoldChange	p-value	adjusted P	CellFrac	SampleFrac
BMP8B	8.45247	4.84031e-09	2.68221e-06	0.0657914	0.842105
TNNI2	7.58912	0.00014216	0.008001	0.0756024	0.894737
COL1A1	7.48924	0.00200716	0.0437012	0.052662	0.947368
ASPN	5.57084	2.65116e-05	0.00227246	0.150628	1
COL1A2	5.53358	0.000283477	0.0123187	0.29938	1
TGFBI	5.0068	0.000385868	0.0155395	0.0532391	0.947368
COL3A1	4.9981	3.98666e-06	0.000600764	0.536431	1
LOXL2	4.98099	5.98733e-07	0.000130092	0.0657914	1
COL2A1	4.95565	0.000661874	0.0208871	0.786611	1
KIF26B	4.92446	2.42917e-10	2.19462e-07	0.0523734	0.842105
COL15A1	4.8236	2.54753e-08	9.15444e-06	0.0933487	1
C1QTNF1	4.78183	0.000107171	0.00654441	0.0644929	0.947368
TNC	4.69858	1.8387e-06	0.000318129	0.0936373	0.947368
ALPL	4.61948	0.00210581	0.0451165	0.213822	0.894737
SULF1	4.51075	2.53605e-05	0.00221442	0.252922	1
FAP	4.42058	0.000158679	0.00832888	0.0715625	0.947368
OGN	4.03887	1.4661e-05	0.00157446	0.292454	1
DNER	4.01383	7.57284e-05	0.00516445	0.223922	1
USH1C	3.9095	4.58827e-05	0.00337545	0.0682441	0.842105
GPM6A	3.87004	7.19719e-06	0.000933936	0.112826	1
DIO2	3.85268	2.62053e-05	0.002267	0.128841	1
DPT	3.65488	0.000739192	0.022793	0.0538162	0.947368
MXRA5	3.60026	6.33207e-05	0.00451607	0.0655028	0.947368
CA9	3.57154	0.000962631	0.0272541	0.0585774	0.894737
CTHRC1	3.5459	0.000531135	0.0181773	0.158852	1
CXCL14	3.53983	0.00172363	0.0394702	0.0849805	1
IGFBP4	3.52442	4.33342e-07	9.87492e-05	0.0696869	1
ADAMTS2	3.30937	0.000663568	0.0208871	0.108787	1
WIF1	3.28561	2.15443e-05	0.00199295	0.339489	1
THBS2	3.26593	0.000233277	0.0110288	0.0882989	1
CRISPLD2	3.21854	0.000709506	0.0221452	0.228538	1
SPARC	3.19685	0.000593336	0.0195195	0.937527	1
HTRA3	3.03097	0.000903877	0.0262634	0.115135	1
AOC2	3.00024	0.000218469	0.0105214	0.21512	1
MYO1B	2.97063	5.92888e-06	0.000802805	0.0523734	1
CLEC3A	2.95966	0.000120935	0.00715125	0.859183	1
CILP2	2.80819	1.60595e-05	0.00166715	0.372529	1
TSPAN2	2.80707	1.69345e-07	4.37889e-05	0.281056	1
S100A4	2.7616	1.4439e-05	0.00156864	0.497764	1
PPIC	2.72071	0.000129568	0.00755068	0.595585	1
COL5A2	2.70479	7.31259e-06	0.000935912	0.483336	1
ADAMTS6	2.66683	8.13484e-12	2.34604e-08	0.342231	1
COL5A1	2.64817	1.02632e-06	0.00020402	0.202424	1
SERPINE2	2.5367	0.000453637	0.016937	0.434858	1
LHFPL6	2.53075	1.73412e-07	4.37889e-05	0.297215	1
NFATC2	2.47371	3.04807e-05	0.00247636	0.144568	1
LINC01140	2.45556	0.000558629	0.0186885	0.185399	1
IGFBP7	2.37121	0.000259626	0.0120084	0.536142	1
H19	2.35318	0.00175226	0.0399302	0.167364	1
ANOS1	2.31919	0.00190509	0.0422785	0.123503	1
SMOC2	2.31717	2.05328e-05	0.00196742	0.699033	1
SEMA3C	2.27763	4.13593e-07	9.66051e-05	0.0779108	1
CHST11	2.22033	5.26267e-07	0.000117069	0.142115	1
SIPA1L2	2.19829	2.77725e-05	0.00233764	0.0523734	1
ENPP2	2.1506	7.35669e-16	3.43668e-12	0.148896	1
SAMD11	2.14021	9.87448e-05	0.00631899	0.0669456	1
FIBIN	2.13677	0.000433747	0.0167459	0.404271	1
LNX1	2.06919	1.21672e-05	0.00140343	0.0512192	1
FXYD2	2.06475	5.26977e-06	0.000745992	0.308325	1
ATRNL1	2.01655	0.000520273	0.0181377	0.0616073	0.894737
TP53I11	1.97497	0.000142402	0.008001	0.0891646	1
SBSPON	1.97466	0.000109117	0.00661999	0.153513	1
SERPINA5	1.93303	0.00145923	0.0352261	0.663685	1
COTL1	1.92531	8.27561e-05	0.00552279	0.134324	1
SPON2	1.91225	0.000640403	0.0203513	0.154379	1
SHC4	1.89278	0.000156127	0.00824124	0.233155	1
FN1	1.89192	0.00174506	0.0398632	0.99798	1
EMILIN3	1.87937	0.00107547	0.0292948	0.22522	1
BEND6	1.87647	0.000117373	0.00702961	0.0512192	1
LOXL3	1.84006	0.000602579	0.019685	0.139518	1
THBS3	1.82483	1.07927e-05	0.00126045	0.0655028	1
TYMP	1.81683	9.97828e-05	0.00634198	0.0761795	1
STEAP3	1.80944	2.1566e-07	5.30239e-05	0.225076	1
HTRA1	1.80703	0.000348941	0.0145543	0.826721	1
SPOCK1	1.745	0.000234135	0.0110288	0.149041	1
SCX	1.74066	0.000533262	0.0181835	0.0914731	1
ANGPT2	1.72269	0.000905149	0.0262634	0.0536719	1
COMP	1.66198	0.00093235	0.0265578	0.971433	1
AFF3	1.66059	0.000877988	0.0257149	0.113259	1
MBOAT1	1.62912	0.000137983	0.00790906	0.222767	1
HMBS	1.56942	0.000388514	0.0155789	0.0949358	1
ANGPTL5	1.56836	0.000554124	0.0186229	0.181936	1
AC092958.1	1.55846	0.00218919	0.0462752	0.0857019	1
AC107021.2	1.55738	0.000836357	0.0247281	0.0624729	1
HAS2	1.55705	0.000574181	0.0190233	0.177175	1
RCSD1	1.55405	0.00207966	0.0447701	0.0611744	1
FSTL1	1.53801	2.70887e-05	0.00230081	0.369499	1
CYSLTR1	1.50295	0.000162386	0.00843359	0.171981	1
EXTL1	1.48965	0.000786459	0.0237308	0.251767	1
PHOSPHO1	1.48047	0.000466205	0.0170814	0.33141	1
PRTFDC1	1.47631	0.000171293	0.00865022	0.0611744	1
MYO10	1.46311	2.32753e-05	0.00210759	0.182658	1
PDGFC	1.45011	0.000130114	0.00755068	0.35738	1
STMP1	1.44441	0.000456463	0.016937	0.590391	1
AEBP1	1.43056	0.000425282	0.0167301	0.486654	1
TGFBR1	1.41717	0.0011119	0.0296236	0.353196	1
CD8B	1.41236	1.99926e-05	0.00196622	0.0965229	1
C11orf24	1.41144	9.4307e-05	0.00611882	0.160727	1
OSBPL3	1.41039	0.000165419	0.00853872	0.0572789	1
NEK6	1.3904	9.45713e-06	0.00116261	0.0680998	1
COL6A1	1.38997	0.00156416	0.0369039	0.566873	1
MSANTD3	1.38849	0.00169364	0.0390686	0.101428	1
PDE7A	1.38847	5.1289e-06	0.00073722	0.126677	1
RIMS1	1.31483	0.00198194	0.0436728	0.0621844	1
CDR1	1.28723	0.000622402	0.0200648	0.282787	1
LDLRAD4	1.27442	6.40788e-06	0.000855269	0.377002	1
CCDC80	1.26976	1.04448e-05	0.00125474	0.868417	1
PLPP1	1.22263	0.000142545	0.008001	0.118165	1
PAQR3	1.21696	0.000598854	0.0196319	0.0835377	1
GNG7	1.21137	2.38121e-06	0.000397279	0.0783437	1
RAB31	1.21119	0.00231554	0.0476521	0.111095	1
ENTPD4	1.19709	2.3173e-05	0.00210759	0.10316	1
PID1	1.18685	0.000110659	0.00667026	0.49055	1
PLOD2	1.18373	6.53409e-06	0.000859831	0.818785	1
CCPG1	1.18222	0.00135663	0.0334433	0.755735	1
ECM2	1.17337	0.00160454	0.037478	0.412783	1
COL6A3	1.17301	0.000622797	0.0200648	0.433848	1
MPZL1	1.1669	5.71984e-06	0.000785889	0.278315	1
PLEKHA1	1.16514	0.000205139	0.00998238	0.406146	1
RCN2	1.15474	9.55521e-05	0.00615685	0.668302	1
CHST6	1.14635	0.000632448	0.0203057	0.292743	1
MFAP3L	1.14446	0.000430493	0.0167308	0.256096	1
IDH2	1.14055	0.000170328	0.00864879	0.0852691	1
LRP12	1.13422	0.000379021	0.0153941	0.144424	1
PDGFRL	1.11676	0.000711073	0.0221452	0.281778	1
LINS1	1.09213	0.00033289	0.0141372	0.0517963	1
P4HA2	1.08956	0.000431567	0.0167308	0.37628	1
CYP27C1	1.08848	7.66399e-05	0.00518874	0.0842591	1
TRPS1	1.07937	0.000281417	0.0122864	0.689655	1
MAP2K4	1.07219	0.000244793	0.0114061	0.093493	1
HOOK2	1.0407	0.00103292	0.0287219	0.185543	1
ENG	1.03477	0.00076631	0.0233492	0.124224	1
GALNT1	1.02466	0.000155846	0.00824124	0.356514	1
PAPSS2	1.00906	0.00120991	0.0313134	0.754437	1
PSMB10	1.003	0.000168519	0.00860368	0.141394	1
CHORDC1	-1.00866	0.000925565	0.0265262	0.234598	1
CD164	-1.01126	1.9019e-08	7.1078e-06	0.671765	1
LAYN	-1.01455	1.29999e-05	0.00144593	0.171548	1
JUP	-1.01705	0.000377596	0.0153941	0.0580003	1
FZD9	-1.01923	2.06961e-05	0.00196742	0.298658	1
BTG2	-1.02059	0.000147547	0.00801473	0.331698	1
MCL1	-1.02407	0.00109357	0.0296236	0.54148	1
HSPA4L	-1.02686	0.000449077	0.016937	0.0513634	1
SDR42E2	-1.03649	2.44994e-05	0.00215941	0.114125	1
TLE3	-1.04171	1.12698e-07	3.19071e-05	0.153946	1
HSPD1	-1.04624	0.00219643	0.0462832	0.598903	1
ENTPD6	-1.04759	4.87194e-05	0.00352857	0.0538162	1
VSIR	-1.04806	0.00146831	0.0352658	0.104891	1
ATP8A1	-1.04836	0.00139805	0.0341043	0.0517963	0.947368
HIST1H2BN	-1.04858	0.000663968	0.0208871	0.0741596	1
PPP2R5A	-1.05095	6.25875e-09	3.24864e-06	0.235175	1
TMEM8B	-1.05565	1.04752e-05	0.00125474	0.193334	1
IER5	-1.06222	0.00199852	0.0437012	0.542635	1
SNHG19	-1.07259	0.000272671	0.0122479	0.156976	1
UBXN11	-1.07385	3.45545e-05	0.00271297	0.070264	1
PALD1	-1.09034	0.000911639	0.0262884	0.0965229	1
CITED2	-1.09221	0.0002612	0.0120216	0.359256	1
MAN2A2	-1.10035	7.76443e-08	2.26697e-05	0.0731496	1
AXL	-1.10082	1.23967e-05	0.00141247	0.169095	1
PCBD1	-1.10204	2.36858e-05	0.00210759	0.16217	1
CAPS	-1.10406	0.000143869	0.008001	0.265907	1
CDKN2B	-1.10422	0.00115229	0.0305849	0.161881	1
ZNF331	-1.10886	1.66109e-05	0.00170545	0.1652	1
TFPI	-1.10942	0.000481645	0.0172697	0.242389	1
CRACR2B	-1.11564	0.000151207	0.00811914	0.166787	1
ZBTB7C	-1.12078	4.94964e-06	0.000730399	0.0541047	1
ITGBL1	-1.12094	0.000480832	0.0172697	0.0649257	1
HLA-C	-1.14124	8.33685e-07	0.000169329	0.823258	1
BEX2	-1.15954	0.00169913	0.0390686	0.258837	1
RORC	-1.16025	8.51346e-05	0.00564123	0.0895975	1
HLA-E	-1.17686	1.74797e-06	0.000308137	0.543212	1
AC006994.2	-1.17791	6.44216e-07	0.000133754	0.0727168	1
MYLIP	-1.18848	7.21134e-05	0.00502802	0.221613	1
NQO1	-1.1973	0.000234907	0.0110288	0.0504978	0.947368
PCDH10	-1.19993	0.00170191	0.0390686	0.0721397	1
CMTM8	-1.2039	0.00135246	0.0334286	0.166643	1
ALDH1L1	-1.20615	4.15148e-05	0.00317929	0.0595874	1
EGR3	-1.21228	0.0011856	0.0311152	0.127399	1
CNN2	-1.22805	0.000280754	0.0122864	0.0907517	1
CMKLR1	-1.23751	0.000105095	0.00653265	0.0887318	1
TSPYL2	-1.24254	2.27139e-10	2.19462e-07	0.468186	1
TUBB6	-1.2476	0.000498796	0.0177872	0.111384	1
ZDHHC23	-1.25016	2.52125e-07	6.04001e-05	0.0546819	1
NR4A1	-1.28816	0.00134694	0.0333805	0.214543	1
AC012306.2	-1.28975	0.000187545	0.00927109	0.0503535	0.947368
PITX1	-1.29118	1.28025e-06	0.000236127	0.189583	1
KRT18	-1.30356	0.000103183	0.00649855	0.160727	1
IRF1	-1.31291	3.01392e-05	0.00247636	0.116289	1
LINC01783	-1.314	0.00227137	0.0471758	0.0646371	1
TOB1	-1.32988	0.000453271	0.016937	0.54047	1
TUBA4A	-1.33454	3.00259e-11	4.67553e-08	0.112249	1
FOXA2	-1.34038	1.90533e-11	3.56029e-08	0.204877	1
KLF15	-1.34914	0.000173379	0.00866245	0.116145	1
PNPLA2	-1.35562	1.37042e-07	3.76584e-05	0.294907	1
CD40	-1.36313	0.00104228	0.0287726	0.0771894	0.894737
CBR3	-1.37854	8.07177e-06	0.00101912	0.087289	1
ALDOA	-1.38887	2.10577e-05	0.00196742	0.143125	1
NET1	-1.38911	5.37623e-06	0.000749703	0.387101	1
SYNE2	-1.41418	2.66819e-06	0.000437349	0.118453	1
HMCN1	-1.41661	4.51697e-05	0.00337545	0.115135	1
TMTC1	-1.42213	2.08822e-05	0.00196742	0.298802	1
GYG1	-1.44193	7.03649e-09	3.28709e-06	0.160439	1
SOD3	-1.4601	0.000614207	0.0199395	0.974895	1
GADD45G	-1.46369	0.000312882	0.0134094	0.149329	1
DIRAS3	-1.47101	6.17152e-08	1.92202e-05	0.13418	1
BX284668.2	-1.48123	0.000265589	0.0121044	0.0698312	1
NTRK2	-1.49506	0.00121861	0.031365	0.400231	1
TMOD1	-1.50412	2.8096e-06	0.000452588	0.0789208	0.947368
LRIF1	-1.50454	3.8273e-08	1.32439e-05	0.244842	1
GPX3	-1.51322	0.00038061	0.0153941	0.845765	1
PPP1R15A	-1.53399	0.00119341	0.0311453	0.329101	1
CHKA	-1.55627	1.01984e-08	4.40703e-06	0.0603088	0.947368
KIF1A	-1.58049	0.000280907	0.0122864	0.093493	1
AVPI1	-1.59246	1.28893e-06	0.000236127	0.127831	1
ACADL	-1.61133	1.37656e-05	0.00151309	0.0644929	0.894737
LFNG	-1.61146	0.00028055	0.0122864	0.0561247	1
HSPH1	-1.61768	0.000543508	0.0183985	0.336315	1
ST3GAL5	-1.63727	5.13574e-08	1.65459e-05	0.055259	1
HLA-B	-1.63795	6.43337e-07	0.000133754	0.632809	1
TXNIP	-1.67258	0.000444496	0.016937	0.587505	1
HIST1H4C	-1.68028	4.12973e-08	1.378e-05	0.5246	1
CYTL1	-1.73994	0.000264774	0.0121044	0.885586	1
HLA-F	-1.74431	1.73446e-08	6.75209e-06	0.172702	1
ALCAM	-1.76094	6.73629e-08	2.03023e-05	0.084692	1
CD24	-1.86059	1.03773e-08	4.40703e-06	0.125379	1
CDCA7L	-1.92042	8.44979e-11	1.12781e-07	0.10417	1
BCAM	-1.92693	2.62429e-10	2.19462e-07	0.130284	1
DDIT4	-1.97755	6.68845e-09	3.28709e-06	0.392295	1
MYOC	-2.21761	1.816e-05	0.00180498	0.0822392	0.947368
TMEM158	-2.2951	0.000131018	0.00755616	0.0820949	1
PDK4	-2.31512	1.90037e-09	1.26823e-06	0.1072	1
LMO3	-2.37104	2.0492e-09	1.27638e-06	0.0515077	0.947368
SLC26A4	-2.44715	7.10926e-05	0.00499412	0.0828163	1
AGR2	-2.90868	0.00091726	0.0263691	0.256961	1
LCN2	-3.74375	0.000560074	0.0186885	0.108498	0.947368
AC080038.1	-3.76835	2.81874e-10	2.19462e-07	0.11802	0.947368
MSMP	-4.42191	1.53871e-07	4.10747e-05	0.0607416	1
APOD	-4.81407	1.05278e-17	9.83611e-14	0.673063	1
SAA1	-5.58619	1.0044e-11	2.34604e-08	0.0517963	0.789474
MT-RNR1	-29.4349	0.000737943	0.022793	0.120329	0.0526316
C2orf40	-30	3.62115e-05	0.00281937	0.124513	0.0526316
MT-RNR2	-30	0.000268765	0.0121897	0.122782	0.0526316

## Sheet: preFC
Adjusted P indicates BH adjusted p-values.
CellFrac indicates the percentage of cells within a pseudobulk sample that express the gene
SampleFrac indicate the percentage of pseudobulk samples that express the gene
Gene	log2FoldChange	p-value	adjusted P	CellFrac	SampleFrac
COL1A2	6.1654	7.91557e-05	0.00398897	0.378117	1
COL3A1	5.25221	2.88679e-06	0.000423594	0.654067	1
ASPN	5.0933	2.5564e-05	0.00190207	0.363177	1
CFI	5.01309	8.70339e-12	1.44737e-08	0.0512244	0.947368
TNC	4.52438	2.58282e-06	0.000416529	0.270557	1
THBS2	4.31856	0.000708196	0.0173249	0.107111	1
ZEB2	4.30285	0.000741198	0.0177781	0.0659964	1
S100A4	3.98931	1.67134e-06	0.00034743	0.36885	1
LOXL3	3.66577	2.70234e-09	1.62883e-06	0.0617277	1
IGFBP4	3.63954	0.0022241	0.0354439	0.0727926	1
COL1A1	3.57659	0.00160721	0.0294617	0.190744	1
COL2A1	3.56377	0.00194982	0.0332634	0.562963	1
DIO2	3.5066	2.17188e-06	0.000401315	0.12177	1
GPM6A	3.44371	3.94754e-05	0.0026259	0.0970568	1
COL5A2	3.26804	8.77842e-07	0.000218978	0.387385	1
MXRA5	3.19754	3.96507e-06	0.000565192	0.09745	1
IGFBP7	3.15378	4.22882e-05	0.0026893	0.22641	1
SPARC	3.13969	0.000930331	0.0212493	0.616715	1
SULF1	3.133	1.60504e-05	0.00140159	0.10346	1
ADAMTS6	3.12521	2.67167e-06	0.000416529	0.194395	1
SBSPON	3.08675	4.83264e-07	0.000133945	0.0576275	1
HTRA1	2.9962	2.12453e-08	9.63569e-06	0.478095	1
COL5A1	2.96264	2.31733e-05	0.0018647	0.2541	1
OGN	2.9088	0.000573162	0.0151296	0.54572	1
MRC2	2.75745	0.000527124	0.0144496	0.237812	0.947368
CILP2	2.6434	0.00214188	0.034921	0.328016	1
COL6A3	2.60204	4.76201e-05	0.00296971	0.279881	1
CILP	2.51929	0.00318905	0.0440725	0.54235	1
LTBP2	2.5139	6.77425e-05	0.00371393	0.202932	1
ANOS1	2.47823	0.000296197	0.0103364	0.0853179	1
VCAM1	2.45345	0.00219345	0.0353004	0.147888	1
COL12A1	2.40209	0.00109354	0.022923	0.272242	1
COMP	2.32852	0.00164502	0.0295215	0.877836	1
MATN3	2.28785	0.00240972	0.0369567	0.106268	1
FN1	2.24275	0.00126453	0.0254384	0.944732	1
COL15A1	2.23708	2.48422e-05	0.00190207	0.0963828	1
CRISPLD2	2.21301	6.01986e-06	0.0007476	0.111604	1
THBS3	2.15769	1.62811e-06	0.00034743	0.0565042	1
COL6A1	2.11874	0.000296272	0.0103364	0.450067	1
SSC5D	2.08056	0.000519834	0.0143565	0.055437	1
PDLIM3	2.07199	8.87105e-06	0.000962123	0.0581892	1
SMOC2	2.05897	0.00104025	0.0226971	0.405415	1
PPIC	2.03899	0.00336266	0.0455878	0.18889	1
NRP1	2.00529	6.4998e-05	0.00364354	0.0546506	1
ANK2	2.00479	0.00107177	0.022923	0.0717255	1
GLI3	1.99538	0.000706959	0.0173249	0.279993	1
AEBP1	1.97598	0.000112614	0.00525075	0.561559	1
CRIP1	1.94039	0.00245044	0.0371948	0.272579	1
TSPAN2	1.93258	0.000460806	0.0137544	0.112952	1
OMD	1.923	0.00255174	0.0375089	0.254774	1
ECM2	1.91355	8.28438e-06	0.000918462	0.220793	1
FIBIN	1.86895	0.00213834	0.034921	0.27887	1
PDE4D	1.852	2.51438e-05	0.00190207	0.162098	1
SEPTIN6	1.81256	0.000227009	0.00877945	0.0545383	0.947368
ATXN7	1.80406	0.00130156	0.0259093	0.0652662	1
PALM2-AKAP2	1.75606	0.00164172	0.0295215	0.0814985	0.947368
HAS2	1.73977	0.00252659	0.0375089	0.0626825	1
LUM	1.73057	0.000928983	0.0212493	0.878173	1
HMBS	1.72775	0.00266634	0.0385575	0.0501573	1
EFEMP1	1.71443	4.90813e-05	0.00302304	0.100202	1
SEMA3D	1.71092	0.00210282	0.0348537	0.107448	1
NFATC2	1.62456	0.00317325	0.0439759	0.0512806	1
AC004889.1	1.60953	0.00254127	0.0375089	0.0531903	1
MBOAT1	1.59628	8.36526e-05	0.00417343	0.0927881	1
COL11A1	1.57323	0.00231071	0.0359775	0.486745	1
LHFPL6	1.55903	0.00257429	0.0375089	0.0896989	1
MYO10	1.55716	3.59795e-05	0.0024257	0.0841384	1
TRPS1	1.55691	2.27052e-05	0.0018647	0.407605	1
AMT	1.53875	0.00112354	0.0230823	0.0630757	1
PODNL1	1.52873	4.10184e-05	0.0026893	0.125477	1
PXYLP1	1.52628	5.55277e-05	0.00322125	0.115929	1
PDGFRL	1.52078	0.00146781	0.0277382	0.112278	1
LBH	1.51882	0.00193542	0.0332634	0.144125	1
CHST6	1.51513	0.000106704	0.00502214	0.0726241	1
FSTL1	1.51461	1.06085e-05	0.00108012	0.193664	1
MIR99AHG	1.49571	0.00200008	0.0335549	0.339755	1
MAF	1.49374	0.000667018	0.0168921	0.242305	1
PXDN	1.48021	0.00147866	0.0278379	0.0640867	1
FNIP2	1.44487	0.00135754	0.0264654	0.0835206	1
PDGFC	1.42435	0.00364422	0.047217	0.056448	1
NAV1	1.40736	0.00351523	0.0467173	0.0828466	1
DSEL	1.38608	0.000238938	0.0090997	0.119468	1
MYO6	1.3815	0.000217025	0.0084589	0.0521793	1
DLC1	1.34642	0.000484611	0.0138156	0.109694	1
GOLGA8A	1.34431	0.00231485	0.0359775	0.145361	1
LDLRAD4	1.3365	6.8756e-05	0.00372852	0.114412	1
TGFBR1	1.32153	2.3704e-05	0.00187713	0.114806	1
SAMD4A	1.30959	6.14384e-06	0.0007476	0.19417	1
FBN1	1.28219	0.000434252	0.0132913	0.13306	1
RAPH1	1.27621	3.25065e-07	0.000101359	0.126994	1
PLOD2	1.26601	9.66742e-06	0.00100481	0.453606	1
FRMD4B	1.26005	0.00228188	0.0358706	0.166142	1
PLEKHA1	1.25897	0.000115719	0.00534557	0.19608	1
STEAP3	1.2574	0.00291966	0.0411277	0.0981802	1
FAT1	1.25504	0.00104182	0.0226971	0.0960458	1
AGPAT4	1.25025	0.000466347	0.0137544	0.10947	1
DDAH1	1.24649	0.0029265	0.0411277	0.055437	1
PTBP2	1.23474	0.00227723	0.0358706	0.0649292	1
ENAH	1.23203	0.00173448	0.0305772	0.148787	1
HIF1A	1.22482	0.00014635	0.00646141	0.340485	1
STK38L	1.21728	0.00014836	0.00649269	0.147383	1
CCPG1	1.21689	0.00237879	0.0366742	0.415637	1
RUNX1	1.19335	0.000419194	0.013071	0.249607	1
AUTS2	1.18945	0.00104807	0.0227339	0.203999	1
SKIL	1.186	0.00042195	0.0130752	0.215907	1
KDELR3	1.18312	0.00135563	0.0264654	0.095091	1
COLGALT2	1.18254	0.00213774	0.034921	0.181083	1
PIAS2	1.16759	0.00198257	0.0335539	0.0829027	1
OSMR	1.15893	0.000199956	0.00798064	0.29089	1
SGCB	1.15438	0.00177999	0.0311389	0.0773983	1
LMNA	1.14736	0.000788976	0.0186465	0.294541	1
TXNDC5	1.13115	0.000499157	0.0140198	0.0877331	1
RORA	1.11988	0.00348338	0.0467166	0.198663	1
UBA6	1.11847	0.000633984	0.0164709	0.0688609	1
MATR3.1	1.09595	0.000615006	0.0160642	0.0584138	1
RFTN2	1.09277	0.000101453	0.00491408	0.0890811	1
DPYSL2	1.08808	0.000651927	0.0166793	0.186138	1
VWA1	1.08253	0.000595719	0.0156423	0.0990227	1
P4HA2	1.0679	0.00254247	0.0375089	0.105987	1
FZD7	1.02907	0.00299055	0.0419097	0.0642552	1
ENG	1.02176	0.00195353	0.0332634	0.0572343	1
CD109	1.00303	0.000734248	0.0176965	0.207706	1
RPLP2	-1.01002	0.000728626	0.0176462	0.729724	1
IMP3	-1.01017	0.000270448	0.00963759	0.103404	1
PITX1	-1.01048	0.000236951	0.00909344	0.0672321	1
EBAG9	-1.01253	0.000255314	0.00929618	0.0857111	1
SNHG16	-1.01323	0.00241489	0.0369567	0.118007	1
CACYBP	-1.01502	0.000309907	0.0104953	0.110312	1
NELFE	-1.01904	0.00120573	0.0244527	0.0927881	1
ERO1A	-1.02723	0.00353899	0.0467173	0.0565603	1
CCDC59	-1.03149	0.000474193	0.0137544	0.16266	1
C8orf33	-1.03397	5.47224e-06	0.000718447	0.080319	1
AFDN	-1.03513	0.00171244	0.0303107	0.118906	1
GHITM	-1.03585	0.000426331	0.0131294	0.139351	1
TTC1	-1.03668	1.68169e-05	0.00142202	0.076275	1
TIMM9	-1.0415	0.0015704	0.0291674	0.0530218	1
ST13	-1.04248	0.000196473	0.00798064	0.346945	1
HLA-B	-1.04958	2.05224e-06	0.000393793	0.280386	1
EIF2S1	-1.04968	0.000258483	0.00929618	0.079982	1
LRRC59	-1.05507	0.00212633	0.034921	0.0723433	1
RETREG2	-1.0588	0.000140522	0.00631587	0.0672321	1
RPL7	-1.06017	0.003744	0.0478944	0.542575	1
ZNF622	-1.0624	0.000212254	0.00833807	0.053078	1
FBL	-1.06507	4.25846e-05	0.0026893	0.123175	1
TSEN34	-1.06621	0.0010029	0.0221881	0.0825657	1
MRPL49	-1.081	0.000413703	0.0129809	0.0535835	1
NOL7	-1.08425	5.44131e-05	0.00321067	0.215008	1
MRPS23	-1.09146	0.00277214	0.039742	0.0588632	1
PLPBP	-1.09238	0.000333141	0.0110069	0.058133	1
RAD23A	-1.09591	1.5831e-05	0.00140159	0.133565	1
SEPHS2	-1.09965	0.000473932	0.0137544	0.0670636	1
GPN3	-1.11071	3.56853e-05	0.0024257	0.0672321	1
NOP53	-1.11516	0.00112182	0.0230823	0.355819	1
PNPLA2	-1.11628	0.000697186	0.0173048	0.0837452	1
LENG1	-1.11721	0.00308758	0.0430278	0.0508874	1
LAYN	-1.11782	1.22596e-05	0.00119928	0.0562795	1
SQSTM1	-1.12064	1.30365e-06	0.000309711	0.36357	1
TOMM22	-1.12877	0.00161806	0.0294617	0.0639744	1
EIF3D	-1.12914	0.00247088	0.0373553	0.121321	1
CCNI	-1.13115	0.000133672	0.00606265	0.376488	1
TSSC4	-1.13718	0.00100512	0.0221881	0.0644237	1
TKT	-1.1373	0.00112825	0.0230823	0.0663896	1
TTC32	-1.1402	0.00133616	0.026434	0.0509436	1
SDHB	-1.14278	0.000259004	0.00929618	0.0632442	1
RPA2	-1.15048	0.000255197	0.00929618	0.0629072	1
UBXN1	-1.16235	0.0025863	0.0375089	0.14654	1
HMGCL	-1.17052	2.99796e-05	0.00212267	0.0531903	1
TCP1	-1.1782	1.56517e-07	5.20574e-05	0.127331	1
SURF1	-1.18107	0.00346367	0.0467034	0.0683554	1
SARS	-1.18432	3.02084e-05	0.00212267	0.128567	1
SMIM20	-1.18676	0.00237554	0.0366742	0.059144	1
BMP2	-1.19252	0.00106173	0.022923	0.0637497	1
BOD1	-1.20277	4.22153e-05	0.0026893	0.0955403	1
CCT8	-1.20281	6.77017e-05	0.00371393	0.117726	1
SDC4	-1.21211	9.04565e-05	0.00446819	0.120366	1
C12orf10	-1.21742	0.000145434	0.00646141	0.057796	1
NPM1	-1.22136	0.00216458	0.0350619	0.461806	1
RGS10	-1.22153	0.000248823	0.00929618	0.111042	1
NFKBIL1	-1.22339	0.00198404	0.0335539	0.0658279	1
EIF3I	-1.2294	0.00358015	0.0468802	0.131038	1
POLR1D	-1.23605	0.000708414	0.0173249	0.155134	1
PHC2	-1.24261	0.00108732	0.022923	0.0805437	1
CCDC124	-1.25476	0.0022864	0.0358706	0.079645	1
CCT5	-1.26	0.000182989	0.0076717	0.0659964	1
OXA1L	-1.26203	3.12024e-09	1.62883e-06	0.0610537	1
RPL13A	-1.26619	2.3148e-05	0.0018647	0.703213	1
MEA1	-1.26721	0.000409877	0.0129422	0.0736913	1
NUDC	-1.2752	1.2675e-05	0.00121607	0.180577	1
LRIF1	-1.28964	2.52842e-09	1.62883e-06	0.057796	1
RPF2	-1.29311	4.77377e-06	0.000643685	0.0579083	1
SMS	-1.29621	6.05493e-10	6.04161e-07	0.0636374	1
GNPDA1	-1.29671	3.13255e-05	0.0021706	0.0502134	1
C1orf43	-1.32736	0.000301577	0.0104484	0.107785	1
RBCK1	-1.36935	5.99033e-06	0.0007476	0.0736351	1
RPL23A	-1.37948	0.00356541	0.0468101	0.602112	1
CDK2AP2	-1.38929	0.0011289	0.0230823	0.0683554	1
NDRG1	-1.38939	0.00348186	0.0467166	0.271737	1
MT1A	-1.39541	0.00332199	0.0451592	0.132105	1
IGBP1	-1.40463	0.000250827	0.00929618	0.0817232	1
PA2G4	-1.40781	3.53776e-07	0.000103823	0.163783	1
MRPS6	-1.41159	0.00324792	0.0446387	0.149068	1
DNAJB9	-1.43936	0.000304397	0.0104734	0.107897	1
RPL31	-1.44778	7.10575e-06	0.000805696	0.440126	1
MANF	-1.45253	0.000553673	0.014851	0.0831836	1
RPS20	-1.49162	1.47115e-05	0.00133446	0.539935	1
RPL38	-1.51204	0.000480441	0.0138156	0.576275	1
EBNA1BP2	-1.51642	2.88071e-06	0.000423594	0.059481	1
GADD45G	-1.53584	0.000989043	0.0221808	0.0694226	1
IMP4	-1.55817	2.59789e-06	0.000416529	0.0557178	1
RPL37A	-1.58853	1.36391e-05	0.0012601	0.714615	1
HIST1H4C	-1.63298	1.35077e-05	0.0012601	0.170411	1
RPS16	-1.65338	6.20592e-05	0.00351833	0.575545	1
SDF2L1	-1.67444	0.00015158	0.00656739	0.0656594	1
SNHG6	-1.67578	1.65195e-06	0.00034743	0.378117	1
DDIT4	-1.72439	0.000309994	0.0104953	0.143507	1
EPB41L4A-AS1	-1.74018	0.000131947	0.0060393	0.215626	1
GAS5	-1.75166	1.04043e-07	3.70766e-05	0.364469	1
MAD1L1	-1.76073	0.000482466	0.0138156	0.055774	1
BTG2	-1.82196	8.16376e-07	0.000214363	0.203269	1
BEX2	-1.82407	0.000318139	0.0106523	0.0700404	1
SNHG19	-1.85871	4.38942e-14	2.18988e-10	0.0534711	1
ISG20	-1.86789	0.00179967	0.0312842	0.0542575	1
SNHG12	-1.87875	5.86532e-05	0.00336346	0.126488	1
LINC00324	-1.94535	2.64769e-05	0.00191439	0.11548	1
TXNIP	-1.97317	2.37254e-10	2.95915e-07	0.356437	1
HIST1H1C	-2.00866	0.000152699	0.00656739	0.107111	1
LINC01783	-2.24681	0.000331422	0.0110069	0.0659964	1
CCDC71L	-2.3037	0.000196904	0.00798064	0.0664457	1
SOD2	-2.33288	0.00117315	0.0238891	0.449674	1
EIF4EBP1	-2.35711	5.15463e-05	0.0031188	0.0534711	1
UPP1	-2.37557	0.000105845	0.00502214	0.0694226	1
BX284668.2	-2.40088	2.34865e-06	0.000404048	0.0669512	1
SLC3A2	-2.49588	2.63853e-08	1.01259e-05	0.129016	1
FTH1	-2.61305	7.02302e-06	0.000805696	0.788025	1
G0S2	-4.28218	2.39741e-08	9.96722e-06	0.0640867	1
MSMP	-4.8212	9.57239e-06	0.00100481	0.0509998	1
MMP3	-5.23079	1.25686e-09	1.04508e-06	0.263705	1
LCN2	-7.20024	1.13106e-12	2.82143e-09	0.0656032	0.842105
SAA1	-7.41045	3.26484e-09	1.62883e-06	0.0730173	0.789474
RN7SL2	-29.2142	0.000725296	0.0176462	0.0652101	0.0526316
MT-RNR2	-30	7.87452e-05	0.00398897	0.0726803	0.0526316
C2orf40	-30	0.000194764	0.00798064	0.0718378	0.0526316
MT-RNR1	-30	0.000197051	0.00798064	0.0716693	0.0526316
